# Supplementary material for: Alternative polyadenylation factors link cell cycle to migration
Source: Genome Biol. 2018 Oct 25;19:176. doi: 10.1186/s13059-018-1551-9 (PMC6203201; doi:10.1186/s13059-018-1551-9)
Supplement: Supplementary file 2 — Expression of polyadenylation factors with quiescence. (XLSX 14 kb) [file 13059_2018_1551_MOESM2_ESM.xlsx]

## Sheet: RNA-seq
Additional file 2. Differential expression of polyadenylation factors with quiescence.
Gene (alias)	Log2 (QuiesceneCounts /ProliferationCounts)	DESeq q-value
CPSF complex
CPSF1 (CPSF160)	-0.0927899	0.954393
CPSF2 (CPSF100)	-0.552058	0.510052
CPSF3 (CPSF73)	-0.727944	0.299806
CPSF4 (CPSF30)	-0.505103	0.498203
FIP1L1 (hFip1)	-0.651278	0.876577
CSTF complex
CSTF3 (CstF77)	-0.570256	0.423162
CSTF2 (CstF64)	-1.62833	0.000809775
CSTF1 (CstF50)	-0.289218	0.796447
CFI complex
CPSF6 (CFIm68)	-0.386429	0.793013
CPSF7 (CFIm59)	-0.611612	0.500011
NUDT21 (CFIm25)	-0.386185	0.697781
PCF11	-0.00338965	1
Other Known Polyadenylation Factors
SYMPK	-0.170067	0.956522
PAPOLG	0.38357	0.654127
PABPC4	-0.202922	0.994235
PABPN1	-0.146313	1
PABPC1	0.369689	0.538702
(Putative) Homologs of Yeast Polyadenylation Factors
CSTF2T (CstF64τ)	-0.486822	0.601262
WDR33	-0.28245	0.88404
RBBP6	0.0240725	1
PPP1CA	-0.717846	0.25758
PPP1CB	0.195164	1
DNA-Damage-Response Factors
PRKDC (DNAPK)	-0.703896	0.163222
XRCC6 (KU70)	-0.935647	0.11481
XRCC5	-0.842577	0.15039
PARP1	-0.748838	0.24171
RNAP II and Associated Factors
POLR2A	0.0538254	0.94617
POLR2B	-0.197786	0.954791
POLR2E	-0.379338	0.55589
POLR2J3	-0.148905	1
Transcription factors
GTF2I (TFII-I)	0.145431	0.984679
TAF15	-0.795728	0.240522
Integrator complex
INTS2	-0.439992	0.47182
INTS8	0.416781	0.649094
INTS4	-0.309816	0.802225
INTS3	0.251733	0.909227
INTS10	0.223338	0.96911
INTS6	-0.113754	1
INTS9	-0.0477695	1
INTS7	-0.707882	0.32998
PAF complex
CDC73	-0.380995	0.61368
FACT complex
SUPT16H	-0.875851	0.237024
Splicing Factors
NONO (P54NRB)	-0.533707	0.638214
SFPQ (PSF)	-1.3452	0.0128168
PUF60	-0.984331	0.0596561
DDX39B (UAP56)	-1.05078	1
SF1	-0.57738	0.555599
SF3A3 (SF3a60)	-0.873798	0.17496
SF3A2	-0.234165	1
SF3A1	-0.614458	0.618021
SF3B1	0.312226	0.861752
SF3B2	-0.605671	0.528516
SF3B4	-1.20194	0.144209
SF3B14	-0.485551	0.553468
PRPF38B	-0.313968	0.99045
SRRM2 (SRm300)	NA	NA
SNRNP70 (U1-70k)	-0.70243	0.395222
U2AF2 (U2AF65)	-1.00171	0.0824414
U2AF1 (U2AF35)	-0.867838	0.143928
PRPF19 (PRP19)	-0.662579	0.349253
Exosome
SKIV2L2 (hMTR4)	-0.251227	0.907224
Translation Factors
EEF1A1	0.943406	0.762737
EEF1G	0.452831	0.866852
EIF2A	0.103092	0.994053
EIF4A1	NA	NA
EIF3H	0.236111	0.808195
EIF3I	-0.586207	0.353205
EIF3F	0.228936	0.961527
EIF3E	0.669823	0.194769
EIF3B	-0.916855	0.120399
EIF3A	-0.226363	1
EIF4G1	NA	NA
GNB2L1 (RACK1)	0.155996	0.941209
Factors with Known Motifs
RBM7	-0.229555	0.943875
RBFOX3	0.155941	1
RBFOX1	NA	NA
RBM25	-0.576792	0.74965
RBM39	0.165823	0.993333
DDX3X	-0.22237	1
DDX5	-0.14123	1
DHX9	-0.710145	0.280386
DHX15	-0.812535	0.176284
DHX36	-0.130445	0.96911
DDX39A	-2.27261	4.88154e-07
DDX6	-0.21358	0.96185
DDX17	0.535823	0.558917
DDX20	-0.612542	0.518172
DDX23	-0.790458	0.231785
ZCCHC8	-0.454824	0.708268
SND1	-0.123488	1
IFIT1	0.895888	0.186082
IFIT3	0.893774	0.0842258
Other Factors
G3BP1	-0.783914	0.142655
JUP	0.791034	0.367708
PNUTS (PPP1R10)	NA	NA
