# Supplementary material for: Alternative polyadenylation factors link cell cycle to migration
Source: Genome Biol. 2018 Oct 25;19:176. doi: 10.1186/s13059-018-1551-9 (PMC6203201; doi:10.1186/s13059-018-1551-9)
Supplement: Supplementary file 3 — Alternative isoform use with quiescence. (XLS 1401 kb) [file 13059_2018_1551_MOESM3_ESM.xls]

## Sheet: Table S5.csv
Additional file 3. Genes showing alternative isoform use in proliferating versus quiescent fibroblasts.
HGNC symbol	exon	groupID string length	groupID	featureID	exonBaseMean	dispersion	stat	pvalue	padj	X7d.Contact.Inhibited	Proliferating	log2fold_7d.Contact.Inhibited_Proliferating	genomicData.seqnames	genomicData.start	genomicData.end	genomicData.width	genomicData.strand	countData.aP_R1	countData.aP_R2	countData.aP_R3R4	countData.bCI7_R1	countData.bCI7_R2	countData.bCI7_R3R4	transcripts	X25	X26	X27	X28	X29	X30	X31	X32	X33	X34	X35	X36	X37	X38	X39	X40	X41	X42	X43	X44
SORBS3	ENSG00000120896:E013	15	ENSG00000120896	E013	194.015	0.0184197	225.484	5.76e-51	4.51e-46	19.281	6.91315	1.47977	8	22414228	22414418	191	+	10	8	17	1049	153	187	c("ENST00000240123"	"ENST00000522037"	"ENST00000517535"	"ENST00000524057"	"ENST00000517500"	"ENST00000523402"	"ENST00000520563")	NA	NA	NA	NA	NA	NA	NA	NA	NA	NA	NA	NA	NA	NA
SORBS3	ENSG00000120896:E014	15	ENSG00000120896	E014	57.4183	0.0064582	216.564	5.08e-49	3.19e-44	13.7421	3.47515	1.98345	8	22414419	22414421	3	+	3	2	3	293	50	61	c("ENST00000523402"	"ENST00000517535"	"ENST00000524057"	"ENST00000517500"	"ENST00000240123"	"ENST00000520563")	NA	NA	NA	NA	NA	NA	NA	NA	NA	NA	NA	NA	NA	NA	NA
SORBS3	ENSG00000120896:E015	15	ENSG00000120896	E015	109.747	0.0181238	187.574	1.08e-42	4.82e-38	16.542	5.10906	1.69501	8	22415642	22415705	64	+	5	4	9	597	85	107	c("ENST00000523402"	"ENST00000517535"	"ENST00000524057"	"ENST00000517500"	"ENST00000240123"	"ENST00000520563")	NA	NA	NA	NA	NA	NA	NA	NA	NA	NA	NA	NA	NA	NA	NA
SORBS3	ENSG00000120896:E009	15	ENSG00000120896	E009	55.2392	0.00990855	154.234	2.06e-35	5.38e-31	13.4439	4.53974	1.56627	8	22412376	22412410	35	+	4	3	7	285	44	57	c("ENST00000523402"	"ENST00000517535"	"ENST00000523941"	"ENST00000240123"	"ENST00000517500")	NA	NA	NA	NA	NA	NA	NA	NA	NA	NA	NA	NA	NA	NA	NA	NA
NTPCR	ENSG00000135778:E019	15	ENSG00000135778	E019	192.476	0.00386066	146.335	1.1e-33	2.64e-29	18.8045	13.6875	0.458221	1	233114498	233119628	5131	+	42	105	77	488	216	275	ENST00000366628	NA	NA	NA	NA	NA	NA	NA	NA	NA	NA	NA	NA	NA	NA	NA	NA	NA	NA	NA	NA
MTA3	ENSG00000057935:E052	15	ENSG00000057935	E052	135.573	0.00279888	145.42	1.74e-33	3.89e-29	17.126	11.6474	0.55618	2	42981201	42984087	2887	+	32	55	52	351	143	211	c("ENST00000405592"	"ENST00000406652")	NA	NA	NA	NA	NA	NA	NA	NA	NA	NA	NA	NA	NA	NA	NA	NA	NA	NA	NA
SORBS3	ENSG00000120896:E020	15	ENSG00000120896	E020	103.495	0.0248459	136.385	1.64e-31	3.03e-27	16.1969	5.6071	1.53039	8	22419378	22419444	67	+	6	5	11	575	78	93	c("ENST00000517535"	"ENST00000517500"	"ENST00000240123"	"ENST00000524057"	"ENST00000518512")	NA	NA	NA	NA	NA	NA	NA	NA	NA	NA	NA	NA	NA	NA	NA	NA
REV3L	ENSG00000009413:E004	15	ENSG00000009413	E004	109.933	0.00983761	133.94	5.63e-31	9.29e-27	11.2639	18.6104	-0.724398	6	111629217	111629448	232	-	81	173	72	204	95	73	ENST00000462119	NA	NA	NA	NA	NA	NA	NA	NA	NA	NA	NA	NA	NA	NA	NA	NA	NA	NA	NA	NA
SORBS3	ENSG00000120896:E011	15	ENSG00000120896	E011	102.254	0.0329049	117.143	2.67e-27	3.64e-23	16.1322	5.34112	1.59473	8	22412421	22412493	73	+	3	7	10	568	72	100	c("ENST00000523941"	"ENST00000522037"	"ENST00000523402"	"ENST00000517535"	"ENST00000517500"	"ENST00000240123"	"ENST00000520563")	NA	NA	NA	NA	NA	NA	NA	NA	NA	NA	NA	NA	NA	NA
ANXA11	ENSG00000122359:E001	15	ENSG00000122359	E001	608.344	0.00905329	113.776	1.46e-26	1.91e-22	24.848	18.5867	0.418862	10	81910645	81914879	4235	-	108	228	298	1798	760	708	c("ENST00000372231"	"ENST00000438331")	NA	NA	NA	NA	NA	NA	NA	NA	NA	NA	NA	NA	NA	NA	NA	NA	NA	NA	NA
SORBS3	ENSG00000120896:E021	15	ENSG00000120896	E021	116.873	0.0328333	112.277	3.11e-26	3.75e-22	16.7166	6.3368	1.39946	8	22421500	22421590	91	+	6	8	15	621	79	128	c("ENST00000517535"	"ENST00000518512"	"ENST00000524057"	"ENST00000517500"	"ENST00000240123"	"ENST00000520563")	NA	NA	NA	NA	NA	NA	NA	NA	NA	NA	NA	NA	NA	NA	NA
GAS5	ENSG00000234741:E013	15	ENSG00000234741	E013	107.206	0.0102274	112.291	3.09e-26	3.75e-22	10.856	17.6683	-0.702672	1	173833443	173833506	64	-	61	243	251	70	39	58	c("ENST00000454813"	"ENST00000412059"	"ENST00000431268")	NA	NA	NA	NA	NA	NA	NA	NA	NA	NA	NA	NA	NA	NA	NA	NA	NA	NA
SORBS3	ENSG00000120896:E017	15	ENSG00000120896	E017	84.3687	0.0352695	108.97	1.65e-25	1.78e-21	15.2444	4.54515	1.74588	8	22418848	22418886	39	+	4	3	7	484	55	80	c("ENST00000523402"	"ENST00000517535"	"ENST00000518512"	"ENST00000524057"	"ENST00000517500"	"ENST00000240123")	NA	NA	NA	NA	NA	NA	NA	NA	NA	NA	NA	NA	NA	NA	NA
SORBS3	ENSG00000120896:E008	15	ENSG00000120896	E008	97.3371	0.0304724	108.835	1.76e-25	1.84e-21	15.8607	5.8416	1.44102	8	22411965	22412121	157	+	7	5	12	544	67	90	c("ENST00000523941"	"ENST00000522037"	"ENST00000523402"	"ENST00000517535"	"ENST00000517500"	"ENST00000240123")	NA	NA	NA	NA	NA	NA	NA	NA	NA	NA	NA	NA	NA	NA	NA
SORBS3	ENSG00000120896:E025	15	ENSG00000120896	E025	70.9627	0.0317899	107.537	3.39e-25	3.33e-21	14.4541	4.23927	1.7696	8	22421981	22422034	54	+	5	2	5	409	52	59	c("ENST00000517535"	"ENST00000517500"	"ENST00000240123"	"ENST00000518512")	NA	NA	NA	NA	NA	NA	NA	NA	NA	NA	NA	NA	NA	NA	NA	NA	NA
SORBS3	ENSG00000120896:E010	15	ENSG00000120896	E010	45.4624	0.0216821	105.355	1.02e-24	8.89e-21	12.521	3.68203	1.76577	8	22412411	22412420	10	+	3	3	3	241	30	52	c("ENST00000523941"	"ENST00000523402"	"ENST00000517535"	"ENST00000517500"	"ENST00000240123"	"ENST00000520563")	NA	NA	NA	NA	NA	NA	NA	NA	NA	NA	NA	NA	NA	NA	NA
SLC29A1	ENSG00000112759:E003	15	ENSG00000112759	E003	17.9001	0.00924508	101.766	6.25e-24	5.29e-20	10.6009	3.15125	1.75019	6	44187393	44187519	127	+	3	2	6	72	12	27	c("ENST00000393844"	"ENST00000313248"	"ENST00000427851")	NA	NA	NA	NA	NA	NA	NA	NA	NA	NA	NA	NA	NA	NA	NA	NA	NA	NA
GAS5	ENSG00000234741:E050	15	ENSG00000234741	E050	56.9028	0.00595717	96.2638	1.01e-22	7.88e-19	8.77996	14.4378	-0.71756	1	173835706	173835771	66	-	38	114	124	38	24	36	c("ENST00000416952"	"ENST00000449589"	"ENST00000443799"	"ENST00000421068"	"ENST00000431268")	NA	NA	NA	NA	NA	NA	NA	NA	NA	NA	NA	NA	NA	NA	NA	NA
SORBS3	ENSG00000120896:E023	15	ENSG00000120896	E023	88.0734	0.0405197	95.4915	1.49e-22	1.11e-18	15.4057	4.98381	1.62814	8	22421820	22421875	56	+	5	4	8	497	52	92	c("ENST00000517535"	"ENST00000517500"	"ENST00000240123"	"ENST00000524057"	"ENST00000518512")	NA	NA	NA	NA	NA	NA	NA	NA	NA	NA	NA	NA	NA	NA	NA	NA
HMGB1	ENSG00000189403:E016	15	ENSG00000189403	E016	109.215	0.0302536	95.2517	1.68e-22	1.22e-18	18.811	9.82357	0.937257	13	31037832	31038297	466	-	34	86	53	261	109	145	ENST00000399489	NA	NA	NA	NA	NA	NA	NA	NA	NA	NA	NA	NA	NA	NA	NA	NA	NA	NA	NA	NA
ADGRD1	ENSG00000111452:E018	15	ENSG00000111452	E018	59.4804	0.00843542	94.3054	2.7e-22	1.93e-18	8.67965	15.1784	-0.806309	12	131471895	131472764	870	+	16	73	35	107	60	79	ENST00000541143	NA	NA	NA	NA	NA	NA	NA	NA	NA	NA	NA	NA	NA	NA	NA	NA	NA	NA	NA	NA
MAP4	ENSG00000047849:E031	15	ENSG00000047849	E031	46.6155	0.00801429	92.7233	6.01e-22	4.01e-18	6.60393	12.9011	-0.9661	3	47950528	47950753	226	-	88	70	81	19	12	9	c("ENST00000429422"	"ENST00000426837"	"ENST00000383737"	"ENST00000264724"	"ENST00000383736")	NA	NA	NA	NA	NA	NA	NA	NA	NA	NA	NA	NA	NA	NA	NA	NA
WIZ	ENSG00000011451:E021	15	ENSG00000011451	E021	49.5742	0.00885165	91.7828	9.67e-22	5.95e-18	13.2802	7.48116	0.827945	19	15549739	15551455	1717	-	14	17	25	136	43	79	ENST00000389282	NA	NA	NA	NA	NA	NA	NA	NA	NA	NA	NA	NA	NA	NA	NA	NA	NA	NA	NA	NA
ADARB1	ENSG00000197381:E016	15	ENSG00000197381	E016	37.6794	0.0166081	88.9346	4.08e-21	2.37e-17	6.08431	13.3227	-1.13072	21	46565079	46566210	1132	+	46	76	74	23	9	14	ENST00000460734	NA	NA	NA	NA	NA	NA	NA	NA	NA	NA	NA	NA	NA	NA	NA	NA	NA	NA	NA	NA
FKBP9	ENSG00000122642:E024	15	ENSG00000122642	E024	49.6128	0.00537851	86.5927	1.33e-20	7.46e-17	8.61491	14.1178	-0.712608	7	33032334	33032686	353	+	38	62	81	59	35	38	ENST00000489038	NA	NA	NA	NA	NA	NA	NA	NA	NA	NA	NA	NA	NA	NA	NA	NA	NA	NA	NA	NA
ERCC1	ENSG00000012061:E039	15	ENSG00000012061	E039	29.6904	0.0184427	84.0223	4.89e-20	2.51e-16	3.38462	11.2924	-1.73829	19	45981994	45982086	93	-	49	75	54	5	4	0	ENST00000423698	NA	NA	NA	NA	NA	NA	NA	NA	NA	NA	NA	NA	NA	NA	NA	NA	NA	NA	NA	NA
SORBS3	ENSG00000120896:E022	15	ENSG00000120896	E022	80.6877	0.0457166	82.9166	8.56e-20	4.33e-16	14.9674	5.08582	1.55728	8	22421796	22421819	24	+	3	5	10	431	50	94	c("ENST00000517535"	"ENST00000518512"	"ENST00000524057"	"ENST00000517500"	"ENST00000240123"	"ENST00000520563")	NA	NA	NA	NA	NA	NA	NA	NA	NA	NA	NA	NA	NA	NA	NA
FAM149B1	ENSG00000138286:E030	15	ENSG00000138286	E030	144.423	0.0246922	82.7505	9.31e-20	4.63e-16	11.0039	19.2694	-0.808299	10	75001940	75004262	2323	+	127	363	298	63	53	46	ENST00000242505	NA	NA	NA	NA	NA	NA	NA	NA	NA	NA	NA	NA	NA	NA	NA	NA	NA	NA	NA	NA
FBRSL1	ENSG00000112787:E009	15	ENSG00000112787	E009	221.923	0.00468692	82.3018	1.17e-19	5.54e-16	15.8682	19.597	-0.304496	12	133085752	133088536	2785	+	290	285	430	237	61	108	ENST00000542061	NA	NA	NA	NA	NA	NA	NA	NA	NA	NA	NA	NA	NA	NA	NA	NA	NA	NA	NA	NA
MEF2D	ENSG00000116604:E002	15	ENSG00000116604	E002	522.972	0.00233177	82.1211	1.28e-19	5.9e-16	23.5473	20.8804	0.173413	1	156433522	156436001	2480	-	318	342	403	1420	378	540	c("ENST00000348159"	"ENST00000368240"	"ENST00000464356"	"ENST00000353795"	"ENST00000340875")	NA	NA	NA	NA	NA	NA	NA	NA	NA	NA	NA	NA	NA	NA	NA	NA
RPS14	ENSG00000164587:E015	15	ENSG00000164587	E015	45.4924	0.00812051	82.063	1.32e-19	5.99e-16	7.34159	12.8087	-0.802956	5	149829049	149829054	6	-	34	108	109	12	15	22	c("ENST00000407193"	"ENST00000519690")	NA	NA	NA	NA	NA	NA	NA	NA	NA	NA	NA	NA	NA	NA	NA	NA	NA	NA	NA
GAS5	ENSG00000234741:E014	15	ENSG00000234741	E014	115.267	0.0162682	80.6928	2.64e-19	1.16e-15	11.2082	17.9474	-0.679224	1	173833507	173833583	77	-	68	258	265	70	48	61	c("ENST00000365524"	"ENST00000412059"	"ENST00000454813"	"ENST00000431268")	NA	NA	NA	NA	NA	NA	NA	NA	NA	NA	NA	NA	NA	NA	NA	NA	NA
SRSF6	ENSG00000124193:E003	15	ENSG00000124193	E003	343.979	0.00534319	77.589	1.27e-18	4.85e-15	22.076	18.16	0.281711	20	42087793	42088060	268	+	125	310	319	693	329	401	ENST00000483871	NA	NA	NA	NA	NA	NA	NA	NA	NA	NA	NA	NA	NA	NA	NA	NA	NA	NA	NA	NA
ASPH	ENSG00000198363:E007	15	ENSG00000198363	E007	353.056	0.00215155	76.8522	1.84e-18	6.88e-15	21.7182	18.7031	0.215628	8	62438646	62438671	26	-	142	350	287	585	409	390	c("ENST00000379454"	"ENST00000541428")	NA	NA	NA	NA	NA	NA	NA	NA	NA	NA	NA	NA	NA	NA	NA	NA	NA	NA	NA
SORBS3	ENSG00000120896:E024	15	ENSG00000120896	E024	59.3083	0.0477431	76.445	2.26e-18	8.25e-15	13.6037	3.90142	1.80193	8	22421876	22421882	7	+	5	1	4	354	42	44	c("ENST00000517535"	"ENST00000517500"	"ENST00000240123"	"ENST00000518512")	NA	NA	NA	NA	NA	NA	NA	NA	NA	NA	NA	NA	NA	NA	NA	NA	NA
MCM7	ENSG00000166508:E033	15	ENSG00000166508	E033	26.9353	0.0939683	75.1949	4.26e-18	1.45e-14	14.4956	2.84821	2.34749	7	99697836	99698016	181	-	2	8	6	50	33	57	c("ENST00000465738"	"ENST00000354230"	"ENST00000467516"	"ENST00000425308"	"ENST00000485286")	NA	NA	NA	NA	NA	NA	NA	NA	NA	NA	NA	NA	NA	NA	NA	NA
SNX1	ENSG00000028528:E040	15	ENSG00000028528	E040	247.77	0.00822179	73.1803	1.18e-17	3.75e-14	20.4204	15.3583	0.410994	15	64430297	64432074	1778	+	53	140	179	526	279	356	c("ENST00000261889"	"ENST00000380285"	"ENST00000353874")	NA	NA	NA	NA	NA	NA	NA	NA	NA	NA	NA	NA	NA	NA	NA	NA	NA	NA
RER1	ENSG00000157916:E026	15	ENSG00000157916	E026	537.529	0.00304798	72.5435	1.63e-17	5.12e-14	24.0109	21.2717	0.174755	1	2335191	2336883	1693	+	296	582	593	1013	392	563	ENST00000605895	NA	NA	NA	NA	NA	NA	NA	NA	NA	NA	NA	NA	NA	NA	NA	NA	NA	NA	NA	NA
SF3B1	ENSG00000115524:E035	15	ENSG00000115524	E035	106.053	0.0049399	71.5102	2.76e-17	8.31e-14	15.986	11.5821	0.464913	2	198283313	198283519	207	-	26	69	56	235	146	121	c("ENST00000470268"	"ENST00000482158")	NA	NA	NA	NA	NA	NA	NA	NA	NA	NA	NA	NA	NA	NA	NA	NA	NA	NA	NA
ANXA2	ENSG00000182718:E051	15	ENSG00000182718	E051	128.479	0.00692198	70.7398	4.08e-17	1.19e-13	11.8638	16.9729	-0.516667	15	60688479	60688571	93	-	106	303	296	47	52	42	c("ENST00000560468"	"ENST00000557986"	"ENST00000559370"	"ENST00000560495"	"ENST00000561445"	"ENST00000559467"	"ENST00000560936"	"ENST00000558169"	"ENST00000559956"	"ENST00000557906")	NA	NA	NA	NA	NA	NA	NA	NA	NA	NA	NA
ANXA2	ENSG00000182718:E050	15	ENSG00000182718	E050	79.5407	0.00317214	68.6454	1.18e-16	3.27e-13	10.0679	14.6759	-0.543686	15	60688350	60688478	129	-	69	175	186	35	30	28	c("ENST00000560468"	"ENST00000557986"	"ENST00000560495"	"ENST00000561445"	"ENST00000560936"	"ENST00000558169")	NA	NA	NA	NA	NA	NA	NA	NA	NA	NA	NA	NA	NA	NA	NA
SLC7A8	ENSG00000092068:E033	15	ENSG00000092068	E033	94.3785	0.00520561	67.8543	1.76e-16	4.69e-13	10.4092	14.8291	-0.510572	14	23652672	23652849	178	-	258	84	86	80	9	10	c("ENST00000469263"	"ENST00000316902"	"ENST00000525062"	"ENST00000524758")	NA	NA	NA	NA	NA	NA	NA	NA	NA	NA	NA	NA	NA	NA	NA	NA	NA
ANAPC5	ENSG00000089053:E031	15	ENSG00000089053	E031	37.3819	0.00911684	67.2347	2.41e-16	6.3e-13	12.3814	7.06656	0.809095	12	121768476	121769029	554	-	7	29	23	76	33	64	c("ENST00000538334"	"ENST00000535482")	NA	NA	NA	NA	NA	NA	NA	NA	NA	NA	NA	NA	NA	NA	NA	NA	NA	NA	NA
TPM1	ENSG00000140416:E012	15	ENSG00000140416	E012	234.199	0.00693916	66.9835	2.74e-16	6.98e-13	20.6402	16.1063	0.357828	15	63335905	63335974	70	+	160	244	397	103	93	398	c("ENST00000561425"	"ENST00000357980"	"ENST00000559397"	"ENST00000558314"	"ENST00000267996"	"ENST00000560975")	NA	NA	NA	NA	NA	NA	NA	NA	NA	NA	NA	NA	NA	NA	NA
MAPKAP1	ENSG00000119487:E002	15	ENSG00000119487	E002	771.781	0.00217597	65.9039	4.73e-16	1.17e-12	25.6444	23.3368	0.136041	9	128199673	128200747	1075	-	547	806	801	1284	634	736	c("ENST00000350766"	"ENST00000373511"	"ENST00000373503"	"ENST00000265960"	"ENST00000394063"	"ENST00000373498")	NA	NA	NA	NA	NA	NA	NA	NA	NA	NA	NA	NA	NA	NA	NA
STX8	ENSG00000170310:E006	15	ENSG00000170310	E006	10.759	0.0180311	65.2876	6.47e-16	1.59e-12	8.17943	1.06409	2.94238	17	9176539	9176751	213	-	0	0	1	44	12	15	ENST00000570987	NA	NA	NA	NA	NA	NA	NA	NA	NA	NA	NA	NA	NA	NA	NA	NA	NA	NA	NA	NA
NOP16	ENSG00000048162:E011	15	ENSG00000048162	E011	27.5658	0.00559266	65.2301	6.66e-16	1.62e-12	11.7166	6.64975	0.817185	5	175813025	175813840	816	-	20	29	36	45	14	31	ENST00000510608	NA	NA	NA	NA	NA	NA	NA	NA	NA	NA	NA	NA	NA	NA	NA	NA	NA	NA	NA	NA
FAM111A	ENSG00000166801:E011	15	ENSG00000166801	E011	114.332	0.0144647	64.7999	8.29e-16	1.97e-12	16.7094	12.4418	0.425467	11	58911171	58912251	1081	+	44	90	81	270	107	136	ENST00000528737	NA	NA	NA	NA	NA	NA	NA	NA	NA	NA	NA	NA	NA	NA	NA	NA	NA	NA	NA	NA
KLHL7	ENSG00000122550:E020	15	ENSG00000122550	E020	48.9464	0.00663686	64.367	1.03e-15	2.43e-12	8.28007	13.3647	-0.690715	7	23165380	23165506	127	+	42	93	105	31	25	21	c("ENST00000322275"	"ENST00000479700"	"ENST00000410047"	"ENST00000477076")	NA	NA	NA	NA	NA	NA	NA	NA	NA	NA	NA	NA	NA	NA	NA	NA	NA
PAM	ENSG00000145730:E034	15	ENSG00000145730	E034	26.5799	0.0341167	64.1366	1.16e-15	2.72e-12	4.56124	12.1322	-1.41134	5	102208997	102209508	512	+	53	43	39	21	5	1	ENST00000513648	NA	NA	NA	NA	NA	NA	NA	NA	NA	NA	NA	NA	NA	NA	NA	NA	NA	NA	NA	NA
SRSF7	ENSG00000115875:E021	15	ENSG00000115875	E021	97.4883	0.0037028	63.8817	1.32e-15	3.07e-12	16.0506	12.4099	0.371133	2	38976055	38976315	261	-	72	133	151	118	60	84	c("ENST00000443213"	"ENST00000425778"	"ENST00000425941"	"ENST00000431066"	"ENST00000415527")	NA	NA	NA	NA	NA	NA	NA	NA	NA	NA	NA	NA	NA	NA	NA	NA
VEGFA	ENSG00000112715:E019	15	ENSG00000112715	E019	48.5076	0.00449667	61.2935	4.92e-15	1.06e-11	11.8722	7.0512	0.751641	6	43745909	43746196	288	+	4	12	19	107	59	90	c("ENST00000497139"	"ENST00000493786")	NA	NA	NA	NA	NA	NA	NA	NA	NA	NA	NA	NA	NA	NA	NA	NA	NA	NA	NA
FBLN5	ENSG00000140092:E024	15	ENSG00000140092	E024	58.0992	0.0178396	61.1099	5.4e-15	1.14e-11	13.6054	6.62466	1.03826	14	92413055	92413418	364	-	11	11	14	147	42	130	ENST00000556154	NA	NA	NA	NA	NA	NA	NA	NA	NA	NA	NA	NA	NA	NA	NA	NA	NA	NA	NA	NA
MAP4	ENSG00000047849:E035	15	ENSG00000047849	E035	186.808	0.0180561	60.5369	7.22e-15	1.48e-11	13.2547	19.4209	-0.551108	3	47951879	47953911	2033	-	266	266	400	94	67	65	ENST00000426837	NA	NA	NA	NA	NA	NA	NA	NA	NA	NA	NA	NA	NA	NA	NA	NA	NA	NA	NA	NA
CCDC25	ENSG00000147419:E001	15	ENSG00000147419	E001	336.586	0.00312823	60.5363	7.22e-15	1.48e-11	21.3098	18.7384	0.185523	8	27590835	27592568	1734	-	174	347	217	763	357	281	c("ENST00000356537"	"ENST00000520486")	NA	NA	NA	NA	NA	NA	NA	NA	NA	NA	NA	NA	NA	NA	NA	NA	NA	NA	NA
RPS27A	ENSG00000143947:E010	15	ENSG00000143947	E010	163.458	0.0106387	59.4403	1.26e-14	2.52e-11	14.0248	18.1978	-0.375779	2	55459845	55459930	86	+	102	329	401	88	76	86	c("ENST00000494756"	"ENST00000404735")	NA	NA	NA	NA	NA	NA	NA	NA	NA	NA	NA	NA	NA	NA	NA	NA	NA	NA	NA
SNRNP70	ENSG00000104852:E017	15	ENSG00000104852	E017	48.684	0.00876852	59.3375	1.33e-14	2.64e-11	13.6794	8.3299	0.715629	19	49605371	49605375	5	+	24	32	34	141	36	53	c("ENST00000598984"	"ENST00000595231"	"ENST00000401730"	"ENST00000601065")	NA	NA	NA	NA	NA	NA	NA	NA	NA	NA	NA	NA	NA	NA	NA	NA	NA
TPM1	ENSG00000140416:E041	15	ENSG00000140416	E041	1547.09	0.00659918	58.3916	2.15e-14	4.21e-11	30.0295	26.2129	0.196103	15	63353912	63353987	76	+	1316	1710	2759	818	433	2315	c("ENST00000403994"	"ENST00000560975"	"ENST00000559831"	"ENST00000561242"	"ENST00000561395"	"ENST00000559281"	"ENST00000334895"	"ENST00000559556"	"ENST00000561266"	"ENST00000267996"	"ENST00000357980"	"ENST00000558264"	"ENST00000560970")	NA	NA	NA	NA	NA	NA	NA	NA
DST	ENSG00000151914:E109	15	ENSG00000151914	E109	138.76	0.0148574	57.6078	3.2e-14	6.08e-11	12.6913	18.4213	-0.537539	6	56482784	56485513	2730	-	177	266	129	95	107	55	ENST00000370765	NA	NA	NA	NA	NA	NA	NA	NA	NA	NA	NA	NA	NA	NA	NA	NA	NA	NA	NA	NA
RPS6	ENSG00000137154:E017	15	ENSG00000137154	E017	10.607	0.0105363	57.4356	3.49e-14	6.52e-11	2.09341	8.13806	-1.95883	9	19380235	19380252	18	-	12	25	30	2	1	1	ENST00000380394	NA	NA	NA	NA	NA	NA	NA	NA	NA	NA	NA	NA	NA	NA	NA	NA	NA	NA	NA	NA
DHODH	ENSG00000102967:E014	15	ENSG00000102967	E014	16.5737	0.0275273	56.2059	6.53e-14	1.18e-10	10.5835	4.22984	1.32315	16	72049758	72050922	1165	+	6	10	12	47	18	15	ENST00000571392	NA	NA	NA	NA	NA	NA	NA	NA	NA	NA	NA	NA	NA	NA	NA	NA	NA	NA	NA	NA
FAXDC2	ENSG00000170271:E042	15	ENSG00000170271	E042	7.93576	0.0293974	55.8762	7.72e-14	1.38e-10	2.71931	9.38704	-1.78743	5	154238736	154238812	77	-	6	6	12	15	5	7	ENST00000520968	NA	NA	NA	NA	NA	NA	NA	NA	NA	NA	NA	NA	NA	NA	NA	NA	NA	NA	NA	NA
PCDH9	ENSG00000184226:E003	15	ENSG00000184226	E003	12.8404	0.0187621	55.7233	8.34e-14	1.47e-10	8.39201	2.63093	1.67344	13	66877252	66878735	1484	-	2	2	3	14	17	31	c("ENST00000456367"	"ENST00000544246"	"ENST00000377865")	NA	NA	NA	NA	NA	NA	NA	NA	NA	NA	NA	NA	NA	NA	NA	NA	NA	NA
MAP4	ENSG00000047849:E033	15	ENSG00000047849	E033	90.1299	0.0217682	55.3772	9.95e-14	1.72e-10	9.7279	15.9831	-0.716351	3	47950758	47951731	974	-	111	189	176	44	29	26	c("ENST00000426837"	"ENST00000264724"	"ENST00000383736")	NA	NA	NA	NA	NA	NA	NA	NA	NA	NA	NA	NA	NA	NA	NA	NA	NA	NA
SRRM1	ENSG00000133226:E020	15	ENSG00000133226	E020	40.8413	0.00841257	55.2815	1.04e-13	1.8e-10	12.9282	7.81	0.727127	1	24973700	24974079	380	+	26	27	26	124	35	31	c("ENST00000462710"	"ENST00000466910")	NA	NA	NA	NA	NA	NA	NA	NA	NA	NA	NA	NA	NA	NA	NA	NA	NA	NA	NA
SMARCD3	ENSG00000082014:E043	15	ENSG00000082014	E043	13.3463	0.0127086	54.3512	1.68e-13	2.81e-10	8.1098	2.00145	2.01862	7	150972200	150972337	138	-	0	0	3	41	12	28	c("ENST00000491651"	"ENST00000392811"	"ENST00000469154"	"ENST00000356800")	NA	NA	NA	NA	NA	NA	NA	NA	NA	NA	NA	NA	NA	NA	NA	NA	NA
PML	ENSG00000140464:E045	15	ENSG00000140464	E045	29.2965	0.00601181	54.2312	1.78e-13	2.96e-10	10.9677	5.45206	1.00839	15	74339113	74340153	1041	+	5	10	10	101	32	35	ENST00000565898	NA	NA	NA	NA	NA	NA	NA	NA	NA	NA	NA	NA	NA	NA	NA	NA	NA	NA	NA	NA
SMIM11A	ENSG00000205670:E013	15	ENSG00000205670	E013	27.3098	0.0105701	54.2398	1.77e-13	2.96e-10	10.4542	5.46814	0.93496	21	35772009	35772197	189	+	7	10	8	76	20	51	c("ENST00000481710"	"ENST00000495363"	"ENST00000399299"	"ENST00000489469")	NA	NA	NA	NA	NA	NA	NA	NA	NA	NA	NA	NA	NA	NA	NA	NA	NA
ABR	ENSG00000159842:E085	15	ENSG00000159842	E085	45.3261	0.0183877	53.6948	2.34e-13	3.78e-10	12.6561	6.65157	0.928067	17	1028518	1028658	141	-	5	13	21	132	49	69	c("ENST00000574266"	"ENST00000544583"	"ENST00000575934"	"ENST00000302538"	"ENST00000574139"	"ENST00000570525"	"ENST00000574437")	NA	NA	NA	NA	NA	NA	NA	NA	NA	NA	NA	NA	NA	NA
WIZ	ENSG00000011451:E019	15	ENSG00000011451	E019	16.4135	0.0128459	53.2971	2.87e-13	4.61e-10	8.95313	3.82532	1.22681	19	15547745	15547940	196	-	3	7	3	44	16	29	c("ENST00000263381"	"ENST00000595214"	"ENST00000596159"	"ENST00000389282")	NA	NA	NA	NA	NA	NA	NA	NA	NA	NA	NA	NA	NA	NA	NA	NA	NA
PYGL	ENSG00000100504:E024	15	ENSG00000100504	E024	76.1737	0.00309552	53.2429	2.95e-13	4.69e-10	11.1554	14.7555	-0.403511	14	51389955	51390686	732	-	88	130	80	93	39	45	ENST00000530336	NA	NA	NA	NA	NA	NA	NA	NA	NA	NA	NA	NA	NA	NA	NA	NA	NA	NA	NA	NA
DPYD	ENSG00000188641:E022	15	ENSG00000188641	E022	20.6909	0.00779486	53.0344	3.28e-13	5.19e-10	5.21076	10.3232	-0.98632	1	98185314	98186380	1067	-	14	53	44	14	5	10	ENST00000306031	NA	NA	NA	NA	NA	NA	NA	NA	NA	NA	NA	NA	NA	NA	NA	NA	NA	NA	NA	NA
CRAT	ENSG00000095321:E022	15	ENSG00000095321	E022	52.6075	0.0124651	51.8024	6.14e-13	9.48e-10	8.61633	13.8574	-0.685508	9	131869613	131870092	480	-	52	84	117	49	19	23	ENST00000393384	NA	NA	NA	NA	NA	NA	NA	NA	NA	NA	NA	NA	NA	NA	NA	NA	NA	NA	NA	NA
ANXA2	ENSG00000182718:E049	15	ENSG00000182718	E049	29.8478	0.00781739	51.7552	6.29e-13	9.66e-10	5.41043	10.7062	-0.984627	15	60688106	60688349	244	-	35	69	69	10	7	5	c("ENST00000560495"	"ENST00000560936")	NA	NA	NA	NA	NA	NA	NA	NA	NA	NA	NA	NA	NA	NA	NA	NA	NA	NA	NA
HNRNPH1	ENSG00000169045:E084	15	ENSG00000169045	E084	102.911	0.0172458	51.5255	7.07e-13	1.08e-09	17.4456	11.4844	0.603187	5	179048844	179048977	134	-	57	111	77	268	92	72	c("ENST00000512273"	"ENST00000504779")	NA	NA	NA	NA	NA	NA	NA	NA	NA	NA	NA	NA	NA	NA	NA	NA	NA	NA	NA
WTAPP1	ENSG00000255282:E019	15	ENSG00000255282	E019	16.5154	0.0354121	51.417	7.47e-13	1.14e-09	2.13859	8.48584	-1.9884	11	102707169	102707497	329	+	28	47	26	2	1	0	ENST00000525739	NA	NA	NA	NA	NA	NA	NA	NA	NA	NA	NA	NA	NA	NA	NA	NA	NA	NA	NA	NA
FBN1	ENSG00000166147:E077	15	ENSG00000166147	E077	70.4446	0.0546433	51.0903	8.82e-13	1.33e-09	6.88272	16.3948	-1.25219	15	48935044	48935298	255	-	56	246	113	13	21	19	c("ENST00000558230"	"ENST00000560355")	NA	NA	NA	NA	NA	NA	NA	NA	NA	NA	NA	NA	NA	NA	NA	NA	NA	NA	NA
RBM39	ENSG00000131051:E077	15	ENSG00000131051	E077	62.6861	0.00648566	50.9657	9.4e-13	1.41e-09	13.7338	9.50969	0.530265	20	34327206	34327314	109	-	14	44	38	138	83	72	c("ENST00000463004"	"ENST00000463098")	NA	NA	NA	NA	NA	NA	NA	NA	NA	NA	NA	NA	NA	NA	NA	NA	NA	NA	NA
RBM39	ENSG00000131051:E073	15	ENSG00000131051	E073	88.5834	0.00315624	50.8835	9.8e-13	1.46e-09	15.0257	11.6266	0.369999	20	34326960	34327024	65	-	28	71	63	177	97	113	c("ENST00000487604"	"ENST00000463004"	"ENST00000481037"	"ENST00000477334")	NA	NA	NA	NA	NA	NA	NA	NA	NA	NA	NA	NA	NA	NA	NA	NA	NA
TMEM248	ENSG00000106609:E021	15	ENSG00000106609	E021	1919.38	0.00179411	50.8344	1e-12	1.49e-09	30.1001	28.5031	0.0786492	7	66421141	66423538	2398	+	1509	2051	1867	3800	1418	1560	ENST00000341567	NA	NA	NA	NA	NA	NA	NA	NA	NA	NA	NA	NA	NA	NA	NA	NA	NA	NA	NA	NA
AKT2	ENSG00000105221:E099	15	ENSG00000105221	E099	22.3138	0.0114175	49.82	1.69e-12	2.42e-09	10.031	5.04438	0.991715	19	40788684	40789072	389	-	5	9	11	47	32	30	ENST00000581582	NA	NA	NA	NA	NA	NA	NA	NA	NA	NA	NA	NA	NA	NA	NA	NA	NA	NA	NA	NA
ARMCX4	ENSG00000196440:E036	15	ENSG00000196440	E036	11.6113	0.0172784	49.7218	1.77e-12	2.54e-09	7.92901	3.06189	1.37272	X	100786631	100786999	369	+	2	5	1	45	13	12	c("ENST00000452188"	"ENST00000442270"	"ENST00000354842"	"ENST00000433011")	NA	NA	NA	NA	NA	NA	NA	NA	NA	NA	NA	NA	NA	NA	NA	NA	NA
PSMG4	ENSG00000180822:E028	15	ENSG00000180822	E028	20.8342	0.0168945	49.0549	2.49e-12	3.44e-09	9.97483	4.88443	1.0301	6	3303092	3303607	516	+	5	7	12	52	20	34	ENST00000451246	NA	NA	NA	NA	NA	NA	NA	NA	NA	NA	NA	NA	NA	NA	NA	NA	NA	NA	NA	NA
CTSC	ENSG00000109861:E013	15	ENSG00000109861	E013	529.295	0.0025861	48.5678	3.19e-12	4.26e-09	21.5632	23.5522	-0.127289	11	88059533	88059567	35	-	431	923	643	737	422	232	c("ENST00000393301"	"ENST00000524463"	"ENST00000528020"	"ENST00000529974")	NA	NA	NA	NA	NA	NA	NA	NA	NA	NA	NA	NA	NA	NA	NA	NA	NA
TRA2B	ENSG00000136527:E038	15	ENSG00000136527	E038	40.2468	0.00658239	47.8472	4.61e-12	5.94e-09	12.3739	8.27402	0.58064	3	185654389	185655208	820	-	31	32	41	64	46	30	ENST00000487615	NA	NA	NA	NA	NA	NA	NA	NA	NA	NA	NA	NA	NA	NA	NA	NA	NA	NA	NA	NA
ANAPC5	ENSG00000089053:E035	15	ENSG00000089053	E035	115.765	0.0179767	47.5695	5.31e-12	6.79e-09	17.3609	12.0134	0.5312	12	121769232	121772975	3744	-	38	101	85	252	104	153	ENST00000538334	NA	NA	NA	NA	NA	NA	NA	NA	NA	NA	NA	NA	NA	NA	NA	NA	NA	NA	NA	NA
ASPH	ENSG00000198363:E030	15	ENSG00000198363	E030	945.022	0.00500353	46.7755	7.96e-12	1e-08	23.9185	26.9511	-0.172222	8	62538700	62538839	140	-	812	1823	1212	866	689	525	c("ENST00000445642"	"ENST00000519678"	"ENST00000517903"	"ENST00000519234"	"ENST00000518441"	"ENST00000517847"	"ENST00000522835"	"ENST00000356457"	"ENST00000518068")	NA	NA	NA	NA	NA	NA	NA	NA	NA	NA	NA	NA
FBN1	ENSG00000166147:E078	15	ENSG00000166147	E078	231.858	0.0565114	46.759	8.03e-12	1.01e-08	11.9733	22.2359	-0.89307	15	48935299	48936802	1504	-	165	736	448	85	72	59	ENST00000560355	NA	NA	NA	NA	NA	NA	NA	NA	NA	NA	NA	NA	NA	NA	NA	NA	NA	NA	NA	NA
PTGS1	ENSG00000095303:E022	15	ENSG00000095303	E022	732.332	0.00821561	46.5796	8.8e-12	1.09e-08	25.3505	22.1273	0.196186	9	125155458	125157982	2525	+	453	535	254	2723	518	522	ENST00000362012	NA	NA	NA	NA	NA	NA	NA	NA	NA	NA	NA	NA	NA	NA	NA	NA	NA	NA	NA	NA
BOC	ENSG00000144857:E017	15	ENSG00000144857	E017	106.165	0.0529001	46.5469	8.95e-12	1.1e-08	9.97677	18.5155	-0.892088	3	112969681	112970439	759	+	72	212	257	35	49	65	c("ENST00000485230"	"ENST00000484034")	NA	NA	NA	NA	NA	NA	NA	NA	NA	NA	NA	NA	NA	NA	NA	NA	NA	NA	NA
TPM2	ENSG00000198467:E010	15	ENSG00000198467	E010	442.884	0.00680201	46.5608	8.88e-12	1.1e-08	19.0299	22.6437	-0.250845	9	35684729	35684747	19	-	565	686	870	190	167	249	c("ENST00000607559"	"ENST00000471212"	"ENST00000329305"	"ENST00000360958"	"ENST00000378300")	NA	NA	NA	NA	NA	NA	NA	NA	NA	NA	NA	NA	NA	NA	NA	NA
CNIH4	ENSG00000143771:E019	15	ENSG00000143771	E019	204.874	0.00423995	46.474	9.28e-12	1.12e-08	18.985	16.5752	0.195832	1	224564880	224566770	1891	+	124	205	252	364	141	218	c("ENST00000465271"	"ENST00000366857")	NA	NA	NA	NA	NA	NA	NA	NA	NA	NA	NA	NA	NA	NA	NA	NA	NA	NA	NA
MASP1	ENSG00000127241:E018	15	ENSG00000127241	E018	127.133	0.0053462	46.3687	9.8e-12	1.18e-08	13.452	16.7579	-0.317024	3	186964947	186965173	227	-	116	54	73	369	109	91	c("ENST00000392470"	"ENST00000169293")	NA	NA	NA	NA	NA	NA	NA	NA	NA	NA	NA	NA	NA	NA	NA	NA	NA	NA	NA
EPB41L4A-AS1	ENSG00000224032:E007	15	ENSG00000224032	E007	6.14245	0.0203206	45.8758	1.26e-11	1.48e-08	1.96084	7.26504	-1.8895	5	111497473	111497847	375	+	6	14	16	2	0	3	ENST00000427306	NA	NA	NA	NA	NA	NA	NA	NA	NA	NA	NA	NA	NA	NA	NA	NA	NA	NA	NA	NA
TMEM18	ENSG00000151353:E002	15	ENSG00000151353	E002	164.277	0.00454498	45.2849	1.7e-11	1.96e-08	18.0865	15.2648	0.244707	2	667973	669188	1216	-	95	139	209	307	113	184	c("ENST00000432667"	"ENST00000281017")	NA	NA	NA	NA	NA	NA	NA	NA	NA	NA	NA	NA	NA	NA	NA	NA	NA	NA	NA
PARP9	ENSG00000138496:E005	15	ENSG00000138496	E005	151.958	0.00419649	45.2004	1.78e-11	2.04e-08	14.4093	17.2851	-0.262527	3	122250620	122255014	4395	-	79	84	126	293	165	180	ENST00000462315	NA	NA	NA	NA	NA	NA	NA	NA	NA	NA	NA	NA	NA	NA	NA	NA	NA	NA	NA	NA
C6orf89	ENSG00000198663:E018	15	ENSG00000198663	E018	3163.92	0.00546523	45.181	1.8e-11	2.06e-08	33.0976	30.3452	0.125259	6	36892332	36896740	4409	+	1686	2675	2833	5850	2414	4224	ENST00000480824	NA	NA	NA	NA	NA	NA	NA	NA	NA	NA	NA	NA	NA	NA	NA	NA	NA	NA	NA	NA
MAP3K12	ENSG00000139625:E037	15	ENSG00000139625	E037	11.0413	0.0116201	44.9455	2.03e-11	2.3e-08	3.86535	8.69355	-1.16935	12	53881213	53881693	481	-	15	18	15	16	3	4	ENST00000552365	NA	NA	NA	NA	NA	NA	NA	NA	NA	NA	NA	NA	NA	NA	NA	NA	NA	NA	NA	NA
UCK2	ENSG00000143179:E023	15	ENSG00000143179	E023	740.67	0.00723126	44.9159	2.06e-11	2.33e-08	25.8329	22.7065	0.186109	1	165877608	165880855	3248	+	595	1199	1079	904	429	529	ENST00000479872	NA	NA	NA	NA	NA	NA	NA	NA	NA	NA	NA	NA	NA	NA	NA	NA	NA	NA	NA	NA
AGPAT1	ENSG00000204310:E013	15	ENSG00000204310	E013	41.9263	0.00560078	44.8805	2.09e-11	2.35e-08	12.1884	8.38334	0.539915	6	32144287	32144857	571	-	31	26	23	104	35	44	c("ENST00000395499"	"ENST00000490711")	NA	NA	NA	NA	NA	NA	NA	NA	NA	NA	NA	NA	NA	NA	NA	NA	NA	NA	NA
SORBS3	ENSG00000120896:E005	15	ENSG00000120896	E005	30.196	0.076728	44.823	2.16e-11	2.41e-08	10.7721	2.4782	2.11994	8	22409440	22409535	96	+	1	1	2	193	15	24	c("ENST00000517500"	"ENST00000240123")	NA	NA	NA	NA	NA	NA	NA	NA	NA	NA	NA	NA	NA	NA	NA	NA	NA	NA	NA
COL3A1	ENSG00000168542:E001	15	ENSG00000168542	E001	25.6347	0.00964532	44.5274	2.51e-11	2.79e-08	6.27725	11.3561	-0.855259	2	189839046	189839098	53	+	16	32	41	20	18	30	ENST00000304636	NA	NA	NA	NA	NA	NA	NA	NA	NA	NA	NA	NA	NA	NA	NA	NA	NA	NA	NA	NA
MKLN1	ENSG00000128585:E042	15	ENSG00000128585	E042	559.138	0.00429245	44.3815	2.7e-11	2.99e-08	23.9108	21	0.18727	7	131172722	131175298	2577	+	263	462	395	1033	776	474	c("ENST00000498778"	"ENST00000352689")	NA	NA	NA	NA	NA	NA	NA	NA	NA	NA	NA	NA	NA	NA	NA	NA	NA	NA	NA
ZNF280D	ENSG00000137871:E038	15	ENSG00000137871	E038	133.841	0.00794226	44.2712	2.86e-11	3.13e-08	13.598	17.7209	-0.382051	15	56989961	56993130	3170	-	119	266	139	167	77	84	ENST00000558320	NA	NA	NA	NA	NA	NA	NA	NA	NA	NA	NA	NA	NA	NA	NA	NA	NA	NA	NA	NA
CDC42SE1	ENSG00000197622:E008	15	ENSG00000197622	E008	137.371	0.00359535	44.0875	3.14e-11	3.42e-08	17.1526	14.5415	0.238245	1	151027603	151028058	456	-	85	158	137	275	119	107	ENST00000483763	NA	NA	NA	NA	NA	NA	NA	NA	NA	NA	NA	NA	NA	NA	NA	NA	NA	NA	NA	NA
PSMA5	ENSG00000143106:E001	15	ENSG00000143106	E001	29.9346	0.00870009	44.0634	3.18e-11	3.45e-08	11.2269	6.8771	0.707087	1	109941653	109944418	2766	-	8	28	19	65	29	40	ENST00000271308	NA	NA	NA	NA	NA	NA	NA	NA	NA	NA	NA	NA	NA	NA	NA	NA	NA	NA	NA	NA
RBM39	ENSG00000131051:E081	15	ENSG00000131051	E081	95.0697	0.00378214	43.7936	3.65e-11	3.88e-08	15.2947	12.0837	0.339969	20	34328380	34328446	67	-	35	83	62	190	93	127	c("ENST00000463004"	"ENST00000461849"	"ENST00000493853")	NA	NA	NA	NA	NA	NA	NA	NA	NA	NA	NA	NA	NA	NA	NA	NA	NA	NA
SRSF7	ENSG00000115875:E023	15	ENSG00000115875	E023	53.9311	0.00556497	43.7183	3.79e-11	4e-08	13.5043	9.9488	0.440824	2	38976489	38976670	182	-	29	84	85	75	41	37	c("ENST00000443213"	"ENST00000431066")	NA	NA	NA	NA	NA	NA	NA	NA	NA	NA	NA	NA	NA	NA	NA	NA	NA	NA	NA
PPP2R5C	ENSG00000078304:E010	15	ENSG00000078304	E010	48.9641	0.00638551	43.4904	4.26e-11	4.44e-08	12.8821	8.79639	0.550385	14	102252448	102252457	10	+	16	41	30	112	51	59	c("ENST00000556068"	"ENST00000554504"	"ENST00000553554"	"ENST00000553890"	"ENST00000328724"	"ENST00000554442")	NA	NA	NA	NA	NA	NA	NA	NA	NA	NA	NA	NA	NA	NA	NA
DCLK1	ENSG00000133083:E001	15	ENSG00000133083	E001	279.501	0.00413994	43.4942	4.25e-11	4.44e-08	16.4424	13.4693	0.287749	13	36345478	36348836	3359	-	14	40	26	568	332	635	c("ENST00000360631"	"ENST00000379893"	"ENST00000255448")	NA	NA	NA	NA	NA	NA	NA	NA	NA	NA	NA	NA	NA	NA	NA	NA	NA	NA
EXOC7	ENSG00000182473:E037	15	ENSG00000182473	E037	65.2816	0.00365067	43.378	4.51e-11	4.68e-08	10.3381	13.8302	-0.419846	17	74087224	74087316	93	-	79	87	119	62	33	29	c("ENST00000607838"	"ENST00000335146"	"ENST00000405575"	"ENST00000589210"	"ENST00000467929"	"ENST00000357231")	NA	NA	NA	NA	NA	NA	NA	NA	NA	NA	NA	NA	NA	NA	NA
POMT2	ENSG00000009830:E002	15	ENSG00000009830	E002	229.805	0.00211246	43.0128	5.44e-11	5.54e-08	19.5249	17.3072	0.173941	14	77741301	77743325	2025	-	166	222	301	447	143	204	c("ENST00000554767"	"ENST00000261534"	"ENST00000452340")	NA	NA	NA	NA	NA	NA	NA	NA	NA	NA	NA	NA	NA	NA	NA	NA	NA	NA
AKR1C1	ENSG00000187134:E015	15	ENSG00000187134	E015	33.936	0.0137215	42.3555	7.61e-11	7.6e-08	11.1036	6.06162	0.873256	10	5009241	5010500	1260	+	3	16	9	127	28	47	ENST00000477661	NA	NA	NA	NA	NA	NA	NA	NA	NA	NA	NA	NA	NA	NA	NA	NA	NA	NA	NA	NA
SLIT3	ENSG00000184347:E042	15	ENSG00000184347	E042	14.9391	0.0140336	42.2166	8.17e-11	8.11e-08	4.85562	9.77666	-1.00969	5	168546876	168547366	491	-	3	23	24	20	7	21	ENST00000521130	NA	NA	NA	NA	NA	NA	NA	NA	NA	NA	NA	NA	NA	NA	NA	NA	NA	NA	NA	NA
GAS5	ENSG00000234741:E009	15	ENSG00000234741	E009	42.4445	0.00821108	41.6796	1.08e-10	1.05e-07	8.59504	12.6179	-0.553895	1	173833214	173833283	70	-	22	91	72	37	19	37	c("ENST00000422183"	"ENST00000434796"	"ENST00000456812")	NA	NA	NA	NA	NA	NA	NA	NA	NA	NA	NA	NA	NA	NA	NA	NA	NA	NA
CDK12	ENSG00000167258:E029	15	ENSG00000167258	E029	12.329	0.012161	41.6468	1.09e-10	1.06e-07	8.3016	3.66306	1.18034	17	37702936	37703011	76	+	2	6	6	32	20	11	ENST00000559663	NA	NA	NA	NA	NA	NA	NA	NA	NA	NA	NA	NA	NA	NA	NA	NA	NA	NA	NA	NA
FAM111A	ENSG00000166801:E010	15	ENSG00000166801	E010	40.6052	0.0135569	41.5871	1.13e-10	1.09e-07	11.8584	8.39455	0.49839	11	58911021	58911170	150	+	25	24	27	98	38	43	c("ENST00000528737"	"ENST00000529985")	NA	NA	NA	NA	NA	NA	NA	NA	NA	NA	NA	NA	NA	NA	NA	NA	NA	NA	NA
HDAC9	ENSG00000048052:E061	15	ENSG00000048052	E061	36.1212	0.0293786	41.5565	1.15e-10	1.11e-07	7.20478	13.4172	-0.89706	7	18706729	18708466	1738	+	16	58	63	55	33	15	c("ENST00000405010"	"ENST00000406072")	NA	NA	NA	NA	NA	NA	NA	NA	NA	NA	NA	NA	NA	NA	NA	NA	NA	NA	NA
SLC7A8	ENSG00000092068:E026	15	ENSG00000092068	E026	70.1195	0.005194	41.5188	1.17e-10	1.13e-07	10.1906	13.2537	-0.379167	14	23635545	23635617	73	-	178	69	64	81	11	2	c("ENST00000469263"	"ENST00000316902")	NA	NA	NA	NA	NA	NA	NA	NA	NA	NA	NA	NA	NA	NA	NA	NA	NA	NA	NA
GAS5	ENSG00000234741:E015	15	ENSG00000234741	E015	75.5522	0.0302388	41.447	1.21e-10	1.16e-07	9.67169	15.79	-0.707171	1	173833584	173833621	38	-	40	191	151	40	37	42	c("ENST00000454813"	"ENST00000412059"	"ENST00000431268")	NA	NA	NA	NA	NA	NA	NA	NA	NA	NA	NA	NA	NA	NA	NA	NA	NA	NA
CHORDC1	ENSG00000110172:E021	15	ENSG00000110172	E021	58.2389	0.00598626	41.3248	1.29e-10	1.24e-07	13.5815	10.2354	0.408078	11	89944504	89946476	1973	-	35	77	45	106	63	40	ENST00000533724	NA	NA	NA	NA	NA	NA	NA	NA	NA	NA	NA	NA	NA	NA	NA	NA	NA	NA	NA	NA
KMT5B	ENSG00000110066:E003	15	ENSG00000110066	E003	182.308	0.00240742	41.2485	1.34e-10	1.27e-07	18.244	15.5514	0.230378	11	67925760	67926638	879	-	115	147	119	409	160	194	c("ENST00000304363"	"ENST00000441488"	"ENST00000427752")	NA	NA	NA	NA	NA	NA	NA	NA	NA	NA	NA	NA	NA	NA	NA	NA	NA	NA
CASK	ENSG00000147044:E001	15	ENSG00000147044	E001	339.324	0.00352341	41.2175	1.36e-10	1.28e-07	21.2714	18.7953	0.178549	X	41374187	41378517	4331	-	216	274	254	672	309	374	c("ENST00000421587"	"ENST00000361962"	"ENST00000318588")	NA	NA	NA	NA	NA	NA	NA	NA	NA	NA	NA	NA	NA	NA	NA	NA	NA	NA
INTS3	ENSG00000143624:E011	15	ENSG00000143624	E011	205.708	0.0363994	41.003	1.52e-10	1.42e-07	19.838	12.9758	0.612443	1	153719840	153721164	1325	+	30	110	82	632	227	257	ENST00000481797	NA	NA	NA	NA	NA	NA	NA	NA	NA	NA	NA	NA	NA	NA	NA	NA	NA	NA	NA	NA
RBM39	ENSG00000131051:E078	15	ENSG00000131051	E078	139.491	0.0142889	40.8266	1.66e-10	1.55e-07	17.5396	12.9692	0.435518	20	34327315	34327469	155	-	32	93	100	331	152	176	c("ENST00000463004"	"ENST00000416529"	"ENST00000463098")	NA	NA	NA	NA	NA	NA	NA	NA	NA	NA	NA	NA	NA	NA	NA	NA	NA	NA
PRDM2	ENSG00000116731:E035	15	ENSG00000116731	E035	118.351	0.0250526	40.7938	1.69e-10	1.56e-07	16.2192	11.3198	0.51886	1	14149995	14151560	1566	+	43	36	39	392	105	155	c("ENST00000235372"	"ENST00000376048")	NA	NA	NA	NA	NA	NA	NA	NA	NA	NA	NA	NA	NA	NA	NA	NA	NA	NA	NA
RPS27A	ENSG00000143947:E011	15	ENSG00000143947	E011	183.934	0.0189066	40.8054	1.68e-10	1.56e-07	14.5898	18.7546	-0.362281	2	55459931	55459943	13	+	136	352	438	105	81	95	c("ENST00000494756"	"ENST00000495843"	"ENST00000404735")	NA	NA	NA	NA	NA	NA	NA	NA	NA	NA	NA	NA	NA	NA	NA	NA	NA	NA
KCNMA1	ENSG00000156113:E057	15	ENSG00000156113	E057	289.559	0.0812639	40.5225	1.94e-10	1.78e-07	10.3908	21.9224	-1.0771	10	79395957	79396273	317	-	258	754	873	47	26	30	c("ENST00000480683"	"ENST00000481070")	NA	NA	NA	NA	NA	NA	NA	NA	NA	NA	NA	NA	NA	NA	NA	NA	NA	NA	NA
SF1	ENSG00000168066:E035	15	ENSG00000168066	E035	49.3299	0.0196182	40.4085	2.06e-10	1.88e-07	13.6932	8.33413	0.716356	11	64543518	64543969	452	-	16	34	42	120	37	69	c("ENST00000463343"	"ENST00000472725")	NA	NA	NA	NA	NA	NA	NA	NA	NA	NA	NA	NA	NA	NA	NA	NA	NA	NA	NA
WRB	ENSG00000182093:E010	15	ENSG00000182093	E010	14.2479	0.0141577	40.1649	2.33e-10	2.08e-07	3.45204	8.66043	-1.32699	21	40759717	40759781	65	+	10	35	42	3	5	2	c("ENST00000466787"	"ENST00000380708")	NA	NA	NA	NA	NA	NA	NA	NA	NA	NA	NA	NA	NA	NA	NA	NA	NA	NA	NA
FARP2	ENSG00000006607:E054	15	ENSG00000006607	E054	21.6655	0.00854157	40.0311	2.5e-10	2.21e-07	9.28717	5.27886	0.815012	2	242407555	242407735	181	+	4	7	12	46	24	38	c("ENST00000264042"	"ENST00000496470")	NA	NA	NA	NA	NA	NA	NA	NA	NA	NA	NA	NA	NA	NA	NA	NA	NA	NA	NA
PXN	ENSG00000089159:E041	15	ENSG00000089159	E041	49.9234	0.00708378	39.9612	2.59e-10	2.28e-07	7.98867	12.192	-0.609907	12	120664642	120664647	6	-	71	87	102	16	17	16	c("ENST00000547772"	"ENST00000536957"	"ENST00000550205"	"ENST00000547746")	NA	NA	NA	NA	NA	NA	NA	NA	NA	NA	NA	NA	NA	NA	NA	NA	NA
ATP6V0B	ENSG00000117410:E032	15	ENSG00000117410	E032	95.5605	0.00918412	39.9597	2.59e-10	2.28e-07	16.2414	12.3151	0.399245	1	44442889	44443652	764	+	27	97	171	165	58	113	c("ENST00000532642"	"ENST00000468183")	NA	NA	NA	NA	NA	NA	NA	NA	NA	NA	NA	NA	NA	NA	NA	NA	NA	NA	NA
NUMA1	ENSG00000137497:E063	15	ENSG00000137497	E063	80.5874	0.00387788	39.9533	2.6e-10	2.28e-07	14.3397	10.9561	0.388289	11	71752005	71752132	128	-	23	46	47	232	81	94	c("ENST00000542977"	"ENST00000536119")	NA	NA	NA	NA	NA	NA	NA	NA	NA	NA	NA	NA	NA	NA	NA	NA	NA	NA	NA
PCDH7	ENSG00000169851:E015	15	ENSG00000169851	E015	52.3806	0.0153717	39.7126	2.94e-10	2.58e-07	11.4865	6.85555	0.744598	4	31144472	31148422	3951	+	4	9	15	37	50	161	ENST00000511884	NA	NA	NA	NA	NA	NA	NA	NA	NA	NA	NA	NA	NA	NA	NA	NA	NA	NA	NA	NA
RBM39	ENSG00000131051:E072	15	ENSG00000131051	E072	84.8676	0.00718042	39.5608	3.18e-10	2.78e-07	14.9557	11.2531	0.410378	20	34326940	34326959	20	-	31	56	61	191	78	116	c("ENST00000487604"	"ENST00000463004"	"ENST00000477334"	"ENST00000481037"	"ENST00000461283")	NA	NA	NA	NA	NA	NA	NA	NA	NA	NA	NA	NA	NA	NA	NA	NA
ATAD3B	ENSG00000160072:E004	15	ENSG00000160072	E004	63.5374	0.00552302	39.0559	4.12e-10	3.54e-07	14.003	10.5094	0.414051	1	1413406	1414023	618	+	37	109	125	60	37	46	ENST00000472194	NA	NA	NA	NA	NA	NA	NA	NA	NA	NA	NA	NA	NA	NA	NA	NA	NA	NA	NA	NA
FBN1	ENSG00000166147:E076	15	ENSG00000166147	E076	151.427	0.0651916	38.8274	4.63e-10	3.92e-07	10.2011	20.0708	-0.976372	15	48933186	48935043	1858	-	100	486	302	62	41	41	ENST00000560355	NA	NA	NA	NA	NA	NA	NA	NA	NA	NA	NA	NA	NA	NA	NA	NA	NA	NA	NA	NA
RECK	ENSG00000122707:E014	15	ENSG00000122707	E014	154.469	0.0302111	38.6288	5.13e-10	4.32e-07	13.0287	19.7295	-0.598664	9	36085899	36086178	280	+	80	299	288	150	103	94	c("ENST00000475774"	"ENST00000479053")	NA	NA	NA	NA	NA	NA	NA	NA	NA	NA	NA	NA	NA	NA	NA	NA	NA	NA	NA
HMGB1	ENSG00000189403:E024	15	ENSG00000189403	E024	22.7604	0.0229068	38.5914	5.22e-10	4.39e-07	10.578	6.0512	0.80577	13	31190808	31191734	927	-	13	12	30	36	25	23	ENST00000405805	NA	NA	NA	NA	NA	NA	NA	NA	NA	NA	NA	NA	NA	NA	NA	NA	NA	NA	NA	NA
SNRNP70	ENSG00000104852:E018	15	ENSG00000104852	E018	70.7275	0.0212223	38.5272	5.4e-10	4.51e-07	15.3647	9.70808	0.662364	19	49605376	49605430	55	+	32	48	51	225	49	71	c("ENST00000595231"	"ENST00000401730"	"ENST00000601065")	NA	NA	NA	NA	NA	NA	NA	NA	NA	NA	NA	NA	NA	NA	NA	NA	NA	NA
SH3GLB1	ENSG00000097033:E017	15	ENSG00000097033	E017	1845.13	0.00597106	38.1109	6.68e-10	5.5e-07	30.1053	27.8983	0.109841	1	87209072	87213867	4796	+	1065	2124	1514	3585	1627	1753	ENST00000370558	NA	NA	NA	NA	NA	NA	NA	NA	NA	NA	NA	NA	NA	NA	NA	NA	NA	NA	NA	NA
CTSC	ENSG00000109861:E012	15	ENSG00000109861	E012	895.614	0.00299345	38.0734	6.81e-10	5.56e-07	24.4755	26.1598	-0.0960105	11	88059285	88059532	248	-	662	1512	1148	1322	712	425	c("ENST00000524463"	"ENST00000528020"	"ENST00000529974")	NA	NA	NA	NA	NA	NA	NA	NA	NA	NA	NA	NA	NA	NA	NA	NA	NA	NA
ABR	ENSG00000159842:E086	15	ENSG00000159842	E086	26.6451	0.0120119	38.0409	6.93e-10	5.61e-07	10.3304	5.65297	0.869821	17	1028659	1028702	44	-	4	12	11	76	29	38	c("ENST00000574266"	"ENST00000544583"	"ENST00000575934"	"ENST00000302538"	"ENST00000574139"	"ENST00000574632"	"ENST00000570525"	"ENST00000574437")	NA	NA	NA	NA	NA	NA	NA	NA	NA	NA	NA	NA	NA
SEPT9	ENSG00000184640:E015	15	ENSG00000184640	E015	465.557	0.0194482	37.8546	7.62e-10	6.11e-07	18.8971	24.3189	-0.363911	17	75315886	75316394	509	+	629	583	720	454	278	185	c("ENST00000590294"	"ENST00000329047")	NA	NA	NA	NA	NA	NA	NA	NA	NA	NA	NA	NA	NA	NA	NA	NA	NA	NA	NA
ACP1	ENSG00000143727:E019	15	ENSG00000143727	E019	126.008	0.00462422	37.8151	7.78e-10	6.19e-07	16.8646	13.909	0.277977	2	272192	272305	114	+	53	160	142	174	112	145	c("ENST00000407983"	"ENST00000453390"	"ENST00000405233"	"ENST00000272067"	"ENST00000439645"	"ENST00000405364")	NA	NA	NA	NA	NA	NA	NA	NA	NA	NA	NA	NA	NA	NA	NA
GUSBP1	ENSG00000183666:E017	15	ENSG00000183666	E017	33.0583	0.0126308	37.5014	9.13e-10	7.12e-07	11.1586	7.59398	0.555227	5	21585639	21589481	3843	+	9	35	24	46	45	39	ENST00000607545	NA	NA	NA	NA	NA	NA	NA	NA	NA	NA	NA	NA	NA	NA	NA	NA	NA	NA	NA	NA
WIPI2	ENSG00000157954:E045	15	ENSG00000157954	E045	287.597	0.00248256	37.4478	9.39e-10	7.3e-07	20.4205	18.3849	0.151498	7	5271355	5273457	2103	+	169	291	296	526	223	310	ENST00000288828	NA	NA	NA	NA	NA	NA	NA	NA	NA	NA	NA	NA	NA	NA	NA	NA	NA	NA	NA	NA
PMP22	ENSG00000109099:E016	15	ENSG00000109099	E016	38.6959	0.0759456	37.3948	9.65e-10	7.49e-07	11.5105	3.52684	1.7065	17	15168471	15168624	154	-	3	4	1	131	57	49	c("ENST00000471150"	"ENST00000312280"	"ENST00000494511"	"ENST00000580584")	NA	NA	NA	NA	NA	NA	NA	NA	NA	NA	NA	NA	NA	NA	NA	NA	NA
SNX32	ENSG00000172803:E038	15	ENSG00000172803	E038	12.0968	0.0457489	37.2082	1.06e-09	8.16e-07	4.34456	9.1555	-1.07543	11	65623600	65624367	768	+	7	16	29	23	2	8	ENST00000530101	NA	NA	NA	NA	NA	NA	NA	NA	NA	NA	NA	NA	NA	NA	NA	NA	NA	NA	NA	NA
KCNMA1	ENSG00000156113:E063	15	ENSG00000156113	E063	62.1005	0.0197092	37.0342	1.16e-09	8.83e-07	7.85706	13.9042	-0.823457	10	79397321	79397322	2	-	73	126	153	22	12	18	c("ENST00000404857"	"ENST00000404771"	"ENST00000481070"	"ENST00000406533"	"ENST00000286627"	"ENST00000354353"	"ENST00000372443"	"ENST00000480683"	"ENST00000372440"	"ENST00000457953"	"ENST00000286628")	NA	NA	NA	NA	NA	NA	NA	NA	NA	NA
RBSN	ENSG00000131381:E023	15	ENSG00000131381	E023	8.52597	0.015285	37.0065	1.18e-09	8.92e-07	2.14512	7.10183	-1.72713	3	15137178	15137479	302	-	13	19	19	3	1	0	ENST00000449050	NA	NA	NA	NA	NA	NA	NA	NA	NA	NA	NA	NA	NA	NA	NA	NA	NA	NA	NA	NA
INTS3	ENSG00000143624:E009	15	ENSG00000143624	E009	36.1092	0.0130755	36.9778	1.19e-09	9.03e-07	11.5256	6.9343	0.733023	1	153719547	153719754	208	+	7	17	20	95	36	54	ENST00000481797	NA	NA	NA	NA	NA	NA	NA	NA	NA	NA	NA	NA	NA	NA	NA	NA	NA	NA	NA	NA
MYLK	ENSG00000065534:E062	15	ENSG00000065534	E062	51.6557	0.0782513	36.938	1.22e-09	9.19e-07	12.968	4.45384	1.54183	3	123518680	123519035	356	-	2	7	5	215	64	56	ENST00000506361	NA	NA	NA	NA	NA	NA	NA	NA	NA	NA	NA	NA	NA	NA	NA	NA	NA	NA	NA	NA
MCM7	ENSG00000166508:E032	15	ENSG00000166508	E032	2.60614	0.0359285	36.9184	1.23e-09	9.22e-07	5.7131	0.725348	2.97753	7	99697717	99697835	119	-	0	0	1	5	4	5	ENST00000465738	NA	NA	NA	NA	NA	NA	NA	NA	NA	NA	NA	NA	NA	NA	NA	NA	NA	NA	NA	NA
NIT2	ENSG00000114021:E017	15	ENSG00000114021	E017	48.0264	0.00645164	36.8897	1.25e-09	9.33e-07	12.7475	9.0955	0.486995	3	100064668	100065024	357	+	13	42	49	77	42	74	ENST00000465368	NA	NA	NA	NA	NA	NA	NA	NA	NA	NA	NA	NA	NA	NA	NA	NA	NA	NA	NA	NA
SHISA5	ENSG00000164054:E023	15	ENSG00000164054	E023	166.136	0.00425334	36.7881	1.32e-09	9.78e-07	17.7861	15.1343	0.232928	3	48520586	48520666	81	-	85	126	140	349	146	197	c("ENST00000444115"	"ENST00000417962"	"ENST00000417841"	"ENST00000443308"	"ENST00000296444"	"ENST00000442747"	"ENST00000415268"	"ENST00000486344"	"ENST00000424965")	NA	NA	NA	NA	NA	NA	NA	NA	NA	NA	NA	NA
HNRNPC	ENSG00000092199:E053	15	ENSG00000092199	E053	36.8719	0.0108943	36.706	1.37e-09	1.02e-06	12.192	7.98112	0.611266	14	21730928	21731151	224	-	20	37	38	68	39	30	ENST00000430246	NA	NA	NA	NA	NA	NA	NA	NA	NA	NA	NA	NA	NA	NA	NA	NA	NA	NA	NA	NA
MAP3K8	ENSG00000107968:E010	15	ENSG00000107968	E010	8.16815	0.012481	36.4416	1.57e-09	1.15e-06	3.3869	7.88734	-1.21957	10	30728204	30728410	207	+	4	13	18	8	3	8	ENST00000375322	NA	NA	NA	NA	NA	NA	NA	NA	NA	NA	NA	NA	NA	NA	NA	NA	NA	NA	NA	NA
FAM210B	ENSG00000124098:E003	15	ENSG00000124098	E003	11.3678	0.0112004	36.4495	1.57e-09	1.15e-06	4.22551	8.063	-0.93219	20	54935238	54935768	531	+	17	16	15	15	5	3	ENST00000437418	NA	NA	NA	NA	NA	NA	NA	NA	NA	NA	NA	NA	NA	NA	NA	NA	NA	NA	NA	NA
ZNF326	ENSG00000162664:E022	15	ENSG00000162664	E022	157.469	0.0102063	36.3914	1.61e-09	1.18e-06	18.0899	14.5375	0.3154	1	90494098	90501090	6993	+	113	163	79	363	133	144	ENST00000370447	NA	NA	NA	NA	NA	NA	NA	NA	NA	NA	NA	NA	NA	NA	NA	NA	NA	NA	NA	NA
GAS5	ENSG00000234741:E051	15	ENSG00000234741	E051	54.4603	0.0417723	36.1619	1.82e-09	1.32e-06	8.19842	14.3712	-0.809767	1	173835772	173835853	82	-	47	120	107	38	21	24	c("ENST00000363146"	"ENST00000431268"	"ENST00000443799"	"ENST00000449589"	"ENST00000416952"	"ENST00000421068")	NA	NA	NA	NA	NA	NA	NA	NA	NA	NA	NA	NA	NA	NA	NA
BET1	ENSG00000105829:E001	15	ENSG00000105829	E001	11.5924	0.022454	36.1488	1.83e-09	1.33e-06	8.05457	3.13922	1.3594	7	93592074	93594721	2648	-	2	5	2	42	12	14	ENST00000357520	NA	NA	NA	NA	NA	NA	NA	NA	NA	NA	NA	NA	NA	NA	NA	NA	NA	NA	NA	NA
RUFY3	ENSG00000018189:E007	15	ENSG00000018189	E007	85.4734	0.0208215	36.0263	1.95e-09	1.4e-06	14.948	9.76404	0.614403	4	71587728	71588371	644	+	22	42	24	239	132	76	c("ENST00000381006"	"ENST00000226328")	NA	NA	NA	NA	NA	NA	NA	NA	NA	NA	NA	NA	NA	NA	NA	NA	NA	NA	NA
ATG4B	ENSG00000168397:E037	15	ENSG00000168397	E037	11.0616	0.0227434	36.0304	1.94e-09	1.4e-06	2.31776	7.43812	-1.6822	2	242599027	242599187	161	+	19	20	27	3	1	0	ENST00000483778	NA	NA	NA	NA	NA	NA	NA	NA	NA	NA	NA	NA	NA	NA	NA	NA	NA	NA	NA	NA
SLC7A8	ENSG00000092068:E031	15	ENSG00000092068	E031	113.484	0.00563831	35.8726	2.11e-09	1.51e-06	12.5923	15.4607	-0.296058	14	23652248	23652559	312	-	273	112	104	133	22	14	c("ENST00000469263"	"ENST00000316902")	NA	NA	NA	NA	NA	NA	NA	NA	NA	NA	NA	NA	NA	NA	NA	NA	NA	NA	NA
NUDT1	ENSG00000106268:E013	15	ENSG00000106268	E013	28.9684	0.00904246	35.8547	2.13e-09	1.52e-06	11.2204	7.36544	0.607281	7	2288920	2289327	408	+	12	38	39	47	33	17	ENST00000487426	NA	NA	NA	NA	NA	NA	NA	NA	NA	NA	NA	NA	NA	NA	NA	NA	NA	NA	NA	NA
DCLK1	ENSG00000133083:E016	15	ENSG00000133083	E016	248.527	0.0075212	35.8263	2.16e-09	1.54e-06	15.3853	18.4779	-0.264248	13	36420037	36424059	4023	-	36	106	88	401	282	522	ENST00000460982	NA	NA	NA	NA	NA	NA	NA	NA	NA	NA	NA	NA	NA	NA	NA	NA	NA	NA	NA	NA
RAI14	ENSG00000039560:E059	15	ENSG00000039560	E059	78.574	0.0106649	35.735	2.26e-09	1.59e-06	10.4654	14.5478	-0.475179	5	34813679	34813765	87	+	101	134	133	32	41	37	c("ENST00000265109"	"ENST00000397449"	"ENST00000428746"	"ENST00000503673"	"ENST00000508777"	"ENST00000506376"	"ENST00000515799")	NA	NA	NA	NA	NA	NA	NA	NA	NA	NA	NA	NA	NA	NA
CHM	ENSG00000188419:E015	15	ENSG00000188419	E015	53.5421	0.00947661	35.7278	2.27e-09	1.59e-06	9.12379	13.0142	-0.512376	X	85224092	85226590	2499	-	70	106	72	44	27	15	ENST00000358786	NA	NA	NA	NA	NA	NA	NA	NA	NA	NA	NA	NA	NA	NA	NA	NA	NA	NA	NA	NA
SNRPA1	ENSG00000131876:E015	15	ENSG00000131876	E015	15.6361	0.00895437	35.6942	2.31e-09	1.61e-06	9.27279	5.12185	0.856338	15	101826895	101827112	218	-	11	19	11	30	15	12	c("ENST00000560383"	"ENST00000558059"	"ENST00000560433"	"ENST00000558036")	NA	NA	NA	NA	NA	NA	NA	NA	NA	NA	NA	NA	NA	NA	NA	NA	NA
MRPS30	ENSG00000112996:E012	15	ENSG00000112996	E012	305.36	0.00947345	35.679	2.33e-09	1.62e-06	21.0576	18.1299	0.215969	5	44816545	44820530	3986	+	168	290	263	570	335	272	ENST00000230914	NA	NA	NA	NA	NA	NA	NA	NA	NA	NA	NA	NA	NA	NA	NA	NA	NA	NA	NA	NA
KIAA0513	ENSG00000135709:E015	15	ENSG00000135709	E015	11.1173	0.0335842	35.6219	2.4e-09	1.66e-06	3.44596	8.37813	-1.28172	16	85112610	85113360	751	+	9	20	33	6	2	5	ENST00000567328	NA	NA	NA	NA	NA	NA	NA	NA	NA	NA	NA	NA	NA	NA	NA	NA	NA	NA	NA	NA
VSTM4	ENSG00000165633:E001	15	ENSG00000165633	E001	1749.44	0.00169147	35.4798	2.58e-09	1.78e-06	28.0693	27.3845	0.0356319	10	50222290	50227820	5531	-	592	684	1030	5292	1641	2129	ENST00000332853	NA	NA	NA	NA	NA	NA	NA	NA	NA	NA	NA	NA	NA	NA	NA	NA	NA	NA	NA	NA
MKLN1	ENSG00000128585:E043	15	ENSG00000128585	E043	656.231	0.0104536	35.1391	3.07e-09	2.08e-06	24.9682	21.3996	0.222512	7	131175299	131181395	6097	+	264	578	375	1379	924	534	ENST00000352689	NA	NA	NA	NA	NA	NA	NA	NA	NA	NA	NA	NA	NA	NA	NA	NA	NA	NA	NA	NA
LRP1	ENSG00000123384:E011	15	ENSG00000123384	E011	10.361	0.0104882	35.0503	3.21e-09	2.17e-06	3.95676	8.34673	-1.07689	12	57543463	57543842	380	+	10	14	18	14	4	7	c("ENST00000338962"	"ENST00000553277")	NA	NA	NA	NA	NA	NA	NA	NA	NA	NA	NA	NA	NA	NA	NA	NA	NA	NA	NA
DDX39A	ENSG00000123136:E013	15	ENSG00000123136	E013	45.1661	0.00971092	34.9822	3.33e-09	2.23e-06	12.9355	8.87486	0.543544	19	14520794	14521027	234	-	31	74	90	55	23	26	c("ENST00000589318"	"ENST00000592391"	"ENST00000587730"	"ENST00000588542")	NA	NA	NA	NA	NA	NA	NA	NA	NA	NA	NA	NA	NA	NA	NA	NA	NA
MDGA1	ENSG00000112139:E003	15	ENSG00000112139	E003	125.049	0.00683995	34.8707	3.52e-09	2.36e-06	15.7851	12.3351	0.3558	6	37601513	37605235	3723	-	15	32	84	426	78	205	c("ENST00000297153"	"ENST00000434837"	"ENST00000373401")	NA	NA	NA	NA	NA	NA	NA	NA	NA	NA	NA	NA	NA	NA	NA	NA	NA	NA
UFD1L	ENSG00000070010:E007	15	ENSG00000070010	E007	102.38	0.00972903	34.718	3.81e-09	2.54e-06	16.2903	12.7511	0.353385	22	19439524	19442271	2748	-	63	131	115	188	71	92	ENST00000459854	NA	NA	NA	NA	NA	NA	NA	NA	NA	NA	NA	NA	NA	NA	NA	NA	NA	NA	NA	NA
NAALADL2	ENSG00000177694:E008	15	ENSG00000177694	E008	5.15007	0.0166404	34.665	3.92e-09	2.6e-06	2.41911	6.87724	-1.50736	3	174177103	174177567	465	+	4	10	8	5	4	2	ENST00000478624	NA	NA	NA	NA	NA	NA	NA	NA	NA	NA	NA	NA	NA	NA	NA	NA	NA	NA	NA	NA
KCNMA1	ENSG00000156113:E058	15	ENSG00000156113	E058	78.3287	0.0911122	34.6029	4.04e-09	2.67e-06	5.5358	15.4635	-1.48201	10	79396274	79396327	54	-	68	203	245	8	5	10	ENST00000481070	NA	NA	NA	NA	NA	NA	NA	NA	NA	NA	NA	NA	NA	NA	NA	NA	NA	NA	NA	NA
SF3A3	ENSG00000183431:E033	15	ENSG00000183431	E033	22.2789	0.00794522	34.5667	4.12e-09	2.71e-06	10.3074	6.25213	0.721267	1	38455748	38456593	846	-	14	20	20	48	16	24	ENST00000373019	NA	NA	NA	NA	NA	NA	NA	NA	NA	NA	NA	NA	NA	NA	NA	NA	NA	NA	NA	NA
HMGB1	ENSG00000189403:E018	15	ENSG00000189403	E018	32.3214	0.0636705	34.3353	4.64e-09	3.02e-06	12.6282	6.2715	1.00976	13	31038385	31038447	63	-	23	23	10	69	35	35	ENST00000339872	NA	NA	NA	NA	NA	NA	NA	NA	NA	NA	NA	NA	NA	NA	NA	NA	NA	NA	NA	NA
SYNGR1	ENSG00000100321:E018	15	ENSG00000100321	E018	300.001	0.0199022	34.2796	4.77e-09	3.1e-06	20.3968	16.0211	0.348368	22	39777701	39781593	3893	+	56	88	179	1016	260	399	ENST00000328933	NA	NA	NA	NA	NA	NA	NA	NA	NA	NA	NA	NA	NA	NA	NA	NA	NA	NA	NA	NA
MYBL1	ENSG00000185697:E029	15	ENSG00000185697	E029	8.50079	0.0177336	34.2669	4.8e-09	3.11e-06	8.21261	3.46969	1.24303	8	67525530	67526482	953	-	7	14	10	16	6	3	ENST00000523304	NA	NA	NA	NA	NA	NA	NA	NA	NA	NA	NA	NA	NA	NA	NA	NA	NA	NA	NA	NA
SYNGR2	ENSG00000108639:E019	15	ENSG00000108639	E019	8.61825	0.0188679	34.2125	4.94e-09	3.19e-06	2.96177	7.46867	-1.33439	17	76168801	76169171	371	+	13	16	15	6	4	0	c("ENST00000589168"	"ENST00000589711"	"ENST00000225777"	"ENST00000590201")	NA	NA	NA	NA	NA	NA	NA	NA	NA	NA	NA	NA	NA	NA	NA	NA	NA
PSMC1	ENSG00000100764:E023	15	ENSG00000100764	E023	31.5149	0.0170548	34.1016	5.23e-09	3.36e-06	11.773	7.27482	0.694497	14	90735893	90736541	649	+	17	35	28	58	21	40	ENST00000555787	NA	NA	NA	NA	NA	NA	NA	NA	NA	NA	NA	NA	NA	NA	NA	NA	NA	NA	NA	NA
BTRC	ENSG00000166167:E027	15	ENSG00000166167	E027	510.316	0.00419892	34.0461	5.38e-09	3.44e-06	23.2785	21.375	0.123073	10	103312912	103317054	4143	+	344	494	505	977	407	492	c("ENST00000370187"	"ENST00000393441"	"ENST00000408038")	NA	NA	NA	NA	NA	NA	NA	NA	NA	NA	NA	NA	NA	NA	NA	NA	NA	NA
GABPB1	ENSG00000104064:E030	15	ENSG00000104064	E030	10.7495	0.0132542	33.9821	5.56e-09	3.54e-06	8.09244	3.77636	1.09958	15	50647396	50647399	4	-	4	9	6	19	11	16	c("ENST00000380877"	"ENST00000359031"	"ENST00000560825")	NA	NA	NA	NA	NA	NA	NA	NA	NA	NA	NA	NA	NA	NA	NA	NA	NA	NA
SYNGR2	ENSG00000108639:E020	15	ENSG00000108639	E020	10.5587	0.0700565	33.7726	6.19e-09	3.88e-06	2.50187	8.54471	-1.77203	17	76169172	76169416	245	+	14	18	29	3	3	1	c("ENST00000589168"	"ENST00000585591"	"ENST00000589711"	"ENST00000225777"	"ENST00000590201")	NA	NA	NA	NA	NA	NA	NA	NA	NA	NA	NA	NA	NA	NA	NA	NA
FARP2	ENSG00000006607:E057	15	ENSG00000006607	E057	15.1825	0.0116661	33.6518	6.59e-09	4.08e-06	8.14978	4.18217	0.962509	2	242415272	242415402	131	+	2	9	3	36	17	26	c("ENST00000264042"	"ENST00000491425")	NA	NA	NA	NA	NA	NA	NA	NA	NA	NA	NA	NA	NA	NA	NA	NA	NA	NA	NA
RBM39	ENSG00000131051:E082	15	ENSG00000131051	E082	190.553	0.00470824	33.4971	7.14e-09	4.37e-06	18.4366	15.7515	0.227082	20	34328447	34328519	73	-	91	158	151	356	174	247	c("ENST00000453310"	"ENST00000455343"	"ENST00000463098"	"ENST00000416108"	"ENST00000425184"	"ENST00000449489"	"ENST00000463004"	"ENST00000444878"	"ENST00000493853"	"ENST00000412738"	"ENST00000461849"	"ENST00000403542")	NA	NA	NA	NA	NA	NA	NA	NA	NA
XPO1	ENSG00000082898:E068	15	ENSG00000082898	E068	13.2623	0.0107534	33.4879	7.17e-09	4.38e-06	8.55552	4.53617	0.915381	2	61763845	61764153	309	-	4	13	9	28	20	9	ENST00000404992	NA	NA	NA	NA	NA	NA	NA	NA	NA	NA	NA	NA	NA	NA	NA	NA	NA	NA	NA	NA
SVIL	ENSG00000197321:E049	15	ENSG00000197321	E049	145.825	0.00570401	33.4859	7.18e-09	4.38e-06	15.5889	12.1088	0.364469	10	29821458	29822387	930	-	37	28	28	651	140	130	c("ENST00000355867"	"ENST00000375398")	NA	NA	NA	NA	NA	NA	NA	NA	NA	NA	NA	NA	NA	NA	NA	NA	NA	NA	NA
RIN2	ENSG00000132669:E013	15	ENSG00000132669	E013	29.8178	0.00704257	33.3814	7.57e-09	4.58e-06	10.6054	6.72616	0.65695	20	19941344	19941455	112	+	23	8	8	108	24	25	c("ENST00000484638"	"ENST00000255006"	"ENST00000440354"	"ENST00000467569")	NA	NA	NA	NA	NA	NA	NA	NA	NA	NA	NA	NA	NA	NA	NA	NA	NA
TMEM140	ENSG00000146859:E004	15	ENSG00000146859	E004	455.113	0.0165506	33.2391	8.15e-09	4.9e-06	20.7708	22.3103	-0.103158	7	134849170	134850967	1798	+	216	333	455	1006	447	443	ENST00000275767	NA	NA	NA	NA	NA	NA	NA	NA	NA	NA	NA	NA	NA	NA	NA	NA	NA	NA	NA	NA
SIN3B	ENSG00000127511:E018	15	ENSG00000127511	E018	26.6468	0.0368121	33.1826	8.39e-09	5.02e-06	10.6459	5.36893	0.987589	19	16974174	16974490	317	+	3	15	9	58	30	47	ENST00000595541	NA	NA	NA	NA	NA	NA	NA	NA	NA	NA	NA	NA	NA	NA	NA	NA	NA	NA	NA	NA
TTC37	ENSG00000198677:E030	15	ENSG00000198677	E030	16.7108	0.00923696	33.1691	8.45e-09	5.04e-06	8.71524	4.53075	0.94379	5	94852291	94852375	85	-	3	10	5	44	28	14	c("ENST00000507805"	"ENST00000508181"	"ENST00000506007")	NA	NA	NA	NA	NA	NA	NA	NA	NA	NA	NA	NA	NA	NA	NA	NA	NA	NA
NNMT	ENSG00000166741:E021	15	ENSG00000166741	E021	104.22	0.00338583	33.1422	8.57e-09	5.1e-06	14.5325	11.6332	0.321042	11	114183283	114184007	725	+	20	25	66	167	107	221	ENST00000535401	NA	NA	NA	NA	NA	NA	NA	NA	NA	NA	NA	NA	NA	NA	NA	NA	NA	NA	NA	NA
PCDH9	ENSG00000184226:E004	15	ENSG00000184226	E004	6.92094	0.0491433	33.067	8.9e-09	5.29e-06	6.58989	1.41913	2.21525	13	66878736	66879160	425	-	1	1	0	8	7	20	c("ENST00000456367"	"ENST00000328454"	"ENST00000544246"	"ENST00000377865")	NA	NA	NA	NA	NA	NA	NA	NA	NA	NA	NA	NA	NA	NA	NA	NA	NA
ANXA2	ENSG00000182718:E048	15	ENSG00000182718	E048	24.9173	0.0093352	33.0265	9.09e-09	5.38e-06	5.52091	9.86179	-0.836943	15	60687846	60688105	260	-	28	49	63	11	8	4	ENST00000560936	NA	NA	NA	NA	NA	NA	NA	NA	NA	NA	NA	NA	NA	NA	NA	NA	NA	NA	NA	NA
GAS5	ENSG00000234741:E052	15	ENSG00000234741	E052	34.3673	0.0524517	33.0216	9.11e-09	5.38e-06	6.27047	12.5093	-0.996359	1	173835854	173835898	45	-	31	89	61	21	12	12	c("ENST00000416952"	"ENST00000449589"	"ENST00000443799"	"ENST00000421068"	"ENST00000431268")	NA	NA	NA	NA	NA	NA	NA	NA	NA	NA	NA	NA	NA	NA	NA	NA
TMEM59	ENSG00000116209:E020	15	ENSG00000116209	E020	44.0506	0.0188101	33.0152	9.14e-09	5.39e-06	8.32602	12.9886	-0.641551	1	54519029	54519078	50	-	28	69	101	27	17	42	c("ENST00000440019"	"ENST00000234831"	"ENST00000420738"	"ENST00000371341"	"ENST00000452421")	NA	NA	NA	NA	NA	NA	NA	NA	NA	NA	NA	NA	NA	NA	NA	NA
CD44	ENSG00000026508:E039	15	ENSG00000026508	E039	68.2845	0.005334	32.8445	9.98e-09	5.84e-06	10.6514	13.1865	-0.308017	11	35219668	35219694	27	+	108	110	103	65	28	10	c("ENST00000415148"	"ENST00000525685"	"ENST00000525209"	"ENST00000449691"	"ENST00000525688"	"ENST00000437706"	"ENST00000433354"	"ENST00000525348"	"ENST00000528922"	"ENST00000533222"	"ENST00000428726")	NA	NA	NA	NA	NA	NA	NA	NA	NA	NA
CTSC	ENSG00000109861:E014	15	ENSG00000109861	E014	566.509	0.00352729	32.835	1e-08	5.86e-06	22.0397	23.7917	-0.110351	11	88059568	88059611	44	-	490	903	682	831	449	256	c("ENST00000393301"	"ENST00000524463")	NA	NA	NA	NA	NA	NA	NA	NA	NA	NA	NA	NA	NA	NA	NA	NA	NA	NA	NA
ADARB1	ENSG00000197381:E014	15	ENSG00000197381	E014	4.27739	0.0192612	32.7967	1.02e-08	5.96e-06	1.33378	5.82096	-2.12574	21	46556996	46557241	246	+	8	7	10	2	0	0	ENST00000462214	NA	NA	NA	NA	NA	NA	NA	NA	NA	NA	NA	NA	NA	NA	NA	NA	NA	NA	NA	NA
GLS	ENSG00000115419:E047	15	ENSG00000115419	E047	127.686	0.0166637	32.7362	1.06e-08	6.13e-06	17.378	13.2878	0.38716	2	191827556	191827884	329	+	43	180	87	158	115	191	c("ENST00000409428"	"ENST00000320717"	"ENST00000412247")	NA	NA	NA	NA	NA	NA	NA	NA	NA	NA	NA	NA	NA	NA	NA	NA	NA	NA
RAP1A	ENSG00000116473:E020	15	ENSG00000116473	E020	105.467	0.0104856	32.7165	1.07e-08	6.18e-06	16.1958	12.7764	0.342134	1	112256102	112259313	3212	+	38	136	79	216	93	115	ENST00000369709	NA	NA	NA	NA	NA	NA	NA	NA	NA	NA	NA	NA	NA	NA	NA	NA	NA	NA	NA	NA
TPM1	ENSG00000140416:E015	15	ENSG00000140416	E015	2745.79	0.00062632	32.5547	1.16e-08	6.67e-06	29.3997	30.828	-0.0684382	15	63336226	63336297	72	+	2958	4453	6604	728	461	2141	c("ENST00000403994"	"ENST00000560445"	"ENST00000558314"	"ENST00000558347"	"ENST00000559556"	"ENST00000288398"	"ENST00000357980"	"ENST00000358278"	"ENST00000560970")	NA	NA	NA	NA	NA	NA	NA	NA	NA	NA	NA	NA
UBE2G2	ENSG00000184787:E010	15	ENSG00000184787	E010	54.9663	0.00488763	32.527	1.18e-08	6.75e-06	13.1782	10.2129	0.367754	21	46194482	46194635	154	-	32	57	54	117	43	51	c("ENST00000478200"	"ENST00000481546"	"ENST00000497664")	NA	NA	NA	NA	NA	NA	NA	NA	NA	NA	NA	NA	NA	NA	NA	NA	NA	NA
ARHGAP26	ENSG00000145819:E051	15	ENSG00000145819	E051	5.29329	0.0210425	32.4874	1.2e-08	6.88e-06	2.43037	7.33621	-1.59386	5	142595752	142596166	415	+	5	4	6	12	4	3	c("ENST00000421521"	"ENST00000425417")	NA	NA	NA	NA	NA	NA	NA	NA	NA	NA	NA	NA	NA	NA	NA	NA	NA	NA	NA
SCAF11	ENSG00000139218:E039	15	ENSG00000139218	E039	19.6742	0.0300489	32.3652	1.28e-08	7.28e-06	4.41994	9.58647	-1.11697	12	46367973	46369517	1545	-	39	30	29	9	7	2	ENST00000266589	NA	NA	NA	NA	NA	NA	NA	NA	NA	NA	NA	NA	NA	NA	NA	NA	NA	NA	NA	NA
SRSF7	ENSG00000115875:E022	15	ENSG00000115875	E022	91.5834	0.015342	32.3485	1.29e-08	7.33e-06	16.0336	11.9654	0.422231	2	38976316	38976488	173	-	78	102	138	145	54	69	c("ENST00000443213"	"ENST00000425778"	"ENST00000425941"	"ENST00000431066")	NA	NA	NA	NA	NA	NA	NA	NA	NA	NA	NA	NA	NA	NA	NA	NA	NA
ZNF44	ENSG00000197857:E012	15	ENSG00000197857	E012	18.2078	0.0151168	32.2569	1.35e-08	7.63e-06	8.98509	5.00773	0.843376	19	12358458	12359217	760	-	5	10	7	53	18	24	c("ENST00000426973"	"ENST00000393337")	NA	NA	NA	NA	NA	NA	NA	NA	NA	NA	NA	NA	NA	NA	NA	NA	NA	NA	NA
MPRIP	ENSG00000133030:E019	15	ENSG00000133030	E019	95.2403	0.00363789	32.2224	1.37e-08	7.75e-06	12.107	15.1013	-0.318826	17	17041561	17041733	173	+	93	164	202	73	45	38	ENST00000584936	NA	NA	NA	NA	NA	NA	NA	NA	NA	NA	NA	NA	NA	NA	NA	NA	NA	NA	NA	NA
EIF4H	ENSG00000106682:E012	15	ENSG00000106682	E012	149.626	0.0259351	32.2167	1.38e-08	7.76e-06	12.3481	17.5135	-0.504182	7	73604577	73604617	41	+	209	287	291	59	43	47	c("ENST00000495187"	"ENST00000489484"	"ENST00000265753")	NA	NA	NA	NA	NA	NA	NA	NA	NA	NA	NA	NA	NA	NA	NA	NA	NA	NA
FBLIM1	ENSG00000162458:E009	15	ENSG00000162458	E009	19.7161	0.00885262	32.1349	1.44e-08	8.05e-06	9.35918	5.3987	0.793769	1	16084669	16084824	156	+	3	12	13	46	21	29	c("ENST00000375771"	"ENST00000510929"	"ENST00000510393"	"ENST00000502638"	"ENST00000430076"	"ENST00000508310"	"ENST00000496928")	NA	NA	NA	NA	NA	NA	NA	NA	NA	NA	NA	NA	NA	NA
TRA2A	ENSG00000164548:E026	15	ENSG00000164548	E026	102.355	0.0231094	32.1061	1.46e-08	8.16e-06	16.6357	11.9479	0.477528	7	23561751	23561972	222	-	51	104	68	272	83	94	c("ENST00000392502"	"ENST00000490942"	"ENST00000494255"	"ENST00000538367")	NA	NA	NA	NA	NA	NA	NA	NA	NA	NA	NA	NA	NA	NA	NA	NA	NA
KHNYN	ENSG00000100441:E019	15	ENSG00000100441	E019	499.205	0.00485921	32.0883	1.47e-08	8.22e-06	23.0425	21.0799	0.12843	14	24907615	24910540	2926	+	237	424	468	1085	422	552	ENST00000251343	NA	NA	NA	NA	NA	NA	NA	NA	NA	NA	NA	NA	NA	NA	NA	NA	NA	NA	NA	NA
PSMB7	ENSG00000136930:E002	15	ENSG00000136930	E002	278.253	0.0318647	32.0439	1.51e-08	8.35e-06	22.0981	16.0246	0.463636	9	127118678	127119042	365	-	162	177	245	636	230	312	ENST00000536392	NA	NA	NA	NA	NA	NA	NA	NA	NA	NA	NA	NA	NA	NA	NA	NA	NA	NA	NA	NA
TCAIM	ENSG00000179152:E013	15	ENSG00000179152	E013	126.9	0.0139221	32.0482	1.5e-08	8.35e-06	13.4106	17.5499	-0.388086	3	44399709	44401294	1586	+	81	249	161	162	94	74	c("ENST00000396078"	"ENST00000383746")	NA	NA	NA	NA	NA	NA	NA	NA	NA	NA	NA	NA	NA	NA	NA	NA	NA	NA	NA
TRA2A	ENSG00000164548:E029	15	ENSG00000164548	E029	16.5823	0.00892689	32.0147	1.53e-08	8.46e-06	9.07754	5.21992	0.798274	7	23571036	23571299	264	-	4	15	12	39	21	15	ENST00000474586	NA	NA	NA	NA	NA	NA	NA	NA	NA	NA	NA	NA	NA	NA	NA	NA	NA	NA	NA	NA
CDCA3	ENSG00000111665:E035	15	ENSG00000111665	E035	9.87163	0.0162551	31.9752	1.56e-08	8.6e-06	8.19878	3.77958	1.11718	12	6960457	6961230	774	-	5	12	14	9	11	9	ENST00000538862	NA	NA	NA	NA	NA	NA	NA	NA	NA	NA	NA	NA	NA	NA	NA	NA	NA	NA	NA	NA
RPL22	ENSG00000116251:E011	15	ENSG00000116251	E011	77.4909	0.0182778	31.9214	1.61e-08	8.83e-06	10.5815	15.0336	-0.506649	1	6257818	6259429	1612	-	80	131	150	65	39	31	ENST00000480661	NA	NA	NA	NA	NA	NA	NA	NA	NA	NA	NA	NA	NA	NA	NA	NA	NA	NA	NA	NA
TPM1	ENSG00000140416:E013	15	ENSG00000140416	E013	249.326	0.0181567	31.9178	1.61e-08	8.83e-06	21.2671	16.2603	0.387265	15	63335975	63336030	56	+	146	275	420	98	98	450	c("ENST00000561425"	"ENST00000561266"	"ENST00000559397"	"ENST00000558314"	"ENST00000560975"	"ENST00000267996"	"ENST00000357980")	NA	NA	NA	NA	NA	NA	NA	NA	NA	NA	NA	NA	NA	NA
RPL27	ENSG00000131469:E006	15	ENSG00000131469	E006	99.1226	0.0268459	31.9055	1.62e-08	8.87e-06	10.9749	15.963	-0.540515	17	41150494	41150765	272	+	102	202	206	38	38	46	c("ENST00000589913"	"ENST00000593262")	NA	NA	NA	NA	NA	NA	NA	NA	NA	NA	NA	NA	NA	NA	NA	NA	NA	NA	NA
STK24	ENSG00000102572:E001	15	ENSG00000102572	E001	122.274	0.00264848	31.8087	1.7e-08	9.26e-06	16.4968	13.9665	0.240214	13	99102455	99104412	1958	-	100	110	107	266	76	119	c("ENST00000376554"	"ENST00000397517")	NA	NA	NA	NA	NA	NA	NA	NA	NA	NA	NA	NA	NA	NA	NA	NA	NA	NA	NA
MKL1	ENSG00000196588:E025	15	ENSG00000196588	E025	7.37636	0.0440599	31.8112	1.7e-08	9.26e-06	1.10475	6.48386	-2.55313	22	40929594	40929815	222	-	18	10	14	1	0	0	ENST00000422851	NA	NA	NA	NA	NA	NA	NA	NA	NA	NA	NA	NA	NA	NA	NA	NA	NA	NA	NA	NA
RPS14	ENSG00000164587:E016	15	ENSG00000164587	E016	124.427	0.0568567	31.8031	1.71e-08	9.27e-06	11.1055	17.475	-0.654019	5	149829055	149829259	205	-	96	333	267	36	50	40	c("ENST00000407193"	"ENST00000312037"	"ENST00000519690")	NA	NA	NA	NA	NA	NA	NA	NA	NA	NA	NA	NA	NA	NA	NA	NA	NA	NA
TPM1	ENSG00000140416:E010	15	ENSG00000140416	E010	120.786	0.0268404	31.7592	1.75e-08	9.45e-06	17.6764	12.8884	0.455744	15	63335143	63335667	525	+	63	160	187	106	51	184	ENST00000560975	NA	NA	NA	NA	NA	NA	NA	NA	NA	NA	NA	NA	NA	NA	NA	NA	NA	NA	NA	NA
KDM3A	ENSG00000115548:E011	15	ENSG00000115548	E011	13.597	0.0238441	31.639	1.86e-08	9.97e-06	4.00362	8.71261	-1.1218	2	86670301	86670657	357	+	18	23	29	10	6	1	ENST00000466058	NA	NA	NA	NA	NA	NA	NA	NA	NA	NA	NA	NA	NA	NA	NA	NA	NA	NA	NA	NA
AKR1C1	ENSG00000187134:E024	15	ENSG00000187134	E024	247.951	0.0183894	31.5566	1.94e-08	1.03e-05	19.9007	15.3093	0.378407	10	5020143	5025475	5333	+	72	142	89	1077	152	234	ENST00000380872	NA	NA	NA	NA	NA	NA	NA	NA	NA	NA	NA	NA	NA	NA	NA	NA	NA	NA	NA	NA
GABPB1	ENSG00000104064:E029	15	ENSG00000104064	E029	10.298	0.0134136	31.3016	2.21e-08	1.17e-05	7.93254	3.77636	1.07079	15	50647389	50647395	7	-	4	9	6	19	9	16	c("ENST00000359031"	"ENST00000380877"	"ENST00000396464"	"ENST00000560825")	NA	NA	NA	NA	NA	NA	NA	NA	NA	NA	NA	NA	NA	NA	NA	NA	NA
GABPB1	ENSG00000104064:E031	15	ENSG00000104064	E031	11.4803	0.0100982	31.1398	2.4e-08	1.26e-05	8.1494	4.14073	0.97681	15	50647400	50647605	206	-	6	9	8	21	11	15	c("ENST00000380877"	"ENST00000359031")	NA	NA	NA	NA	NA	NA	NA	NA	NA	NA	NA	NA	NA	NA	NA	NA	NA	NA	NA
ASPH	ENSG00000198363:E011	15	ENSG00000198363	E011	789.992	0.00760485	31.1026	2.45e-08	1.28e-05	25.9231	22.8604	0.181389	8	62475303	62475439	137	-	350	699	722	1284	890	883	c("ENST00000379454"	"ENST00000541428")	NA	NA	NA	NA	NA	NA	NA	NA	NA	NA	NA	NA	NA	NA	NA	NA	NA	NA	NA
GSDMD	ENSG00000104518:E003	15	ENSG00000104518	E003	11.0584	0.0154419	31.0492	2.52e-08	1.31e-05	6.91868	2.14973	1.68634	8	144637229	144637366	138	+	0	1	2	28	10	26	c("ENST00000526406"	"ENST00000529854")	NA	NA	NA	NA	NA	NA	NA	NA	NA	NA	NA	NA	NA	NA	NA	NA	NA	NA	NA
GEMIN4	ENSG00000179409:E016	15	ENSG00000179409	E016	3.08694	0.0385213	31.0534	2.51e-08	1.31e-05	5.10025	0.0660519	6.27082	17	655858	656016	159	-	0	0	0	7	3	8	ENST00000570364	NA	NA	NA	NA	NA	NA	NA	NA	NA	NA	NA	NA	NA	NA	NA	NA	NA	NA	NA	NA
YTHDC1	ENSG00000083896:E012	15	ENSG00000083896	E012	60.181	0.00960024	31.0356	2.53e-08	1.32e-05	13.6073	9.96939	0.448806	4	69188210	69188466	257	-	29	59	30	143	58	63	ENST00000506175	NA	NA	NA	NA	NA	NA	NA	NA	NA	NA	NA	NA	NA	NA	NA	NA	NA	NA	NA	NA
SEMA4D	ENSG00000187764:E019	15	ENSG00000187764	E019	48.2749	0.0123644	30.9926	2.59e-08	1.34e-05	11.5544	8.25988	0.484248	9	91992306	91994289	1984	-	8	30	10	131	52	73	c("ENST00000422704"	"ENST00000356444"	"ENST00000438547"	"ENST00000450295")	NA	NA	NA	NA	NA	NA	NA	NA	NA	NA	NA	NA	NA	NA	NA	NA	NA
SH3KBP1	ENSG00000147010:E024	15	ENSG00000147010	E024	98.6678	0.0434015	30.9786	2.61e-08	1.35e-05	9.2079	16.0706	-0.803479	X	19688980	19689116	137	-	224	122	146	49	21	10	ENST00000379716	NA	NA	NA	NA	NA	NA	NA	NA	NA	NA	NA	NA	NA	NA	NA	NA	NA	NA	NA	NA
ASPH	ENSG00000198363:E006	15	ENSG00000198363	E006	711.346	0.00655801	30.9271	2.68e-08	1.38e-05	25.2957	22.4602	0.171526	8	62438536	62438645	110	-	386	652	565	1324	755	715	c("ENST00000521909"	"ENST00000541428"	"ENST00000379454")	NA	NA	NA	NA	NA	NA	NA	NA	NA	NA	NA	NA	NA	NA	NA	NA	NA	NA
NOP16	ENSG00000048162:E008	15	ENSG00000048162	E008	19.6543	0.0105915	30.8917	2.73e-08	1.4e-05	9.92152	6.01086	0.72299	5	175811644	175812221	578	-	14	27	27	30	15	13	ENST00000509257	NA	NA	NA	NA	NA	NA	NA	NA	NA	NA	NA	NA	NA	NA	NA	NA	NA	NA	NA	NA
RPS24	ENSG00000138326:E001	15	ENSG00000138326	E001	18.5529	0.0614756	30.9047	2.71e-08	1.4e-05	3.5225	9.52997	-1.43587	10	79793518	79793601	84	+	15	53	49	4	2	4	c("ENST00000440692"	"ENST00000435275")	NA	NA	NA	NA	NA	NA	NA	NA	NA	NA	NA	NA	NA	NA	NA	NA	NA	NA	NA
ARHGEF2	ENSG00000116584:E054	15	ENSG00000116584	E054	85.1882	0.00354017	30.8442	2.8e-08	1.43e-05	14.3017	11.4917	0.315602	1	155952898	155952991	94	-	39	35	61	172	84	126	c("ENST00000462460"	"ENST00000368316"	"ENST00000495070")	NA	NA	NA	NA	NA	NA	NA	NA	NA	NA	NA	NA	NA	NA	NA	NA	NA	NA
SAP30L	ENSG00000164576:E019	15	ENSG00000164576	E019	1686.42	0.0067917	30.8279	2.82e-08	1.44e-05	29.3082	26.9473	0.121166	5	153835892	153840614	4723	+	734	1055	1350	4297	1437	1979	ENST00000297109	NA	NA	NA	NA	NA	NA	NA	NA	NA	NA	NA	NA	NA	NA	NA	NA	NA	NA	NA	NA
CNTLN	ENSG00000044459:E005	15	ENSG00000044459	E005	52.167	0.00731333	30.7542	2.93e-08	1.5e-05	9.46447	13.0291	-0.461144	9	17166816	17168554	1739	+	55	99	66	50	29	28	ENST00000484374	NA	NA	NA	NA	NA	NA	NA	NA	NA	NA	NA	NA	NA	NA	NA	NA	NA	NA	NA	NA
DDX56	ENSG00000136271:E039	15	ENSG00000136271	E039	81.4619	0.018824	30.7024	3.01e-08	1.53e-05	15.6262	11.3277	0.464122	7	44613602	44614650	1049	-	28	105	98	151	58	91	ENST00000421223	NA	NA	NA	NA	NA	NA	NA	NA	NA	NA	NA	NA	NA	NA	NA	NA	NA	NA	NA	NA
C1orf43	ENSG00000143612:E007	15	ENSG00000143612	E007	46.5771	0.0174372	30.7007	3.01e-08	1.53e-05	8.45608	12.7968	-0.597725	1	154184210	154184608	399	-	39	105	92	43	21	11	ENST00000368518	NA	NA	NA	NA	NA	NA	NA	NA	NA	NA	NA	NA	NA	NA	NA	NA	NA	NA	NA	NA
WIZ	ENSG00000011451:E022	15	ENSG00000011451	E022	13.0309	0.0165949	30.6838	3.04e-08	1.54e-05	7.90041	3.97653	0.990417	19	15558914	15559178	265	-	6	4	4	33	10	23	c("ENST00000263381"	"ENST00000596159"	"ENST00000389282")	NA	NA	NA	NA	NA	NA	NA	NA	NA	NA	NA	NA	NA	NA	NA	NA	NA	NA
OLFM2	ENSG00000105088:E013	15	ENSG00000105088	E013	4.55674	0.048838	30.6413	3.1e-08	1.57e-05	1.98295	6.92438	-1.80403	19	10024159	10024512	354	-	3	5	12	0	1	7	ENST00000593091	NA	NA	NA	NA	NA	NA	NA	NA	NA	NA	NA	NA	NA	NA	NA	NA	NA	NA	NA	NA
SEMA4D	ENSG00000187764:E011	15	ENSG00000187764	E011	10.8649	0.0148958	30.6126	3.15e-08	1.59e-05	3.86542	8.25444	-1.09455	9	91979567	91980569	1003	-	8	25	15	5	6	9	ENST00000475255	NA	NA	NA	NA	NA	NA	NA	NA	NA	NA	NA	NA	NA	NA	NA	NA	NA	NA	NA	NA
C6orf89	ENSG00000198663:E017	15	ENSG00000198663	E017	1159.43	0.000867966	30.5798	3.2e-08	1.61e-05	26.5693	26.7344	-0.00894019	6	36891302	36892331	1030	+	872	1330	1425	1687	798	1133	c("ENST00000359359"	"ENST00000480824")	NA	NA	NA	NA	NA	NA	NA	NA	NA	NA	NA	NA	NA	NA	NA	NA	NA	NA	NA
PTK7	ENSG00000112655:E020	15	ENSG00000112655	E020	48.8941	0.0481947	30.4674	3.4e-08	1.69e-05	8.1696	14.6685	-0.844386	6	43100504	43101459	956	+	41	79	59	76	31	29	ENST00000471863	NA	NA	NA	NA	NA	NA	NA	NA	NA	NA	NA	NA	NA	NA	NA	NA	NA	NA	NA	NA
TMEM198B	ENSG00000182796:E002	15	ENSG00000182796	E002	6.8357	0.0294248	30.4814	3.37e-08	1.69e-05	2.96746	7.57573	-1.35216	12	56223744	56224637	894	+	3	17	7	7	7	3	ENST00000478241	NA	NA	NA	NA	NA	NA	NA	NA	NA	NA	NA	NA	NA	NA	NA	NA	NA	NA	NA	NA
ST7L	ENSG00000007341:E036	15	ENSG00000007341	E036	31.1064	0.00622039	30.3931	3.53e-08	1.74e-05	7.21165	10.7875	-0.580955	1	113149863	113150219	357	-	39	47	57	23	13	15	c("ENST00000477332"	"ENST00000473206")	NA	NA	NA	NA	NA	NA	NA	NA	NA	NA	NA	NA	NA	NA	NA	NA	NA	NA	NA
SMAD6	ENSG00000137834:E004	15	ENSG00000137834	E004	45.6153	0.0134442	30.4114	3.49e-08	1.74e-05	7.72813	11.7831	-0.608527	15	67000930	67001076	147	+	61	79	107	21	13	10	ENST00000338426	NA	NA	NA	NA	NA	NA	NA	NA	NA	NA	NA	NA	NA	NA	NA	NA	NA	NA	NA	NA
CTPS2	ENSG00000047230:E002	15	ENSG00000047230	E002	120.807	0.00330612	30.3595	3.59e-08	1.77e-05	16.3576	14.0277	0.221681	X	16606429	16607671	1243	-	74	133	118	230	99	113	c("ENST00000443824"	"ENST00000359276"	"ENST00000380241")	NA	NA	NA	NA	NA	NA	NA	NA	NA	NA	NA	NA	NA	NA	NA	NA	NA	NA
ARL6IP6	ENSG00000177917:E007	15	ENSG00000177917	E007	8.19974	0.0235415	30.3485	3.61e-08	1.78e-05	7.54812	3.1281	1.27083	2	153576681	153577046	366	+	3	7	4	17	14	5	ENST00000463690	NA	NA	NA	NA	NA	NA	NA	NA	NA	NA	NA	NA	NA	NA	NA	NA	NA	NA	NA	NA
SFXN1	ENSG00000164466:E033	15	ENSG00000164466	E033	23.251	0.00767305	30.3081	3.69e-08	1.81e-05	10.2907	6.62198	0.63601	5	174949426	174951106	1681	+	13	27	24	44	25	15	ENST00000507823	NA	NA	NA	NA	NA	NA	NA	NA	NA	NA	NA	NA	NA	NA	NA	NA	NA	NA	NA	NA
EIF1AY	ENSG00000198692:E007	15	ENSG00000198692	E007	11.683	0.0134023	30.2945	3.71e-08	1.82e-05	8.15972	4.34188	0.910201	Y	22748604	22749732	1129	+	4	10	9	30	12	11	ENST00000464196	NA	NA	NA	NA	NA	NA	NA	NA	NA	NA	NA	NA	NA	NA	NA	NA	NA	NA	NA	NA
RPL29	ENSG00000162244:E025	15	ENSG00000162244	E025	57.136	0.0461331	30.2101	3.88e-08	1.89e-05	8.24928	13.5019	-0.710819	3	52029912	52029958	47	-	81	118	96	27	22	12	ENST00000294189	NA	NA	NA	NA	NA	NA	NA	NA	NA	NA	NA	NA	NA	NA	NA	NA	NA	NA	NA	NA
KIF6	ENSG00000164627:E034	15	ENSG00000164627	E034	14.5623	0.0152241	30.208	3.88e-08	1.89e-05	5.20774	8.62314	-0.727554	6	39657754	39659638	1885	-	10	22	24	14	9	13	ENST00000465719	NA	NA	NA	NA	NA	NA	NA	NA	NA	NA	NA	NA	NA	NA	NA	NA	NA	NA	NA	NA
FDPS	ENSG00000160752:E016	15	ENSG00000160752	E016	39.8369	0.00722182	30.1854	3.93e-08	1.91e-05	11.9464	8.13597	0.55419	1	155278868	155279543	676	+	15	24	26	141	47	18	ENST00000487002	NA	NA	NA	NA	NA	NA	NA	NA	NA	NA	NA	NA	NA	NA	NA	NA	NA	NA	NA	NA
SRSF7	ENSG00000115875:E019	15	ENSG00000115875	E019	90.3954	0.0162729	30.1667	3.96e-08	1.92e-05	15.9121	12.003	0.406728	2	38975796	38976039	244	-	53	154	123	130	69	58	c("ENST00000443213"	"ENST00000431066"	"ENST00000487773")	NA	NA	NA	NA	NA	NA	NA	NA	NA	NA	NA	NA	NA	NA	NA	NA	NA	NA
AIG1	ENSG00000146416:E016	15	ENSG00000146416	E016	60.9779	0.00530933	30.108	4.09e-08	1.97e-05	10.7005	13.4224	-0.32697	6	143508952	143509661	710	+	64	81	73	83	35	44	c("ENST00000494282"	"ENST00000367598")	NA	NA	NA	NA	NA	NA	NA	NA	NA	NA	NA	NA	NA	NA	NA	NA	NA	NA	NA
CAPN2	ENSG00000162909:E019	15	ENSG00000162909	E019	88.3017	0.00675527	30.1086	4.09e-08	1.97e-05	15.1254	12.1794	0.312537	1	223945326	223945927	602	+	40	97	72	185	89	80	ENST00000474026	NA	NA	NA	NA	NA	NA	NA	NA	NA	NA	NA	NA	NA	NA	NA	NA	NA	NA	NA	NA
DLC1	ENSG00000164741:E046	15	ENSG00000164741	E046	48.0597	0.00649644	30.1137	4.07e-08	1.97e-05	12.3481	9.14531	0.433187	8	13357331	13357705	375	-	27	40	34	60	55	64	c("ENST00000517333"	"ENST00000316609"	"ENST00000276297"	"ENST00000511869")	NA	NA	NA	NA	NA	NA	NA	NA	NA	NA	NA	NA	NA	NA	NA	NA	NA
ENY2	ENSG00000120533:E014	15	ENSG00000120533	E014	38.2538	0.00657729	30.0176	4.28e-08	2.05e-05	12.0065	8.55315	0.489287	8	110346704	110348154	1451	+	12	55	38	68	38	35	ENST00000517350	NA	NA	NA	NA	NA	NA	NA	NA	NA	NA	NA	NA	NA	NA	NA	NA	NA	NA	NA	NA
PML	ENSG00000140464:E044	15	ENSG00000140464	E044	619.941	0.0176301	30.017	4.28e-08	2.05e-05	24.7876	20.5823	0.268214	15	74336562	74339112	2551	+	235	343	422	1885	667	525	c("ENST00000268058"	"ENST00000565898")	NA	NA	NA	NA	NA	NA	NA	NA	NA	NA	NA	NA	NA	NA	NA	NA	NA	NA	NA
CHORDC1	ENSG00000110172:E013	15	ENSG00000110172	E013	87.2268	0.0165652	29.9995	4.32e-08	2.07e-05	15.5681	11.8922	0.388578	11	89939979	89942646	2668	-	63	121	46	215	73	51	ENST00000529726	NA	NA	NA	NA	NA	NA	NA	NA	NA	NA	NA	NA	NA	NA	NA	NA	NA	NA	NA	NA
TNRC6B	ENSG00000100354:E004	15	ENSG00000100354	E004	7.0911	0.0300158	29.9798	4.37e-08	2.09e-05	6.33272	1.08741	2.54193	22	40521776	40521866	91	+	1	0	0	15	14	10	c("ENST00000402203"	"ENST00000441751"	"ENST00000301923")	NA	NA	NA	NA	NA	NA	NA	NA	NA	NA	NA	NA	NA	NA	NA	NA	NA	NA
TCF3	ENSG00000071564:E005	15	ENSG00000071564	E005	250.053	0.00921128	29.9384	4.46e-08	2.12e-05	20.4409	17.1271	0.255174	19	1609599	1610189	591	-	164	200	322	583	145	231	c("ENST00000344749"	"ENST00000453954"	"ENST00000262965")	NA	NA	NA	NA	NA	NA	NA	NA	NA	NA	NA	NA	NA	NA	NA	NA	NA	NA
SLC13A3	ENSG00000158296:E023	15	ENSG00000158296	E023	5.55707	0.0372111	29.91	4.53e-08	2.15e-05	2.24865	6.62951	-1.55984	20	45237539	45237696	158	-	8	12	7	3	3	1	c("ENST00000339636"	"ENST00000417157")	NA	NA	NA	NA	NA	NA	NA	NA	NA	NA	NA	NA	NA	NA	NA	NA	NA	NA	NA
TWF1	ENSG00000151239:E018	15	ENSG00000151239	E018	11.1968	0.0136398	29.8253	4.73e-08	2.23e-05	7.59462	3.62711	1.06616	12	44197979	44198043	65	-	2	10	1	21	19	13	c("ENST00000550371"	"ENST00000547564"	"ENST00000547961")	NA	NA	NA	NA	NA	NA	NA	NA	NA	NA	NA	NA	NA	NA	NA	NA	NA	NA
PRMT2	ENSG00000160310:E025	15	ENSG00000160310	E025	362.388	0.00258654	29.8305	4.72e-08	2.23e-05	21.4811	19.3935	0.1475	21	48078657	48078832	176	+	172	305	352	715	271	473	c("ENST00000397637"	"ENST00000486520"	"ENST00000397638"	"ENST00000481861"	"ENST00000482508"	"ENST00000451211"	"ENST00000355680")	NA	NA	NA	NA	NA	NA	NA	NA	NA	NA	NA	NA	NA	NA
B4GALT4	ENSG00000121578:E006	15	ENSG00000121578	E006	42.6634	0.00880321	29.7913	4.81e-08	2.27e-05	12.4339	8.9605	0.472624	3	118931529	118935085	3557	-	18	69	44	57	36	45	ENST00000467604	NA	NA	NA	NA	NA	NA	NA	NA	NA	NA	NA	NA	NA	NA	NA	NA	NA	NA	NA	NA
GLT8D2	ENSG00000120820:E014	15	ENSG00000120820	E014	6.75902	0.0383145	29.7778	4.85e-08	2.28e-05	2.54807	7.04688	-1.46758	12	104406377	104406603	227	-	11	9	16	7	0	1	ENST00000547583	NA	NA	NA	NA	NA	NA	NA	NA	NA	NA	NA	NA	NA	NA	NA	NA	NA	NA	NA	NA
SLC30A9	ENSG00000014824:E024	15	ENSG00000014824	E024	23.5588	0.00637033	29.6973	5.05e-08	2.35e-05	5.7938	9.60225	-0.728861	4	42080343	42080868	526	+	28	61	34	12	9	6	ENST00000509683	NA	NA	NA	NA	NA	NA	NA	NA	NA	NA	NA	NA	NA	NA	NA	NA	NA	NA	NA	NA
RPL6	ENSG00000089009:E032	15	ENSG00000089009	E032	23.7942	0.00806036	29.6994	5.05e-08	2.35e-05	6.115	9.81844	-0.68314	12	112847410	112847418	9	-	22	54	44	12	11	10	c("ENST00000549562"	"ENST00000202773"	"ENST00000546368")	NA	NA	NA	NA	NA	NA	NA	NA	NA	NA	NA	NA	NA	NA	NA	NA	NA	NA
GAS5	ENSG00000234741:E026	15	ENSG00000234741	E026	48.3358	0.034867	29.6926	5.06e-08	2.35e-05	8.33802	13.5233	-0.697668	1	173834047	173834092	46	-	31	106	94	28	28	27	c("ENST00000442067"	"ENST00000431268")	NA	NA	NA	NA	NA	NA	NA	NA	NA	NA	NA	NA	NA	NA	NA	NA	NA	NA	NA
BOP1	ENSG00000170727:E025	15	ENSG00000170727	E025	7.01381	0.018718	29.638	5.21e-08	2.41e-05	7.47235	3.26178	1.1959	8	145489061	145489448	388	-	2	9	8	18	4	7	ENST00000525016	NA	NA	NA	NA	NA	NA	NA	NA	NA	NA	NA	NA	NA	NA	NA	NA	NA	NA	NA	NA
ACOT9	ENSG00000123130:E001	15	ENSG00000123130	E001	216.258	0.00374916	29.5303	5.5e-08	2.53e-05	19.1884	16.9698	0.177264	X	23720370	23721787	1418	-	117	270	304	299	153	228	ENST00000379303	NA	NA	NA	NA	NA	NA	NA	NA	NA	NA	NA	NA	NA	NA	NA	NA	NA	NA	NA	NA
NUMA1	ENSG00000137497:E067	15	ENSG00000137497	E067	9.79566	0.0140606	29.4535	5.73e-08	2.61e-05	6.90362	2.39667	1.52632	11	71752869	71753188	320	-	1	0	3	37	9	15	ENST00000543009	NA	NA	NA	NA	NA	NA	NA	NA	NA	NA	NA	NA	NA	NA	NA	NA	NA	NA	NA	NA
C19orf25	ENSG00000119559:E001	15	ENSG00000119559	E001	60.0635	0.00951096	29.4332	5.79e-08	2.63e-05	13.5939	10.1777	0.417551	19	1461142	1461823	682	-	21	47	67	102	50	87	ENST00000588427	NA	NA	NA	NA	NA	NA	NA	NA	NA	NA	NA	NA	NA	NA	NA	NA	NA	NA	NA	NA
HDAC9	ENSG00000048052:E050	15	ENSG00000048052	E050	6.78282	0.0367512	29.4001	5.89e-08	2.67e-05	2.82298	7.58865	-1.42663	7	18633531	18633652	122	+	8	8	14	9	3	2	c("ENST00000456174"	"ENST00000523867"	"ENST00000441542"	"ENST00000428307"	"ENST00000417496"	"ENST00000406451"	"ENST00000406072"	"ENST00000524023"	"ENST00000461159"	"ENST00000432645"	"ENST00000405010"	"ENST00000401921")	NA	NA	NA	NA	NA	NA	NA	NA	NA
AQR	ENSG00000021776:E001	15	ENSG00000021776	E001	46.0743	0.00605442	29.3791	5.95e-08	2.7e-05	12.4951	9.17717	0.44524	15	35147732	35148551	820	-	26	41	39	98	47	40	ENST00000156471	NA	NA	NA	NA	NA	NA	NA	NA	NA	NA	NA	NA	NA	NA	NA	NA	NA	NA	NA	NA
UBE2G2	ENSG00000184787:E014	15	ENSG00000184787	E014	70.2345	0.00668849	29.3032	6.19e-08	2.79e-05	14.2099	11.2647	0.335084	21	46196749	46197168	420	-	49	67	68	151	42	74	ENST00000462569	NA	NA	NA	NA	NA	NA	NA	NA	NA	NA	NA	NA	NA	NA	NA	NA	NA	NA	NA	NA
TSR1	ENSG00000167721:E025	15	ENSG00000167721	E025	26.5922	0.0150526	29.225	6.44e-08	2.9e-05	10.8013	6.75616	0.676931	17	2239952	2240801	850	-	20	24	25	32	18	39	ENST00000301364	NA	NA	NA	NA	NA	NA	NA	NA	NA	NA	NA	NA	NA	NA	NA	NA	NA	NA	NA	NA
EVL	ENSG00000196405:E022	15	ENSG00000196405	E022	8.5712	0.0244286	29.2129	6.48e-08	2.92e-05	3.34324	7.78409	-1.21928	14	100572361	100573050	690	+	7	20	12	7	6	3	ENST00000556921	NA	NA	NA	NA	NA	NA	NA	NA	NA	NA	NA	NA	NA	NA	NA	NA	NA	NA	NA	NA
ANKS6	ENSG00000165138:E022	15	ENSG00000165138	E022	33.1614	0.0116251	29.2009	6.52e-08	2.93e-05	7.34577	11.1479	-0.601789	9	101545852	101546231	380	-	39	56	67	30	14	8	ENST00000486778	NA	NA	NA	NA	NA	NA	NA	NA	NA	NA	NA	NA	NA	NA	NA	NA	NA	NA	NA	NA
MTA3	ENSG00000057935:E050	15	ENSG00000057935	E050	38.8997	0.00687117	29.1609	6.66e-08	2.99e-05	11.2446	7.82598	0.522891	2	42980540	42980988	449	+	11	20	20	107	43	47	c("ENST00000405592"	"ENST00000467925"	"ENST00000406652"	"ENST00000409019")	NA	NA	NA	NA	NA	NA	NA	NA	NA	NA	NA	NA	NA	NA	NA	NA	NA
SLC35G1	ENSG00000176273:E013	15	ENSG00000176273	E013	90.965	0.00730528	29.1469	6.71e-08	3e-05	14.8159	13.0301	0.185293	10	95667785	95669582	1798	+	67	98	114	154	55	90	c("ENST00000603665"	"ENST00000483386")	NA	NA	NA	NA	NA	NA	NA	NA	NA	NA	NA	NA	NA	NA	NA	NA	NA	NA	NA
SRSF3	ENSG00000112081:E005	15	ENSG00000112081	E005	293.692	0.0285807	29.1091	6.84e-08	3.06e-05	22.065	16.9948	0.376663	6	36567598	36568053	456	+	193	276	297	531	227	315	c("ENST00000477442"	"ENST00000339436")	NA	NA	NA	NA	NA	NA	NA	NA	NA	NA	NA	NA	NA	NA	NA	NA	NA	NA	NA
RIN2	ENSG00000132669:E008	15	ENSG00000132669	E008	23.1538	0.0193439	28.9484	7.43e-08	3.29e-05	9.70287	5.50203	0.818449	20	19915743	19915768	26	+	11	6	8	77	23	25	c("ENST00000255006"	"ENST00000440354"	"ENST00000488077"	"ENST00000467569"	"ENST00000459721")	NA	NA	NA	NA	NA	NA	NA	NA	NA	NA	NA	NA	NA	NA	NA	NA
GAS5	ENSG00000234741:E027	15	ENSG00000234741	E027	87.7666	0.0456909	28.9475	7.44e-08	3.29e-05	10.5305	16.3445	-0.634228	1	173834093	173834305	213	-	71	173	173	57	45	47	c("ENST00000442067"	"ENST00000455838"	"ENST00000431268")	NA	NA	NA	NA	NA	NA	NA	NA	NA	NA	NA	NA	NA	NA	NA	NA	NA	NA
RPL41	ENSG00000229117:E010	15	ENSG00000229117	E010	163.317	0.00704751	28.8998	7.62e-08	3.37e-05	15.5745	17.5965	-0.176097	12	56510614	56510714	101	+	119	234	304	162	71	155	c("ENST00000552314"	"ENST00000358888")	NA	NA	NA	NA	NA	NA	NA	NA	NA	NA	NA	NA	NA	NA	NA	NA	NA	NA	NA
SLC7A8	ENSG00000092068:E030	15	ENSG00000092068	E030	98.8118	0.0124291	28.8205	7.94e-08	3.49e-05	10.8328	15.1494	-0.483854	14	23652165	23652247	83	-	278	76	75	87	15	11	c("ENST00000469263"	"ENST00000316902"	"ENST00000525062")	NA	NA	NA	NA	NA	NA	NA	NA	NA	NA	NA	NA	NA	NA	NA	NA	NA	NA
RIN2	ENSG00000132669:E009	15	ENSG00000132669	E009	30.0464	0.030564	28.8201	7.94e-08	3.49e-05	10.7714	6.06118	0.829529	20	19915769	19915843	75	+	10	10	11	102	31	33	c("ENST00000484638"	"ENST00000459721"	"ENST00000440354"	"ENST00000467569"	"ENST00000255006"	"ENST00000488077")	NA	NA	NA	NA	NA	NA	NA	NA	NA	NA	NA	NA	NA	NA	NA
PAPOLA	ENSG00000090060:E039	15	ENSG00000090060	E039	11.8906	0.0105502	28.8065	8e-08	3.51e-05	7.75185	3.88867	0.995263	14	97001862	97002215	354	+	6	6	3	26	15	15	ENST00000555021	NA	NA	NA	NA	NA	NA	NA	NA	NA	NA	NA	NA	NA	NA	NA	NA	NA	NA	NA	NA
SFPQ	ENSG00000116560:E013	15	ENSG00000116560	E013	112.492	0.0424377	28.7685	8.16e-08	3.58e-05	18.0278	11.7205	0.621196	1	35646736	35646945	210	-	56	113	107	261	88	108	c("ENST00000485365"	"ENST00000490668")	NA	NA	NA	NA	NA	NA	NA	NA	NA	NA	NA	NA	NA	NA	NA	NA	NA	NA	NA
LGALS1	ENSG00000100097:E012	15	ENSG00000100097	E012	84.8354	0.004182	28.7377	8.29e-08	3.63e-05	12.1506	14.9017	-0.294453	22	38074383	38074399	17	+	44	131	220	93	42	45	c("ENST00000454173"	"ENST00000472321")	NA	NA	NA	NA	NA	NA	NA	NA	NA	NA	NA	NA	NA	NA	NA	NA	NA	NA	NA
KLHL7	ENSG00000122550:E021	15	ENSG00000122550	E021	21.6768	0.00846597	28.7221	8.35e-08	3.65e-05	6.00361	9.84732	-0.7139	7	23165507	23165662	156	+	16	48	40	15	13	9	c("ENST00000322275"	"ENST00000410047"	"ENST00000477076")	NA	NA	NA	NA	NA	NA	NA	NA	NA	NA	NA	NA	NA	NA	NA	NA	NA	NA
TXLNA	ENSG00000084652:E001	15	ENSG00000084652	E001	39.4132	0.00603801	28.6781	8.55e-08	3.71e-05	8.27486	11.3774	-0.459363	1	32645287	32645377	91	+	52	53	76	30	17	17	ENST00000373610	NA	NA	NA	NA	NA	NA	NA	NA	NA	NA	NA	NA	NA	NA	NA	NA	NA	NA	NA	NA
SNHG7	ENSG00000233016:E012	15	ENSG00000233016	E012	15.4508	0.0091278	28.6804	8.54e-08	3.71e-05	5.1883	8.87346	-0.774235	9	139621200	139621331	132	-	7	29	39	12	7	10	c("ENST00000391185"	"ENST00000447221")	NA	NA	NA	NA	NA	NA	NA	NA	NA	NA	NA	NA	NA	NA	NA	NA	NA	NA	NA
MPRIP	ENSG00000133030:E060	15	ENSG00000133030	E060	325.061	0.00250971	28.4917	9.41e-08	4.07e-05	21.0415	19.0659	0.14224	17	17088875	17089778	904	+	225	395	409	417	281	286	ENST00000395811	NA	NA	NA	NA	NA	NA	NA	NA	NA	NA	NA	NA	NA	NA	NA	NA	NA	NA	NA	NA
SAP30L	ENSG00000164576:E005	15	ENSG00000164576	E005	153.363	0.00231875	28.3899	9.92e-08	4.28e-05	15.9392	16.8632	-0.0812983	5	153830651	153830773	123	+	114	125	198	318	99	135	c("ENST00000520159"	"ENST00000297109"	"ENST00000523198"	"ENST00000519683")	NA	NA	NA	NA	NA	NA	NA	NA	NA	NA	NA	NA	NA	NA	NA	NA	NA
PDHA1	ENSG00000131828:E016	15	ENSG00000131828	E016	14.9127	0.0376028	28.2726	1.05e-07	4.5e-05	9.3145	4.40545	1.08019	X	19370947	19371199	253	+	6	6	12	45	14	15	ENST00000479146	NA	NA	NA	NA	NA	NA	NA	NA	NA	NA	NA	NA	NA	NA	NA	NA	NA	NA	NA	NA
ST6GALNAC4	ENSG00000136840:E008	15	ENSG00000136840	E008	33.0216	0.00588498	28.2883	1.05e-07	4.5e-05	7.86777	11.0909	-0.495345	9	130672338	130672807	470	-	39	40	57	37	17	17	ENST00000495983	NA	NA	NA	NA	NA	NA	NA	NA	NA	NA	NA	NA	NA	NA	NA	NA	NA	NA	NA	NA
CDK12	ENSG00000167258:E030	15	ENSG00000167258	E030	8.13683	0.0135432	28.2803	1.05e-07	4.5e-05	6.83987	2.96312	1.20685	17	37704021	37704073	53	+	3	2	4	19	13	8	ENST00000559663	NA	NA	NA	NA	NA	NA	NA	NA	NA	NA	NA	NA	NA	NA	NA	NA	NA	NA	NA	NA
MIR22HG	ENSG00000186594:E030	15	ENSG00000186594	E030	57.2081	0.00521327	28.2621	1.06e-07	4.52e-05	12.7219	9.67542	0.394916	17	1617665	1617747	83	-	19	41	33	85	37	124	c("ENST00000574016"	"ENST00000608198"	"ENST00000576489"	"ENST00000577164"	"ENST00000573127"	"ENST00000609442"	"ENST00000334146"	"ENST00000610106"	"ENST00000573075"	"ENST00000576749"	"ENST00000609990")	NA	NA	NA	NA	NA	NA	NA	NA	NA	NA
SYT15	ENSG00000204176:E023	15	ENSG00000204176	E023	13.5127	0.0417306	28.2468	1.07e-07	4.55e-05	9.33418	4.16601	1.16386	10	46970602	46971400	799	-	9	5	14	22	10	21	ENST00000374323	NA	NA	NA	NA	NA	NA	NA	NA	NA	NA	NA	NA	NA	NA	NA	NA	NA	NA	NA	NA
ZNF333	ENSG00000160961:E023	15	ENSG00000160961	E023	23.1398	0.00826524	28.2293	1.08e-07	4.58e-05	6.74414	10.1194	-0.58542	19	14819140	14820032	893	+	22	35	36	35	10	13	c("ENST00000601134"	"ENST00000594592")	NA	NA	NA	NA	NA	NA	NA	NA	NA	NA	NA	NA	NA	NA	NA	NA	NA	NA	NA
ELN	ENSG00000049540:E057	15	ENSG00000049540	E057	17.5951	0.0142091	28.206	1.09e-07	4.63e-05	4.08702	9.55692	-1.2255	7	73466624	73466891	268	+	10	36	59	2	1	12	ENST00000466878	NA	NA	NA	NA	NA	NA	NA	NA	NA	NA	NA	NA	NA	NA	NA	NA	NA	NA	NA	NA
PEX1	ENSG00000127980:E015	15	ENSG00000127980	E015	44.2971	0.00812355	28.0918	1.16e-07	4.88e-05	11.9888	8.67386	0.466942	7	92122444	92123606	1163	-	16	40	17	115	45	50	ENST00000496420	NA	NA	NA	NA	NA	NA	NA	NA	NA	NA	NA	NA	NA	NA	NA	NA	NA	NA	NA	NA
SRSF11	ENSG00000116754:E022	15	ENSG00000116754	E022	120.975	0.0157408	28.0041	1.21e-07	5.09e-05	16.5216	12.8445	0.363205	1	70696778	70696886	109	+	41	103	61	322	105	150	c("ENST00000473950"	"ENST00000454435"	"ENST00000484162"	"ENST00000469170"	"ENST00000463116"	"ENST00000481648")	NA	NA	NA	NA	NA	NA	NA	NA	NA	NA	NA	NA	NA	NA	NA
ATF6	ENSG00000118217:E018	15	ENSG00000118217	E018	1016.9	0.00657096	27.9791	1.23e-07	5.15e-05	27.1813	24.8014	0.132196	1	161928236	161933860	5625	+	681	1306	1245	1361	737	1022	ENST00000367942	NA	NA	NA	NA	NA	NA	NA	NA	NA	NA	NA	NA	NA	NA	NA	NA	NA	NA	NA	NA
SERPINF1	ENSG00000132386:E027	15	ENSG00000132386	E027	4.17116	0.0216124	27.9718	1.23e-07	5.17e-05	2.26244	6.78053	-1.58352	17	1679744	1679825	82	+	1	5	7	10	2	4	ENST00000572517	NA	NA	NA	NA	NA	NA	NA	NA	NA	NA	NA	NA	NA	NA	NA	NA	NA	NA	NA	NA
SHMT2	ENSG00000182199:E056	15	ENSG00000182199	E056	27.9983	0.00647082	27.9346	1.25e-07	5.25e-05	10.1281	6.68146	0.600127	12	57626208	57626235	28	+	12	13	15	58	21	51	c("ENST00000555213"	"ENST00000554656"	"ENST00000554467"	"ENST00000557269"	"ENST00000553837"	"ENST00000555563"	"ENST00000393827"	"ENST00000555774"	"ENST00000554600"	"ENST00000555116"	"ENST00000554604")	NA	NA	NA	NA	NA	NA	NA	NA	NA	NA
SNHG7	ENSG00000233016:E006	15	ENSG00000233016	E006	19.5173	0.00936806	27.9022	1.28e-07	5.33e-05	6.00821	9.58824	-0.674331	9	139619686	139620556	871	-	10	30	51	18	8	14	ENST00000447221	NA	NA	NA	NA	NA	NA	NA	NA	NA	NA	NA	NA	NA	NA	NA	NA	NA	NA	NA	NA
CD46	ENSG00000117335:E019	15	ENSG00000117335	E019	330.079	0.0143869	27.838	1.32e-07	5.49e-05	21.3137	17.584	0.27752	1	207941169	207943385	2217	+	77	239	224	941	333	355	ENST00000469535	NA	NA	NA	NA	NA	NA	NA	NA	NA	NA	NA	NA	NA	NA	NA	NA	NA	NA	NA	NA
HMGB1	ENSG00000189403:E017	15	ENSG00000189403	E017	45.536	0.0730663	27.8156	1.33e-07	5.55e-05	13.9582	7.69431	0.859253	13	31038298	31038384	87	-	38	30	19	100	43	47	c("ENST00000339872"	"ENST00000399489")	NA	NA	NA	NA	NA	NA	NA	NA	NA	NA	NA	NA	NA	NA	NA	NA	NA	NA	NA
RIN2	ENSG00000132669:E012	15	ENSG00000132669	E012	37.5073	0.0362374	27.7888	1.35e-07	5.62e-05	11.5821	6.84522	0.75873	20	19937259	19937451	193	+	16	9	15	119	38	44	c("ENST00000484638"	"ENST00000255006"	"ENST00000440354"	"ENST00000467569"	"ENST00000459721")	NA	NA	NA	NA	NA	NA	NA	NA	NA	NA	NA	NA	NA	NA	NA	NA
ANAPC5	ENSG00000089053:E023	15	ENSG00000089053	E023	73.6458	0.0359835	27.711	1.41e-07	5.83e-05	15.3011	10.0193	0.610848	12	121765035	121766059	1025	-	15	53	74	186	55	101	c("ENST00000535641"	"ENST00000538334")	NA	NA	NA	NA	NA	NA	NA	NA	NA	NA	NA	NA	NA	NA	NA	NA	NA	NA	NA
TUBGCP4	ENSG00000137822:E036	15	ENSG00000137822	E036	74.0996	0.0187455	27.6952	1.42e-07	5.86e-05	14.9802	10.5934	0.499884	15	43694049	43695880	1832	+	40	61	51	203	57	73	ENST00000563963	NA	NA	NA	NA	NA	NA	NA	NA	NA	NA	NA	NA	NA	NA	NA	NA	NA	NA	NA	NA
SNHG8	ENSG00000269893:E010	15	ENSG00000269893	E010	18.6641	0.0115915	27.6808	1.43e-07	5.89e-05	5.6782	9.58649	-0.755569	4	119200476	119200543	68	+	12	40	27	14	10	16	ENST00000602573	NA	NA	NA	NA	NA	NA	NA	NA	NA	NA	NA	NA	NA	NA	NA	NA	NA	NA	NA	NA
ZNF43	ENSG00000198521:E017	15	ENSG00000198521	E017	19.6611	0.0205615	27.6233	1.47e-07	6.04e-05	5.3398	9.3807	-0.812908	19	22022889	22024449	1561	-	14	61	32	12	8	5	ENST00000593886	NA	NA	NA	NA	NA	NA	NA	NA	NA	NA	NA	NA	NA	NA	NA	NA	NA	NA	NA	NA
LIMA1	ENSG00000050405:E020	15	ENSG00000050405	E020	26.1875	0.0299965	27.6081	1.49e-07	6.08e-05	10.5571	5.71493	0.885405	12	50595086	50595107	22	-	7	17	8	53	23	50	c("ENST00000547825"	"ENST00000552008")	NA	NA	NA	NA	NA	NA	NA	NA	NA	NA	NA	NA	NA	NA	NA	NA	NA	NA	NA
TMEM98	ENSG00000006042:E023	15	ENSG00000006042	E023	87.094	0.0336983	27.5006	1.57e-07	6.4e-05	15.1682	9.39763	0.690682	17	31268632	31271333	2702	+	17	27	37	245	54	174	ENST00000579849	NA	NA	NA	NA	NA	NA	NA	NA	NA	NA	NA	NA	NA	NA	NA	NA	NA	NA	NA	NA
PDXK	ENSG00000160209:E046	15	ENSG00000160209	E046	1935.32	0.0112569	27.4929	1.58e-07	6.42e-05	30.8676	27.6751	0.157506	21	45176137	45182188	6052	+	1145	1892	1970	4763	1661	1299	c("ENST00000291565"	"ENST00000468090"	"ENST00000467908")	NA	NA	NA	NA	NA	NA	NA	NA	NA	NA	NA	NA	NA	NA	NA	NA	NA	NA
RP11-66B24.4	ENSG00000259583:E001	15	ENSG00000259583	E001	65.6332	0.0587074	27.3888	1.66e-07	6.76e-05	12.6614	7.96164	0.669305	15	101433945	101436271	2327	-	11	5	23	183	49	138	ENST00000560351	NA	NA	NA	NA	NA	NA	NA	NA	NA	NA	NA	NA	NA	NA	NA	NA	NA	NA	NA	NA
HS1BP3	ENSG00000118960:E004	15	ENSG00000118960	E004	401.365	0.00830509	27.3388	1.71e-07	6.91e-05	21.1805	19.3878	0.127583	2	20817582	20819005	1424	-	142	215	224	1350	410	341	ENST00000304031	NA	NA	NA	NA	NA	NA	NA	NA	NA	NA	NA	NA	NA	NA	NA	NA	NA	NA	NA	NA
PRCP	ENSG00000137509:E032	15	ENSG00000137509	E032	7.28944	0.0239867	27.3379	1.71e-07	6.91e-05	2.81508	7.02922	-1.32019	11	82569325	82569813	489	-	10	15	9	3	3	4	ENST00000534264	NA	NA	NA	NA	NA	NA	NA	NA	NA	NA	NA	NA	NA	NA	NA	NA	NA	NA	NA	NA
LIMA1	ENSG00000050405:E036	15	ENSG00000050405	E036	52.7746	0.00417289	27.3171	1.73e-07	6.97e-05	12.6927	9.80589	0.372282	12	50642416	50642557	142	-	26	43	44	95	46	71	c("ENST00000341247"	"ENST00000394943"	"ENST00000552720"	"ENST00000551691"	"ENST00000550592")	NA	NA	NA	NA	NA	NA	NA	NA	NA	NA	NA	NA	NA	NA	NA	NA
FBRSL1	ENSG00000112787:E040	15	ENSG00000112787	E040	132.428	0.00869405	27.287	1.75e-07	7.05e-05	17.104	14.1102	0.277589	12	133160365	133161774	1410	+	95	115	116	338	81	121	ENST00000434748	NA	NA	NA	NA	NA	NA	NA	NA	NA	NA	NA	NA	NA	NA	NA	NA	NA	NA	NA	NA
CD46	ENSG00000117335:E017	15	ENSG00000117335	E017	48.4121	0.0160006	27.2738	1.77e-07	7.09e-05	12.408	8.28988	0.581846	1	207940997	207941123	127	+	13	27	21	150	61	43	c("ENST00000496723"	"ENST00000469535")	NA	NA	NA	NA	NA	NA	NA	NA	NA	NA	NA	NA	NA	NA	NA	NA	NA	NA	NA
MKKS	ENSG00000125863:E007	15	ENSG00000125863	E007	417.814	0.0119114	27.2713	1.77e-07	7.09e-05	19.6519	22.4137	-0.189711	20	10401176	10401406	231	-	334	821	743	293	223	259	c("ENST00000609375"	"ENST00000347364"	"ENST00000399054")	NA	NA	NA	NA	NA	NA	NA	NA	NA	NA	NA	NA	NA	NA	NA	NA	NA	NA
GMDS-AS1	ENSG00000250903:E016	15	ENSG00000250903	E016	7.58881	0.0162894	27.186	1.85e-07	7.39e-05	3.45642	7.26582	-1.07185	6	2272050	2273651	1602	+	8	7	7	16	5	5	ENST00000456943	NA	NA	NA	NA	NA	NA	NA	NA	NA	NA	NA	NA	NA	NA	NA	NA	NA	NA	NA	NA
ARGLU1	ENSG00000134884:E008	15	ENSG00000134884	E008	188.878	0.00521974	27.1674	1.87e-07	7.44e-05	17.9285	16.2733	0.13975	13	107209965	107210043	79	-	79	178	152	374	182	220	ENST00000472226	NA	NA	NA	NA	NA	NA	NA	NA	NA	NA	NA	NA	NA	NA	NA	NA	NA	NA	NA	NA
PRR16	ENSG00000184838:E007	15	ENSG00000184838	E007	32.8583	0.00745954	27.1584	1.87e-07	7.45e-05	7.53991	10.5435	-0.483736	5	119952790	119952887	98	+	46	57	52	25	15	9	c("ENST00000505123"	"ENST00000446965")	NA	NA	NA	NA	NA	NA	NA	NA	NA	NA	NA	NA	NA	NA	NA	NA	NA	NA	NA
AGAP1	ENSG00000157985:E036	15	ENSG00000157985	E036	265.426	0.00943264	27.1261	1.91e-07	7.56e-05	20.3262	17.5718	0.210074	2	237035199	237040444	5246	+	236	191	236	469	199	287	ENST00000304032	NA	NA	NA	NA	NA	NA	NA	NA	NA	NA	NA	NA	NA	NA	NA	NA	NA	NA	NA	NA
PPP2R5C	ENSG00000078304:E009	15	ENSG00000078304	E009	81.7497	0.0159823	27.122	1.91e-07	7.57e-05	15.0722	11.1137	0.439551	14	102252355	102252447	93	+	29	73	57	180	71	108	c("ENST00000556068"	"ENST00000553890"	"ENST00000554504"	"ENST00000328724"	"ENST00000554442")	NA	NA	NA	NA	NA	NA	NA	NA	NA	NA	NA	NA	NA	NA	NA	NA
NADSYN1	ENSG00000172890:E020	15	ENSG00000172890	E020	5.7642	0.0158477	27.0808	1.95e-07	7.71e-05	2.46086	6.44216	-1.38838	11	71175189	71175554	366	+	6	14	11	4	2	1	ENST00000524949	NA	NA	NA	NA	NA	NA	NA	NA	NA	NA	NA	NA	NA	NA	NA	NA	NA	NA	NA	NA
ST6GALNAC5	ENSG00000117069:E005	15	ENSG00000117069	E005	4.34277	0.0228713	27.0365	2e-07	7.85e-05	2.18465	6.25754	-1.5182	1	77334428	77334759	332	+	2	12	9	4	3	0	ENST00000496845	NA	NA	NA	NA	NA	NA	NA	NA	NA	NA	NA	NA	NA	NA	NA	NA	NA	NA	NA	NA
SARS	ENSG00000031698:E005	15	ENSG00000031698	E005	142.138	0.0155503	26.9628	2.07e-07	8.13e-05	13.7359	17.7857	-0.372761	1	109757169	109757775	607	+	145	218	229	104	72	110	ENST00000482384	NA	NA	NA	NA	NA	NA	NA	NA	NA	NA	NA	NA	NA	NA	NA	NA	NA	NA	NA	NA
AKT2	ENSG00000105221:E096	15	ENSG00000105221	E096	6.98759	0.0186831	26.8444	2.21e-07	8.6e-05	6.57598	2.53736	1.37387	19	40788155	40788211	57	-	0	3	3	25	8	8	c("ENST00000581582"	"ENST00000423127"	"ENST00000456441")	NA	NA	NA	NA	NA	NA	NA	NA	NA	NA	NA	NA	NA	NA	NA	NA	NA	NA
FARP2	ENSG00000006607:E066	15	ENSG00000006607	E066	14.5445	0.00995825	26.825	2.23e-07	8.67e-05	7.95137	4.58096	0.795554	2	242430476	242430594	119	+	2	5	10	37	13	25	c("ENST00000264042"	"ENST00000444371"	"ENST00000486736"	"ENST00000470617")	NA	NA	NA	NA	NA	NA	NA	NA	NA	NA	NA	NA	NA	NA	NA	NA	NA
EXOSC8	ENSG00000120699:E015	15	ENSG00000120699	E015	39.3345	0.0100325	26.7972	2.26e-07	8.79e-05	12.0319	8.70317	0.467254	13	37577655	37578354	700	+	19	63	63	41	29	36	ENST00000490537	NA	NA	NA	NA	NA	NA	NA	NA	NA	NA	NA	NA	NA	NA	NA	NA	NA	NA	NA	NA
FAM129B	ENSG00000136830:E031	15	ENSG00000136830	E031	25.4531	0.00583238	26.7102	2.36e-07	9.13e-05	10.1436	6.85865	0.564575	9	130341201	130341268	68	-	13	20	23	43	30	26	ENST00000373314	NA	NA	NA	NA	NA	NA	NA	NA	NA	NA	NA	NA	NA	NA	NA	NA	NA	NA	NA	NA
MAP4	ENSG00000047849:E034	15	ENSG00000047849	E034	22.2398	0.0241446	26.6903	2.39e-07	9.2e-05	5.48902	9.67509	-0.817727	3	47951732	47951878	147	-	27	40	46	8	10	8	c("ENST00000426837"	"ENST00000383736")	NA	NA	NA	NA	NA	NA	NA	NA	NA	NA	NA	NA	NA	NA	NA	NA	NA	NA	NA
RASSF1	ENSG00000068028:E011	15	ENSG00000068028	E011	27.1848	0.0056564	26.5128	2.62e-07	0.0001	10.4185	7.52184	0.469995	3	50375336	50375442	107	-	10	25	40	46	23	30	c("ENST00000478619"	"ENST00000359365"	"ENST00000395126"	"ENST00000494145"	"ENST00000488024"	"ENST00000357043")	NA	NA	NA	NA	NA	NA	NA	NA	NA	NA	NA	NA	NA	NA	NA
SDC2	ENSG00000169439:E011	15	ENSG00000169439	E011	7.42433	0.0575547	26.4694	2.68e-07	0.000102118	1.55251	6.55968	-2.07903	8	97597173	97597241	69	+	15	13	15	1	0	1	ENST00000521590	NA	NA	NA	NA	NA	NA	NA	NA	NA	NA	NA	NA	NA	NA	NA	NA	NA	NA	NA	NA
SHISA5	ENSG00000164054:E027	15	ENSG00000164054	E027	84.5818	0.00447893	26.4429	2.71e-07	0.000102898	14.612	12.0574	0.277234	3	48538612	48538614	3	-	38	61	80	186	71	102	c("ENST00000444115"	"ENST00000417841"	"ENST00000417962"	"ENST00000443308"	"ENST00000441507"	"ENST00000296444"	"ENST00000442747"	"ENST00000415268"	"ENST00000424965")	NA	NA	NA	NA	NA	NA	NA	NA	NA	NA	NA	NA
TPTEP1	ENSG00000100181:E006	15	ENSG00000100181	E006	56.7869	0.00790245	26.4071	2.77e-07	0.000104449	9.75988	13.3174	-0.448376	22	17092548	17092783	236	+	82	43	112	61	13	40	c("ENST00000591299"	"ENST00000592918"	"ENST00000400593"	"ENST00000592107")	NA	NA	NA	NA	NA	NA	NA	NA	NA	NA	NA	NA	NA	NA	NA	NA	NA
IFT27	ENSG00000100360:E009	15	ENSG00000100360	E009	98.1469	0.00861164	26.4075	2.76e-07	0.000104449	15.0941	11.9154	0.341155	22	37157147	37158947	1801	-	20	64	66	198	127	127	ENST00000471809	NA	NA	NA	NA	NA	NA	NA	NA	NA	NA	NA	NA	NA	NA	NA	NA	NA	NA	NA	NA
NAA38	ENSG00000183011:E020	15	ENSG00000183011	E020	7.06438	0.0171302	26.3924	2.79e-07	0.00010499	6.66504	2.84358	1.22891	17	7788528	7788556	29	-	0	2	6	24	5	11	ENST00000570555	NA	NA	NA	NA	NA	NA	NA	NA	NA	NA	NA	NA	NA	NA	NA	NA	NA	NA	NA	NA
SNX8	ENSG00000106266:E001	15	ENSG00000106266	E001	799.037	0.00413137	26.34	2.86e-07	0.000107232	25.6757	23.7695	0.111295	7	2291405	2294674	3270	-	551	767	881	2027	684	385	ENST00000222990	NA	NA	NA	NA	NA	NA	NA	NA	NA	NA	NA	NA	NA	NA	NA	NA	NA	NA	NA	NA
ACOT11	ENSG00000162390:E025	15	ENSG00000162390	E025	12.207	0.0157587	26.3376	2.87e-07	0.000107237	8.48828	4.66712	0.862938	1	55100361	55104865	4505	+	3	13	18	24	15	7	ENST00000371316	NA	NA	NA	NA	NA	NA	NA	NA	NA	NA	NA	NA	NA	NA	NA	NA	NA	NA	NA	NA
SETDB2	ENSG00000136169:E021	15	ENSG00000136169	E021	131.27	0.00430403	26.3025	2.92e-07	0.000108816	16.3143	14.121	0.208293	13	50066307	50069138	2832	+	83	87	73	384	123	103	ENST00000354234	NA	NA	NA	NA	NA	NA	NA	NA	NA	NA	NA	NA	NA	NA	NA	NA	NA	NA	NA	NA
ANAPC5	ENSG00000089053:E024	15	ENSG00000089053	E024	12.0701	0.0235943	26.2862	2.94e-07	0.000109607	8.14058	4.10183	0.988863	12	121766060	121766118	59	-	3	5	10	32	8	20	c("ENST00000535463"	"ENST00000535641"	"ENST00000538334")	NA	NA	NA	NA	NA	NA	NA	NA	NA	NA	NA	NA	NA	NA	NA	NA	NA	NA
KMT5B	ENSG00000110066:E006	15	ENSG00000110066	E006	71.989	0.0176738	26.2555	2.99e-07	0.000111144	10.699	14.5318	-0.441739	11	67933416	67933873	458	-	74	117	117	60	33	50	c("ENST00000401547"	"ENST00000405515")	NA	NA	NA	NA	NA	NA	NA	NA	NA	NA	NA	NA	NA	NA	NA	NA	NA	NA	NA
SPON1	ENSG00000152268:E002	15	ENSG00000152268	E002	11.3749	0.025922	26.2548	2.99e-07	0.000111144	6.63297	2.0173	1.71723	11	13984184	13984689	506	+	0	0	2	65	3	16	c("ENST00000533633"	"ENST00000310358")	NA	NA	NA	NA	NA	NA	NA	NA	NA	NA	NA	NA	NA	NA	NA	NA	NA	NA	NA
TIMP1	ENSG00000102265:E012	15	ENSG00000102265	E012	30.6237	0.0121722	26.2359	3.02e-07	0.000112104	7.38741	11.331	-0.617138	X	47444741	47444941	201	+	13	58	70	28	20	16	c("ENST00000456754"	"ENST00000445623"	"ENST00000377018")	NA	NA	NA	NA	NA	NA	NA	NA	NA	NA	NA	NA	NA	NA	NA	NA	NA	NA
TMEM140	ENSG00000146859:E002	15	ENSG00000146859	E002	15.5582	0.0100473	26.1936	3.09e-07	0.000113913	7.36606	3.96373	0.894034	7	134832947	134833022	76	+	1	3	5	42	21	24	c("ENST00000275767"	"ENST00000466307")	NA	NA	NA	NA	NA	NA	NA	NA	NA	NA	NA	NA	NA	NA	NA	NA	NA	NA	NA
STAMBP	ENSG00000124356:E034	15	ENSG00000124356	E034	240.532	0.0134459	26.1842	3.1e-07	0.00011433	19.989	16.4395	0.282037	2	74090011	74094299	4289	+	106	208	169	500	171	356	ENST00000394070	NA	NA	NA	NA	NA	NA	NA	NA	NA	NA	NA	NA	NA	NA	NA	NA	NA	NA	NA	NA
NEDD4	ENSG00000069869:E031	15	ENSG00000069869	E031	52.7357	0.0226451	26.1567	3.15e-07	0.000115698	7.86876	12.4948	-0.667121	15	56207482	56207852	371	-	100	97	65	17	20	10	c("ENST00000506154"	"ENST00000508342"	"ENST00000508871"	"ENST00000338963"	"ENST00000503468")	NA	NA	NA	NA	NA	NA	NA	NA	NA	NA	NA	NA	NA	NA	NA	NA
HNRNPC	ENSG00000092199:E036	15	ENSG00000092199	E036	847.896	0.00571262	26.1573	3.15e-07	0.000115698	22.7465	25.5321	-0.166668	14	21699117	21699155	39	-	1349	1055	1555	570	356	265	c("ENST00000555309"	"ENST00000553614"	"ENST00000556513"	"ENST00000556142"	"ENST00000555215"	"ENST00000557442"	"ENST00000420743"	"ENST00000320084"	"ENST00000555137"	"ENST00000557201"	"ENST00000554455")	NA	NA	NA	NA	NA	NA	NA	NA	NA	NA
GUSBP1	ENSG00000183666:E011	15	ENSG00000183666	E011	70.1179	0.0118581	26.1499	3.16e-07	0.000115974	10.9637	13.702	-0.321653	5	21473466	21474548	1083	+	76	119	117	52	39	35	ENST00000508973	NA	NA	NA	NA	NA	NA	NA	NA	NA	NA	NA	NA	NA	NA	NA	NA	NA	NA	NA	NA
FSTL1	ENSG00000163430:E021	15	ENSG00000163430	E021	68.7136	0.0676837	26.1391	3.18e-07	0.000116351	7.92715	15.6432	-0.980659	3	120142374	120142923	550	-	41	206	148	15	27	24	ENST00000485968	NA	NA	NA	NA	NA	NA	NA	NA	NA	NA	NA	NA	NA	NA	NA	NA	NA	NA	NA	NA
OSMR	ENSG00000145623:E010	15	ENSG00000145623	E010	29.8571	0.0271378	26.1217	3.21e-07	0.000117128	7.02385	11.6677	-0.732189	5	38886293	38886759	467	+	30	41	37	39	21	18	ENST00000502536	NA	NA	NA	NA	NA	NA	NA	NA	NA	NA	NA	NA	NA	NA	NA	NA	NA	NA	NA	NA
MRPL27	ENSG00000108826:E009	15	ENSG00000108826	E009	51.6887	0.0145733	26.1125	3.22e-07	0.000117551	13.1911	9.95283	0.406391	17	48446229	48447392	1164	-	22	64	72	103	32	50	ENST00000442592	NA	NA	NA	NA	NA	NA	NA	NA	NA	NA	NA	NA	NA	NA	NA	NA	NA	NA	NA	NA
TDP1	ENSG00000042088:E054	15	ENSG00000042088	E054	134.933	0.00424765	26.0951	3.25e-07	0.000118349	16.9026	14.4639	0.22479	14	90509689	90511106	1418	+	115	156	269	161	66	100	ENST00000335725	NA	NA	NA	NA	NA	NA	NA	NA	NA	NA	NA	NA	NA	NA	NA	NA	NA	NA	NA	NA
COL24A1	ENSG00000171502:E063	15	ENSG00000171502	E063	17.6368	0.0414419	26.095	3.25e-07	0.000118349	4.59583	9.41777	-1.03506	1	86590528	86591774	1247	-	23	42	26	11	6	4	c("ENST00000370571"	"ENST00000426639"	"ENST00000436319")	NA	NA	NA	NA	NA	NA	NA	NA	NA	NA	NA	NA	NA	NA	NA	NA	NA	NA
KCNMA1	ENSG00000156113:E019	15	ENSG00000156113	E019	139.27	0.00284971	26.0437	3.34e-07	0.000120832	16.5561	15.2013	0.123173	10	78704531	78704723	193	-	121	132	206	203	76	136	c("ENST00000372421"	"ENST00000404857"	"ENST00000372403"	"ENST00000404771"	"ENST00000406533"	"ENST00000372408"	"ENST00000286627"	"ENST00000604624"	"ENST00000354353"	"ENST00000372443"	"ENST00000372437"	"ENST00000434208"	"ENST00000372440"	"ENST00000457953"	"ENST00000286628")	NA	NA	NA	NA	NA	NA
MIR4435-2HG	ENSG00000172965:E002	15	ENSG00000172965	E002	28.3061	0.0118051	26.0474	3.33e-07	0.000120832	10.7644	7.35307	0.549844	2	111954497	111954771	275	-	13	23	32	62	31	21	c("ENST00000609902"	"ENST00000609220")	NA	NA	NA	NA	NA	NA	NA	NA	NA	NA	NA	NA	NA	NA	NA	NA	NA	NA	NA
SF3B1	ENSG00000115524:E037	15	ENSG00000115524	E037	90.4427	0.0243182	26.0311	3.36e-07	0.000121361	15.2693	10.8684	0.490494	2	198283620	198283675	56	-	17	56	57	188	127	109	c("ENST00000487698"	"ENST00000414963"	"ENST00000482158"	"ENST00000470268"	"ENST00000409915")	NA	NA	NA	NA	NA	NA	NA	NA	NA	NA	NA	NA	NA	NA	NA	NA
ASPH	ENSG00000198363:E002	15	ENSG00000198363	E002	5300.68	0.00948746	26.0014	3.41e-07	0.000123083	35.821	33.1281	0.112748	8	62413788	62416068	2281	-	2391	6370	3825	8731	6275	5016	c("ENST00000541428"	"ENST00000379454")	NA	NA	NA	NA	NA	NA	NA	NA	NA	NA	NA	NA	NA	NA	NA	NA	NA	NA	NA
EXOC7	ENSG00000182473:E035	15	ENSG00000182473	E035	34.855	0.00589475	25.998	3.42e-07	0.000123159	8.03386	11.1867	-0.477622	17	74086410	74086478	69	-	43	45	68	40	14	13	c("ENST00000405575"	"ENST00000607838"	"ENST00000411744"	"ENST00000335146")	NA	NA	NA	NA	NA	NA	NA	NA	NA	NA	NA	NA	NA	NA	NA	NA	NA
RPL6	ENSG00000089009:E026	15	ENSG00000089009	E026	161.607	0.0229756	25.9711	3.47e-07	0.000124456	13.8892	18.2117	-0.3909	12	112847215	112847296	82	-	187	270	299	91	73	86	c("ENST00000552455"	"ENST00000424576"	"ENST00000550566")	NA	NA	NA	NA	NA	NA	NA	NA	NA	NA	NA	NA	NA	NA	NA	NA	NA	NA
SYT15	ENSG00000204176:E014	15	ENSG00000204176	E014	17.563	0.0308837	25.9596	3.49e-07	0.000124914	2.85391	7.78014	-1.44686	10	46965779	46965885	107	-	20	33	61	1	0	3	c("ENST00000374328"	"ENST00000374321"	"ENST00000512997"	"ENST00000374323"	"ENST00000374325"	"ENST00000503753")	NA	NA	NA	NA	NA	NA	NA	NA	NA	NA	NA	NA	NA	NA	NA
IL11	ENSG00000095752:E007	15	ENSG00000095752	E007	14.5123	0.128598	25.9488	3.51e-07	0.000125469	11.5118	3.75574	1.61594	19	55880310	55880609	300	-	5	13	20	47	9	9	ENST00000587093	NA	NA	NA	NA	NA	NA	NA	NA	NA	NA	NA	NA	NA	NA	NA	NA	NA	NA	NA	NA
HSPA4	ENSG00000170606:E023	15	ENSG00000170606	E023	1066.66	0.0102304	25.9444	3.51e-07	0.000125612	27.7099	24.781	0.161163	5	132440170	132442141	1972	+	811	1448	997	1897	804	819	ENST00000304858	NA	NA	NA	NA	NA	NA	NA	NA	NA	NA	NA	NA	NA	NA	NA	NA	NA	NA	NA	NA
SNHG8	ENSG00000269893:E008	15	ENSG00000269893	E008	11.4211	0.0120907	25.8974	3.6e-07	0.000128057	4.20986	8.12232	-0.948122	4	119200293	119200344	52	+	4	25	24	4	7	10	ENST00000602573	NA	NA	NA	NA	NA	NA	NA	NA	NA	NA	NA	NA	NA	NA	NA	NA	NA	NA	NA	NA
VIT	ENSG00000205221:E023	15	ENSG00000205221	E023	102.602	0.00414495	25.8267	3.73e-07	0.000132152	13.9569	11.6432	0.261492	2	37035615	37036128	514	+	19	30	52	116	128	224	c("ENST00000389975"	"ENST00000401530"	"ENST00000379241"	"ENST00000379242"	"ENST00000497382"	"ENST00000404084")	NA	NA	NA	NA	NA	NA	NA	NA	NA	NA	NA	NA	NA	NA	NA
NABP1	ENSG00000173559:E012	15	ENSG00000173559	E012	74.1238	0.00363619	25.8069	3.77e-07	0.000133369	14.1506	11.3104	0.323212	2	192547218	192547321	104	+	62	86	42	100	78	70	c("ENST00000451500"	"ENST00000462712"	"ENST00000307834"	"ENST00000307849")	NA	NA	NA	NA	NA	NA	NA	NA	NA	NA	NA	NA	NA	NA	NA	NA	NA
ABR	ENSG00000159842:E052	15	ENSG00000159842	E052	12.8076	0.054713	25.7932	3.8e-07	0.000134013	3.32259	8.64265	-1.37916	17	958523	959274	752	-	17	15	39	4	1	6	ENST00000573895	NA	NA	NA	NA	NA	NA	NA	NA	NA	NA	NA	NA	NA	NA	NA	NA	NA	NA	NA	NA
KRT7	ENSG00000135480:E002	15	ENSG00000135480	E002	46.7822	0.00866096	25.7057	3.98e-07	0.00013945	12.0028	8.7481	0.456326	12	52626449	52626575	127	+	15	100	132	0	14	48	c("ENST00000546666"	"ENST00000552400")	NA	NA	NA	NA	NA	NA	NA	NA	NA	NA	NA	NA	NA	NA	NA	NA	NA	NA	NA
SF3B1	ENSG00000115524:E039	15	ENSG00000115524	E039	576.689	0.0471927	25.6689	4.05e-07	0.000141654	24.7998	18.6855	0.408408	2	198283687	198284839	1153	-	91	351	282	1349	862	631	c("ENST00000470268"	"ENST00000487698")	NA	NA	NA	NA	NA	NA	NA	NA	NA	NA	NA	NA	NA	NA	NA	NA	NA	NA	NA
JKAMP	ENSG00000050130:E014	15	ENSG00000050130	E014	28.2672	0.00751533	25.6401	4.11e-07	0.000143463	10.6173	7.3721	0.526263	14	59952183	59952686	504	+	19	25	23	60	26	25	ENST00000553156	NA	NA	NA	NA	NA	NA	NA	NA	NA	NA	NA	NA	NA	NA	NA	NA	NA	NA	NA	NA
PHIP	ENSG00000146247:E010	15	ENSG00000146247	E010	55.8324	0.00426457	25.6314	4.13e-07	0.000143797	12.7948	10.0354	0.350459	6	79665400	79668191	2792	-	28	49	33	123	71	44	ENST00000479165	NA	NA	NA	NA	NA	NA	NA	NA	NA	NA	NA	NA	NA	NA	NA	NA	NA	NA	NA	NA
YY1	ENSG00000100811:E014	15	ENSG00000100811	E014	1611.53	0.00583276	25.6257	4.14e-07	0.000144063	29.2033	27.4206	0.0908708	14	100744480	100749129	4650	+	1123	1459	1553	3187	1154	1695	ENST00000262238	NA	NA	NA	NA	NA	NA	NA	NA	NA	NA	NA	NA	NA	NA	NA	NA	NA	NA	NA	NA
ANAPC5	ENSG00000089053:E055	15	ENSG00000089053	E055	74.5169	0.00558337	25.6093	4.18e-07	0.000145129	14.2211	11.7206	0.278983	12	121783930	121784597	668	-	26	81	102	98	59	100	ENST00000534976	NA	NA	NA	NA	NA	NA	NA	NA	NA	NA	NA	NA	NA	NA	NA	NA	NA	NA	NA	NA
SLC29A1	ENSG00000112759:E002	15	ENSG00000112759	E002	4.75374	0.0328524	25.5735	4.26e-07	0.000147394	5.90191	1.66371	1.82677	6	44187373	44187392	20	+	1	0	2	14	3	10	c("ENST00000393844"	"ENST00000313248")	NA	NA	NA	NA	NA	NA	NA	NA	NA	NA	NA	NA	NA	NA	NA	NA	NA	NA	NA
RPL10A	ENSG00000198755:E008	15	ENSG00000198755	E008	77.5457	0.00428465	25.573	4.26e-07	0.000147394	11.7716	14.3877	-0.289528	6	35437063	35437157	95	+	74	100	138	90	33	59	ENST00000467020	NA	NA	NA	NA	NA	NA	NA	NA	NA	NA	NA	NA	NA	NA	NA	NA	NA	NA	NA	NA
AK2	ENSG00000004455:E008	15	ENSG00000004455	E008	71.0094	0.00323926	25.556	4.3e-07	0.000148209	13.9373	11.6784	0.255107	1	33477724	33477958	235	-	47	87	97	102	53	63	ENST00000482191	NA	NA	NA	NA	NA	NA	NA	NA	NA	NA	NA	NA	NA	NA	NA	NA	NA	NA	NA	NA
ASPH	ENSG00000198363:E004	15	ENSG00000198363	E004	781.817	0.0105218	25.5569	4.3e-07	0.000148209	25.926	22.7231	0.190242	8	62430087	62430220	134	-	385	708	604	1617	827	762	c("ENST00000521909"	"ENST00000541428"	"ENST00000379454")	NA	NA	NA	NA	NA	NA	NA	NA	NA	NA	NA	NA	NA	NA	NA	NA	NA	NA
EXD3	ENSG00000187609:E045	15	ENSG00000187609	E045	87.8949	0.0960069	25.5085	4.4e-07	0.000151565	10.1342	17.5014	-0.788241	9	140286254	140287687	1434	-	84	130	142	122	42	49	ENST00000465160	NA	NA	NA	NA	NA	NA	NA	NA	NA	NA	NA	NA	NA	NA	NA	NA	NA	NA	NA	NA
IER2	ENSG00000160888:E003	15	ENSG00000160888	E003	80.1326	0.0214149	25.4928	4.44e-07	0.000152637	14.5913	11.9138	0.292473	19	13262789	13263757	969	+	49	79	78	149	74	74	ENST00000588173	NA	NA	NA	NA	NA	NA	NA	NA	NA	NA	NA	NA	NA	NA	NA	NA	NA	NA	NA	NA
KTN1-AS1	ENSG00000186615:E005	15	ENSG00000186615	E005	8.45631	0.0176846	25.4547	4.53e-07	0.000155174	3.38312	6.84656	-1.01702	14	56042905	56044097	1193	-	6	24	13	2	6	3	c("ENST00000535211"	"ENST00000335142")	NA	NA	NA	NA	NA	NA	NA	NA	NA	NA	NA	NA	NA	NA	NA	NA	NA	NA	NA
GRAMD3	ENSG00000155324:E053	15	ENSG00000155324	E053	13.0443	0.0111716	25.45	4.54e-07	0.000155383	8.26605	4.61912	0.839581	5	125829854	125830063	210	+	7	9	11	22	12	18	c("ENST00000285689"	"ENST00000515200")	NA	NA	NA	NA	NA	NA	NA	NA	NA	NA	NA	NA	NA	NA	NA	NA	NA	NA	NA
HAUS8	ENSG00000131351:E022	15	ENSG00000131351	E022	1.9687	0.0414501	25.4416	4.56e-07	0.000155887	5.13404	1.00962	2.34628	19	17184146	17186010	1865	-	0	1	1	6	1	4	ENST00000593360	NA	NA	NA	NA	NA	NA	NA	NA	NA	NA	NA	NA	NA	NA	NA	NA	NA	NA	NA	NA
FARP2	ENSG00000006607:E058	15	ENSG00000006607	E058	9.97894	0.0108591	25.3762	4.72e-07	0.000159867	6.84528	3.38528	1.01584	2	242422880	242422948	69	+	2	3	4	26	10	17	c("ENST00000264042"	"ENST00000491425")	NA	NA	NA	NA	NA	NA	NA	NA	NA	NA	NA	NA	NA	NA	NA	NA	NA	NA	NA
CAPN2	ENSG00000162909:E029	15	ENSG00000162909	E029	127.168	0.0115672	25.3776	4.71e-07	0.000159867	16.819	13.8379	0.281463	1	223957612	223958016	405	+	44	180	84	232	148	113	ENST00000474026	NA	NA	NA	NA	NA	NA	NA	NA	NA	NA	NA	NA	NA	NA	NA	NA	NA	NA	NA	NA
SUGT1	ENSG00000165416:E022	15	ENSG00000165416	E022	52.6237	0.0092051	25.3577	4.76e-07	0.000161065	13.1519	9.85583	0.416221	13	53262427	53264080	1654	+	23	70	59	76	63	38	c("ENST00000310528"	"ENST00000609175")	NA	NA	NA	NA	NA	NA	NA	NA	NA	NA	NA	NA	NA	NA	NA	NA	NA	NA	NA
HNRNPH1	ENSG00000169045:E082	15	ENSG00000169045	E082	89.2147	0.0289974	25.3152	4.87e-07	0.000164124	16.5032	11.2287	0.55555	5	179048463	179048512	50	-	61	97	69	250	58	62	c("ENST00000521790"	"ENST00000519943")	NA	NA	NA	NA	NA	NA	NA	NA	NA	NA	NA	NA	NA	NA	NA	NA	NA	NA	NA
GLIPR2	ENSG00000122694:E004	15	ENSG00000122694	E004	21.5053	0.00820248	25.2854	4.94e-07	0.000166319	6.1957	9.4706	-0.612189	9	36141843	36142088	246	+	27	47	24	21	6	11	ENST00000396613	NA	NA	NA	NA	NA	NA	NA	NA	NA	NA	NA	NA	NA	NA	NA	NA	NA	NA	NA	NA
SNRNP70	ENSG00000104852:E021	15	ENSG00000104852	E021	481.662	0.0533216	25.2373	5.07e-07	0.000170025	24.9276	18.2946	0.446324	19	49605668	49606844	1177	+	145	437	334	1223	426	566	c("ENST00000401730"	"ENST00000544278")	NA	NA	NA	NA	NA	NA	NA	NA	NA	NA	NA	NA	NA	NA	NA	NA	NA	NA	NA
LSM5	ENSG00000106355:E024	15	ENSG00000106355	E024	4.90555	0.0220198	25.2367	5.07e-07	0.000170025	6.18545	2.33017	1.40844	7	32534603	32534841	239	-	0	6	2	9	9	4	ENST00000409952	NA	NA	NA	NA	NA	NA	NA	NA	NA	NA	NA	NA	NA	NA	NA	NA	NA	NA	NA	NA
DPP9	ENSG00000142002:E029	15	ENSG00000142002	E029	24.0609	0.00765452	25.2279	5.09e-07	0.000170432	5.58993	9.29434	-0.733522	19	4694330	4694672	343	-	34	43	59	15	2	4	c("ENST00000597849"	"ENST00000601764")	NA	NA	NA	NA	NA	NA	NA	NA	NA	NA	NA	NA	NA	NA	NA	NA	NA	NA	NA
FBLN1	ENSG00000077942:E032	15	ENSG00000077942	E032	7.06481	0.0164243	25.2214	5.11e-07	0.000170831	3.27486	7.454	-1.18658	22	45931218	45931311	94	+	2	8	16	10	6	5	c("ENST00000465578"	"ENST00000484531")	NA	NA	NA	NA	NA	NA	NA	NA	NA	NA	NA	NA	NA	NA	NA	NA	NA	NA	NA
NHP2	ENSG00000145912:E006	15	ENSG00000145912	E006	5.42232	0.0258284	25.1465	5.31e-07	0.000176838	6.34823	2.41388	1.395	5	177577827	177577888	62	-	3	4	1	12	4	9	c("ENST00000502263"	"ENST00000511078")	NA	NA	NA	NA	NA	NA	NA	NA	NA	NA	NA	NA	NA	NA	NA	NA	NA	NA	NA
DDX39A	ENSG00000123136:E012	15	ENSG00000123136	E012	30.726	0.0185488	25.1345	5.35e-07	0.000177651	11.6302	7.47215	0.638277	19	14520722	14520793	72	-	20	48	62	50	14	15	c("ENST00000454233"	"ENST00000588542"	"ENST00000587730"	"ENST00000589318"	"ENST00000592391"	"ENST00000588692")	NA	NA	NA	NA	NA	NA	NA	NA	NA	NA	NA	NA	NA	NA	NA
RPS6	ENSG00000137154:E013	15	ENSG00000137154	E013	5.2636	0.0389184	25.1336	5.35e-07	0.000177651	1.47868	5.98132	-2.01616	9	19380086	19380187	102	-	7	17	9	2	0	0	c("ENST00000380384"	"ENST00000315377")	NA	NA	NA	NA	NA	NA	NA	NA	NA	NA	NA	NA	NA	NA	NA	NA	NA	NA	NA
TLN2	ENSG00000171914:E059	15	ENSG00000171914	E059	18.0823	0.00791085	25.0889	5.47e-07	0.00018124	4.84755	8.54677	-0.818123	15	63076090	63077037	948	+	21	35	44	7	5	5	ENST00000472902	NA	NA	NA	NA	NA	NA	NA	NA	NA	NA	NA	NA	NA	NA	NA	NA	NA	NA	NA	NA
LINC00908	ENSG00000263812:E010	15	ENSG00000263812	E010	4.42366	0.0423976	25.0672	5.54e-07	0.000182708	2.30981	6.23442	-1.43248	18	74273820	74274170	351	+	7	1	3	11	3	2	ENST00000582452	NA	NA	NA	NA	NA	NA	NA	NA	NA	NA	NA	NA	NA	NA	NA	NA	NA	NA	NA	NA
PABPC1L	ENSG00000101104:E047	15	ENSG00000101104	E047	23.5074	0.0187645	25.0228	5.67e-07	0.000186188	9.95571	5.86727	0.762834	20	43586978	43587448	471	+	7	17	7	78	14	34	c("ENST00000372819"	"ENST00000372826"	"ENST00000490798")	NA	NA	NA	NA	NA	NA	NA	NA	NA	NA	NA	NA	NA	NA	NA	NA	NA	NA
MTCH2	ENSG00000109919:E004	15	ENSG00000109919	E004	227.019	0.00814978	24.9415	5.91e-07	0.00019339	19.7293	16.9573	0.218435	11	47639865	47640255	391	-	135	356	312	329	151	185	c("ENST00000542981"	"ENST00000302503")	NA	NA	NA	NA	NA	NA	NA	NA	NA	NA	NA	NA	NA	NA	NA	NA	NA	NA	NA
ARMCX4	ENSG00000196440:E026	15	ENSG00000196440	E026	9.18079	0.0140368	24.9389	5.92e-07	0.000193456	6.83301	3.72134	0.876699	X	100753323	100753630	308	+	2	7	3	31	14	4	c("ENST00000452188"	"ENST00000354842"	"ENST00000442270"	"ENST00000445416"	"ENST00000433011")	NA	NA	NA	NA	NA	NA	NA	NA	NA	NA	NA	NA	NA	NA	NA	NA
FARP2	ENSG00000006607:E055	15	ENSG00000006607	E055	10.7076	0.0114385	24.9263	5.96e-07	0.000194444	6.97315	3.56178	0.969214	2	242407736	242407792	57	+	2	5	3	25	14	16	ENST00000264042	NA	NA	NA	NA	NA	NA	NA	NA	NA	NA	NA	NA	NA	NA	NA	NA	NA	NA	NA	NA
PXN	ENSG00000089159:E036	15	ENSG00000089159	E036	96.5007	0.0130874	24.925	5.96e-07	0.000194444	11.3878	15.0431	-0.40162	12	120664165	120664302	138	-	122	167	198	45	38	35	c("ENST00000540221"	"ENST00000536957"	"ENST00000543331")	NA	NA	NA	NA	NA	NA	NA	NA	NA	NA	NA	NA	NA	NA	NA	NA	NA	NA
PLEC	ENSG00000178209:E050	15	ENSG00000178209	E050	41.7019	0.0217775	24.917	5.99e-07	0.000195048	12.0844	8.05225	0.585679	8	145027894	145028088	195	-	21	19	26	116	58	25	ENST00000354958	NA	NA	NA	NA	NA	NA	NA	NA	NA	NA	NA	NA	NA	NA	NA	NA	NA	NA	NA	NA
ATG3	ENSG00000144848:E006	15	ENSG00000144848	E006	11.8599	0.0109434	24.8672	6.14e-07	0.000199538	8.03183	4.37813	0.875415	3	112253185	112255056	1872	-	3	12	7	28	12	14	ENST00000494571	NA	NA	NA	NA	NA	NA	NA	NA	NA	NA	NA	NA	NA	NA	NA	NA	NA	NA	NA	NA
SLIT3	ENSG00000184347:E001	15	ENSG00000184347	E001	2082.14	0.0148906	24.8673	6.14e-07	0.000199538	28.6318	24.4216	0.229459	5	168088745	168093229	4485	-	166	429	524	5424	1525	4772	ENST00000519560	NA	NA	NA	NA	NA	NA	NA	NA	NA	NA	NA	NA	NA	NA	NA	NA	NA	NA	NA	NA
RP11-66B24.4	ENSG00000259583:E002	15	ENSG00000259583	E002	31.9098	0.0533489	24.8464	6.21e-07	0.000201285	7.74522	11.3907	-0.556485	15	101453408	101455861	2454	-	17	37	45	34	20	44	ENST00000560068	NA	NA	NA	NA	NA	NA	NA	NA	NA	NA	NA	NA	NA	NA	NA	NA	NA	NA	NA	NA
C9orf3	ENSG00000148120:E045	15	ENSG00000148120	E045	110.63	0.0108529	24.8197	6.3e-07	0.000203666	12.489	15.5848	-0.319485	9	97783960	97784559	600	+	88	226	253	36	36	76	c("ENST00000496567"	"ENST00000482056")	NA	NA	NA	NA	NA	NA	NA	NA	NA	NA	NA	NA	NA	NA	NA	NA	NA	NA	NA
PTP4A2	ENSG00000184007:E002	15	ENSG00000184007	E002	657.341	0.00443698	24.7914	6.39e-07	0.00020604	24.872	22.5483	0.141504	1	32373793	32374134	342	-	516	730	731	1122	485	557	c("ENST00000356536"	"ENST00000344035"	"ENST00000602725")	NA	NA	NA	NA	NA	NA	NA	NA	NA	NA	NA	NA	NA	NA	NA	NA	NA	NA
ALPK2	ENSG00000198796:E021	15	ENSG00000198796	E021	6.94399	0.0508419	24.6663	6.82e-07	0.000218512	6.00474	1.14054	2.39639	18	56247492	56247780	289	-	1	0	0	10	4	23	c("ENST00000361673"	"ENST00000590642")	NA	NA	NA	NA	NA	NA	NA	NA	NA	NA	NA	NA	NA	NA	NA	NA	NA	NA	NA
2018-09-09	ENSG00000184640:E021	15	ENSG00000184640	E021	115.373	0.00288092	24.6524	6.87e-07	0.000219867	16.0161	13.4047	0.256779	17	75369419	75369634	216	+	64	73	88	326	110	92	c("ENST00000423034"	"ENST00000590059")	NA	NA	NA	NA	NA	NA	NA	NA	NA	NA	NA	NA	NA	NA	NA	NA	NA	NA	NA
MAP4	ENSG00000047849:E032	15	ENSG00000047849	E032	12.2572	0.0369058	24.6222	6.97e-07	0.000222652	3.27492	7.71274	-1.23578	3	47950754	47950757	4	-	28	14	20	5	1	3	c("ENST00000426837"	"ENST00000429422"	"ENST00000264724"	"ENST00000383736")	NA	NA	NA	NA	NA	NA	NA	NA	NA	NA	NA	NA	NA	NA	NA	NA	NA
SRSF9	ENSG00000111786:E008	15	ENSG00000111786	E008	69.5309	0.00320104	24.602	7.05e-07	0.000224768	13.695	11.7057	0.226436	12	120901926	120902535	610	-	37	98	84	94	55	70	ENST00000548792	NA	NA	NA	NA	NA	NA	NA	NA	NA	NA	NA	NA	NA	NA	NA	NA	NA	NA	NA	NA
ADARB1	ENSG00000197381:E015	15	ENSG00000197381	E015	16.52	0.0512531	24.5808	7.13e-07	0.000226799	4.44057	9.57907	-1.10914	21	46564546	46564877	332	+	24	33	21	10	6	7	ENST00000460734	NA	NA	NA	NA	NA	NA	NA	NA	NA	NA	NA	NA	NA	NA	NA	NA	NA	NA	NA	NA
PTPRK	ENSG00000152894:E057	15	ENSG00000152894	E057	47.5483	0.0681116	24.5738	7.15e-07	0.000227399	6.94295	13.7909	-0.990092	6	128642548	128643183	636	-	77	113	46	28	19	7	c("ENST00000525459"	"ENST00000392449")	NA	NA	NA	NA	NA	NA	NA	NA	NA	NA	NA	NA	NA	NA	NA	NA	NA	NA	NA
TSR1	ENSG00000167721:E001	15	ENSG00000167721	E001	271.785	0.00684793	24.5444	7.26e-07	0.000230417	20.3089	17.9298	0.179753	17	2225797	2227668	1872	-	233	407	386	302	157	222	ENST00000301364	NA	NA	NA	NA	NA	NA	NA	NA	NA	NA	NA	NA	NA	NA	NA	NA	NA	NA	NA	NA
SZT2	ENSG00000198198:E009	15	ENSG00000198198	E009	14.7236	0.0248978	24.5006	7.43e-07	0.00023501	4.48268	8.72694	-0.961115	1	43871954	43872564	611	+	23	20	24	10	6	6	c("ENST00000310739"	"ENST00000372450")	NA	NA	NA	NA	NA	NA	NA	NA	NA	NA	NA	NA	NA	NA	NA	NA	NA	NA	NA
ORAOV1	ENSG00000149716:E008	15	ENSG00000149716	E008	10.0325	0.050856	24.4975	7.44e-07	0.000235143	8.01743	3.23303	1.31025	11	69471421	69473198	1778	-	2	3	7	31	7	16	ENST00000542515	NA	NA	NA	NA	NA	NA	NA	NA	NA	NA	NA	NA	NA	NA	NA	NA	NA	NA	NA	NA
AAAS	ENSG00000094914:E043	15	ENSG00000094914	E043	46.8351	0.0447132	24.4837	7.49e-07	0.000236598	13.6128	8.27802	0.71761	12	53714477	53714984	508	-	17	55	31	88	47	55	c("ENST00000547238"	"ENST00000552876")	NA	NA	NA	NA	NA	NA	NA	NA	NA	NA	NA	NA	NA	NA	NA	NA	NA	NA	NA
TBX3	ENSG00000135111:E010	15	ENSG00000135111	E010	124.282	0.00233093	24.4626	7.58e-07	0.000238727	14.3084	15.9494	-0.156637	12	115117739	115117760	22	-	144	216	163	153	54	60	ENST00000257566	NA	NA	NA	NA	NA	NA	NA	NA	NA	NA	NA	NA	NA	NA	NA	NA	NA	NA	NA	NA
HS1BP3	ENSG00000118960:E014	15	ENSG00000118960	E014	33.8981	0.127038	24.4353	7.68e-07	0.000241641	4.98938	13.7844	-1.4661	2	20839785	20840732	948	-	53	23	102	22	4	11	ENST00000406618	NA	NA	NA	NA	NA	NA	NA	NA	NA	NA	NA	NA	NA	NA	NA	NA	NA	NA	NA	NA
SMIM11A	ENSG00000205670:E015	15	ENSG00000205670	E015	38.7526	0.0359767	24.4325	7.7e-07	0.000241754	11.682	7.24986	0.688265	21	35774389	35775075	687	+	6	18	24	95	25	77	c("ENST00000481710"	"ENST00000399299")	NA	NA	NA	NA	NA	NA	NA	NA	NA	NA	NA	NA	NA	NA	NA	NA	NA	NA	NA
RBM39	ENSG00000131051:E080	15	ENSG00000131051	E080	187.743	0.024019	24.3743	7.93e-07	0.000248673	18.8635	14.6365	0.366027	20	34328021	34328379	359	-	51	179	94	398	236	209	c("ENST00000463004"	"ENST00000461849")	NA	NA	NA	NA	NA	NA	NA	NA	NA	NA	NA	NA	NA	NA	NA	NA	NA	NA	NA
PPP6R3	ENSG00000110075:E034	15	ENSG00000110075	E034	7.1657	0.0172463	24.354	8.02e-07	0.000251052	6.63269	2.77504	1.25708	11	68325664	68326033	370	+	4	3	1	21	6	10	ENST00000531432	NA	NA	NA	NA	NA	NA	NA	NA	NA	NA	NA	NA	NA	NA	NA	NA	NA	NA	NA	NA
UNC79	ENSG00000133958:E001	15	ENSG00000133958	E001	6.55481	0.0249233	24.3305	8.11e-07	0.00025287	4.45771	5.26817	-0.240999	14	93799565	93799869	305	+	4	11	8	13	3	5	ENST00000256339	NA	NA	NA	NA	NA	NA	NA	NA	NA	NA	NA	NA	NA	NA	NA	NA	NA	NA	NA	NA
CNTLN	ENSG00000044459:E013	15	ENSG00000044459	E013	170.071	0.0120571	24.2717	8.37e-07	0.000259931	14.9615	18.4577	-0.302972	9	17298351	17302049	3699	+	187	350	135	203	104	83	ENST00000380641	NA	NA	NA	NA	NA	NA	NA	NA	NA	NA	NA	NA	NA	NA	NA	NA	NA	NA	NA	NA
SNHG8	ENSG00000269893:E009	15	ENSG00000269893	E009	22.4311	0.00942555	24.178	8.78e-07	0.000272089	6.46652	9.99523	-0.628249	4	119200345	119200475	131	+	12	39	37	16	17	20	c("ENST00000602573"	"ENST00000384096")	NA	NA	NA	NA	NA	NA	NA	NA	NA	NA	NA	NA	NA	NA	NA	NA	NA	NA	NA
FAHD1	ENSG00000180185:E005	15	ENSG00000180185	E005	33.8211	0.0166162	24.1706	8.82e-07	0.000272861	11.3687	7.99944	0.507103	16	1889263	1890208	946	+	18	28	30	91	28	28	c("ENST00000382668"	"ENST00000382666")	NA	NA	NA	NA	NA	NA	NA	NA	NA	NA	NA	NA	NA	NA	NA	NA	NA	NA	NA
YME1L1	ENSG00000136758:E032	15	ENSG00000136758	E032	32.2259	0.0225385	24.1246	9.03e-07	0.000278904	11.203	7.03422	0.671417	10	27443322	27444195	874	-	16	18	21	47	41	44	ENST00000477432	NA	NA	NA	NA	NA	NA	NA	NA	NA	NA	NA	NA	NA	NA	NA	NA	NA	NA	NA	NA
WTIP	ENSG00000142279:E015	15	ENSG00000142279	E015	105.952	0.0117398	24.1201	9.05e-07	0.000279281	16.0402	12.9481	0.308952	19	34992086	34997258	5173	+	78	95	92	185	64	140	ENST00000590071	NA	NA	NA	NA	NA	NA	NA	NA	NA	NA	NA	NA	NA	NA	NA	NA	NA	NA	NA	NA
CD44	ENSG00000026508:E051	15	ENSG00000026508	E051	30.4918	0.0115226	24.0773	9.25e-07	0.000284448	6.94656	9.98191	-0.523018	11	35223301	35223314	14	+	50	58	42	19	13	4	c("ENST00000415148"	"ENST00000528455"	"ENST00000449691"	"ENST00000528672"	"ENST00000437706"	"ENST00000433354"	"ENST00000534296"	"ENST00000428726"	"ENST00000525293"	"ENST00000534082")	NA	NA	NA	NA	NA	NA	NA	NA	NA	NA	NA
ACIN1	ENSG00000100813:E040	15	ENSG00000100813	E040	99.012	0.00916463	24.0751	9.27e-07	0.000284491	15.6943	12.4491	0.334196	14	23538538	23538684	147	-	49	84	88	185	106	102	c("ENST00000553501"	"ENST00000554979")	NA	NA	NA	NA	NA	NA	NA	NA	NA	NA	NA	NA	NA	NA	NA	NA	NA	NA	NA
WTAPP1	ENSG00000255282:E017	15	ENSG00000255282	E017	18.7004	0.0122393	24.0552	9.36e-07	0.000287156	8.83653	6.46837	0.450078	11	102702834	102703637	804	+	11	24	20	31	20	12	ENST00000525739	NA	NA	NA	NA	NA	NA	NA	NA	NA	NA	NA	NA	NA	NA	NA	NA	NA	NA	NA	NA
ZNF44	ENSG00000197857:E013	15	ENSG00000197857	E013	5.76236	0.0181109	24.0489	9.39e-07	0.000287819	5.64601	1.90594	1.56673	19	12359218	12359493	276	-	0	2	1	15	11	6	c("ENST00000426973"	"ENST00000393337"	"ENST00000397742")	NA	NA	NA	NA	NA	NA	NA	NA	NA	NA	NA	NA	NA	NA	NA	NA	NA	NA
MVB12B	ENSG00000196814:E013	15	ENSG00000196814	E013	9.50472	0.0473475	24.0388	9.44e-07	0.000289054	2.80141	7.37185	-1.39587	9	129158209	129159912	1704	+	11	23	20	2	4	1	c("ENST00000489637"	"ENST00000545391")	NA	NA	NA	NA	NA	NA	NA	NA	NA	NA	NA	NA	NA	NA	NA	NA	NA	NA	NA
TRA2B	ENSG00000136527:E036	15	ENSG00000136527	E036	85.8628	0.0307477	24.0278	9.5e-07	0.000290419	15.9999	11.208	0.513526	3	185652294	185654025	1732	-	45	86	97	109	118	63	ENST00000487615	NA	NA	NA	NA	NA	NA	NA	NA	NA	NA	NA	NA	NA	NA	NA	NA	NA	NA	NA	NA
AOX1	ENSG00000138356:E010	15	ENSG00000138356	E010	83.8928	0.00853664	24.0051	9.61e-07	0.000293305	14.0726	11.0632	0.347119	2	201468740	201468820	81	+	25	50	41	98	73	190	ENST00000374700	NA	NA	NA	NA	NA	NA	NA	NA	NA	NA	NA	NA	NA	NA	NA	NA	NA	NA	NA	NA
TPM2	ENSG00000198467:E028	15	ENSG00000198467	E028	57.1051	0.0282735	23.9976	9.65e-07	0.000294085	14.0171	9.43848	0.570565	9	35689923	35691017	1095	-	32	35	60	115	45	71	ENST00000378292	NA	NA	NA	NA	NA	NA	NA	NA	NA	NA	NA	NA	NA	NA	NA	NA	NA	NA	NA	NA
CAMK1D	ENSG00000183049:E015	15	ENSG00000183049	E015	254.439	0.0173626	23.934	9.97e-07	0.000303447	18.9912	16.1515	0.23366	10	12870768	12877545	6778	+	83	74	138	565	259	425	ENST00000378847	NA	NA	NA	NA	NA	NA	NA	NA	NA	NA	NA	NA	NA	NA	NA	NA	NA	NA	NA	NA
GPNMB	ENSG00000136235:E022	15	ENSG00000136235	E022	245.167	0.0260381	23.928	1e-06	0.00030381	15.4836	21.0386	-0.442299	7	23296685	23297667	983	+	157	142	133	940	156	167	ENST00000409458	NA	NA	NA	NA	NA	NA	NA	NA	NA	NA	NA	NA	NA	NA	NA	NA	NA	NA	NA	NA
RUSC1	ENSG00000160753:E003	15	ENSG00000160753	E003	69.2947	0.016297	23.9196	1e-06	0.00030484	14.5537	10.77	0.434365	1	155291479	155292802	1324	+	43	67	68	145	65	54	c("ENST00000368352"	"ENST00000368354")	NA	NA	NA	NA	NA	NA	NA	NA	NA	NA	NA	NA	NA	NA	NA	NA	NA	NA	NA
TIAL1	ENSG00000151923:E009	15	ENSG00000151923	E009	28.8639	0.0336357	23.8667	1.03e-06	0.000313026	11.2367	6.54738	0.779235	10	121336263	121336287	25	-	15	23	10	95	26	23	c("ENST00000489822"	"ENST00000470781")	NA	NA	NA	NA	NA	NA	NA	NA	NA	NA	NA	NA	NA	NA	NA	NA	NA	NA	NA
NLN	ENSG00000123213:E022	15	ENSG00000123213	E022	3.97523	0.0264718	23.864	1.03e-06	0.000313159	6.02678	1.97056	1.61278	5	65104953	65105236	284	+	0	4	2	11	6	3	ENST00000507201	NA	NA	NA	NA	NA	NA	NA	NA	NA	NA	NA	NA	NA	NA	NA	NA	NA	NA	NA	NA
PTPA	ENSG00000119383:E037	15	ENSG00000119383	E037	33.4087	0.00689137	23.8472	1.04e-06	0.000315301	11.2432	8.03665	0.484388	9	131903925	131904197	273	+	20	20	44	63	31	32	ENST00000419582	NA	NA	NA	NA	NA	NA	NA	NA	NA	NA	NA	NA	NA	NA	NA	NA	NA	NA	NA	NA
ANXA2	ENSG00000182718:E046	15	ENSG00000182718	E046	105.166	0.0117523	23.7737	1.08e-06	0.000326618	12.1978	15.6105	-0.355897	15	60685296	60685639	344	-	101	169	256	61	44	48	c("ENST00000559780"	"ENST00000557986")	NA	NA	NA	NA	NA	NA	NA	NA	NA	NA	NA	NA	NA	NA	NA	NA	NA	NA	NA
PPM1F	ENSG00000100034:E006	15	ENSG00000100034	E006	17.129	0.0118135	23.7434	1.1e-06	0.000330213	4.8362	8.37306	-0.79188	22	22279402	22279941	540	-	18	42	35	8	7	2	ENST00000397495	NA	NA	NA	NA	NA	NA	NA	NA	NA	NA	NA	NA	NA	NA	NA	NA	NA	NA	NA	NA
POLA2	ENSG00000014138:E026	15	ENSG00000014138	E026	3.62524	0.0275622	23.7373	1.1e-06	0.000330955	5.80633	1.87963	1.62718	11	65062124	65062247	124	+	1	2	4	4	6	4	ENST00000533192	NA	NA	NA	NA	NA	NA	NA	NA	NA	NA	NA	NA	NA	NA	NA	NA	NA	NA	NA	NA
PARD3	ENSG00000148498:E002	15	ENSG00000148498	E002	218.247	0.0106971	23.7002	1.13e-06	0.000336112	19.3466	16.2072	0.255444	10	34398489	34400490	2002	-	137	156	147	551	160	245	c("ENST00000374788"	"ENST00000374789"	"ENST00000350537"	"ENST00000545260"	"ENST00000374790"	"ENST00000374794"	"ENST00000346874"	"ENST00000545693")	NA	NA	NA	NA	NA	NA	NA	NA	NA	NA	NA	NA	NA
RBM39	ENSG00000131051:E029	15	ENSG00000131051	E029	39.5851	0.0220209	23.696	1.13e-06	0.000336243	11.8809	7.72651	0.620753	20	34301019	34301125	107	-	11	24	23	119	37	46	c("ENST00000465158"	"ENST00000495293")	NA	NA	NA	NA	NA	NA	NA	NA	NA	NA	NA	NA	NA	NA	NA	NA	NA	NA	NA
TSC22D2	ENSG00000196428:E016	15	ENSG00000196428	E016	149.206	0.0383243	23.6686	1.14e-06	0.000340061	18.7718	13.6149	0.463384	3	150177904	150184218	6315	+	121	172	81	286	162	97	ENST00000361875	NA	NA	NA	NA	NA	NA	NA	NA	NA	NA	NA	NA	NA	NA	NA	NA	NA	NA	NA	NA
CAST	ENSG00000153113:E032	15	ENSG00000153113	E032	6.07252	0.0153509	23.6608	1.15e-06	0.000341109	2.46874	6.18025	-1.32389	5	96050345	96050675	331	+	7	12	14	2	1	3	c("ENST00000504221"	"ENST00000505402")	NA	NA	NA	NA	NA	NA	NA	NA	NA	NA	NA	NA	NA	NA	NA	NA	NA	NA	NA
DNPEP	ENSG00000123992:E001	15	ENSG00000123992	E001	123.327	0.00310855	23.6384	1.16e-06	0.000344131	16.2011	14.094	0.20101	2	220238268	220238915	648	-	45	108	125	254	98	158	ENST00000273075	NA	NA	NA	NA	NA	NA	NA	NA	NA	NA	NA	NA	NA	NA	NA	NA	NA	NA	NA	NA
IFI16	ENSG00000163565:E001	15	ENSG00000163565	E001	70.4471	0.0662037	23.6256	1.17e-06	0.000345997	12.9478	6.5018	0.993793	1	158969758	158970185	428	+	8	7	8	217	65	137	ENST00000566111	NA	NA	NA	NA	NA	NA	NA	NA	NA	NA	NA	NA	NA	NA	NA	NA	NA	NA	NA	NA
ADARB1	ENSG00000197381:E033	15	ENSG00000197381	E033	104.227	0.00366584	23.6146	1.18e-06	0.000347091	15.2582	12.7794	0.255763	21	46643493	46645461	1969	+	43	50	81	297	63	148	c("ENST00000360697"	"ENST00000348831"	"ENST00000539173")	NA	NA	NA	NA	NA	NA	NA	NA	NA	NA	NA	NA	NA	NA	NA	NA	NA	NA
TGFBI	ENSG00000120708:E025	15	ENSG00000120708	E025	49.0569	0.103252	23.6056	1.18e-06	0.000348407	4.99303	13.3045	-1.41393	5	135385270	135385496	227	+	16	207	110	4	8	6	ENST00000509749	NA	NA	NA	NA	NA	NA	NA	NA	NA	NA	NA	NA	NA	NA	NA	NA	NA	NA	NA	NA
DNALI1	ENSG00000163879:E015	15	ENSG00000163879	E015	35.5986	0.00619754	23.5959	1.19e-06	0.000349825	10.6239	7.29656	0.542024	1	38030748	38031234	487	+	14	11	14	107	35	46	c("ENST00000541606"	"ENST00000497858"	"ENST00000296218")	NA	NA	NA	NA	NA	NA	NA	NA	NA	NA	NA	NA	NA	NA	NA	NA	NA	NA
RPS24	ENSG00000138326:E004	15	ENSG00000138326	E004	76.442	0.0514276	23.5881	1.19e-06	0.000350596	9.26521	15.0723	-0.702	10	79793623	79793631	9	+	75	196	145	36	25	23	c("ENST00000478655"	"ENST00000440692"	"ENST00000435275"	"ENST00000372360"	"ENST00000485708")	NA	NA	NA	NA	NA	NA	NA	NA	NA	NA	NA	NA	NA	NA	NA	NA
CDK12	ENSG00000167258:E039	15	ENSG00000167258	E039	12.7525	0.0105702	23.5885	1.19e-06	0.000350596	7.86613	4.54878	0.790174	17	37721013	37721083	71	+	5	9	8	24	18	13	c("ENST00000559545"	"ENST00000558240")	NA	NA	NA	NA	NA	NA	NA	NA	NA	NA	NA	NA	NA	NA	NA	NA	NA	NA	NA
MEGF6	ENSG00000162591:E021	15	ENSG00000162591	E021	32.8314	0.0215729	23.583	1.2e-06	0.00035107	10.0834	5.48146	0.879353	1	3413552	3413683	132	-	0	5	14	41	12	113	c("ENST00000485002"	"ENST00000356575")	NA	NA	NA	NA	NA	NA	NA	NA	NA	NA	NA	NA	NA	NA	NA	NA	NA	NA	NA
HABP4	ENSG00000130956:E007	15	ENSG00000130956	E007	9.70569	0.0142611	23.5581	1.21e-06	0.000355108	7.52499	3.78359	0.991934	9	99245307	99246743	1437	+	4	9	4	23	11	10	ENST00000466976	NA	NA	NA	NA	NA	NA	NA	NA	NA	NA	NA	NA	NA	NA	NA	NA	NA	NA	NA	NA
GAS5	ENSG00000234741:E033	15	ENSG00000234741	E033	52.0445	0.0556448	23.5279	1.23e-06	0.000359972	8.35292	13.9957	-0.744636	1	173834491	173834570	80	-	30	108	123	27	31	24	c("ENST00000442067"	"ENST00000416952"	"ENST00000443799"	"ENST00000436656"	"ENST00000363859")	NA	NA	NA	NA	NA	NA	NA	NA	NA	NA	NA	NA	NA	NA	NA	NA
MRPS11	ENSG00000181991:E030	15	ENSG00000181991	E030	31.1601	0.0235624	23.5177	1.24e-06	0.000361292	11.4687	7.3071	0.650331	15	89021499	89022222	724	+	11	34	33	37	29	45	ENST00000325844	NA	NA	NA	NA	NA	NA	NA	NA	NA	NA	NA	NA	NA	NA	NA	NA	NA	NA	NA	NA
PWWP2A	ENSG00000170234:E010	15	ENSG00000170234	E010	137.174	0.00496729	23.499	1.25e-06	0.000364486	14.6054	16.6214	-0.186537	5	159518349	159520107	1759	-	145	223	194	148	69	84	ENST00000307063	NA	NA	NA	NA	NA	NA	NA	NA	NA	NA	NA	NA	NA	NA	NA	NA	NA	NA	NA	NA
NISCH	ENSG00000010322:E033	15	ENSG00000010322	E033	257.569	0.00228528	23.4925	1.25e-06	0.000365082	17.9554	19.6737	-0.131843	3	52515126	52515926	801	+	119	232	283	511	216	282	c("ENST00000488380"	"ENST00000420808")	NA	NA	NA	NA	NA	NA	NA	NA	NA	NA	NA	NA	NA	NA	NA	NA	NA	NA	NA
VCAN	ENSG00000038427:E017	15	ENSG00000038427	E017	37.3798	0.0112427	23.4612	1.27e-06	0.000369637	10.9978	7.7159	0.51131	5	82831433	82832825	1393	+	4	30	18	62	56	52	ENST00000513016	NA	NA	NA	NA	NA	NA	NA	NA	NA	NA	NA	NA	NA	NA	NA	NA	NA	NA	NA	NA
2018-09-09	ENSG00000184640:E014	15	ENSG00000184640	E014	245.332	0.0340247	23.4257	1.3e-06	0.000375827	15.497	21.1209	-0.446683	17	75315684	75315885	202	+	376	284	355	218	147	89	c("ENST00000590294"	"ENST00000329047"	"ENST00000588575"	"ENST00000590595")	NA	NA	NA	NA	NA	NA	NA	NA	NA	NA	NA	NA	NA	NA	NA	NA	NA
APBA2	ENSG00000034053:E036	15	ENSG00000034053	E036	24.6386	0.025848	23.4137	1.31e-06	0.000377848	10.3944	5.95139	0.804502	15	29409921	29410514	594	+	14	8	12	100	20	16	c("ENST00000411764"	"ENST00000558259"	"ENST00000558402")	NA	NA	NA	NA	NA	NA	NA	NA	NA	NA	NA	NA	NA	NA	NA	NA	NA	NA
S100A3	ENSG00000188015:E004	15	ENSG00000188015	E004	40.8897	0.0228289	23.4085	1.31e-06	0.000378167	11.5786	7.66705	0.594716	1	153521504	153521602	99	-	9	20	21	110	50	49	ENST00000368712	NA	NA	NA	NA	NA	NA	NA	NA	NA	NA	NA	NA	NA	NA	NA	NA	NA	NA	NA	NA
INF2	ENSG00000203485:E008	15	ENSG00000203485	E008	334.275	0.0197725	23.373	1.33e-06	0.000384856	17.5357	21.725	-0.309057	14	105170287	105171146	860	+	369	597	626	236	152	141	ENST00000398337	NA	NA	NA	NA	NA	NA	NA	NA	NA	NA	NA	NA	NA	NA	NA	NA	NA	NA	NA	NA
SPIDR	ENSG00000164808:E071	15	ENSG00000164808	E071	31.7739	0.00728963	23.3459	1.35e-06	0.00038995	10.3884	7.01242	0.566984	8	48648446	48648473	28	+	9	10	20	82	28	51	c("ENST00000297423"	"ENST00000524126"	"ENST00000521214"	"ENST00000517693"	"ENST00000519401")	NA	NA	NA	NA	NA	NA	NA	NA	NA	NA	NA	NA	NA	NA	NA	NA
ADAMTS12	ENSG00000151388:E029	15	ENSG00000151388	E029	109.469	0.00699343	23.3123	1.38e-06	0.000395383	13.242	15.7263	-0.248063	5	33881224	33881585	362	-	45	89	116	139	111	156	c("ENST00000515401"	"ENST00000509762"	"ENST00000504830"	"ENST00000352040")	NA	NA	NA	NA	NA	NA	NA	NA	NA	NA	NA	NA	NA	NA	NA	NA	NA
CDC14B	ENSG00000081377:E001	15	ENSG00000081377	E001	71.6469	0.0130547	23.3053	1.38e-06	0.000396447	13.2276	9.65364	0.454409	9	99252523	99255534	3012	-	13	19	37	214	83	93	ENST00000474602	NA	NA	NA	NA	NA	NA	NA	NA	NA	NA	NA	NA	NA	NA	NA	NA	NA	NA	NA	NA
GAS5	ENSG00000234741:E042	15	ENSG00000234741	E042	25.6871	0.044367	23.2971	1.39e-06	0.000397423	6.17561	10.8467	-0.812606	1	173835033	173835090	58	-	21	54	47	14	15	13	c("ENST00000425771"	"ENST00000456293"	"ENST00000443799"	"ENST00000421068")	NA	NA	NA	NA	NA	NA	NA	NA	NA	NA	NA	NA	NA	NA	NA	NA	NA
SMARCC2	ENSG00000139613:E006	15	ENSG00000139613	E006	69.6534	0.0170842	23.253	1.42e-06	0.000405902	10.676	14.4791	-0.439612	12	56558153	56558431	279	-	94	67	125	107	30	22	c("ENST00000550164"	"ENST00000267064")	NA	NA	NA	NA	NA	NA	NA	NA	NA	NA	NA	NA	NA	NA	NA	NA	NA	NA	NA
CRNDE	ENSG00000245694:E011	15	ENSG00000245694	E011	40.4671	0.0101833	23.2379	1.43e-06	0.000407984	11.5299	8.39642	0.457537	16	54957193	54957496	304	-	5	41	25	64	49	61	ENST00000558952	NA	NA	NA	NA	NA	NA	NA	NA	NA	NA	NA	NA	NA	NA	NA	NA	NA	NA	NA	NA
EIF2AK2	ENSG00000055332:E001	15	ENSG00000055332	E001	2613.69	0.00492654	23.1995	1.46e-06	0.00041545	31.6797	30.0015	0.078524	2	37326353	37333698	7346	-	2083	2412	1924	5026	2425	2265	ENST00000233057	NA	NA	NA	NA	NA	NA	NA	NA	NA	NA	NA	NA	NA	NA	NA	NA	NA	NA	NA	NA
MASP1	ENSG00000127241:E024	15	ENSG00000127241	E024	15.6671	0.0266142	23.1959	1.46e-06	0.00041586	5.32357	9.10063	-0.773571	3	186974373	186974451	79	-	15	19	9	36	12	9	ENST00000460839	NA	NA	NA	NA	NA	NA	NA	NA	NA	NA	NA	NA	NA	NA	NA	NA	NA	NA	NA	NA
FAM111A	ENSG00000166801:E008	15	ENSG00000166801	E008	16.745	0.00947323	23.1883	1.47e-06	0.000416734	8.24316	5.86512	0.491036	11	58910778	58910969	192	+	6	16	12	31	23	15	ENST00000531676	NA	NA	NA	NA	NA	NA	NA	NA	NA	NA	NA	NA	NA	NA	NA	NA	NA	NA	NA	NA
CDK12	ENSG00000167258:E040	15	ENSG00000167258	E040	13.2657	0.0105698	23.1517	1.5e-06	0.000423601	8.11374	4.82847	0.7488	17	37721084	37721160	77	+	5	12	8	33	15	12	ENST00000559545	NA	NA	NA	NA	NA	NA	NA	NA	NA	NA	NA	NA	NA	NA	NA	NA	NA	NA	NA	NA
ACTR1A	ENSG00000138107:E010	15	ENSG00000138107	E010	21.3207	0.00882084	23.1073	1.53e-06	0.000432719	9.81538	6.47057	0.601152	10	104241933	104242767	835	-	10	24	22	43	22	16	ENST00000470322	NA	NA	NA	NA	NA	NA	NA	NA	NA	NA	NA	NA	NA	NA	NA	NA	NA	NA	NA	NA
WARS	ENSG00000140105:E087	15	ENSG00000140105	E087	58.7656	0.0127233	23.089	1.55e-06	0.00043647	10.0974	13.6898	-0.439125	14	100842597	100842622	26	-	49	51	99	47	33	75	c("ENST00000553581"	"ENST00000557722"	"ENST00000554772"	"ENST00000555063"	"ENST00000553524"	"ENST00000557239"	"ENST00000358655"	"ENST00000556579"	"ENST00000553413"	"ENST00000556209"	"ENST00000355338"	"ENST00000554331"	"ENST00000556783"	"ENST00000553769"	"ENST00000556504"	"ENST00000556435"	"ENST00000554605")	NA	NA	NA	NA
FKBP9	ENSG00000122642:E023	15	ENSG00000122642	E023	21.7507	0.0483887	23.061	1.57e-06	0.00044167	5.80989	10.7157	-0.883148	7	33028265	33028638	374	+	18	27	38	21	22	9	ENST00000494374	NA	NA	NA	NA	NA	NA	NA	NA	NA	NA	NA	NA	NA	NA	NA	NA	NA	NA	NA	NA
ITSN1	ENSG00000205726:E098	15	ENSG00000205726	E098	24.6168	0.0455178	23.0403	1.59e-06	0.000446054	10.2693	5.17874	0.987663	21	35261610	35272165	10556	+	6	11	8	39	32	45	ENST00000381318	NA	NA	NA	NA	NA	NA	NA	NA	NA	NA	NA	NA	NA	NA	NA	NA	NA	NA	NA	NA
KMT5B	ENSG00000110066:E007	15	ENSG00000110066	E007	81.8458	0.0285947	23.0261	1.6e-06	0.000448552	10.871	15.2932	-0.492411	11	67933874	67934448	575	-	112	102	135	64	33	52	c("ENST00000401547"	"ENST00000402185"	"ENST00000405515")	NA	NA	NA	NA	NA	NA	NA	NA	NA	NA	NA	NA	NA	NA	NA	NA	NA	NA
HPS1	ENSG00000107521:E020	15	ENSG00000107521	E020	53.3599	0.0187746	23.0029	1.62e-06	0.000453123	9.81271	13.5621	-0.46686	10	100188913	100189329	417	-	41	90	74	97	30	24	c("ENST00000414009"	"ENST00000338546")	NA	NA	NA	NA	NA	NA	NA	NA	NA	NA	NA	NA	NA	NA	NA	NA	NA	NA	NA
TFDP1	ENSG00000198176:E013	15	ENSG00000198176	E013	39.1498	0.0056585	22.9965	1.62e-06	0.000453887	7.58375	10.8411	-0.515526	13	114240281	114240498	218	+	47	76	92	20	13	6	ENST00000464794	NA	NA	NA	NA	NA	NA	NA	NA	NA	NA	NA	NA	NA	NA	NA	NA	NA	NA	NA	NA
GGPS1	ENSG00000152904:E023	15	ENSG00000152904	E023	111.67	0.00740972	22.9615	1.65e-06	0.000461393	15.863	13.0669	0.279748	1	235506454	235507840	1387	+	40	87	87	256	119	120	c("ENST00000282841"	"ENST00000358966")	NA	NA	NA	NA	NA	NA	NA	NA	NA	NA	NA	NA	NA	NA	NA	NA	NA	NA	NA
ANXA2	ENSG00000182718:E052	15	ENSG00000182718	E052	125.392	0.0302274	22.9273	1.68e-06	0.00046843	11.9075	16.8068	-0.497173	15	60688572	60688626	55	-	86	349	265	48	52	38	c("ENST00000560468"	"ENST00000557986"	"ENST00000559370"	"ENST00000560495"	"ENST00000561445"	"ENST00000559467"	"ENST00000560936"	"ENST00000558169"	"ENST00000558558"	"ENST00000559956"	"ENST00000557906")	NA	NA	NA	NA	NA	NA	NA	NA	NA	NA
GTPBP4	ENSG00000107937:E028	15	ENSG00000107937	E028	67.9032	0.0118336	22.9235	1.69e-06	0.00046894	14.2597	10.9204	0.384913	10	1063643	1065876	2234	+	71	93	76	102	35	50	ENST00000360803	NA	NA	NA	NA	NA	NA	NA	NA	NA	NA	NA	NA	NA	NA	NA	NA	NA	NA	NA	NA
KRT7	ENSG00000135480:E004	15	ENSG00000135480	E004	26.1524	0.0495749	22.8778	1.73e-06	0.000479809	12.124	5.95083	1.0267	12	52626898	52626932	35	+	5	27	73	0	7	51	c("ENST00000552400"	"ENST00000331817")	NA	NA	NA	NA	NA	NA	NA	NA	NA	NA	NA	NA	NA	NA	NA	NA	NA	NA	NA
TRPM4	ENSG00000130529:E008	15	ENSG00000130529	E008	30.7349	0.0384695	22.841	1.76e-06	0.000486912	6.94453	11.6537	-0.746838	19	49661517	49663178	1662	+	39	47	43	37	17	10	ENST00000599628	NA	NA	NA	NA	NA	NA	NA	NA	NA	NA	NA	NA	NA	NA	NA	NA	NA	NA	NA	NA
ANO6	ENSG00000177119:E012	15	ENSG00000177119	E012	2.26319	0.0282551	22.8463	1.75e-06	0.000486912	0.016025	4.36518	-8.08958	12	45706982	45707295	314	+	3	6	6	0	0	0	ENST00000550630	NA	NA	NA	NA	NA	NA	NA	NA	NA	NA	NA	NA	NA	NA	NA	NA	NA	NA	NA	NA
GMPS	ENSG00000163655:E020	15	ENSG00000163655	E020	773.8	0.0136353	22.7526	1.84e-06	0.000506262	26.0971	23.0284	0.180472	3	155655500	155661815	6316	+	605	1083	642	1264	667	573	ENST00000496455	NA	NA	NA	NA	NA	NA	NA	NA	NA	NA	NA	NA	NA	NA	NA	NA	NA	NA	NA	NA
ANAPC5	ENSG00000089053:E052	15	ENSG00000089053	E052	15.218	0.0122642	22.7502	1.84e-06	0.000506456	8.45817	5.20376	0.700792	12	121783835	121783838	4	-	2	10	18	24	13	27	c("ENST00000534976"	"ENST00000536366")	NA	NA	NA	NA	NA	NA	NA	NA	NA	NA	NA	NA	NA	NA	NA	NA	NA	NA	NA
MKKS	ENSG00000125863:E005	15	ENSG00000125863	E005	296.706	0.00801241	22.7303	1.86e-06	0.000511037	20.587	18.6877	0.139642	20	10393178	10394167	990	-	171	350	382	447	235	289	c("ENST00000347364"	"ENST00000399054")	NA	NA	NA	NA	NA	NA	NA	NA	NA	NA	NA	NA	NA	NA	NA	NA	NA	NA	NA
SYNJ2	ENSG00000078269:E008	15	ENSG00000078269	E008	71.3588	0.0927686	22.7172	1.88e-06	0.000513416	7.06881	14.4721	-1.03373	6	158451440	158451529	90	+	93	163	167	8	15	12	ENST00000367113	NA	NA	NA	NA	NA	NA	NA	NA	NA	NA	NA	NA	NA	NA	NA	NA	NA	NA	NA	NA
SMYD3	ENSG00000185420:E038	15	ENSG00000185420	E038	8.2818	0.0143617	22.7129	1.88e-06	0.000514132	2.77875	6.45033	-1.21494	1	246580598	246580714	117	-	12	18	16	2	1	3	ENST00000541742	NA	NA	NA	NA	NA	NA	NA	NA	NA	NA	NA	NA	NA	NA	NA	NA	NA	NA	NA	NA
EIF3K	ENSG00000178982:E005	15	ENSG00000178982	E005	23.4814	0.00981501	22.7032	1.89e-06	0.000516287	6.18188	9.44209	-0.611061	19	39109834	39109835	2	+	33	37	44	15	8	9	c("ENST00000545173"	"ENST00000593149"	"ENST00000589307"	"ENST00000588934"	"ENST00000593062"	"ENST00000586932"	"ENST00000248342"	"ENST00000538434")	NA	NA	NA	NA	NA	NA	NA	NA	NA	NA	NA	NA	NA
XPO6	ENSG00000169180:E051	15	ENSG00000169180	E051	16.3652	0.0121212	22.6617	1.93e-06	0.000527084	8.87614	5.42834	0.709422	16	28166918	28167022	105	-	4	15	16	30	14	24	ENST00000561488	NA	NA	NA	NA	NA	NA	NA	NA	NA	NA	NA	NA	NA	NA	NA	NA	NA	NA	NA	NA
GAS6	ENSG00000183087:E005	15	ENSG00000183087	E005	110.118	0.0163819	22.6595	1.93e-06	0.000527175	12.6877	16.4592	-0.375471	13	114523992	114524930	939	-	69	243	193	96	64	58	ENST00000608763	NA	NA	NA	NA	NA	NA	NA	NA	NA	NA	NA	NA	NA	NA	NA	NA	NA	NA	NA	NA
PCNA	ENSG00000132646:E008	15	ENSG00000132646	E008	11.0662	0.0117386	22.6397	1.95e-06	0.000531536	7.99678	4.52736	0.820747	20	5107146	5107272	127	-	7	15	15	17	8	9	ENST00000379160	NA	NA	NA	NA	NA	NA	NA	NA	NA	NA	NA	NA	NA	NA	NA	NA	NA	NA	NA	NA
TBX3	ENSG00000135111:E011	15	ENSG00000135111	E011	118.273	0.00282168	22.6298	1.96e-06	0.000533594	14.0369	15.7167	-0.163073	12	115117761	115117777	17	-	141	205	151	144	50	58	c("ENST00000552054"	"ENST00000257566")	NA	NA	NA	NA	NA	NA	NA	NA	NA	NA	NA	NA	NA	NA	NA	NA	NA	NA	NA
NUCB2	ENSG00000070081:E051	15	ENSG00000070081	E051	4.96386	0.0196723	22.6144	1.98e-06	0.000537433	1.80747	5.66895	-1.64911	11	17352531	17352937	407	+	6	16	7	1	1	1	ENST00000323688	NA	NA	NA	NA	NA	NA	NA	NA	NA	NA	NA	NA	NA	NA	NA	NA	NA	NA	NA	NA
UPF1	ENSG00000005007:E012	15	ENSG00000005007	E012	2.60395	0.0261977	22.6062	1.99e-06	0.000538788	4.36753	0.0542992	6.32974	19	18960622	18960794	173	+	0	0	0	8	4	4	ENST00000598471	NA	NA	NA	NA	NA	NA	NA	NA	NA	NA	NA	NA	NA	NA	NA	NA	NA	NA	NA	NA
PTP4A2	ENSG00000184007:E001	15	ENSG00000184007	E001	3246.48	0.00475469	22.5923	2e-06	0.000540838	33.0428	31.1583	0.0847207	1	32372022	32373792	1771	-	2878	3866	3279	5406	2368	2521	c("ENST00000344035"	"ENST00000602725")	NA	NA	NA	NA	NA	NA	NA	NA	NA	NA	NA	NA	NA	NA	NA	NA	NA	NA	NA
SFPQ	ENSG00000116560:E017	15	ENSG00000116560	E017	1199.7	0.00232868	22.5765	2.02e-06	0.00054435	25.1487	26.839	-0.0938494	1	35652804	35652852	49	-	1871	1634	2068	897	457	410	c("ENST00000470472"	"ENST00000460428"	"ENST00000357214")	NA	NA	NA	NA	NA	NA	NA	NA	NA	NA	NA	NA	NA	NA	NA	NA	NA	NA
CAPN2	ENSG00000162909:E020	15	ENSG00000162909	E020	139.073	0.013124	22.5779	2.02e-06	0.00054435	17.2484	14.313	0.269139	1	223945928	223946971	1044	+	50	197	95	276	145	126	c("ENST00000474026"	"ENST00000487223")	NA	NA	NA	NA	NA	NA	NA	NA	NA	NA	NA	NA	NA	NA	NA	NA	NA	NA	NA
NAA15	ENSG00000164134:E038	15	ENSG00000164134	E038	3.8938	0.0216558	22.5653	2.03e-06	0.00054708	5.6401	1.93954	1.54	4	140339020	140341187	2168	+	1	2	2	11	4	5	ENST00000515576	NA	NA	NA	NA	NA	NA	NA	NA	NA	NA	NA	NA	NA	NA	NA	NA	NA	NA	NA	NA
YBX3	ENSG00000060138:E034	15	ENSG00000060138	E034	176.614	0.0212951	22.5555	2.04e-06	0.000548931	18.4466	15.0084	0.297582	12	10863388	10865809	2422	-	82	182	95	419	168	181	ENST00000540447	NA	NA	NA	NA	NA	NA	NA	NA	NA	NA	NA	NA	NA	NA	NA	NA	NA	NA	NA	NA
TERF1	ENSG00000147601:E016	15	ENSG00000147601	E016	26.8936	0.00668572	22.5481	2.05e-06	0.000550111	10.0971	6.82927	0.564141	8	73942631	73943847	1217	+	13	19	11	72	26	30	ENST00000518961	NA	NA	NA	NA	NA	NA	NA	NA	NA	NA	NA	NA	NA	NA	NA	NA	NA	NA	NA	NA
SACS	ENSG00000151835:E019	15	ENSG00000151835	E019	17.3461	0.0614159	22.524	2.08e-06	0.000556574	9.0943	4.37299	1.05634	13	23985653	23985879	227	-	2	6	10	44	35	10	ENST00000382298	NA	NA	NA	NA	NA	NA	NA	NA	NA	NA	NA	NA	NA	NA	NA	NA	NA	NA	NA	NA
SSB	ENSG00000138385:E005	15	ENSG00000138385	E005	19.3301	0.0434809	22.4607	2.14e-06	0.000573261	4.02186	9.01906	-1.16511	2	170655789	170656026	238	+	38	50	15	6	4	2	ENST00000409333	NA	NA	NA	NA	NA	NA	NA	NA	NA	NA	NA	NA	NA	NA	NA	NA	NA	NA	NA	NA
CDC16	ENSG00000130177:E017	15	ENSG00000130177	E017	14.6681	0.0294196	22.4473	2.16e-06	0.000576296	8.44089	4.34688	0.957417	13	115010037	115010364	328	+	1	7	10	34	23	16	ENST00000484907	NA	NA	NA	NA	NA	NA	NA	NA	NA	NA	NA	NA	NA	NA	NA	NA	NA	NA	NA	NA
BAG6	ENSG00000204463:E066	15	ENSG00000204463	E066	14.8236	0.0292806	22.448	2.16e-06	0.000576296	8.65759	4.41946	0.970096	6	31619698	31619752	55	-	5	8	6	46	10	22	c("ENST00000456286"	"ENST00000428326"	"ENST00000433828")	NA	NA	NA	NA	NA	NA	NA	NA	NA	NA	NA	NA	NA	NA	NA	NA	NA	NA
RPS6	ENSG00000137154:E012	15	ENSG00000137154	E012	6.23001	0.0385125	22.4375	2.17e-06	0.000578245	2.08473	6.40548	-1.61944	9	19379617	19380085	469	-	6	11	22	3	1	0	ENST00000380384	NA	NA	NA	NA	NA	NA	NA	NA	NA	NA	NA	NA	NA	NA	NA	NA	NA	NA	NA	NA
SEMA4D	ENSG00000187764:E002	15	ENSG00000187764	E002	28.9221	0.0776819	22.4207	2.19e-06	0.000582818	6.46972	11.8626	-0.874642	9	91975706	91976515	810	-	24	56	42	13	13	30	c("ENST00000492386"	"ENST00000420987"	"ENST00000339861")	NA	NA	NA	NA	NA	NA	NA	NA	NA	NA	NA	NA	NA	NA	NA	NA	NA	NA
SRRM1	ENSG00000133226:E022	15	ENSG00000133226	E022	14.0699	0.0159812	22.3807	2.24e-06	0.000593594	8.49849	4.80443	0.82284	1	24974515	24974657	143	+	7	11	9	31	13	17	c("ENST00000462710"	"ENST00000600523")	NA	NA	NA	NA	NA	NA	NA	NA	NA	NA	NA	NA	NA	NA	NA	NA	NA	NA	NA
TMEM59	ENSG00000116209:E021	15	ENSG00000116209	E021	14.3853	0.00920569	22.3665	2.25e-06	0.000596973	5.06857	8.61395	-0.765096	1	54519079	54519085	7	-	6	29	31	10	7	12	c("ENST00000440019"	"ENST00000234831"	"ENST00000420738"	"ENST00000371341")	NA	NA	NA	NA	NA	NA	NA	NA	NA	NA	NA	NA	NA	NA	NA	NA	NA
ARMCX4	ENSG00000196440:E024	15	ENSG00000196440	E024	534.3	0.0158901	22.3007	2.33e-06	0.000616762	20.7802	24.1899	-0.219193	X	100744303	100750794	6492	+	580	965	568	707	374	178	ENST00000423738	NA	NA	NA	NA	NA	NA	NA	NA	NA	NA	NA	NA	NA	NA	NA	NA	NA	NA	NA	NA
GAPDH	ENSG00000111640:E023	15	ENSG00000111640	E023	32.2971	0.00632294	22.2961	2.34e-06	0.000617705	7.24996	10.4662	-0.529695	12	6646557	6646749	193	+	31	67	75	20	13	7	ENST00000466525	NA	NA	NA	NA	NA	NA	NA	NA	NA	NA	NA	NA	NA	NA	NA	NA	NA	NA	NA	NA
C1orf43	ENSG00000143612:E008	15	ENSG00000143612	E008	64.0003	0.0559872	22.2566	2.39e-06	0.000628414	8.72997	14.438	-0.72582	1	154184609	154184795	187	-	94	122	104	49	17	17	c("ENST00000368516"	"ENST00000368518")	NA	NA	NA	NA	NA	NA	NA	NA	NA	NA	NA	NA	NA	NA	NA	NA	NA	NA	NA
MATR3	ENSG00000015479:E026	15	ENSG00000015479	E026	20.4658	0.0340112	22.2352	2.41e-06	0.000633857	5.11097	9.49461	-0.893512	5	138618835	138618933	99	+	30	31	47	15	5	3	ENST00000507197	NA	NA	NA	NA	NA	NA	NA	NA	NA	NA	NA	NA	NA	NA	NA	NA	NA	NA	NA	NA
EXOC3	ENSG00000180104:E024	15	ENSG00000180104	E024	12.4412	0.0144668	22.2367	2.41e-06	0.000633857	7.79173	4.11328	0.921654	5	464528	464843	316	+	5	7	3	38	12	15	c("ENST00000511015"	"ENST00000515601"	"ENST00000503889")	NA	NA	NA	NA	NA	NA	NA	NA	NA	NA	NA	NA	NA	NA	NA	NA	NA	NA
HSPB11	ENSG00000081870:E007	15	ENSG00000081870	E007	14.1222	0.00947645	22.2149	2.44e-06	0.000637919	8.33778	5.10122	0.708823	1	54394114	54394673	560	-	9	16	8	27	18	9	ENST00000489675	NA	NA	NA	NA	NA	NA	NA	NA	NA	NA	NA	NA	NA	NA	NA	NA	NA	NA	NA	NA
RIN2	ENSG00000132669:E015	15	ENSG00000132669	E015	33.4467	0.00841584	22.1938	2.46e-06	0.00064443	11.0114	7.67978	0.519863	20	19951482	19951573	92	+	23	11	19	131	19	27	c("ENST00000484638"	"ENST00000255006"	"ENST00000467569")	NA	NA	NA	NA	NA	NA	NA	NA	NA	NA	NA	NA	NA	NA	NA	NA	NA	NA
NCAPD3	ENSG00000151503:E061	15	ENSG00000151503	E061	2.9076	0.0290478	22.1735	2.49e-06	0.000650196	5.27714	1.51894	1.79669	11	134094111	134094180	70	-	0	1	3	4	5	4	c("ENST00000526422"	"ENST00000534532")	NA	NA	NA	NA	NA	NA	NA	NA	NA	NA	NA	NA	NA	NA	NA	NA	NA	NA	NA
NFE2L1	ENSG00000082641:E010	15	ENSG00000082641	E010	57.5115	0.00702604	22.1621	2.51e-06	0.000652993	12.985	10.1627	0.353568	17	46126146	46126209	64	+	31	47	45	96	63	66	c("ENST00000582574"	"ENST00000585062"	"ENST00000579481"	"ENST00000361665")	NA	NA	NA	NA	NA	NA	NA	NA	NA	NA	NA	NA	NA	NA	NA	NA	NA
TPM2	ENSG00000198467:E011	15	ENSG00000198467	E011	690.762	0.0178103	22.14	2.53e-06	0.000660002	21.0042	25.0924	-0.256575	9	35684748	35684804	57	-	1144	923	1149	356	221	332	c("ENST00000329305"	"ENST00000471212"	"ENST00000378300"	"ENST00000607559"	"ENST00000486018"	"ENST00000360958")	NA	NA	NA	NA	NA	NA	NA	NA	NA	NA	NA	NA	NA	NA	NA
RIN2	ENSG00000132669:E014	15	ENSG00000132669	E014	26.0895	0.00748953	22.1289	2.55e-06	0.000663273	9.90907	6.72234	0.559787	20	19945596	19945668	73	+	21	10	8	88	19	24	c("ENST00000255006"	"ENST00000467569")	NA	NA	NA	NA	NA	NA	NA	NA	NA	NA	NA	NA	NA	NA	NA	NA	NA	NA	NA
HS1BP3	ENSG00000118960:E011	15	ENSG00000118960	E011	87.0953	0.0559124	22.1232	2.56e-06	0.000664688	10.4831	16.9251	-0.691094	2	20834476	20838195	3720	-	76	133	150	87	51	56	ENST00000402541	NA	NA	NA	NA	NA	NA	NA	NA	NA	NA	NA	NA	NA	NA	NA	NA	NA	NA	NA	NA
RHOBTB3	ENSG00000164292:E022	15	ENSG00000164292	E022	10.6082	0.0335309	22.1158	2.57e-06	0.000666719	3.8676	8.26572	-1.0957	5	95091466	95091797	332	+	10	10	19	6	9	9	ENST00000504949	NA	NA	NA	NA	NA	NA	NA	NA	NA	NA	NA	NA	NA	NA	NA	NA	NA	NA	NA	NA
HDAC9	ENSG00000048052:E057	15	ENSG00000048052	E057	9.53052	0.0258409	22.1047	2.58e-06	0.000670044	4.02186	8.12147	-1.01388	7	18706100	18706523	424	+	3	15	18	17	9	3	c("ENST00000456174"	"ENST00000428307"	"ENST00000417496"	"ENST00000524023"	"ENST00000406072"	"ENST00000405010")	NA	NA	NA	NA	NA	NA	NA	NA	NA	NA	NA	NA	NA	NA	NA
DYNLL1	ENSG00000088986:E019	15	ENSG00000088986	E019	61.2657	0.00505628	22.0987	2.59e-06	0.000671016	13.5921	10.8498	0.325095	12	120934700	120935476	777	+	42	76	80	104	51	40	ENST00000550845	NA	NA	NA	NA	NA	NA	NA	NA	NA	NA	NA	NA	NA	NA	NA	NA	NA	NA	NA	NA
C14orf159	ENSG00000133943:E022	15	ENSG00000133943	E022	11.4227	0.0103708	22.0851	2.61e-06	0.000674687	4.5872	7.94539	-0.792502	14	91580793	91580872	80	+	13	13	15	18	6	7	c("ENST00000519019"	"ENST00000525393"	"ENST00000517518"	"ENST00000517362"	"ENST00000521081"	"ENST00000523816"	"ENST00000518649"	"ENST00000518868"	"ENST00000428926")	NA	NA	NA	NA	NA	NA	NA	NA	NA	NA	NA	NA
ARHGEF2	ENSG00000116584:E049	15	ENSG00000116584	E049	54.2845	0.0124093	22.075	2.62e-06	0.000676553	9.71031	13.3301	-0.457103	1	155948156	155948218	63	-	61	43	99	58	33	39	c("ENST00000476273"	"ENST00000361247"	"ENST00000313667")	NA	NA	NA	NA	NA	NA	NA	NA	NA	NA	NA	NA	NA	NA	NA	NA	NA	NA
KRT7	ENSG00000135480:E003	15	ENSG00000135480	E003	74.746	0.0577544	22.0766	2.62e-06	0.000676553	16.9344	9.42441	0.845481	12	52626825	52626897	73	+	21	88	204	7	13	138	ENST00000552400	NA	NA	NA	NA	NA	NA	NA	NA	NA	NA	NA	NA	NA	NA	NA	NA	NA	NA	NA	NA
GLS	ENSG00000115419:E049	15	ENSG00000115419	E049	492.579	0.0343819	22.0653	2.64e-06	0.000678866	24.359	19.6674	0.308653	2	191827897	191830278	2382	+	186	681	302	679	418	735	ENST00000320717	NA	NA	NA	NA	NA	NA	NA	NA	NA	NA	NA	NA	NA	NA	NA	NA	NA	NA	NA	NA
SRRM1	ENSG00000133226:E021	15	ENSG00000133226	E021	26.1306	0.0373258	22.0572	2.65e-06	0.000680706	10.9923	6.29787	0.803556	1	24974080	24974514	435	+	10	19	20	69	32	19	ENST00000462710	NA	NA	NA	NA	NA	NA	NA	NA	NA	NA	NA	NA	NA	NA	NA	NA	NA	NA	NA	NA
C9orf85	ENSG00000155621:E015	15	ENSG00000155621	E015	122.802	0.0036834	22.057	2.65e-06	0.000680706	15.8456	14.3059	0.147471	9	74598167	74600970	2804	+	53	114	105	256	127	122	ENST00000486911	NA	NA	NA	NA	NA	NA	NA	NA	NA	NA	NA	NA	NA	NA	NA	NA	NA	NA	NA	NA
SGMS1	ENSG00000198964:E018	15	ENSG00000198964	E018	32.6166	0.0086262	22.048	2.66e-06	0.000681643	10.7506	7.96664	0.43237	10	52193236	52193316	81	-	11	34	22	63	29	45	c("ENST00000361781"	"ENST00000609445")	NA	NA	NA	NA	NA	NA	NA	NA	NA	NA	NA	NA	NA	NA	NA	NA	NA	NA	NA
TACC1	ENSG00000147526:E007	15	ENSG00000147526	E007	2.9085	0.0649887	22.0445	2.66e-06	0.000682344	4.58292	0.007905	9.17929	8	38586158	38586189	32	+	0	0	0	5	5	6	c("ENST00000522474"	"ENST00000520340"	"ENST00000520615"	"ENST00000443286"	"ENST00000519416"	"ENST00000518415"	"ENST00000522983")	NA	NA	NA	NA	NA	NA	NA	NA	NA	NA	NA	NA	NA	NA
RPL37A	ENSG00000197756:E002	15	ENSG00000197756	E002	30.1151	0.0867505	22.0209	2.7e-06	0.000690202	5.29448	11.1465	-1.07403	2	217363548	217363566	19	+	54	54	49	7	7	9	c("ENST00000478153"	"ENST00000491306"	"ENST00000490649")	NA	NA	NA	NA	NA	NA	NA	NA	NA	NA	NA	NA	NA	NA	NA	NA	NA	NA
ECHDC2	ENSG00000121310:E014	15	ENSG00000121310	E014	25.625	0.00740748	21.9851	2.75e-06	0.000700934	7.21014	10.2382	-0.505866	1	53364897	53367713	2817	-	18	30	24	45	20	24	ENST00000539680	NA	NA	NA	NA	NA	NA	NA	NA	NA	NA	NA	NA	NA	NA	NA	NA	NA	NA	NA	NA
ARMCX4	ENSG00000196440:E025	15	ENSG00000196440	E025	7.92788	0.0190101	21.9814	2.75e-06	0.000701713	6.49547	3.40359	0.932375	X	100753132	100753322	191	+	1	4	5	29	12	3	c("ENST00000442270"	"ENST00000455331"	"ENST00000445416"	"ENST00000354842"	"ENST00000452188"	"ENST00000433011")	NA	NA	NA	NA	NA	NA	NA	NA	NA	NA	NA	NA	NA	NA	NA
MPRIP	ENSG00000133030:E062	15	ENSG00000133030	E062	932.012	0.00405546	21.9706	2.77e-06	0.000705074	26.4809	24.5845	0.107204	17	17089963	17092554	2592	+	727	1077	1181	1385	701	773	ENST00000395811	NA	NA	NA	NA	NA	NA	NA	NA	NA	NA	NA	NA	NA	NA	NA	NA	NA	NA	NA	NA
RECQL4	ENSG00000160957:E008	15	ENSG00000160957	E008	3.28843	0.0741868	21.948	2.8e-06	0.000710553	5.73591	1.50356	1.93164	8	145737285	145737293	9	-	2	1	1	6	3	6	ENST00000531875	NA	NA	NA	NA	NA	NA	NA	NA	NA	NA	NA	NA	NA	NA	NA	NA	NA	NA	NA	NA
ZDHHC3	ENSG00000163812:E011	15	ENSG00000163812	E011	67.159	0.00509653	21.9382	2.82e-06	0.000713625	11.2955	13.7965	-0.288557	3	44974399	44974482	84	-	66	87	101	101	33	43	c("ENST00000296127"	"ENST00000479314")	NA	NA	NA	NA	NA	NA	NA	NA	NA	NA	NA	NA	NA	NA	NA	NA	NA	NA	NA
SUFU	ENSG00000107882:E016	15	ENSG00000107882	E016	11.5015	0.0619019	21.9305	2.83e-06	0.000715309	3.24613	7.91189	-1.2853	10	104378823	104379219	397	+	23	22	12	4	3	3	ENST00000369899	NA	NA	NA	NA	NA	NA	NA	NA	NA	NA	NA	NA	NA	NA	NA	NA	NA	NA	NA	NA
SLC7A7	ENSG00000155465:E049	15	ENSG00000155465	E049	1.68347	0.0437993	21.9308	2.83e-06	0.000715309	0.911617	4.91067	-2.42942	14	23290442	23290649	208	-	3	3	2	1	1	0	ENST00000554741	NA	NA	NA	NA	NA	NA	NA	NA	NA	NA	NA	NA	NA	NA	NA	NA	NA	NA	NA	NA
CD46	ENSG00000117335:E021	15	ENSG00000117335	E021	45.3753	0.00629401	21.9223	2.84e-06	0.000717802	11.8626	9.1809	0.369712	1	207943398	207943654	257	+	5	45	29	122	55	42	c("ENST00000488596"	"ENST00000490278"	"ENST00000469535")	NA	NA	NA	NA	NA	NA	NA	NA	NA	NA	NA	NA	NA	NA	NA	NA	NA	NA
PSMD6	ENSG00000163636:E008	15	ENSG00000163636	E008	61.9066	0.0279991	21.9058	2.86e-06	0.00072342	14.4115	10.0466	0.520522	3	63999284	64003408	4125	-	35	73	55	135	50	53	ENST00000467853	NA	NA	NA	NA	NA	NA	NA	NA	NA	NA	NA	NA	NA	NA	NA	NA	NA	NA	NA	NA
LUC7L	ENSG00000007392:E038	15	ENSG00000007392	E038	31.1739	0.0139969	21.8992	2.87e-06	0.000725326	11.0284	7.4351	0.568799	16	278488	278699	212	-	10	30	18	92	25	33	c("ENST00000426094"	"ENST00000428363")	NA	NA	NA	NA	NA	NA	NA	NA	NA	NA	NA	NA	NA	NA	NA	NA	NA	NA	NA
CRYZ	ENSG00000116791:E009	15	ENSG00000116791	E009	34.1798	0.0217064	21.8847	2.9e-06	0.000729766	11.5585	7.55659	0.613144	1	75172889	75174511	1623	-	18	34	10	115	32	21	ENST00000492102	NA	NA	NA	NA	NA	NA	NA	NA	NA	NA	NA	NA	NA	NA	NA	NA	NA	NA	NA	NA
RPLP0	ENSG00000089157:E014	15	ENSG00000089157	E014	34.2587	0.0162221	21.8776	2.91e-06	0.000731788	7.64904	11.5143	-0.59008	12	120636161	120636356	196	-	21	75	72	28	14	19	ENST00000548568	NA	NA	NA	NA	NA	NA	NA	NA	NA	NA	NA	NA	NA	NA	NA	NA	NA	NA	NA	NA
ECHDC2	ENSG00000121310:E011	15	ENSG00000121310	E011	34.7583	0.00555899	21.8287	2.98e-06	0.000747657	8.48429	11.2599	-0.408323	1	53363157	53364845	1689	-	18	36	39	70	28	33	c("ENST00000479183"	"ENST00000539680")	NA	NA	NA	NA	NA	NA	NA	NA	NA	NA	NA	NA	NA	NA	NA	NA	NA	NA	NA
DEAF1	ENSG00000177030:E035	15	ENSG00000177030	E035	59.5	0.0508986	21.8161	3e-06	0.000751396	13.2507	7.92633	0.741345	11	697486	697999	514	-	10	27	14	196	72	68	ENST00000526857	NA	NA	NA	NA	NA	NA	NA	NA	NA	NA	NA	NA	NA	NA	NA	NA	NA	NA	NA	NA
AGBL3	ENSG00000146856:E014	15	ENSG00000146856	E014	12.5415	0.0178812	21.8108	3.01e-06	0.000752881	7.7737	4.5609	0.769282	7	134695017	134697262	2246	+	4	8	6	48	9	12	ENST00000476700	NA	NA	NA	NA	NA	NA	NA	NA	NA	NA	NA	NA	NA	NA	NA	NA	NA	NA	NA	NA
SHMT2	ENSG00000182199:E018	15	ENSG00000182199	E018	67.0577	0.0239275	21.7587	3.09e-06	0.000769889	13.9209	9.58691	0.538112	12	57624019	57624027	9	+	19	37	39	96	57	143	c("ENST00000557302"	"ENST00000414700"	"ENST00000553529"	"ENST00000557348")	NA	NA	NA	NA	NA	NA	NA	NA	NA	NA	NA	NA	NA	NA	NA	NA	NA
SREBF1	ENSG00000072310:E070	15	ENSG00000072310	E070	42.7674	0.022728	21.7104	3.17e-06	0.000788286	10.4074	5.94457	0.807959	17	17726832	17726908	77	-	7	3	7	180	66	25	c("ENST00000476994"	"ENST00000423161"	"ENST00000583732"	"ENST00000355815")	NA	NA	NA	NA	NA	NA	NA	NA	NA	NA	NA	NA	NA	NA	NA	NA	NA
KIF13A	ENSG00000137177:E005	15	ENSG00000137177	E005	40.0564	0.00513081	21.6984	3.19e-06	0.000791356	8.73267	11.5392	-0.402048	6	17763928	17764385	458	-	45	69	56	40	23	18	c("ENST00000378843"	"ENST00000378816"	"ENST00000378826"	"ENST00000259711")	NA	NA	NA	NA	NA	NA	NA	NA	NA	NA	NA	NA	NA	NA	NA	NA	NA
GAS5	ENSG00000234741:E057	15	ENSG00000234741	E057	8.2296	0.0668136	21.6905	3.2e-06	0.000793366	2.77355	7.27277	-1.39077	1	173836182	173836292	111	-	9	25	11	3	2	3	ENST00000432536	NA	NA	NA	NA	NA	NA	NA	NA	NA	NA	NA	NA	NA	NA	NA	NA	NA	NA	NA	NA
EEF1A1	ENSG00000156508:E016	15	ENSG00000156508	E016	14.1612	0.0247497	21.6048	3.35e-06	0.000827765	4.84557	8.81968	-0.864061	6	74228952	74229059	108	-	11	32	24	16	2	10	ENST00000495333	NA	NA	NA	NA	NA	NA	NA	NA	NA	NA	NA	NA	NA	NA	NA	NA	NA	NA	NA	NA
TCF3	ENSG00000071564:E004	15	ENSG00000071564	E004	54.6447	0.00526733	21.597	3.36e-06	0.000829724	13.1334	10.2817	0.353164	19	1609549	1609598	50	-	40	50	60	118	31	54	c("ENST00000344749"	"ENST00000587425"	"ENST00000453954"	"ENST00000592395"	"ENST00000262965")	NA	NA	NA	NA	NA	NA	NA	NA	NA	NA	NA	NA	NA	NA	NA	NA
ADARB1	ENSG00000197381:E013	15	ENSG00000197381	E013	20.1257	0.0229288	21.5888	3.38e-06	0.000832628	5.99607	9.72438	-0.697589	21	46554630	46554747	118	+	30	22	29	31	4	11	c("ENST00000464215"	"ENST00000460734"	"ENST00000389861"	"ENST00000462214")	NA	NA	NA	NA	NA	NA	NA	NA	NA	NA	NA	NA	NA	NA	NA	NA	NA
DPY19L4	ENSG00000156162:E017	15	ENSG00000156162	E017	13.6116	0.0106997	21.5703	3.41e-06	0.000839351	5.03789	8.43396	-0.743391	8	95756713	95757211	499	+	8	30	18	14	10	8	c("ENST00000519176"	"ENST00000521525")	NA	NA	NA	NA	NA	NA	NA	NA	NA	NA	NA	NA	NA	NA	NA	NA	NA	NA	NA
C9orf3	ENSG00000148120:E044	15	ENSG00000148120	E044	133.43	0.00563995	21.5616	3.43e-06	0.000842497	13.9285	16.2979	-0.226647	9	97781732	97782515	784	+	93	262	302	55	48	104	c("ENST00000496567"	"ENST00000482056")	NA	NA	NA	NA	NA	NA	NA	NA	NA	NA	NA	NA	NA	NA	NA	NA	NA	NA	NA
SERHL2	ENSG00000183569:E026	15	ENSG00000183569	E026	30.8091	0.0131435	21.5486	3.45e-06	0.000846898	7.91034	10.8025	-0.449555	22	42967210	42967670	461	+	21	53	50	34	25	15	c("ENST00000534080"	"ENST00000416156"	"ENST00000477564")	NA	NA	NA	NA	NA	NA	NA	NA	NA	NA	NA	NA	NA	NA	NA	NA	NA	NA
CRYAB	ENSG00000109846:E034	15	ENSG00000109846	E034	27.4948	0.0195572	21.5144	3.51e-06	0.000861287	10.7762	6.76769	0.671119	11	111783938	111784071	134	-	21	14	16	81	19	27	ENST00000527899	NA	NA	NA	NA	NA	NA	NA	NA	NA	NA	NA	NA	NA	NA	NA	NA	NA	NA	NA	NA
ANTXR1	ENSG00000169604:E023	15	ENSG00000169604	E023	1040.36	0.0111126	21.5031	3.53e-06	0.00086453	24.875	27.3432	-0.136487	2	69372458	69373533	1076	+	1093	1154	1071	1729	431	1023	ENST00000409829	NA	NA	NA	NA	NA	NA	NA	NA	NA	NA	NA	NA	NA	NA	NA	NA	NA	NA	NA	NA
TMEM198B	ENSG00000182796:E001	15	ENSG00000182796	E001	2.566	0.0277699	21.494	3.55e-06	0.000867966	1.61402	5.29079	-1.71282	12	56223529	56223609	81	+	2	7	3	3	2	0	ENST00000478241	NA	NA	NA	NA	NA	NA	NA	NA	NA	NA	NA	NA	NA	NA	NA	NA	NA	NA	NA	NA
RBFOX2	ENSG00000100320:E034	15	ENSG00000100320	E034	122.848	0.00467719	21.4919	3.55e-06	0.000868231	14.4261	15.9038	-0.140692	22	36236239	36236265	27	-	129	132	151	151	98	85	c("ENST00000414461"	"ENST00000416721"	"ENST00000491982"	"ENST00000449924"	"ENST00000397305"	"ENST00000405409"	"ENST00000262829")	NA	NA	NA	NA	NA	NA	NA	NA	NA	NA	NA	NA	NA	NA
CAST	ENSG00000153113:E104	15	ENSG00000153113	E104	246.188	0.00153336	21.4853	3.57e-06	0.000870552	19.3647	17.5952	0.138249	5	96108938	96108971	34	+	129	215	211	515	209	277	c("ENST00000325674"	"ENST00000511049"	"ENST00000437034"	"ENST00000395813"	"ENST00000395812"	"ENST00000359176"	"ENST00000309190")	NA	NA	NA	NA	NA	NA	NA	NA	NA	NA	NA	NA	NA	NA
DCN	ENSG00000011465:E022	15	ENSG00000011465	E022	46.8776	0.00704088	21.4696	3.59e-06	0.000877024	8.13107	11.7997	-0.537233	12	91565919	91566304	386	-	4	16	34	78	36	111	ENST00000546745	NA	NA	NA	NA	NA	NA	NA	NA	NA	NA	NA	NA	NA	NA	NA	NA	NA	NA	NA	NA
MNT	ENSG00000070444:E009	15	ENSG00000070444	E009	67.9395	0.00566253	21.4163	3.7e-06	0.000896874	11.6929	13.7563	-0.234458	17	2292560	2294696	2137	-	48	66	83	166	43	46	ENST00000575402	NA	NA	NA	NA	NA	NA	NA	NA	NA	NA	NA	NA	NA	NA	NA	NA	NA	NA	NA	NA
LAS1L	ENSG00000001497:E007	15	ENSG00000001497	E007	74.6146	0.00987043	21.3977	3.73e-06	0.000904914	14.4824	11.5904	0.321367	X	64740698	64743439	2742	-	57	105	95	106	50	60	ENST00000484069	NA	NA	NA	NA	NA	NA	NA	NA	NA	NA	NA	NA	NA	NA	NA	NA	NA	NA	NA	NA
TMEM87A	ENSG00000103978:E029	15	ENSG00000103978	E029	21.0213	0.0213064	21.3653	3.8e-06	0.000918895	5.19138	9.15402	-0.818289	15	42550133	42550988	856	-	23	55	38	8	7	5	ENST00000307216	NA	NA	NA	NA	NA	NA	NA	NA	NA	NA	NA	NA	NA	NA	NA	NA	NA	NA	NA	NA
AOX1	ENSG00000138356:E005	15	ENSG00000138356	E005	80.2599	0.0122639	21.3631	3.8e-06	0.000919283	13.8975	10.9491	0.344022	2	201462120	201462228	109	+	23	54	36	102	91	153	c("ENST00000454629"	"ENST00000374700")	NA	NA	NA	NA	NA	NA	NA	NA	NA	NA	NA	NA	NA	NA	NA	NA	NA	NA	NA
ASXL1	ENSG00000171456:E014	15	ENSG00000171456	E014	7.89602	0.0123828	21.3018	3.92e-06	0.000945507	2.95404	6.38772	-1.11261	20	30960042	30960356	315	+	10	12	22	3	1	3	ENST00000375689	NA	NA	NA	NA	NA	NA	NA	NA	NA	NA	NA	NA	NA	NA	NA	NA	NA	NA	NA	NA
SLC2A13	ENSG00000151229:E012	15	ENSG00000151229	E012	6.28971	0.0185037	21.2903	3.95e-06	0.000948993	2.74261	6.14823	-1.16462	12	40343292	40345058	1767	-	7	15	13	5	2	0	ENST00000380858	NA	NA	NA	NA	NA	NA	NA	NA	NA	NA	NA	NA	NA	NA	NA	NA	NA	NA	NA	NA
CAPN5	ENSG00000149260:E029	15	ENSG00000149260	E029	443.272	0.0075429	21.2849	3.96e-06	0.000950943	22.8707	20.4552	0.161028	11	76835542	76837201	1660	+	375	410	426	1053	363	242	ENST00000278559	NA	NA	NA	NA	NA	NA	NA	NA	NA	NA	NA	NA	NA	NA	NA	NA	NA	NA	NA	NA
FAM13A	ENSG00000138640:E056	15	ENSG00000138640	E056	51.4474	0.0440622	21.2815	3.97e-06	0.000951915	8.54362	14.333	-0.746418	4	89910775	89912123	1349	-	41	110	66	54	27	33	ENST00000515600	NA	NA	NA	NA	NA	NA	NA	NA	NA	NA	NA	NA	NA	NA	NA	NA	NA	NA	NA	NA
KCNMA1	ENSG00000156113:E064	15	ENSG00000156113	E064	57.6206	0.0389163	21.2507	4.03e-06	0.000964411	7.71209	13.5475	-0.812833	10	79397323	79397400	78	-	59	116	156	19	13	17	c("ENST00000404857"	"ENST00000404771"	"ENST00000481070"	"ENST00000406533"	"ENST00000286627"	"ENST00000354353"	"ENST00000372443"	"ENST00000480683"	"ENST00000372440"	"ENST00000286628")	NA	NA	NA	NA	NA	NA	NA	NA	NA	NA	NA
RNF34	ENSG00000170633:E008	15	ENSG00000170633	E008	9.45198	0.0143101	21.243	4.05e-06	0.000967487	2.74687	6.59246	-1.26303	12	121840545	121840610	66	+	10	23	24	1	3	1	c("ENST00000554606"	"ENST00000392465"	"ENST00000553407")	NA	NA	NA	NA	NA	NA	NA	NA	NA	NA	NA	NA	NA	NA	NA	NA	NA	NA
ALPK1	ENSG00000073331:E024	15	ENSG00000073331	E024	36.8547	0.034621	21.2056	4.13e-06	0.000985806	7.9197	12.2442	-0.628582	4	113303709	113306002	2294	+	23	56	73	30	16	38	ENST00000509688	NA	NA	NA	NA	NA	NA	NA	NA	NA	NA	NA	NA	NA	NA	NA	NA	NA	NA	NA	NA
TIMM50	ENSG00000105197:E044	15	ENSG00000105197	E044	49.5743	0.00516524	21.1604	4.22e-06	0.00100779	12.6142	9.88557	0.351652	19	39980760	39981058	299	+	44	56	79	67	25	43	c("ENST00000601252"	"ENST00000595961")	NA	NA	NA	NA	NA	NA	NA	NA	NA	NA	NA	NA	NA	NA	NA	NA	NA	NA	NA
SKIV2L2	ENSG00000039123:E040	15	ENSG00000039123	E040	43.8253	0.0230076	21.1422	4.26e-06	0.00101282	12.5781	8.48543	0.567857	5	54718811	54720547	1737	+	20	36	31	104	45	43	ENST00000508716	NA	NA	NA	NA	NA	NA	NA	NA	NA	NA	NA	NA	NA	NA	NA	NA	NA	NA	NA	NA
MTA3	ENSG00000057935:E049	15	ENSG00000057935	E049	14.6836	0.0102952	21.1368	4.28e-06	0.0010149	7.75219	4.36249	0.829453	2	42980514	42980539	26	+	4	6	4	38	13	26	c("ENST00000405592"	"ENST00000467925"	"ENST00000409019"	"ENST00000406652"	"ENST00000405094")	NA	NA	NA	NA	NA	NA	NA	NA	NA	NA	NA	NA	NA	NA	NA	NA
IFT27	ENSG00000100360:E004	15	ENSG00000100360	E004	121.434	0.0104075	21.0881	4.39e-06	0.00103552	16.0445	13.1899	0.282648	22	37154454	37156789	2336	-	20	102	81	247	137	169	ENST00000471809	NA	NA	NA	NA	NA	NA	NA	NA	NA	NA	NA	NA	NA	NA	NA	NA	NA	NA	NA	NA
RPS12	ENSG00000112306:E005	15	ENSG00000112306	E005	196.077	0.0126437	21.0896	4.38e-06	0.00103552	18.6461	15.53	0.263816	6	133136228	133136363	136	+	42	135	201	291	122	405	ENST00000484616	NA	NA	NA	NA	NA	NA	NA	NA	NA	NA	NA	NA	NA	NA	NA	NA	NA	NA	NA	NA
ZNF706	ENSG00000120963:E001	15	ENSG00000120963	E001	6.85727	0.0336976	21.0899	4.38e-06	0.00103552	6.43786	2.51253	1.35744	8	102190106	102190224	119	-	2	1	3	21	4	13	ENST00000520984	NA	NA	NA	NA	NA	NA	NA	NA	NA	NA	NA	NA	NA	NA	NA	NA	NA	NA	NA	NA
GSTO1	ENSG00000148834:E004	15	ENSG00000148834	E004	6.75829	0.0141798	21.0887	4.39e-06	0.00103552	1.76902	5.88869	-1.735	10	106013952	106014221	270	+	5	22	19	2	0	0	c("ENST00000493946"	"ENST00000539281")	NA	NA	NA	NA	NA	NA	NA	NA	NA	NA	NA	NA	NA	NA	NA	NA	NA	NA	NA
SPON2	ENSG00000159674:E043	15	ENSG00000159674	E043	1.9343	0.0381177	21.0794	4.41e-06	0.00103943	1.18346	4.89613	-2.04864	4	1198770	1198876	107	-	3	5	1	2	1	0	c("ENST00000511672"	"ENST00000400762"	"ENST00000510542"	"ENST00000515553")	NA	NA	NA	NA	NA	NA	NA	NA	NA	NA	NA	NA	NA	NA	NA	NA	NA
CUX1	ENSG00000257923:E040	15	ENSG00000257923	E040	40.0076	0.00568948	21.073	4.42e-06	0.00104059	8.75981	11.9396	-0.446786	7	101847671	101847836	166	+	41	50	53	55	28	23	c("ENST00000549414"	"ENST00000360264"	"ENST00000556210"	"ENST00000550008"	"ENST00000546411"	"ENST00000292535")	NA	NA	NA	NA	NA	NA	NA	NA	NA	NA	NA	NA	NA	NA	NA
AKT2	ENSG00000105221:E095	15	ENSG00000105221	E095	7.27597	0.0196003	21.0653	4.44e-06	0.00104398	6.45285	2.92243	1.14277	19	40788124	40788154	31	-	1	2	5	22	11	6	c("ENST00000423127"	"ENST00000456441")	NA	NA	NA	NA	NA	NA	NA	NA	NA	NA	NA	NA	NA	NA	NA	NA	NA	NA	NA
PNKD	ENSG00000127838:E021	15	ENSG00000127838	E021	17.3675	0.0107777	21.0187	4.55e-06	0.0010657	8.23404	5.65246	0.542721	2	219206704	219206867	164	+	6	7	12	51	15	22	c("ENST00000273077"	"ENST00000258362"	"ENST00000436005")	NA	NA	NA	NA	NA	NA	NA	NA	NA	NA	NA	NA	NA	NA	NA	NA	NA	NA
ATP5C1	ENSG00000165629:E026	15	ENSG00000165629	E026	254.813	0.0254517	21.0202	4.54e-06	0.0010657	15.7571	20.06	-0.34832	10	7848937	7848973	37	+	275	561	480	143	106	74	c("ENST00000480528"	"ENST00000473809"	"ENST00000356708"	"ENST00000493053"	"ENST00000465936")	NA	NA	NA	NA	NA	NA	NA	NA	NA	NA	NA	NA	NA	NA	NA	NA
HMGN2	ENSG00000198830:E008	15	ENSG00000198830	E008	24.7802	0.00680829	21.0193	4.55e-06	0.0010657	9.92537	7.28249	0.446689	1	26799697	26799919	223	+	14	29	42	28	19	24	ENST00000466194	NA	NA	NA	NA	NA	NA	NA	NA	NA	NA	NA	NA	NA	NA	NA	NA	NA	NA	NA	NA
SH3BP2	ENSG00000087266:E068	15	ENSG00000087266	E068	966.205	0.0125331	21.0025	4.59e-06	0.00107312	26.7412	23.8204	0.166864	4	2836021	2842823	6803	+	383	636	903	2018	905	1223	c("ENST00000442312"	"ENST00000503393"	"ENST00000356331")	NA	NA	NA	NA	NA	NA	NA	NA	NA	NA	NA	NA	NA	NA	NA	NA	NA	NA
PSG5	ENSG00000204941:E010	15	ENSG00000204941	E010	1814.81	0.00115811	20.9991	4.59e-06	0.00107423	29.3874	28.3935	0.0496409	19	43679367	43679621	255	-	1295	1797	3876	935	1094	2098	c("ENST00000599812"	"ENST00000366175"	"ENST00000407356"	"ENST00000404580"	"ENST00000342951")	NA	NA	NA	NA	NA	NA	NA	NA	NA	NA	NA	NA	NA	NA	NA	NA
LIMA1	ENSG00000050405:E022	15	ENSG00000050405	E022	93.1013	0.0782938	20.985	4.63e-06	0.00108133	16.3839	9.66031	0.762133	12	50598127	50598334	208	-	10	47	59	237	89	150	ENST00000551486	NA	NA	NA	NA	NA	NA	NA	NA	NA	NA	NA	NA	NA	NA	NA	NA	NA	NA	NA	NA
SPTBN1	ENSG00000115306:E006	15	ENSG00000115306	E006	54.6159	0.0991336	20.9836	4.63e-06	0.00108133	6.76534	14.1041	-1.05988	2	54785531	54786024	494	+	85	51	162	16	20	6	ENST00000333896	NA	NA	NA	NA	NA	NA	NA	NA	NA	NA	NA	NA	NA	NA	NA	NA	NA	NA	NA	NA
SNX1	ENSG00000028528:E039	15	ENSG00000028528	E039	23.2816	0.0079366	20.98	4.64e-06	0.00108259	9.42379	6.16378	0.612491	15	64430241	64430296	56	+	7	15	12	43	23	40	c("ENST00000560861"	"ENST00000261889"	"ENST00000380285"	"ENST00000353874")	NA	NA	NA	NA	NA	NA	NA	NA	NA	NA	NA	NA	NA	NA	NA	NA	NA
SHISA5	ENSG00000164054:E026	15	ENSG00000164054	E026	102.915	0.00883644	20.953	4.71e-06	0.00109471	15.4961	12.8906	0.265586	3	48538591	48538611	21	-	45	75	97	210	90	130	c("ENST00000444115"	"ENST00000417841"	"ENST00000417962"	"ENST00000443308"	"ENST00000296444"	"ENST00000442747"	"ENST00000415268"	"ENST00000424965")	NA	NA	NA	NA	NA	NA	NA	NA	NA	NA	NA	NA	NA
PDE4DIP	ENSG00000178104:E076	15	ENSG00000178104	E076	23.5207	0.00797747	20.9117	4.81e-06	0.00111691	6.76088	10.032	-0.569328	1	144892240	144892500	261	-	25	32	22	33	13	20	c("ENST00000369351"	"ENST00000533963"	"ENST00000467859")	NA	NA	NA	NA	NA	NA	NA	NA	NA	NA	NA	NA	NA	NA	NA	NA	NA	NA
LRRC75A-AS1	ENSG00000175061:E032	15	ENSG00000175061	E032	34.8814	0.0210843	20.9099	4.81e-06	0.00111709	7.92447	11.6351	-0.554102	17	16343421	16343424	4	+	22	60	74	33	22	18	c("ENST00000497774"	"ENST00000578757")	NA	NA	NA	NA	NA	NA	NA	NA	NA	NA	NA	NA	NA	NA	NA	NA	NA	NA	NA
SLC7A8	ENSG00000092068:E025	15	ENSG00000092068	E025	89.663	0.00806239	20.8313	5.02e-06	0.00116045	12.0038	14.2853	-0.251045	14	23634494	23634645	152	-	208	86	86	123	14	13	c("ENST00000469263"	"ENST00000316902")	NA	NA	NA	NA	NA	NA	NA	NA	NA	NA	NA	NA	NA	NA	NA	NA	NA	NA	NA
NIM1K	ENSG00000177453:E005	15	ENSG00000177453	E005	8.48115	0.0273127	20.7206	5.31e-06	0.00122412	3.88026	7.35483	-0.922537	5	43192954	43193758	805	+	8	13	8	16	3	7	ENST00000512796	NA	NA	NA	NA	NA	NA	NA	NA	NA	NA	NA	NA	NA	NA	NA	NA	NA	NA	NA	NA
ARHGEF3	ENSG00000163947:E023	15	ENSG00000163947	E023	3.55469	0.0280511	20.6916	5.4e-06	0.00123916	1.98277	5.67268	-1.51651	3	56835731	56835977	247	-	6	7	2	5	1	1	c("ENST00000495373"	"ENST00000465659"	"ENST00000296315")	NA	NA	NA	NA	NA	NA	NA	NA	NA	NA	NA	NA	NA	NA	NA	NA	NA	NA
RCOR3	ENSG00000117625:E014	15	ENSG00000117625	E014	11.8292	0.00985929	20.6865	5.41e-06	0.00124153	4.57571	7.82353	-0.773824	1	211434271	211434544	274	+	11	24	18	11	5	7	ENST00000472734	NA	NA	NA	NA	NA	NA	NA	NA	NA	NA	NA	NA	NA	NA	NA	NA	NA	NA	NA	NA
KCTD9	ENSG00000104756:E015	15	ENSG00000104756	E015	19.9732	0.00975678	20.6763	5.44e-06	0.00124637	9.18744	6.16137	0.576412	8	25297181	25297308	128	-	12	16	14	39	18	24	c("ENST00000518067"	"ENST00000518997"	"ENST00000523294"	"ENST00000519665")	NA	NA	NA	NA	NA	NA	NA	NA	NA	NA	NA	NA	NA	NA	NA	NA	NA
PTS	ENSG00000150787:E008	15	ENSG00000150787	E008	50.3044	0.0602004	20.6688	5.46e-06	0.00125034	14.3811	8.39871	0.775932	11	112099397	112100227	831	+	23	60	38	129	42	41	ENST00000525645	NA	NA	NA	NA	NA	NA	NA	NA	NA	NA	NA	NA	NA	NA	NA	NA	NA	NA	NA	NA
GLS	ENSG00000115419:E048	15	ENSG00000115419	E048	29.5915	0.0313747	20.6534	5.5e-06	0.00125949	10.9703	7.23175	0.60119	2	191827885	191827896	12	+	6	39	20	47	33	38	c("ENST00000320717"	"ENST00000412247")	NA	NA	NA	NA	NA	NA	NA	NA	NA	NA	NA	NA	NA	NA	NA	NA	NA	NA	NA
PRKCDBP	ENSG00000170955:E007	15	ENSG00000170955	E007	54.8437	0.0108528	20.6472	5.52e-06	0.00126263	10.2024	12.6364	-0.308677	11	6340983	6341292	310	-	64	70	100	59	28	25	ENST00000532354	NA	NA	NA	NA	NA	NA	NA	NA	NA	NA	NA	NA	NA	NA	NA	NA	NA	NA	NA	NA
DPH3	ENSG00000154813:E002	15	ENSG00000154813	E002	744.978	0.00361909	20.6445	5.53e-06	0.00126352	24.91	23.8998	0.0597232	3	16299486	16301416	1931	-	424	1203	969	1098	491	635	c("ENST00000383775"	"ENST00000488423")	NA	NA	NA	NA	NA	NA	NA	NA	NA	NA	NA	NA	NA	NA	NA	NA	NA	NA	NA
PIN4	ENSG00000102309:E015	15	ENSG00000102309	E015	3.15311	0.0356167	20.6256	5.58e-06	0.00127515	4.71517	0.984323	2.26011	X	71482557	71482976	420	+	0	1	0	6	5	6	c("ENST00000496835"	"ENST00000423432")	NA	NA	NA	NA	NA	NA	NA	NA	NA	NA	NA	NA	NA	NA	NA	NA	NA	NA	NA
MIR4435-2HG	ENSG00000172965:E034	15	ENSG00000172965	E034	29.8978	0.0223144	20.5777	5.73e-06	0.00130177	6.29159	10.4356	-0.730013	2	112227364	112227564	201	-	42	59	56	15	11	5	c("ENST00000439494"	"ENST00000441075"	"ENST00000604981")	NA	NA	NA	NA	NA	NA	NA	NA	NA	NA	NA	NA	NA	NA	NA	NA	NA	NA
CAST	ENSG00000153113:E031	15	ENSG00000153113	E031	72.4469	0.00493037	20.5704	5.75e-06	0.00130576	11.6371	14.0116	-0.267888	5	96038561	96038619	59	+	68	102	91	93	36	64	c("ENST00000509903"	"ENST00000511049"	"ENST00000511782"	"ENST00000508117"	"ENST00000513666"	"ENST00000510156"	"ENST00000508197"	"ENST00000504465"	"ENST00000504221"	"ENST00000309190")	NA	NA	NA	NA	NA	NA	NA	NA	NA	NA	NA
GABPB1	ENSG00000104064:E028	15	ENSG00000104064	E028	17.1138	0.0161825	20.5582	5.78e-06	0.00131222	9.11187	5.67815	0.682327	15	50647351	50647388	38	-	12	22	11	31	11	20	c("ENST00000359031"	"ENST00000380877"	"ENST00000396464"	"ENST00000560825"	"ENST00000558970")	NA	NA	NA	NA	NA	NA	NA	NA	NA	NA	NA	NA	NA	NA	NA	NA
UMPS	ENSG00000114491:E019	15	ENSG00000114491	E019	30.0623	0.0144178	20.5418	5.83e-06	0.00132091	11.0049	7.6384	0.526798	3	124463605	124464040	436	+	19	31	53	33	22	30	ENST00000232607	NA	NA	NA	NA	NA	NA	NA	NA	NA	NA	NA	NA	NA	NA	NA	NA	NA	NA	NA	NA
COA4	ENSG00000181924:E009	15	ENSG00000181924	E009	30.8362	0.0094143	20.5414	5.84e-06	0.00132091	6.8372	10.0249	-0.552113	11	73587524	73587611	88	-	29	62	85	16	6	9	c("ENST00000537289"	"ENST00000545127"	"ENST00000544575"	"ENST00000537581")	NA	NA	NA	NA	NA	NA	NA	NA	NA	NA	NA	NA	NA	NA	NA	NA	NA
PNPLA4	ENSG00000006757:E002	15	ENSG00000006757	E002	69.9755	0.00593961	20.5279	5.88e-06	0.00132752	13.7664	11.3643	0.276645	X	7866804	7868858	2055	-	45	74	44	148	64	65	c("ENST00000537427"	"ENST00000381042"	"ENST00000444736")	NA	NA	NA	NA	NA	NA	NA	NA	NA	NA	NA	NA	NA	NA	NA	NA	NA	NA
PIN4	ENSG00000102309:E016	15	ENSG00000102309	E016	8.56219	0.0142841	20.5258	5.88e-06	0.00132752	6.84052	3.49826	0.967469	X	71482977	71483814	838	+	4	8	1	19	12	8	ENST00000423432	NA	NA	NA	NA	NA	NA	NA	NA	NA	NA	NA	NA	NA	NA	NA	NA	NA	NA	NA	NA
CKAP5	ENSG00000175216:E068	15	ENSG00000175216	E068	2.98822	0.0260562	20.5143	5.92e-06	0.00133303	4.91338	1.28359	1.93653	11	46848313	46848404	92	-	0	2	0	7	5	4	ENST00000526496	NA	NA	NA	NA	NA	NA	NA	NA	NA	NA	NA	NA	NA	NA	NA	NA	NA	NA	NA	NA
AKT2	ENSG00000105221:E092	15	ENSG00000105221	E092	10.5028	0.0269174	20.5081	5.94e-06	0.00133448	7.2956	3.68818	0.984117	19	40785132	40785237	106	-	1	5	7	20	17	13	c("ENST00000416994"	"ENST00000537834")	NA	NA	NA	NA	NA	NA	NA	NA	NA	NA	NA	NA	NA	NA	NA	NA	NA	NA	NA
PLD1	ENSG00000075651:E053	15	ENSG00000075651	E053	2.90263	0.0281528	20.5045	5.95e-06	0.00133604	1.72988	5.71061	-1.72297	3	171506371	171507325	955	-	3	2	4	5	3	1	c("ENST00000460926"	"ENST00000497307")	NA	NA	NA	NA	NA	NA	NA	NA	NA	NA	NA	NA	NA	NA	NA	NA	NA	NA	NA
KIAA0825	ENSG00000185261:E008	15	ENSG00000185261	E008	2.68559	0.0377748	20.5017	5.96e-06	0.00133701	1.2121	5.03107	-2.05336	5	93748679	93752765	4087	-	4	7	4	1	0	1	ENST00000504117	NA	NA	NA	NA	NA	NA	NA	NA	NA	NA	NA	NA	NA	NA	NA	NA	NA	NA	NA	NA
RUFY3	ENSG00000018189:E008	15	ENSG00000018189	E008	36.1147	0.0236431	20.4703	6.06e-06	0.00135624	11.0972	7.11439	0.641389	4	71588372	71588468	97	+	12	22	7	115	41	37	c("ENST00000381006"	"ENST00000226328"	"ENST00000536664")	NA	NA	NA	NA	NA	NA	NA	NA	NA	NA	NA	NA	NA	NA	NA	NA	NA	NA
CASK	ENSG00000147044:E017	15	ENSG00000147044	E017	27.0006	0.00996759	20.4292	6.19e-06	0.00138074	7.12312	10.2945	-0.53129	X	41416285	41416353	69	-	25	45	49	24	17	12	c("ENST00000378158"	"ENST00000361962"	"ENST00000378168"	"ENST00000378163"	"ENST00000378166"	"ENST00000318588")	NA	NA	NA	NA	NA	NA	NA	NA	NA	NA	NA	NA	NA	NA	NA
GAS5	ENSG00000234741:E031	15	ENSG00000234741	E031	50.9803	0.0730094	20.4074	6.26e-06	0.00139554	8.1221	13.9774	-0.78317	1	173834421	173834485	65	-	35	122	100	30	29	19	c("ENST00000442067"	"ENST00000416952"	"ENST00000436656")	NA	NA	NA	NA	NA	NA	NA	NA	NA	NA	NA	NA	NA	NA	NA	NA	NA	NA
SF3B1	ENSG00000115524:E040	15	ENSG00000115524	E040	70.874	0.0355215	20.3674	6.39e-06	0.00141994	14.1886	9.56021	0.56962	2	198284840	198284904	65	-	16	47	29	138	126	66	ENST00000487698	NA	NA	NA	NA	NA	NA	NA	NA	NA	NA	NA	NA	NA	NA	NA	NA	NA	NA	NA	NA
SMARCA2	ENSG00000080503:E045	15	ENSG00000080503	E045	1.60999	0.0384343	20.3277	6.52e-06	0.00144563	0.0565224	4.0328	-6.15682	9	2158588	2158594	7	+	3	4	3	0	0	0	c("ENST00000382183"	"ENST00000423555"	"ENST00000382185"	"ENST00000302401")	NA	NA	NA	NA	NA	NA	NA	NA	NA	NA	NA	NA	NA	NA	NA	NA	NA
AOX1	ENSG00000138356:E006	15	ENSG00000138356	E006	100.845	0.0127773	20.321	6.55e-06	0.0014497	14.9774	12.1929	0.296754	2	201464343	201464469	127	+	35	61	55	183	91	180	c("ENST00000454629"	"ENST00000374700")	NA	NA	NA	NA	NA	NA	NA	NA	NA	NA	NA	NA	NA	NA	NA	NA	NA	NA	NA
DLC1	ENSG00000164741:E041	15	ENSG00000164741	E041	19.2832	0.00991229	20.308	6.59e-06	0.00145751	8.88846	5.86582	0.599599	8	13251062	13251202	141	-	13	9	14	31	22	24	c("ENST00000316609"	"ENST00000276297"	"ENST00000511869")	NA	NA	NA	NA	NA	NA	NA	NA	NA	NA	NA	NA	NA	NA	NA	NA	NA	NA
ARPC2	ENSG00000163466:E020	15	ENSG00000163466	E020	22.2784	0.0338581	20.3026	6.61e-06	0.00146058	10.3249	6.25825	0.722302	2	219097723	219099074	1352	+	9	16	29	50	21	20	ENST00000470146	NA	NA	NA	NA	NA	NA	NA	NA	NA	NA	NA	NA	NA	NA	NA	NA	NA	NA	NA	NA
TRIO	ENSG00000038382:E055	15	ENSG00000038382	E055	21.988	0.00816873	20.2968	6.63e-06	0.00146388	9.58454	6.61407	0.535171	5	14440928	14441469	542	+	14	14	30	31	20	25	ENST00000515710	NA	NA	NA	NA	NA	NA	NA	NA	NA	NA	NA	NA	NA	NA	NA	NA	NA	NA	NA	NA
NUTF2	ENSG00000102898:E019	15	ENSG00000102898	E019	221.007	0.0189764	20.2956	6.64e-06	0.00146388	19.9818	16.4191	0.283313	16	67905227	67906470	1244	+	144	219	313	432	145	186	c("ENST00000587481"	"ENST00000219169")	NA	NA	NA	NA	NA	NA	NA	NA	NA	NA	NA	NA	NA	NA	NA	NA	NA	NA	NA
ZNF451	ENSG00000112200:E025	15	ENSG00000112200	E025	307.896	0.0282491	20.2433	6.82e-06	0.00150294	17.439	22.0014	-0.335279	6	56967678	56974514	6837	+	223	682	355	311	251	140	ENST00000370708	NA	NA	NA	NA	NA	NA	NA	NA	NA	NA	NA	NA	NA	NA	NA	NA	NA	NA	NA	NA
HEBP2	ENSG00000051620:E010	15	ENSG00000051620	E010	436.005	0.0151033	20.2353	6.85e-06	0.00150655	22.883	19.8802	0.202941	6	138734311	138743334	9024	+	122	509	424	673	468	515	ENST00000607197	NA	NA	NA	NA	NA	NA	NA	NA	NA	NA	NA	NA	NA	NA	NA	NA	NA	NA	NA	NA
SYNPO	ENSG00000171992:E013	15	ENSG00000171992	E013	738.162	0.00338218	20.2243	6.89e-06	0.00151311	23.9467	23.1873	0.0464923	5	150035966	150038782	2817	+	387	291	485	1969	858	671	ENST00000307662	NA	NA	NA	NA	NA	NA	NA	NA	NA	NA	NA	NA	NA	NA	NA	NA	NA	NA	NA	NA
PDE4DIP	ENSG00000178104:E054	15	ENSG00000178104	E054	63.3314	0.00578328	20.2243	6.89e-06	0.00151311	12.6203	9.95174	0.342727	1	144867921	144867980	60	-	19	28	31	156	61	99	c("ENST00000369359"	"ENST00000526664"	"ENST00000313382"	"ENST00000530740"	"ENST00000369356"	"ENST00000369354"	"ENST00000524974"	"ENST00000479369")	NA	NA	NA	NA	NA	NA	NA	NA	NA	NA	NA	NA	NA
EIF4H	ENSG00000106682:E013	15	ENSG00000106682	E013	122.565	0.0420751	20.2036	6.96e-06	0.00152741	11.4999	16.5327	-0.523707	7	73604618	73604636	19	+	188	232	212	49	36	37	c("ENST00000495187"	"ENST00000265753")	NA	NA	NA	NA	NA	NA	NA	NA	NA	NA	NA	NA	NA	NA	NA	NA	NA	NA	NA
GFM1	ENSG00000168827:E021	15	ENSG00000168827	E021	3.80098	0.0834443	20.177	7.06e-06	0.00154769	5.56565	1.30362	2.09402	3	158373594	158375307	1714	+	0	1	1	12	8	2	ENST00000312756	NA	NA	NA	NA	NA	NA	NA	NA	NA	NA	NA	NA	NA	NA	NA	NA	NA	NA	NA	NA
TBX3	ENSG00000135111:E009	15	ENSG00000135111	E009	111.992	0.00233335	20.1499	7.16e-06	0.00156764	13.933	15.4101	-0.145363	12	115117718	115117738	21	-	126	192	150	141	49	56	c("ENST00000257566"	"ENST00000548503")	NA	NA	NA	NA	NA	NA	NA	NA	NA	NA	NA	NA	NA	NA	NA	NA	NA	NA	NA
SMARCA2	ENSG00000080503:E044	15	ENSG00000080503	E044	3.85788	0.0290527	20.1372	7.21e-06	0.00157696	1.77745	5.44917	-1.61622	9	2158513	2158587	75	+	5	9	5	0	2	2	c("ENST00000417599"	"ENST00000324954"	"ENST00000423555"	"ENST00000382185"	"ENST00000382186"	"ENST00000302401"	"ENST00000382183")	NA	NA	NA	NA	NA	NA	NA	NA	NA	NA	NA	NA	NA	NA
HDAC9	ENSG00000048052:E056	15	ENSG00000048052	E056	15.7769	0.0884695	20.1207	7.27e-06	0.00158837	4.76889	10.2069	-1.09782	7	18705836	18706099	264	+	17	19	25	36	5	5	c("ENST00000456174"	"ENST00000405010"	"ENST00000524023"	"ENST00000428307"	"ENST00000401921"	"ENST00000406451"	"ENST00000523867"	"ENST00000406072"	"ENST00000461159"	"ENST00000432645"	"ENST00000441542"	"ENST00000417496")	NA	NA	NA	NA	NA	NA	NA	NA	NA
CDC16	ENSG00000130177:E014	15	ENSG00000130177	E014	65.2	0.00824263	20.1104	7.31e-06	0.00159544	13.7244	10.9067	0.331529	13	115007756	115008150	395	+	24	66	60	147	54	72	ENST00000494766	NA	NA	NA	NA	NA	NA	NA	NA	NA	NA	NA	NA	NA	NA	NA	NA	NA	NA	NA	NA
RPL34	ENSG00000109475:E001	15	ENSG00000109475	E001	3.66795	0.030756	20.0856	7.41e-06	0.00161106	1.50366	5.01737	-1.73845	4	109541722	109541724	3	+	3	13	7	1	1	0	ENST00000394667	NA	NA	NA	NA	NA	NA	NA	NA	NA	NA	NA	NA	NA	NA	NA	NA	NA	NA	NA	NA
NUMA1	ENSG00000137497:E075	15	ENSG00000137497	E075	45.67	0.0427249	20.0535	7.53e-06	0.00163719	8.23272	13.3199	-0.694146	11	71780888	71780957	70	-	45	74	81	39	33	16	c("ENST00000541641"	"ENST00000366394"	"ENST00000541719"	"ENST00000537905"	"ENST00000351960"	"ENST00000535838"	"ENST00000535087"	"ENST00000534987"	"ENST00000537217"	"ENST00000358965"	"ENST00000368959"	"ENST00000393695"	"ENST00000540843"	"ENST00000543450"	"ENST00000543937"	"ENST00000535111")	NA	NA	NA	NA	NA
ERCC6L2	ENSG00000182150:E002	15	ENSG00000182150	E002	7.52445	0.0131577	20.0189	7.67e-06	0.00166019	3.19825	6.58944	-1.04287	9	98638425	98639387	963	+	9	15	15	6	2	2	ENST00000466840	NA	NA	NA	NA	NA	NA	NA	NA	NA	NA	NA	NA	NA	NA	NA	NA	NA	NA	NA	NA
NFE2L1	ENSG00000082641:E011	15	ENSG00000082641	E011	64.2593	0.00917599	20.0096	7.71e-06	0.00166713	13.4944	10.6579	0.340428	17	46126210	46126226	17	+	35	56	48	111	69	72	c("ENST00000585062"	"ENST00000579481"	"ENST00000361665")	NA	NA	NA	NA	NA	NA	NA	NA	NA	NA	NA	NA	NA	NA	NA	NA	NA	NA
ABR	ENSG00000159842:E096	15	ENSG00000159842	E096	17.5073	0.0230587	19.9961	7.76e-06	0.0016755	8.6945	4.81954	0.851206	17	1082961	1083078	118	-	5	9	5	53	13	28	c("ENST00000302538"	"ENST00000574266")	NA	NA	NA	NA	NA	NA	NA	NA	NA	NA	NA	NA	NA	NA	NA	NA	NA	NA	NA
RPL6	ENSG00000089009:E027	15	ENSG00000089009	E027	111.777	0.0276384	19.9626	7.9e-06	0.00170154	12.2715	16.3638	-0.415206	12	112847297	112847378	82	-	140	192	180	65	53	57	c("ENST00000552455"	"ENST00000553213"	"ENST00000424576"	"ENST00000550566")	NA	NA	NA	NA	NA	NA	NA	NA	NA	NA	NA	NA	NA	NA	NA	NA	NA
BICD1	ENSG00000151746:E029	15	ENSG00000151746	E029	101.811	0.0368618	19.9405	7.99e-06	0.00171898	16.76	12.1575	0.463177	12	32530858	32536567	5710	+	84	141	74	163	93	74	ENST00000548411	NA	NA	NA	NA	NA	NA	NA	NA	NA	NA	NA	NA	NA	NA	NA	NA	NA	NA	NA	NA
ATP2A2	ENSG00000174437:E043	15	ENSG00000174437	E043	333.81	0.0101437	19.9234	8.06e-06	0.00173208	21.4255	18.5503	0.207882	12	110785259	110785596	338	+	144	277	326	712	252	422	c("ENST00000395494"	"ENST00000313432"	"ENST00000377685")	NA	NA	NA	NA	NA	NA	NA	NA	NA	NA	NA	NA	NA	NA	NA	NA	NA	NA
SNRNP70	ENSG00000104852:E019	15	ENSG00000104852	E019	46.05	0.0536214	19.9154	8.09e-06	0.00173812	13.5514	7.74797	0.806555	19	49605431	49605442	12	+	20	30	25	174	34	36	c("ENST00000595231"	"ENST00000401730")	NA	NA	NA	NA	NA	NA	NA	NA	NA	NA	NA	NA	NA	NA	NA	NA	NA	NA	NA
CCDC80	ENSG00000091986:E023	15	ENSG00000091986	E023	67.6712	0.00652897	19.9066	8.13e-06	0.00174376	10.2964	13.2381	-0.362558	3	112359991	112360116	126	-	91	106	113	21	29	45	c("ENST00000439685"	"ENST00000206423")	NA	NA	NA	NA	NA	NA	NA	NA	NA	NA	NA	NA	NA	NA	NA	NA	NA	NA	NA
RPL31	ENSG00000071082:E002	15	ENSG00000071082	E002	21.5654	0.0575843	19.8797	8.25e-06	0.00176481	5.35949	10.1917	-0.92722	2	101618691	101618744	54	+	19	42	48	8	11	10	c("ENST00000409000"	"ENST00000264258")	NA	NA	NA	NA	NA	NA	NA	NA	NA	NA	NA	NA	NA	NA	NA	NA	NA	NA	NA
UBE2G2	ENSG00000184787:E011	15	ENSG00000184787	E011	25.0923	0.0124045	19.8588	8.34e-06	0.00178184	10.1219	7.15698	0.500054	21	46194636	46194656	21	-	8	29	24	54	24	24	c("ENST00000478200"	"ENST00000481546"	"ENST00000477954"	"ENST00000497664")	NA	NA	NA	NA	NA	NA	NA	NA	NA	NA	NA	NA	NA	NA	NA	NA	NA
PTAR1	ENSG00000188647:E016	15	ENSG00000188647	E016	26.5179	0.0239712	19.8421	8.41e-06	0.001795	6.42982	10.3358	-0.684798	9	72372039	72373620	1582	-	21	61	57	17	11	9	ENST00000472967	NA	NA	NA	NA	NA	NA	NA	NA	NA	NA	NA	NA	NA	NA	NA	NA	NA	NA	NA	NA
MVD	ENSG00000167508:E047	15	ENSG00000167508	E047	18.6343	0.0102838	19.8365	8.44e-06	0.00179785	6.09931	9.21595	-0.595487	16	88729503	88729518	16	-	14	27	36	22	12	10	c("ENST00000301012"	"ENST00000569177"	"ENST00000565610"	"ENST00000562741")	NA	NA	NA	NA	NA	NA	NA	NA	NA	NA	NA	NA	NA	NA	NA	NA	NA
GAS5	ENSG00000234741:E043	15	ENSG00000234741	E043	51.9554	0.0941293	19.8372	8.43e-06	0.00179785	7.89542	14.2007	-0.846873	1	173835091	173835314	224	-	62	96	97	43	14	22	c("ENST00000456293"	"ENST00000443799"	"ENST00000421068")	NA	NA	NA	NA	NA	NA	NA	NA	NA	NA	NA	NA	NA	NA	NA	NA	NA	NA
SOD2	ENSG00000112096:E001	15	ENSG00000112096	E001	203.749	0.0330213	19.8337	8.45e-06	0.00179927	15.3675	20.2407	-0.397379	6	160090089	160100095	10007	-	158	321	136	409	167	118	ENST00000538183	NA	NA	NA	NA	NA	NA	NA	NA	NA	NA	NA	NA	NA	NA	NA	NA	NA	NA	NA	NA
CUX1	ENSG00000257923:E043	15	ENSG00000257923	E043	38.9392	0.00805286	19.8321	8.45e-06	0.0017995	8.67441	11.9087	-0.457182	7	101877332	101877520	189	+	45	46	51	63	17	25	c("ENST00000549414"	"ENST00000360264"	"ENST00000556210"	"ENST00000550008"	"ENST00000546411"	"ENST00000292535")	NA	NA	NA	NA	NA	NA	NA	NA	NA	NA	NA	NA	NA	NA	NA
LMBR1L	ENSG00000139636:E068	15	ENSG00000139636	E068	6.94692	0.0230055	19.8307	8.46e-06	0.00179959	5.76695	1.76485	1.70826	12	49500474	49500529	56	-	1	1	0	27	6	11	c("ENST00000551115"	"ENST00000548983"	"ENST00000550815"	"ENST00000417750"	"ENST00000551169"	"ENST00000551535")	NA	NA	NA	NA	NA	NA	NA	NA	NA	NA	NA	NA	NA	NA	NA
GGPS1	ENSG00000152904:E011	15	ENSG00000152904	E011	31.4823	0.00841343	19.8127	8.54e-06	0.00181542	7.91224	10.8061	-0.449692	1	235492499	235492744	246	+	31	48	46	36	23	14	c("ENST00000476121"	"ENST00000489692")	NA	NA	NA	NA	NA	NA	NA	NA	NA	NA	NA	NA	NA	NA	NA	NA	NA	NA	NA
SRSF11	ENSG00000116754:E021	15	ENSG00000116754	E021	247.887	0.0243458	19.8076	8.56e-06	0.00181796	19.952	16.4494	0.278496	1	70696302	70696777	476	+	74	246	133	623	260	261	ENST00000484162	NA	NA	NA	NA	NA	NA	NA	NA	NA	NA	NA	NA	NA	NA	NA	NA	NA	NA	NA	NA
2018-03-06	ENSG00000145495:E023	15	ENSG00000145495	E023	108.959	0.00256812	19.8074	8.56e-06	0.00181796	15.1558	13.5151	0.165305	5	10401045	10401598	554	+	35	88	102	165	122	148	c("ENST00000511802"	"ENST00000514961")	NA	NA	NA	NA	NA	NA	NA	NA	NA	NA	NA	NA	NA	NA	NA	NA	NA	NA	NA
FAM76B	ENSG00000077458:E029	15	ENSG00000077458	E029	13.4458	0.00904709	19.8021	8.59e-06	0.00182183	7.64781	4.63171	0.723501	11	95521728	95522022	295	-	4	9	5	34	18	14	ENST00000545654	NA	NA	NA	NA	NA	NA	NA	NA	NA	NA	NA	NA	NA	NA	NA	NA	NA	NA	NA	NA
U2AF1	ENSG00000160201:E024	15	ENSG00000160201	E024	23.3802	0.00769225	19.7895	8.65e-06	0.00183266	9.93545	7.06225	0.492456	21	44524587	44525362	776	-	10	26	32	43	17	24	ENST00000459639	NA	NA	NA	NA	NA	NA	NA	NA	NA	NA	NA	NA	NA	NA	NA	NA	NA	NA	NA	NA
H2AFY	ENSG00000113648:E024	15	ENSG00000113648	E024	26.774	0.00607861	19.7877	8.65e-06	0.00183306	10.2836	7.44378	0.466238	5	134695087	134695318	232	-	17	24	34	45	24	24	c("ENST00000512507"	"ENST00000508785")	NA	NA	NA	NA	NA	NA	NA	NA	NA	NA	NA	NA	NA	NA	NA	NA	NA	NA	NA
COX7A2L	ENSG00000115944:E002	15	ENSG00000115944	E002	24.4936	0.0101751	19.7712	8.73e-06	0.00184776	9.75272	6.85748	0.508126	2	42576478	42577646	1169	-	7	18	22	53	26	29	ENST00000378669	NA	NA	NA	NA	NA	NA	NA	NA	NA	NA	NA	NA	NA	NA	NA	NA	NA	NA	NA	NA
2018-03-06	ENSG00000145495:E024	15	ENSG00000145495	E024	68.1583	0.0043586	19.7693	8.74e-06	0.00184835	13.2156	11.1454	0.245794	5	10401599	10401968	370	+	14	60	57	111	72	103	ENST00000511802	NA	NA	NA	NA	NA	NA	NA	NA	NA	NA	NA	NA	NA	NA	NA	NA	NA	NA	NA	NA
STRA6	ENSG00000137868:E028	15	ENSG00000137868	E028	9.91634	0.0123514	19.7342	8.9e-06	0.00187629	4.31375	7.65231	-0.826951	15	74486728	74487642	915	-	2	20	16	11	11	5	ENST00000432245	NA	NA	NA	NA	NA	NA	NA	NA	NA	NA	NA	NA	NA	NA	NA	NA	NA	NA	NA	NA
SF3B1	ENSG00000115524:E038	15	ENSG00000115524	E038	52.5938	0.0333056	19.7211	8.96e-06	0.00188588	12.8516	8.63601	0.573507	2	198283676	198283686	11	-	7	33	33	120	79	55	c("ENST00000482158"	"ENST00000470268"	"ENST00000487698")	NA	NA	NA	NA	NA	NA	NA	NA	NA	NA	NA	NA	NA	NA	NA	NA	NA	NA
ATP2A2	ENSG00000174437:E045	15	ENSG00000174437	E045	127.615	0.00864542	19.698	9.07e-06	0.0019057	16.616	13.8739	0.260192	12	110788097	110788178	82	+	43	117	124	222	109	181	c("ENST00000395494"	"ENST00000377685"	"ENST00000313432"	"ENST00000308664"	"ENST00000553144")	NA	NA	NA	NA	NA	NA	NA	NA	NA	NA	NA	NA	NA	NA	NA	NA
PTGR1	ENSG00000106853:E018	15	ENSG00000106853	E018	41.3544	0.00715767	19.6922	9.1e-06	0.00191026	8.52736	11.5728	-0.440563	9	114354971	114355205	235	-	39	60	104	28	17	20	c("ENST00000485319"	"ENST00000374308"	"ENST00000374313")	NA	NA	NA	NA	NA	NA	NA	NA	NA	NA	NA	NA	NA	NA	NA	NA	NA	NA
LRP1	ENSG00000123384:E010	15	ENSG00000123384	E010	9.2463	0.0147434	19.6415	9.34e-06	0.00195771	4.1023	7.53254	-0.876702	12	57542764	57543462	699	+	7	15	11	15	5	7	ENST00000338962	NA	NA	NA	NA	NA	NA	NA	NA	NA	NA	NA	NA	NA	NA	NA	NA	NA	NA	NA	NA
MRPL55	ENSG00000162910:E011	15	ENSG00000162910	E011	8.43318	0.0210808	19.6391	9.35e-06	0.00195883	6.952	3.49703	0.9913	1	228295678	228295759	82	-	1	4	8	21	11	9	c("ENST00000497758"	"ENST00000430433"	"ENST00000465397"	"ENST00000465268"	"ENST00000366738"	"ENST00000366731"	"ENST00000459783")	NA	NA	NA	NA	NA	NA	NA	NA	NA	NA	NA	NA	NA	NA
PSMD3	ENSG00000108344:E015	15	ENSG00000108344	E015	25.1603	0.0121701	19.6375	9.36e-06	0.00195915	10.4236	7.18393	0.537002	17	38149251	38151206	1956	+	19	32	28	53	15	18	ENST00000485835	NA	NA	NA	NA	NA	NA	NA	NA	NA	NA	NA	NA	NA	NA	NA	NA	NA	NA	NA	NA
LUC7L	ENSG00000007392:E041	15	ENSG00000007392	E041	16.2063	0.00849772	19.6084	9.5e-06	0.00198505	8.57059	5.37097	0.674212	16	278789	278989	201	-	4	13	11	42	16	19	c("ENST00000426094"	"ENST00000467552"	"ENST00000494366"	"ENST00000494545")	NA	NA	NA	NA	NA	NA	NA	NA	NA	NA	NA	NA	NA	NA	NA	NA	NA
LARP1B	ENSG00000138709:E028	15	ENSG00000138709	E028	22.4379	0.00766036	19.6078	9.51e-06	0.00198505	9.77452	6.72699	0.539065	4	129100566	129100667	102	+	15	20	19	55	21	15	c("ENST00000503725"	"ENST00000508648"	"ENST00000507259"	"ENST00000506199"	"ENST00000441387"	"ENST00000264584"	"ENST00000326639"	"ENST00000354456")	NA	NA	NA	NA	NA	NA	NA	NA	NA	NA	NA	NA	NA
INO80E	ENSG00000169592:E024	15	ENSG00000169592	E024	105.564	0.0188854	19.6073	9.51e-06	0.00198505	16.512	12.8046	0.366848	16	30012897	30013756	860	+	55	136	127	198	84	86	c("ENST00000569957"	"ENST00000540562")	NA	NA	NA	NA	NA	NA	NA	NA	NA	NA	NA	NA	NA	NA	NA	NA	NA	NA	NA
HNRNPH1	ENSG00000169045:E086	15	ENSG00000169045	E086	17.1118	0.0231878	19.6024	9.53e-06	0.00198883	9.31009	5.53228	0.750922	5	179049953	179050037	85	-	9	18	16	32	14	19	c("ENST00000515446"	"ENST00000513230")	NA	NA	NA	NA	NA	NA	NA	NA	NA	NA	NA	NA	NA	NA	NA	NA	NA	NA	NA
BBIP1	ENSG00000214413:E014	15	ENSG00000214413	E014	59.3088	0.0163082	19.5766	9.66e-06	0.00201055	13.3791	10.268	0.38182	10	112661371	112664703	3333	-	24	79	26	135	68	47	ENST00000605265	NA	NA	NA	NA	NA	NA	NA	NA	NA	NA	NA	NA	NA	NA	NA	NA	NA	NA	NA	NA
LPCAT3	ENSG00000111684:E026	15	ENSG00000111684	E026	3.17717	0.023397	19.5699	9.7e-06	0.00201496	1.76989	5.14383	-1.53919	12	7090794	7090969	176	-	4	6	7	3	1	0	c("ENST00000536971"	"ENST00000545459")	NA	NA	NA	NA	NA	NA	NA	NA	NA	NA	NA	NA	NA	NA	NA	NA	NA	NA	NA
MGAT1	ENSG00000131446:E045	15	ENSG00000131446	E045	63.8256	0.0110556	19.57	9.7e-06	0.00201496	13.262	10.7462	0.303474	5	180236364	180236633	270	-	32	55	41	137	62	72	ENST00000506708	NA	NA	NA	NA	NA	NA	NA	NA	NA	NA	NA	NA	NA	NA	NA	NA	NA	NA	NA	NA
PPP4R1	ENSG00000154845:E055	15	ENSG00000154845	E055	7.62012	0.0235341	19.5555	9.77e-06	0.00202754	6.76394	3.29814	1.03621	18	9594823	9595015	193	-	0	3	9	18	9	10	c("ENST00000577779"	"ENST00000580283")	NA	NA	NA	NA	NA	NA	NA	NA	NA	NA	NA	NA	NA	NA	NA	NA	NA	NA	NA
DDA1	ENSG00000130311:E016	15	ENSG00000130311	E016	268.856	0.0188983	19.5319	9.89e-06	0.00204722	20.8845	17.4652	0.257949	19	17431302	17434110	2809	+	225	292	336	520	177	184	ENST00000359866	NA	NA	NA	NA	NA	NA	NA	NA	NA	NA	NA	NA	NA	NA	NA	NA	NA	NA	NA	NA
ENDOV	ENSG00000173818:E061	15	ENSG00000173818	E061	136.011	0.0742927	19.5182	9.96e-06	0.00205934	17.9796	10.9989	0.709004	17	78409933	78411881	1949	+	20	36	92	421	78	248	c("ENST00000520284"	"ENST00000518907"	"ENST00000518901"	"ENST00000520367"	"ENST00000517795"	"ENST00000518137")	NA	NA	NA	NA	NA	NA	NA	NA	NA	NA	NA	NA	NA	NA	NA
LETM2	ENSG00000165046:E028	15	ENSG00000165046	E028	16.869	0.0102268	19.4829	1.02e-05	0.00209214	4.57106	7.91936	-0.792855	8	38261931	38262024	94	+	31	30	27	7	3	4	c("ENST00000379957"	"ENST00000523983"	"ENST00000524874"	"ENST00000530448"	"ENST00000528827"	"ENST00000518883"	"ENST00000523268"	"ENST00000297720"	"ENST00000527175"	"ENST00000518121"	"ENST00000527710")	NA	NA	NA	NA	NA	NA	NA	NA	NA	NA
PAAF1	ENSG00000175575:E013	15	ENSG00000175575	E013	9.17025	0.011497	19.483	1.02e-05	0.00209214	7.02136	3.78349	0.892034	11	73589865	73591748	1884	+	6	6	5	15	9	13	ENST00000381783	NA	NA	NA	NA	NA	NA	NA	NA	NA	NA	NA	NA	NA	NA	NA	NA	NA	NA	NA	NA
SNRPA1	ENSG00000131876:E013	15	ENSG00000131876	E013	20.9506	0.0202748	19.4644	1.02e-05	0.00210975	9.81983	6.37819	0.622551	15	101826499	101826814	316	-	17	32	17	34	13	19	c("ENST00000558036"	"ENST00000560433")	NA	NA	NA	NA	NA	NA	NA	NA	NA	NA	NA	NA	NA	NA	NA	NA	NA	NA	NA
RPL19	ENSG00000108298:E007	15	ENSG00000108298	E007	28.332	0.0115896	19.4368	1.04e-05	0.00213767	7.34334	10.594	-0.528744	17	37356732	37356996	265	+	21	45	67	30	12	14	ENST00000579260	NA	NA	NA	NA	NA	NA	NA	NA	NA	NA	NA	NA	NA	NA	NA	NA	NA	NA	NA	NA
CUX1	ENSG00000257923:E042	15	ENSG00000257923	E042	45.5277	0.0259125	19.4282	1.04e-05	0.00214596	8.78067	13.0553	-0.572237	7	101870647	101870949	303	+	55	56	71	76	16	21	c("ENST00000549414"	"ENST00000360264"	"ENST00000556210"	"ENST00000550008"	"ENST00000546411"	"ENST00000292535")	NA	NA	NA	NA	NA	NA	NA	NA	NA	NA	NA	NA	NA	NA	NA
HNRNPH1	ENSG00000169045:E081	15	ENSG00000169045	E081	87.6662	0.0365399	19.4044	1.06e-05	0.00216718	16.3772	11.1998	0.548218	5	179048399	179048462	64	-	61	91	73	252	56	57	c("ENST00000521790"	"ENST00000519943"	"ENST00000518548")	NA	NA	NA	NA	NA	NA	NA	NA	NA	NA	NA	NA	NA	NA	NA	NA	NA	NA
PBRM1	ENSG00000163939:E009	15	ENSG00000163939	E009	13.4635	0.0121087	19.3788	1.07e-05	0.00219493	4.04476	7.58121	-0.906375	3	52588740	52588798	59	-	19	31	22	4	2	6	c("ENST00000409057"	"ENST00000356770"	"ENST00000410007"	"ENST00000296302"	"ENST00000412587"	"ENST00000394830")	NA	NA	NA	NA	NA	NA	NA	NA	NA	NA	NA	NA	NA	NA	NA
NCOR2	ENSG00000196498:E078	15	ENSG00000196498	E078	73.7977	0.00501871	19.359	1.08e-05	0.00221489	14.0266	11.6026	0.273712	12	124915161	124915186	26	-	49	48	80	146	62	77	c("ENST00000420698"	"ENST00000458234"	"ENST00000542927"	"ENST00000405201"	"ENST00000404121"	"ENST00000429285"	"ENST00000494460"	"ENST00000397355"	"ENST00000404621"	"ENST00000356219")	NA	NA	NA	NA	NA	NA	NA	NA	NA	NA	NA
SREK1	ENSG00000153914:E028	15	ENSG00000153914	E028	20.7026	0.0131891	19.3563	1.08e-05	0.00221666	9.15899	5.89096	0.636687	5	65459751	65460435	685	+	7	15	9	55	31	14	ENST00000519259	NA	NA	NA	NA	NA	NA	NA	NA	NA	NA	NA	NA	NA	NA	NA	NA	NA	NA	NA	NA
EXOSC9	ENSG00000123737:E032	15	ENSG00000123737	E032	22.25	0.0124183	19.3275	1.1e-05	0.00224732	9.76958	6.44118	0.600972	4	122736505	122736558	54	+	25	43	23	24	11	13	c("ENST00000513654"	"ENST00000509980")	NA	NA	NA	NA	NA	NA	NA	NA	NA	NA	NA	NA	NA	NA	NA	NA	NA	NA	NA
DPY19L2	ENSG00000177990:E028	15	ENSG00000177990	E028	6.82281	0.0146383	19.3014	1.12e-05	0.0022754	3.29475	6.35535	-0.947802	12	64054675	64055123	449	-	7	18	10	8	1	2	ENST00000536494	NA	NA	NA	NA	NA	NA	NA	NA	NA	NA	NA	NA	NA	NA	NA	NA	NA	NA	NA	NA
ANKRD36	ENSG00000135976:E005	15	ENSG00000135976	E005	7.87589	0.067264	19.2993	1.12e-05	0.00227638	2.75211	7.21175	-1.38981	2	97784255	97784566	312	+	6	21	16	1	4	3	ENST00000452478	NA	NA	NA	NA	NA	NA	NA	NA	NA	NA	NA	NA	NA	NA	NA	NA	NA	NA	NA	NA
SRSF9	ENSG00000111786:E011	15	ENSG00000111786	E011	53.2296	0.00406285	19.2711	1.13e-05	0.00230572	12.512	10.6204	0.236472	12	120902942	120903429	488	-	24	82	63	71	45	52	ENST00000546942	NA	NA	NA	NA	NA	NA	NA	NA	NA	NA	NA	NA	NA	NA	NA	NA	NA	NA	NA	NA
PIGG	ENSG00000174227:E057	15	ENSG00000174227	E057	91.067	0.0203978	19.2507	1.15e-05	0.00232895	15.5612	11.8443	0.393754	4	524629	525902	1274	+	37	83	75	229	84	86	ENST00000513239	NA	NA	NA	NA	NA	NA	NA	NA	NA	NA	NA	NA	NA	NA	NA	NA	NA	NA	NA	NA
AC027612.6	ENSG00000143429:E005	15	ENSG00000143429	E005	183.168	0.00985295	19.2427	1.15e-05	0.00233579	16.0681	18.25	-0.183694	2	91824714	91825059	346	-	106	385	260	190	138	106	c("ENST00000271699"	"ENST00000608018")	NA	NA	NA	NA	NA	NA	NA	NA	NA	NA	NA	NA	NA	NA	NA	NA	NA	NA	NA
DOK6	ENSG00000206052:E017	15	ENSG00000206052	E017	228.28	0.0187596	19.2438	1.15e-05	0.00233579	19.3504	16.6143	0.219935	18	67508480	67516323	7844	+	153	212	90	435	106	397	ENST00000382713	NA	NA	NA	NA	NA	NA	NA	NA	NA	NA	NA	NA	NA	NA	NA	NA	NA	NA	NA	NA
CCNC	ENSG00000112237:E033	15	ENSG00000112237	E033	8.4163	0.0227298	19.2316	1.16e-05	0.00234479	6.83853	3.40222	1.00721	6	100009896	100010717	822	-	4	6	2	21	11	8	ENST00000523541	NA	NA	NA	NA	NA	NA	NA	NA	NA	NA	NA	NA	NA	NA	NA	NA	NA	NA	NA	NA
PREP	ENSG00000085377:E006	15	ENSG00000085377	E006	84.9968	0.0107166	19.1913	1.18e-05	0.00238867	11.5052	14.4397	-0.327754	6	105770130	105770986	857	-	126	131	131	69	28	38	ENST00000448705	NA	NA	NA	NA	NA	NA	NA	NA	NA	NA	NA	NA	NA	NA	NA	NA	NA	NA	NA	NA
EEF1A1	ENSG00000156508:E022	15	ENSG00000156508	E022	138.946	0.0341524	19.1885	1.18e-05	0.00239065	13.4036	18.2548	-0.445656	6	74229783	74230722	940	-	123	189	250	170	76	85	ENST00000316292	NA	NA	NA	NA	NA	NA	NA	NA	NA	NA	NA	NA	NA	NA	NA	NA	NA	NA	NA	NA
MVD	ENSG00000167508:E046	15	ENSG00000167508	E046	20.6754	0.00941002	19.1819	1.19e-05	0.00239578	6.56269	9.53772	-0.539357	16	88729500	88729502	3	-	14	32	38	28	14	10	c("ENST00000301012"	"ENST00000563785"	"ENST00000569177"	"ENST00000565610"	"ENST00000562741")	NA	NA	NA	NA	NA	NA	NA	NA	NA	NA	NA	NA	NA	NA	NA	NA
NME6	ENSG00000172113:E001	15	ENSG00000172113	E001	136.893	0.0117592	19.1831	1.19e-05	0.00239578	17.2786	14.2809	0.274899	3	48334754	48335486	733	-	69	137	167	228	118	144	ENST00000421967	NA	NA	NA	NA	NA	NA	NA	NA	NA	NA	NA	NA	NA	NA	NA	NA	NA	NA	NA	NA
MLLT11	ENSG00000213190:E002	15	ENSG00000213190	E002	244.553	0.0252868	19.1494	1.21e-05	0.00243378	16.8873	19.1015	-0.17775	1	151039695	151040970	1276	+	357	389	370	185	88	111	ENST00000368921	NA	NA	NA	NA	NA	NA	NA	NA	NA	NA	NA	NA	NA	NA	NA	NA	NA	NA	NA	NA
SFPQ	ENSG00000116560:E007	15	ENSG00000116560	E007	91.1018	0.0214127	19.1458	1.21e-05	0.00243688	15.8602	12.0699	0.394006	1	35643590	35643637	48	-	83	112	94	164	52	74	c("ENST00000466745"	"ENST00000460428"	"ENST00000466213"	"ENST00000468598"	"ENST00000485365"	"ENST00000485454"	"ENST00000490668"	"ENST00000470472")	NA	NA	NA	NA	NA	NA	NA	NA	NA	NA	NA	NA	NA
LMNA	ENSG00000160789:E005	15	ENSG00000160789	E005	4.54633	0.0827455	19.1403	1.21e-05	0.00244074	5.66224	1.42917	1.98619	1	156052739	156052975	237	+	0	1	1	16	3	9	c("ENST00000470835"	"ENST00000502751"	"ENST00000495341"	"ENST00000368301")	NA	NA	NA	NA	NA	NA	NA	NA	NA	NA	NA	NA	NA	NA	NA	NA	NA
RPS24	ENSG00000138326:E029	15	ENSG00000138326	E029	10.4782	0.0119985	19.1339	1.22e-05	0.00244744	7.48499	3.87695	0.949078	10	79808739	79808983	245	+	3	5	7	27	6	19	ENST00000465692	NA	NA	NA	NA	NA	NA	NA	NA	NA	NA	NA	NA	NA	NA	NA	NA	NA	NA	NA	NA
MLLT11	ENSG00000213190:E001	15	ENSG00000213190	E001	124.179	0.0253229	19.1265	1.22e-05	0.00245535	16.5493	14.189	0.221998	1	151030234	151033029	2796	+	138	138	129	243	66	77	ENST00000368921	NA	NA	NA	NA	NA	NA	NA	NA	NA	NA	NA	NA	NA	NA	NA	NA	NA	NA	NA	NA
RNF213	ENSG00000173821:E026	15	ENSG00000173821	E026	201.346	0.0354276	19.1226	1.23e-05	0.00245841	15.284	20.1318	-0.39745	17	78293113	78295263	2151	+	148	328	289	298	156	89	ENST00000319921	NA	NA	NA	NA	NA	NA	NA	NA	NA	NA	NA	NA	NA	NA	NA	NA	NA	NA	NA	NA
CALCOCO2	ENSG00000136436:E071	15	ENSG00000136436	E071	24.2324	0.0100495	19.1156	1.23e-05	0.00246308	9.45323	6.18736	0.611483	17	46943412	46943884	473	+	9	11	10	71	25	29	ENST00000510997	NA	NA	NA	NA	NA	NA	NA	NA	NA	NA	NA	NA	NA	NA	NA	NA	NA	NA	NA	NA
NAGK	ENSG00000124357:E021	15	ENSG00000124357	E021	80.2742	0.0290674	19.0919	1.25e-05	0.00248113	15.2766	11.2729	0.438466	2	71296192	71297429	1238	+	31	90	73	196	59	82	c("ENST00000475709"	"ENST00000489309")	NA	NA	NA	NA	NA	NA	NA	NA	NA	NA	NA	NA	NA	NA	NA	NA	NA	NA	NA
RTN3	ENSG00000133318:E017	15	ENSG00000133318	E017	137.636	0.0270342	19.0962	1.24e-05	0.00248113	13.419	17.5049	-0.383488	11	63486670	63488504	1835	+	153	275	193	132	73	48	c("ENST00000339997"	"ENST00000540798"	"ENST00000377819")	NA	NA	NA	NA	NA	NA	NA	NA	NA	NA	NA	NA	NA	NA	NA	NA	NA	NA
HSBP1	ENSG00000230989:E010	15	ENSG00000230989	E010	1198	0.0117076	19.0905	1.25e-05	0.00248143	27.8535	25.7608	0.112681	16	83845273	83846603	1331	+	527	1601	1352	1943	991	1225	ENST00000433866	NA	NA	NA	NA	NA	NA	NA	NA	NA	NA	NA	NA	NA	NA	NA	NA	NA	NA	NA	NA
TPM3	ENSG00000143549:E030	15	ENSG00000143549	E030	37.3281	0.011452	19.0651	1.26e-05	0.00250997	11.6602	8.73144	0.417296	1	154144581	154145147	567	-	26	49	64	55	23	26	c("ENST00000368545"	"ENST00000469717")	NA	NA	NA	NA	NA	NA	NA	NA	NA	NA	NA	NA	NA	NA	NA	NA	NA	NA	NA
SLC29A1	ENSG00000112759:E001	15	ENSG00000112759	E001	2.67573	0.0343164	19.0464	1.28e-05	0.00253142	4.62585	0.964757	2.26148	6	44187242	44187372	131	+	1	0	0	9	1	6	ENST00000393844	NA	NA	NA	NA	NA	NA	NA	NA	NA	NA	NA	NA	NA	NA	NA	NA	NA	NA	NA	NA
CDC42SE1	ENSG00000197622:E012	15	ENSG00000197622	E012	26.7526	0.00756864	19.0286	1.29e-05	0.00254867	10.1931	7.58204	0.426936	1	151029132	151029262	131	-	11	32	25	58	24	24	c("ENST00000491825"	"ENST00000492796"	"ENST00000540998"	"ENST00000470278")	NA	NA	NA	NA	NA	NA	NA	NA	NA	NA	NA	NA	NA	NA	NA	NA	NA
TXNL1	ENSG00000091164:E001	15	ENSG00000091164	E001	26.8203	0.0350245	19.0224	1.29e-05	0.00255371	10.6023	6.51221	0.703153	18	54264439	54266298	1860	-	12	24	8	79	22	30	ENST00000217515	NA	NA	NA	NA	NA	NA	NA	NA	NA	NA	NA	NA	NA	NA	NA	NA	NA	NA	NA	NA
GAS5	ENSG00000234741:E024	15	ENSG00000234741	E024	33.4292	0.0474694	19.0104	1.3e-05	0.00256669	7.242	11.8309	-0.708104	1	173834044	173834044	1	-	17	79	63	18	22	19	c("ENST00000364822"	"ENST00000442067"	"ENST00000422207"	"ENST00000431268")	NA	NA	NA	NA	NA	NA	NA	NA	NA	NA	NA	NA	NA	NA	NA	NA	NA
ANP32A	ENSG00000140350:E021	15	ENSG00000140350	E021	21.5376	0.0539716	18.9854	1.32e-05	0.0025982	10.3877	5.60405	0.890331	15	69081582	69084587	3006	-	7	20	14	39	24	28	ENST00000483551	NA	NA	NA	NA	NA	NA	NA	NA	NA	NA	NA	NA	NA	NA	NA	NA	NA	NA	NA	NA
ITGB1BP1	ENSG00000119185:E028	15	ENSG00000119185	E028	92.7029	0.00302658	18.9579	1.34e-05	0.00263328	14.9866	13.0959	0.194555	2	9560119	9560229	111	-	61	142	121	136	71	64	c("ENST00000482798"	"ENST00000492079"	"ENST00000360635"	"ENST00000494563"	"ENST00000488451")	NA	NA	NA	NA	NA	NA	NA	NA	NA	NA	NA	NA	NA	NA	NA	NA
THBS2	ENSG00000186340:E032	15	ENSG00000186340	E032	26.1023	0.0189624	18.9393	1.35e-05	0.00265738	6.57451	10.3447	-0.653937	6	169654085	169654139	55	-	14	16	19	40	28	37	ENST00000366787	NA	NA	NA	NA	NA	NA	NA	NA	NA	NA	NA	NA	NA	NA	NA	NA	NA	NA	NA	NA
RSRC1	ENSG00000174891:E010	15	ENSG00000174891	E010	30.5279	0.0151515	18.9253	1.36e-05	0.00267018	7.67637	10.8272	-0.496165	3	157827945	157827986	42	+	30	43	58	35	11	20	c("ENST00000464171"	"ENST00000475278"	"ENST00000295930"	"ENST00000468344"	"ENST00000312179"	"ENST00000471994"	"ENST00000480119"	"ENST00000471911")	NA	NA	NA	NA	NA	NA	NA	NA	NA	NA	NA	NA	NA
CENPV	ENSG00000166582:E009	15	ENSG00000166582	E009	12.0011	0.0104822	18.9199	1.36e-05	0.0026745	7.86381	4.7572	0.725115	17	16253028	16253244	217	-	8	7	13	26	9	13	c("ENST00000584214"	"ENST00000582062")	NA	NA	NA	NA	NA	NA	NA	NA	NA	NA	NA	NA	NA	NA	NA	NA	NA	NA	NA
RPS27	ENSG00000177954:E007	15	ENSG00000177954	E007	10.5099	0.0118334	18.8968	1.38e-05	0.00270271	4.18228	7.59324	-0.860424	1	153963700	153964041	342	+	12	18	17	11	5	4	ENST00000392558	NA	NA	NA	NA	NA	NA	NA	NA	NA	NA	NA	NA	NA	NA	NA	NA	NA	NA	NA	NA
SNHG12	ENSG00000197989:E007	15	ENSG00000197989	E007	85.3065	0.00452043	18.8937	1.38e-05	0.0027047	12.1975	14.3121	-0.230653	1	28906100	28906275	176	-	58	191	187	86	29	31	c("ENST00000474814"	"ENST00000461448"	"ENST00000470977")	NA	NA	NA	NA	NA	NA	NA	NA	NA	NA	NA	NA	NA	NA	NA	NA	NA	NA
BAG6	ENSG00000204463:E065	15	ENSG00000204463	E065	16.2849	0.0196968	18.8889	1.39e-05	0.00270974	8.75367	5.13412	0.76977	6	31619679	31619697	19	-	9	10	7	49	11	20	c("ENST00000456286"	"ENST00000428326"	"ENST00000434444"	"ENST00000433828")	NA	NA	NA	NA	NA	NA	NA	NA	NA	NA	NA	NA	NA	NA	NA	NA	NA
LRRFIP2	ENSG00000093167:E046	15	ENSG00000093167	E046	172.266	0.00732624	18.8816	1.39e-05	0.00271843	15.4367	17.7641	-0.202598	3	37211824	37212557	734	-	235	262	207	187	87	80	ENST00000490597	NA	NA	NA	NA	NA	NA	NA	NA	NA	NA	NA	NA	NA	NA	NA	NA	NA	NA	NA	NA
PFKP	ENSG00000067057:E006	15	ENSG00000067057	E006	7.49654	0.0170762	18.8628	1.4e-05	0.00274369	6.96376	3.56948	0.964152	10	3111466	3111572	107	+	3	10	12	7	4	11	c("ENST00000495715"	"ENST00000381075"	"ENST00000421751")	NA	NA	NA	NA	NA	NA	NA	NA	NA	NA	NA	NA	NA	NA	NA	NA	NA	NA
SHISA5	ENSG00000164054:E020	15	ENSG00000164054	E020	9.91075	0.0148718	18.8594	1.41e-05	0.0027469	3.81603	7.26226	-0.928348	3	48514537	48514617	81	-	11	23	16	7	2	5	ENST00000426002	NA	NA	NA	NA	NA	NA	NA	NA	NA	NA	NA	NA	NA	NA	NA	NA	NA	NA	NA	NA
CSMD2	ENSG00000121904:E088	15	ENSG00000121904	E088	41.7104	0.00467408	18.853	1.41e-05	0.00275441	9.37707	11.8954	-0.343201	1	34498195	34498307	113	-	38	58	62	73	29	13	c("ENST00000241312"	"ENST00000373381")	NA	NA	NA	NA	NA	NA	NA	NA	NA	NA	NA	NA	NA	NA	NA	NA	NA	NA	NA
SRSF5	ENSG00000100650:E040	15	ENSG00000100650	E040	100.462	0.0169763	18.8484	1.42e-05	0.00275927	15.6848	12.0838	0.376288	14	70237165	70237183	19	+	37	69	68	301	81	110	c("ENST00000556184"	"ENST00000555547"	"ENST00000554465"	"ENST00000556647")	NA	NA	NA	NA	NA	NA	NA	NA	NA	NA	NA	NA	NA	NA	NA	NA	NA
CD81	ENSG00000110651:E002	15	ENSG00000110651	E002	3.76711	0.0214958	18.8452	1.42e-05	0.00276221	2.14117	5.46463	-1.35173	11	2397432	2397587	156	+	4	9	6	4	1	1	c("ENST00000530648"	"ENST00000475945")	NA	NA	NA	NA	NA	NA	NA	NA	NA	NA	NA	NA	NA	NA	NA	NA	NA	NA	NA
GAS5	ENSG00000234741:E025	15	ENSG00000234741	E025	33.7813	0.0479657	18.8286	1.43e-05	0.00278468	7.28543	11.8686	-0.704065	1	173834045	173834046	2	-	18	81	61	19	22	19	c("ENST00000364822"	"ENST00000442067"	"ENST00000431268")	NA	NA	NA	NA	NA	NA	NA	NA	NA	NA	NA	NA	NA	NA	NA	NA	NA	NA
SIM1	ENSG00000112246:E014	15	ENSG00000112246	E014	24.5528	0.0271099	18.8151	1.44e-05	0.00280275	6.70757	10.5677	-0.655795	6	100910479	100911169	691	-	25	27	38	38	19	9	ENST00000511871	NA	NA	NA	NA	NA	NA	NA	NA	NA	NA	NA	NA	NA	NA	NA	NA	NA	NA	NA	NA
WIZ	ENSG00000011451:E018	15	ENSG00000011451	E018	11.9861	0.019873	18.7995	1.45e-05	0.00282044	7.54185	4.46633	0.75583	19	15547617	15547744	128	-	4	9	5	34	7	19	c("ENST00000263381"	"ENST00000595214"	"ENST00000389282")	NA	NA	NA	NA	NA	NA	NA	NA	NA	NA	NA	NA	NA	NA	NA	NA	NA	NA
SNRPA1	ENSG00000131876:E011	15	ENSG00000131876	E011	37.6782	0.0810168	18.7894	1.46e-05	0.00283363	13.1008	7.48634	0.807317	15	101826007	101826418	412	-	8	48	46	67	36	39	c("ENST00000558036"	"ENST00000560433")	NA	NA	NA	NA	NA	NA	NA	NA	NA	NA	NA	NA	NA	NA	NA	NA	NA	NA	NA
KXD1	ENSG00000105700:E021	15	ENSG00000105700	E021	15.5161	0.0108207	18.7803	1.47e-05	0.00284545	8.57608	5.47385	0.647762	19	18671230	18671360	131	+	8	16	11	34	11	19	c("ENST00000602094"	"ENST00000540691"	"ENST00000596785"	"ENST00000600372")	NA	NA	NA	NA	NA	NA	NA	NA	NA	NA	NA	NA	NA	NA	NA	NA	NA
SGSH	ENSG00000181523:E014	15	ENSG00000181523	E014	60.4215	0.00366267	18.7768	1.47e-05	0.002849	11.1052	13.3491	-0.265505	17	78185333	78185667	335	-	37	83	74	116	43	43	c("ENST00000570923"	"ENST00000575282")	NA	NA	NA	NA	NA	NA	NA	NA	NA	NA	NA	NA	NA	NA	NA	NA	NA	NA	NA
RIN3	ENSG00000100599:E026	15	ENSG00000100599	E026	55.4987	0.0274255	18.7682	1.48e-05	0.00286007	9.28663	13.388	-0.527713	14	93151496	93154030	2535	+	61	102	97	47	27	20	ENST00000556418	NA	NA	NA	NA	NA	NA	NA	NA	NA	NA	NA	NA	NA	NA	NA	NA	NA	NA	NA	NA
BSDC1	ENSG00000160058:E008	15	ENSG00000160058	E008	106.542	0.0228255	18.7618	1.48e-05	0.00286794	15.8872	12.1737	0.384099	1	32832256	32833625	1370	-	22	87	69	241	104	151	ENST00000341071	NA	NA	NA	NA	NA	NA	NA	NA	NA	NA	NA	NA	NA	NA	NA	NA	NA	NA	NA	NA
SNRNP70	ENSG00000104852:E022	15	ENSG00000104852	E022	287.483	0.0489111	18.7543	1.49e-05	0.00287742	21.9476	16.4505	0.41593	19	49606845	49607890	1046	+	106	303	215	703	238	311	ENST00000544278	NA	NA	NA	NA	NA	NA	NA	NA	NA	NA	NA	NA	NA	NA	NA	NA	NA	NA	NA	NA
DGKE	ENSG00000153933:E009	15	ENSG00000153933	E009	9.08911	0.0127316	18.7507	1.49e-05	0.00288105	6.97351	3.61029	0.949769	17	54923171	54923663	493	+	1	6	5	28	11	9	ENST00000571084	NA	NA	NA	NA	NA	NA	NA	NA	NA	NA	NA	NA	NA	NA	NA	NA	NA	NA	NA	NA
ADI1	ENSG00000182551:E008	15	ENSG00000182551	E008	65.7708	0.0282001	18.7373	1.5e-05	0.0028971	14.0322	10.2089	0.458908	2	3518579	3521518	2940	-	33	57	33	175	68	57	ENST00000382093	NA	NA	NA	NA	NA	NA	NA	NA	NA	NA	NA	NA	NA	NA	NA	NA	NA	NA	NA	NA
GABPB1	ENSG00000104064:E027	15	ENSG00000104064	E027	22.9015	0.00896421	18.7313	1.5e-05	0.00290159	9.80267	6.86595	0.513716	15	50647322	50647350	29	-	16	30	23	34	15	25	c("ENST00000429662"	"ENST00000558970"	"ENST00000396464"	"ENST00000220429"	"ENST00000380877"	"ENST00000359031"	"ENST00000560825")	NA	NA	NA	NA	NA	NA	NA	NA	NA	NA	NA	NA	NA	NA
GAS5	ENSG00000234741:E032	15	ENSG00000234741	E032	31.1947	0.0741622	18.7224	1.51e-05	0.00291153	6.52591	11.8321	-0.85845	1	173834486	173834490	5	-	22	65	71	20	18	10	c("ENST00000416952"	"ENST00000442067"	"ENST00000363859"	"ENST00000436656")	NA	NA	NA	NA	NA	NA	NA	NA	NA	NA	NA	NA	NA	NA	NA	NA	NA
KCNMA1	ENSG00000156113:E062	15	ENSG00000156113	E062	145.369	0.0487237	18.7159	1.52e-05	0.00291976	11.5198	17.894	-0.635359	10	79397253	79397320	68	-	138	279	417	53	27	53	c("ENST00000372421"	"ENST00000404857"	"ENST00000404771"	"ENST00000481070"	"ENST00000406533"	"ENST00000286627"	"ENST00000354353"	"ENST00000372443"	"ENST00000480683"	"ENST00000372440"	"ENST00000457953"	"ENST00000286628")	NA	NA	NA	NA	NA	NA	NA	NA	NA
C11orf63	ENSG00000109944:E006	15	ENSG00000109944	E006	21.2976	0.0086435	18.7031	1.53e-05	0.00293766	6.57039	9.52358	-0.535526	11	122775880	122776600	721	+	22	36	25	28	10	14	ENST00000307257	NA	NA	NA	NA	NA	NA	NA	NA	NA	NA	NA	NA	NA	NA	NA	NA	NA	NA	NA	NA
CDV3	ENSG00000091527:E006	15	ENSG00000091527	E006	1.94766	0.0332233	18.697	1.53e-05	0.00294524	4.04131	0.0993346	5.34638	3	133293301	133293341	41	+	0	0	0	8	2	3	c("ENST00000508481"	"ENST00000420115")	NA	NA	NA	NA	NA	NA	NA	NA	NA	NA	NA	NA	NA	NA	NA	NA	NA	NA	NA
MTX1	ENSG00000173171:E018	15	ENSG00000173171	E018	10.7678	0.0135856	18.6951	1.53e-05	0.00294633	7.59511	4.18064	0.861348	1	155182485	155182561	77	+	0	9	9	29	14	10	c("ENST00000609421"	"ENST00000495492"	"ENST00000495589"	"ENST00000424959"	"ENST00000316721"	"ENST00000481771"	"ENST00000368376")	NA	NA	NA	NA	NA	NA	NA	NA	NA	NA	NA	NA	NA	NA
SAV1	ENSG00000151748:E010	15	ENSG00000151748	E010	63.2947	0.0379044	18.6908	1.54e-05	0.00295116	10.0314	14.5953	-0.540988	14	51130974	51131843	870	-	36	126	99	71	48	33	ENST00000602664	NA	NA	NA	NA	NA	NA	NA	NA	NA	NA	NA	NA	NA	NA	NA	NA	NA	NA	NA	NA
DNAJC19	ENSG00000205981:E013	15	ENSG00000205981	E013	15.2993	0.00839519	18.6773	1.55e-05	0.00297037	8.18509	5.30395	0.625931	3	180705374	180705810	437	-	4	11	12	33	17	19	c("ENST00000472504"	"ENST00000485675"	"ENST00000482363")	NA	NA	NA	NA	NA	NA	NA	NA	NA	NA	NA	NA	NA	NA	NA	NA	NA	NA
XRCC3	ENSG00000126215:E001	15	ENSG00000126215	E001	9.64048	0.0314494	18.6489	1.57e-05	0.00300518	7.71307	3.98179	0.953891	14	104163946	104163953	8	-	6	13	6	17	9	9	ENST00000554913	NA	NA	NA	NA	NA	NA	NA	NA	NA	NA	NA	NA	NA	NA	NA	NA	NA	NA	NA	NA
AKR1C2	ENSG00000151632:E018	15	ENSG00000151632	E018	3.85557	0.0223495	18.649	1.57e-05	0.00300518	2.41756	5.97779	-1.30606	10	5046053	5046053	1	-	0	11	7	6	0	4	c("ENST00000407674"	"ENST00000455190"	"ENST00000604507"	"ENST00000460124"	"ENST00000380753"	"ENST00000604184")	NA	NA	NA	NA	NA	NA	NA	NA	NA	NA	NA	NA	NA	NA	NA
GAS5	ENSG00000234741:E010	15	ENSG00000234741	E010	39.8615	0.0247251	18.6293	1.59e-05	0.00303306	8.49874	12.2536	-0.527887	1	173833284	173833360	77	-	14	98	63	34	19	36	c("ENST00000422183"	"ENST00000434796"	"ENST00000456812"	"ENST00000363840")	NA	NA	NA	NA	NA	NA	NA	NA	NA	NA	NA	NA	NA	NA	NA	NA	NA
DUOX2	ENSG00000140279:E010	15	ENSG00000140279	E010	7.28318	0.0339062	18.5964	1.62e-05	0.00307833	4.81503	5.25343	-0.125714	15	45391227	45391580	354	-	8	11	8	15	3	3	ENST00000558383	NA	NA	NA	NA	NA	NA	NA	NA	NA	NA	NA	NA	NA	NA	NA	NA	NA	NA	NA	NA
SMURF2	ENSG00000108854:E001	15	ENSG00000108854	E001	921.468	0.0113844	18.576	1.63e-05	0.00310762	26.5219	24.0913	0.138669	17	62538413	62541185	2773	-	827	2147	768	945	610	503	ENST00000582081	NA	NA	NA	NA	NA	NA	NA	NA	NA	NA	NA	NA	NA	NA	NA	NA	NA	NA	NA	NA
GPC1	ENSG00000063660:E007	15	ENSG00000063660	E007	14.0564	0.0267668	18.5745	1.63e-05	0.00310831	8.65346	4.84289	0.83741	2	241397604	241398446	843	+	5	8	13	48	8	15	ENST00000495100	NA	NA	NA	NA	NA	NA	NA	NA	NA	NA	NA	NA	NA	NA	NA	NA	NA	NA	NA	NA
GGA1	ENSG00000100083:E022	15	ENSG00000100083	E022	10.3991	0.0109121	18.5689	1.64e-05	0.00311553	7.22595	4.1276	0.807886	22	38009040	38009125	86	+	4	4	9	24	11	13	c("ENST00000431745"	"ENST00000406772"	"ENST00000326597"	"ENST00000411501"	"ENST00000439161")	NA	NA	NA	NA	NA	NA	NA	NA	NA	NA	NA	NA	NA	NA	NA	NA
RPS23	ENSG00000186468:E024	15	ENSG00000186468	E024	86.7302	0.0716764	18.5579	1.65e-05	0.00313161	9.96007	16.1865	-0.700565	5	81574174	81574174	1	-	83	136	225	37	45	31	c("ENST00000296674"	"ENST00000511844"	"ENST00000510019")	NA	NA	NA	NA	NA	NA	NA	NA	NA	NA	NA	NA	NA	NA	NA	NA	NA	NA
FKBP4	ENSG00000004478:E003	15	ENSG00000004478	E003	7.7106	0.0134498	18.5172	1.68e-05	0.00318964	6.97953	3.76454	0.890654	12	2904823	2905430	608	+	3	11	10	13	8	5	ENST00000540260	NA	NA	NA	NA	NA	NA	NA	NA	NA	NA	NA	NA	NA	NA	NA	NA	NA	NA	NA	NA
FBLIM1	ENSG00000162458:E010	15	ENSG00000162458	E010	4.07301	0.0267614	18.5181	1.68e-05	0.00318964	5.01207	1.50239	1.73814	1	16084825	16084850	26	+	0	0	2	11	7	5	c("ENST00000510393"	"ENST00000508310"	"ENST00000502638"	"ENST00000496928")	NA	NA	NA	NA	NA	NA	NA	NA	NA	NA	NA	NA	NA	NA	NA	NA	NA
GAS5	ENSG00000234741:E023	15	ENSG00000234741	E023	33.7249	0.0495897	18.5104	1.69e-05	0.00319907	7.24617	11.891	-0.71458	1	173834040	173834043	4	-	16	81	65	18	22	19	c("ENST00000364822"	"ENST00000442067"	"ENST00000444470"	"ENST00000422207"	"ENST00000431268")	NA	NA	NA	NA	NA	NA	NA	NA	NA	NA	NA	NA	NA	NA	NA	NA
UAP1	ENSG00000117143:E014	15	ENSG00000117143	E014	135.204	0.00582806	18.5092	1.69e-05	0.00319911	16.3622	14.1878	0.205716	1	162562522	162562524	3	+	102	358	206	110	68	48	c("ENST00000271469"	"ENST00000367925")	NA	NA	NA	NA	NA	NA	NA	NA	NA	NA	NA	NA	NA	NA	NA	NA	NA	NA	NA
CHTOP	ENSG00000160679:E012	15	ENSG00000160679	E012	53.6097	0.00620238	18.4976	1.7e-05	0.00321346	12.9501	10.3641	0.321371	1	153614906	153615702	797	+	30	61	70	96	36	53	ENST00000368686	NA	NA	NA	NA	NA	NA	NA	NA	NA	NA	NA	NA	NA	NA	NA	NA	NA	NA	NA	NA
RUVBL1	ENSG00000175792:E013	15	ENSG00000175792	E013	5.55843	0.0159957	18.4972	1.7e-05	0.00321346	6.10565	2.88146	1.08334	3	127802919	127803685	767	-	4	4	4	11	6	5	ENST00000582176	NA	NA	NA	NA	NA	NA	NA	NA	NA	NA	NA	NA	NA	NA	NA	NA	NA	NA	NA	NA
SPIDR	ENSG00000164808:E074	15	ENSG00000164808	E074	82.9292	0.0734494	18.4844	1.71e-05	0.0032313	14.8561	8.94502	0.731902	8	48648479	48648868	390	+	15	9	46	238	72	146	ENST00000297423	NA	NA	NA	NA	NA	NA	NA	NA	NA	NA	NA	NA	NA	NA	NA	NA	NA	NA	NA	NA
EIF3K	ENSG00000178982:E004	15	ENSG00000178982	E004	22.3659	0.00915515	18.4844	1.71e-05	0.0032313	6.27077	9.16324	-0.547215	19	39109833	39109833	1	+	30	35	41	15	9	9	c("ENST00000545173"	"ENST00000248342"	"ENST00000593149"	"ENST00000593062"	"ENST00000586932"	"ENST00000588934"	"ENST00000538434")	NA	NA	NA	NA	NA	NA	NA	NA	NA	NA	NA	NA	NA	NA
HNRNPC	ENSG00000092199:E056	15	ENSG00000092199	E056	68.2026	0.0209255	18.4745	1.72e-05	0.00324022	14.4364	10.8427	0.41299	14	21731496	21731741	246	-	44	83	77	104	60	59	c("ENST00000555127"	"ENST00000430246"	"ENST00000557768"	"ENST00000557033")	NA	NA	NA	NA	NA	NA	NA	NA	NA	NA	NA	NA	NA	NA	NA	NA	NA
KIAA0930	ENSG00000100364:E034	15	ENSG00000100364	E034	35.6127	0.0145314	18.4747	1.72e-05	0.00324022	10.6714	7.35826	0.536313	22	45608146	45608298	153	-	7	18	17	84	43	51	c("ENST00000492273"	"ENST00000496226"	"ENST00000488038"	"ENST00000251993")	NA	NA	NA	NA	NA	NA	NA	NA	NA	NA	NA	NA	NA	NA	NA	NA	NA
GSTT1	ENSG00000184674:E010	15	ENSG00000184674	E010	105.567	0.0106111	18.4761	1.72e-05	0.00324022	13.2991	15.9632	-0.263423	22	24379874	24381520	1647	-	69	121	132	182	71	100	ENST00000480898	NA	NA	NA	NA	NA	NA	NA	NA	NA	NA	NA	NA	NA	NA	NA	NA	NA	NA	NA	NA
LTBP3	ENSG00000168056:E017	15	ENSG00000168056	E017	6.82358	0.0596892	18.4575	1.74e-05	0.00326001	3.27239	7.31958	-1.16142	11	65308086	65308154	69	-	4	15	10	14	2	3	ENST00000532661	NA	NA	NA	NA	NA	NA	NA	NA	NA	NA	NA	NA	NA	NA	NA	NA	NA	NA	NA	NA
HNRNPC	ENSG00000092199:E057	15	ENSG00000092199	E057	43.7537	0.00610795	18.4222	1.77e-05	0.00331451	11.8997	9.32402	0.351899	14	21731742	21731825	84	-	50	41	45	63	36	29	c("ENST00000555127"	"ENST00000430246"	"ENST00000557033")	NA	NA	NA	NA	NA	NA	NA	NA	NA	NA	NA	NA	NA	NA	NA	NA	NA	NA
ANKZF1	ENSG00000163516:E049	15	ENSG00000163516	E049	15.0964	0.0107183	18.3965	1.79e-05	0.00334519	8.03612	4.79667	0.744465	2	220099072	220099138	67	+	2	9	7	46	14	21	c("ENST00000463792"	"ENST00000477479"	"ENST00000465550"	"ENST00000496346"	"ENST00000468387"	"ENST00000461731")	NA	NA	NA	NA	NA	NA	NA	NA	NA	NA	NA	NA	NA	NA	NA
PPP2R2A	ENSG00000221914:E049	15	ENSG00000221914	E049	25.3849	0.0148674	18.3973	1.79e-05	0.00334519	10.2971	7.17512	0.521168	8	26220365	26221236	872	+	10	36	22	50	24	22	ENST00000517754	NA	NA	NA	NA	NA	NA	NA	NA	NA	NA	NA	NA	NA	NA	NA	NA	NA	NA	NA	NA
WDR46	ENSG00000227057:E007	15	ENSG00000227057	E007	16.5831	0.0361489	18.3986	1.79e-05	0.00334519	9.26167	5.37448	0.785148	6	33248300	33248450	151	-	4	22	12	37	16	17	ENST00000489905	NA	NA	NA	NA	NA	NA	NA	NA	NA	NA	NA	NA	NA	NA	NA	NA	NA	NA	NA	NA
EZH1	ENSG00000108799:E035	15	ENSG00000108799	E035	7.0154	0.0208642	18.3545	1.83e-05	0.00341205	3.11111	6.4951	-1.06192	17	40870119	40870471	353	-	10	13	9	5	2	4	c("ENST00000587179"	"ENST00000593148")	NA	NA	NA	NA	NA	NA	NA	NA	NA	NA	NA	NA	NA	NA	NA	NA	NA	NA	NA
CD46	ENSG00000117335:E016	15	ENSG00000117335	E016	46.033	0.00451455	18.3518	1.84e-05	0.0034148	11.7688	9.47417	0.312892	1	207940952	207940996	45	+	10	42	33	114	49	50	c("ENST00000361067"	"ENST00000367047"	"ENST00000469535"	"ENST00000322875"	"ENST00000358170"	"ENST00000496723")	NA	NA	NA	NA	NA	NA	NA	NA	NA	NA	NA	NA	NA	NA	NA
RPL37	ENSG00000145592:E013	15	ENSG00000145592	E013	2.00067	0.0306129	18.3456	1.84e-05	0.0034239	0.175176	3.96981	-4.50219	5	40834140	40834282	143	-	3	5	5	0	0	0	ENST00000508493	NA	NA	NA	NA	NA	NA	NA	NA	NA	NA	NA	NA	NA	NA	NA	NA	NA	NA	NA	NA
SYNJ2	ENSG00000078269:E007	15	ENSG00000078269	E007	150.728	0.00612862	18.3324	1.86e-05	0.00344568	14.6018	16.9162	-0.212255	6	158450004	158450058	55	+	176	236	286	131	74	53	c("ENST00000355585"	"ENST00000367122"	"ENST00000367113"	"ENST00000449859"	"ENST00000367121")	NA	NA	NA	NA	NA	NA	NA	NA	NA	NA	NA	NA	NA	NA	NA	NA
HIP1R	ENSG00000130787:E001	15	ENSG00000130787	E001	8.95595	0.0218598	18.3278	1.86e-05	0.00345203	6.74069	3.04824	1.14492	12	123319000	123319553	554	+	2	3	2	38	8	9	ENST00000535831	NA	NA	NA	NA	NA	NA	NA	NA	NA	NA	NA	NA	NA	NA	NA	NA	NA	NA	NA	NA
TSC22D1	ENSG00000102804:E018	15	ENSG00000102804	E018	19.4514	0.0258886	18.3143	1.87e-05	0.00346762	6.14453	9.62742	-0.647848	13	45112858	45113024	167	-	18	40	17	32	7	13	c("ENST00000486464"	"ENST00000437455"	"ENST00000460842")	NA	NA	NA	NA	NA	NA	NA	NA	NA	NA	NA	NA	NA	NA	NA	NA	NA	NA
SHMT2	ENSG00000182199:E017	15	ENSG00000182199	E017	65.2351	0.0257213	18.3135	1.87e-05	0.00346762	13.7354	9.71656	0.499382	12	57623984	57624018	35	+	17	41	41	95	57	133	c("ENST00000557302"	"ENST00000553529"	"ENST00000414700"	"ENST00000554310"	"ENST00000557348")	NA	NA	NA	NA	NA	NA	NA	NA	NA	NA	NA	NA	NA	NA	NA	NA
MICALL1	ENSG00000100139:E003	15	ENSG00000100139	E003	25.7279	0.0157654	18.3071	1.88e-05	0.00347735	5.61745	9.18662	-0.709619	22	38302889	38303485	597	+	36	40	71	11	7	1	ENST00000489812	NA	NA	NA	NA	NA	NA	NA	NA	NA	NA	NA	NA	NA	NA	NA	NA	NA	NA	NA	NA
SPON2	ENSG00000159674:E038	15	ENSG00000159674	E038	38.7165	0.0072238	18.2797	1.91e-05	0.00351606	8.38336	11.1561	-0.412233	4	1193401	1193714	314	-	22	23	17	119	55	14	c("ENST00000400762"	"ENST00000505653")	NA	NA	NA	NA	NA	NA	NA	NA	NA	NA	NA	NA	NA	NA	NA	NA	NA	NA	NA
SORBS3	ENSG00000120896:E012	15	ENSG00000120896	E012	3.38619	0.0605535	18.2711	1.92e-05	0.00352699	4.12273	0.0462653	6.47752	8	22414199	22414227	29	+	0	0	0	11	6	4	ENST00000524057	NA	NA	NA	NA	NA	NA	NA	NA	NA	NA	NA	NA	NA	NA	NA	NA	NA	NA	NA	NA
MELTF	ENSG00000163975:E013	15	ENSG00000163975	E013	24.4108	0.0219826	18.264	1.92e-05	0.00353813	7.18274	10.4362	-0.538991	3	196745824	196746672	849	-	14	34	39	57	11	14	ENST00000296351	NA	NA	NA	NA	NA	NA	NA	NA	NA	NA	NA	NA	NA	NA	NA	NA	NA	NA	NA	NA
ADAT2	ENSG00000189007:E008	15	ENSG00000189007	E008	9.63083	0.0142572	18.2505	1.94e-05	0.00356116	7.24248	4.21115	0.782269	6	143765694	143766106	413	-	3	11	7	22	12	7	ENST00000367593	NA	NA	NA	NA	NA	NA	NA	NA	NA	NA	NA	NA	NA	NA	NA	NA	NA	NA	NA	NA
ZNF606	ENSG00000166704:E007	15	ENSG00000166704	E007	25.708	0.0173395	18.2487	1.94e-05	0.00356254	7.36614	10.3346	-0.488507	19	58508764	58510631	1868	-	22	39	38	47	12	13	ENST00000547828	NA	NA	NA	NA	NA	NA	NA	NA	NA	NA	NA	NA	NA	NA	NA	NA	NA	NA	NA	NA
VIT	ENSG00000205221:E019	15	ENSG00000205221	E019	46.0409	0.00495395	18.2367	1.95e-05	0.00358286	10.4845	8.18089	0.357924	2	37014272	37014419	148	+	11	10	20	60	60	95	c("ENST00000389975"	"ENST00000401530"	"ENST00000379241"	"ENST00000379242"	"ENST00000497382"	"ENST00000464309"	"ENST00000404084")	NA	NA	NA	NA	NA	NA	NA	NA	NA	NA	NA	NA	NA	NA
AR	ENSG00000169083:E009	15	ENSG00000169083	E009	2.57224	0.0276475	18.2103	1.98e-05	0.00362233	1.28123	4.62454	-1.85178	X	66914515	66915917	1403	+	4	6	4	1	1	0	c("ENST00000504326"	"ENST00000514029")	NA	NA	NA	NA	NA	NA	NA	NA	NA	NA	NA	NA	NA	NA	NA	NA	NA	NA	NA
GTDC1	ENSG00000121964:E024	15	ENSG00000121964	E024	12.2439	0.0110569	18.2002	1.99e-05	0.00363529	4.93186	7.83831	-0.668411	2	144935875	144936400	526	-	11	16	15	15	5	14	ENST00000484303	NA	NA	NA	NA	NA	NA	NA	NA	NA	NA	NA	NA	NA	NA	NA	NA	NA	NA	NA	NA
NUDT5	ENSG00000165609:E007	15	ENSG00000165609	E007	31.4584	0.0125851	18.1981	1.99e-05	0.00363707	11.0018	7.81872	0.492743	10	12212231	12212715	485	-	15	34	26	67	31	28	ENST00000378927	NA	NA	NA	NA	NA	NA	NA	NA	NA	NA	NA	NA	NA	NA	NA	NA	NA	NA	NA	NA
FRMD6	ENSG00000139926:E006	15	ENSG00000139926	E006	6.86478	0.015029	18.1791	2.01e-05	0.00367077	1.3405	5.5559	-2.05125	14	52021401	52021523	123	+	6	22	18	0	1	0	c("ENST00000557001"	"ENST00000557103"	"ENST00000555952")	NA	NA	NA	NA	NA	NA	NA	NA	NA	NA	NA	NA	NA	NA	NA	NA	NA	NA
PAPOLA	ENSG00000090060:E034	15	ENSG00000090060	E034	69.798	0.010177	18.1609	2.03e-05	0.0037001	13.9005	11.3177	0.296556	14	96999034	97000559	1526	+	37	90	49	123	73	63	ENST00000557320	NA	NA	NA	NA	NA	NA	NA	NA	NA	NA	NA	NA	NA	NA	NA	NA	NA	NA	NA	NA
FBXW2	ENSG00000119402:E002	15	ENSG00000119402	E002	1634.67	0.0141011	18.1558	2.04e-05	0.00370697	29.8347	26.9599	0.146178	9	123519252	123526452	7201	-	1071	1759	1441	3111	1382	1529	ENST00000608872	NA	NA	NA	NA	NA	NA	NA	NA	NA	NA	NA	NA	NA	NA	NA	NA	NA	NA	NA	NA
SNHG7	ENSG00000233016:E013	15	ENSG00000233016	E013	22.1403	0.0262757	18.1552	2.04e-05	0.00370697	6.41433	9.84452	-0.618023	9	139621332	139621497	166	-	17	42	38	21	14	11	ENST00000447221	NA	NA	NA	NA	NA	NA	NA	NA	NA	NA	NA	NA	NA	NA	NA	NA	NA	NA	NA	NA
CIRBP	ENSG00000099622:E087	15	ENSG00000099622	E087	47.7183	0.00419101	18.1219	2.07e-05	0.00376796	11.6787	9.47042	0.302376	19	1273493	1273502	10	+	13	34	37	81	43	82	c("ENST00000587169"	"ENST00000585914"	"ENST00000590347"	"ENST00000593093"	"ENST00000444172"	"ENST00000588917")	NA	NA	NA	NA	NA	NA	NA	NA	NA	NA	NA	NA	NA	NA	NA
ARRB1	ENSG00000137486:E001	15	ENSG00000137486	E001	81.205	0.00760022	18.1178	2.08e-05	0.00377381	13.2826	10.4492	0.346147	11	74975226	74976481	1256	-	25	18	26	392	63	60	ENST00000420843	NA	NA	NA	NA	NA	NA	NA	NA	NA	NA	NA	NA	NA	NA	NA	NA	NA	NA	NA	NA
GFM2	ENSG00000164347:E012	15	ENSG00000164347	E012	1.70618	0.044398	18.1036	2.09e-05	0.00379766	3.88154	0.0288485	7.07199	5	74028924	74029213	290	-	0	0	0	6	1	4	ENST00000506263	NA	NA	NA	NA	NA	NA	NA	NA	NA	NA	NA	NA	NA	NA	NA	NA	NA	NA	NA	NA
OSR2	ENSG00000164920:E009	15	ENSG00000164920	E009	150.401	0.0035905	18.0662	2.13e-05	0.00386631	13.4447	10.7147	0.327455	8	99960450	99960536	87	+	3	14	23	469	118	325	c("ENST00000520951"	"ENST00000522510"	"ENST00000457907")	NA	NA	NA	NA	NA	NA	NA	NA	NA	NA	NA	NA	NA	NA	NA	NA	NA	NA
C10orf54	ENSG00000107738:E007	15	ENSG00000107738	E007	22.7567	0.0814447	18.0566	2.14e-05	0.00388361	5.67457	11.2566	-0.988183	10	73520239	73520624	386	-	12	9	32	55	21	19	ENST00000481568	NA	NA	NA	NA	NA	NA	NA	NA	NA	NA	NA	NA	NA	NA	NA	NA	NA	NA	NA	NA
PLEC	ENSG00000178209:E043	15	ENSG00000178209	E043	15.1726	0.0114734	18.0544	2.15e-05	0.00388521	8.05291	5.27764	0.609618	8	145016560	145016692	133	-	4	7	15	31	19	18	ENST00000357649	NA	NA	NA	NA	NA	NA	NA	NA	NA	NA	NA	NA	NA	NA	NA	NA	NA	NA	NA	NA
CYLD	ENSG00000083799:E049	15	ENSG00000083799	E049	206.548	0.00275071	18.0395	2.16e-05	0.00391194	18.6075	17.035	0.127382	16	50832529	50834589	2061	+	156	283	180	365	167	155	c("ENST00000540145"	"ENST00000427738")	NA	NA	NA	NA	NA	NA	NA	NA	NA	NA	NA	NA	NA	NA	NA	NA	NA	NA	NA
RSRC1	ENSG00000174891:E011	15	ENSG00000174891	E011	31.8755	0.0206372	18.0336	2.17e-05	0.00392188	7.69306	11.0965	-0.528472	3	157827987	157828000	14	+	28	49	64	33	13	20	c("ENST00000471911"	"ENST00000295930"	"ENST00000468344"	"ENST00000464171"	"ENST00000480119"	"ENST00000471994")	NA	NA	NA	NA	NA	NA	NA	NA	NA	NA	NA	NA	NA	NA	NA
PPP5C	ENSG00000011485:E010	15	ENSG00000011485	E010	28.8366	0.00650623	18.0297	2.17e-05	0.00392761	10.6446	7.8783	0.434161	19	46884983	46886028	1046	+	17	28	33	71	15	28	c("ENST00000532058"	"ENST00000487483")	NA	NA	NA	NA	NA	NA	NA	NA	NA	NA	NA	NA	NA	NA	NA	NA	NA	NA	NA
ZBTB8OS	ENSG00000176261:E003	15	ENSG00000176261	E003	41.1639	0.0117454	18.024	2.18e-05	0.00393703	11.7748	8.85613	0.41095	1	33086912	33087204	293	-	34	34	30	72	40	39	c("ENST00000468695"	"ENST00000492007")	NA	NA	NA	NA	NA	NA	NA	NA	NA	NA	NA	NA	NA	NA	NA	NA	NA	NA	NA
C14orf166	ENSG00000087302:E014	15	ENSG00000087302	E014	21.0829	0.035376	18.0175	2.19e-05	0.00394828	9.85424	5.93908	0.730505	14	52470730	52470911	182	+	5	20	16	44	15	34	ENST00000553479	NA	NA	NA	NA	NA	NA	NA	NA	NA	NA	NA	NA	NA	NA	NA	NA	NA	NA	NA	NA
CIRBP	ENSG00000099622:E088	15	ENSG00000099622	E088	97.2006	0.010504	17.9987	2.21e-05	0.00397378	14.9922	12.4452	0.268624	19	1273503	1273599	97	+	20	79	78	183	89	155	c("ENST00000586555"	"ENST00000587169"	"ENST00000585914"	"ENST00000590347"	"ENST00000593093"	"ENST00000444172"	"ENST00000588917")	NA	NA	NA	NA	NA	NA	NA	NA	NA	NA	NA	NA	NA	NA
MCM7	ENSG00000166508:E035	15	ENSG00000166508	E035	2.83192	0.159283	17.9953	2.21e-05	0.00397854	5.66278	1.24498	2.18539	7	99698097	99698380	284	-	0	1	2	3	3	7	c("ENST00000485286"	"ENST00000354230"	"ENST00000425308")	NA	NA	NA	NA	NA	NA	NA	NA	NA	NA	NA	NA	NA	NA	NA	NA	NA	NA
TCEA1	ENSG00000187735:E025	15	ENSG00000187735	E025	13.7636	0.0222046	17.9755	2.24e-05	0.00401791	7.96155	4.39322	0.85777	8	54934086	54934146	61	-	3	8	7	21	9	33	c("ENST00000517351"	"ENST00000521836")	NA	NA	NA	NA	NA	NA	NA	NA	NA	NA	NA	NA	NA	NA	NA	NA	NA	NA	NA
DCBLD1	ENSG00000164465:E028	15	ENSG00000164465	E028	18.5696	0.0145907	17.9546	2.26e-05	0.00405519	9.37246	6.05453	0.630415	6	117860543	117861830	1288	+	13	22	15	41	12	17	ENST00000533453	NA	NA	NA	NA	NA	NA	NA	NA	NA	NA	NA	NA	NA	NA	NA	NA	NA	NA	NA	NA
HNRNPC	ENSG00000092199:E054	15	ENSG00000092199	E054	40.8771	0.0234448	17.9449	2.27e-05	0.0040713	12.2412	8.65106	0.500799	14	21731152	21731469	318	-	32	49	32	63	36	38	c("ENST00000555127"	"ENST00000430246")	NA	NA	NA	NA	NA	NA	NA	NA	NA	NA	NA	NA	NA	NA	NA	NA	NA	NA	NA
TOX4	ENSG00000092203:E031	15	ENSG00000092203	E031	12.7213	0.0103585	17.9373	2.28e-05	0.00408534	7.80244	4.68524	0.735802	14	21963552	21964385	834	+	4	11	7	29	14	15	ENST00000476180	NA	NA	NA	NA	NA	NA	NA	NA	NA	NA	NA	NA	NA	NA	NA	NA	NA	NA	NA	NA
PANK2	ENSG00000125779:E018	15	ENSG00000125779	E018	274.469	0.0406623	17.9224	2.3e-05	0.00411506	21.3413	16.4022	0.379756	20	3904503	3907605	3103	+	154	150	225	646	204	356	ENST00000497424	NA	NA	NA	NA	NA	NA	NA	NA	NA	NA	NA	NA	NA	NA	NA	NA	NA	NA	NA	NA
VIT	ENSG00000205221:E025	15	ENSG00000205221	E025	43.8292	0.00737826	17.8936	2.34e-05	0.00416547	10.4027	7.92069	0.393255	2	37041577	37041883	307	+	9	13	16	65	53	92	c("ENST00000389975"	"ENST00000497382"	"ENST00000379241"	"ENST00000379242"	"ENST00000404084")	NA	NA	NA	NA	NA	NA	NA	NA	NA	NA	NA	NA	NA	NA	NA	NA
HDAC5	ENSG00000108840:E046	15	ENSG00000108840	E046	103.125	0.0173675	17.8712	2.36e-05	0.00420078	15.2566	11.9857	0.348123	17	42194862	42195072	211	-	31	39	71	329	66	149	c("ENST00000586802"	"ENST00000225983"	"ENST00000336057"	"ENST00000393622")	NA	NA	NA	NA	NA	NA	NA	NA	NA	NA	NA	NA	NA	NA	NA	NA	NA
MRPL50	ENSG00000136897:E001	15	ENSG00000136897	E001	38.9006	0.0265228	17.8648	2.37e-05	0.00421259	12.1457	8.47306	0.519491	9	104149915	104151121	1207	-	18	47	33	95	31	33	ENST00000374865	NA	NA	NA	NA	NA	NA	NA	NA	NA	NA	NA	NA	NA	NA	NA	NA	NA	NA	NA	NA
GAS5	ENSG00000234741:E037	15	ENSG00000234741	E037	796.619	0.00159509	17.8563	2.38e-05	0.00422906	25.2526	23.5124	0.103009	1	173834662	173834685	24	-	184	747	801	1179	587	1411	c("ENST00000449289"	"ENST00000450589"	"ENST00000436656"	"ENST00000451607"	"ENST00000448718"	"ENST00000414075"	"ENST00000454068"	"ENST00000431268"	"ENST00000442067"	"ENST00000422183"	"ENST00000412059"	"ENST00000443799"	"ENST00000449589"	"ENST00000436285"	"ENST00000430245"	"ENST00000416952"	"ENST00000455838"	"ENST00000456293"	"ENST00000422008"	"ENST00000456812")	NA
SIN3B	ENSG00000127511:E008	15	ENSG00000127511	E008	124.11	0.00328224	17.8329	2.41e-05	0.00426692	14.1123	16.4466	-0.22083	19	16962223	16962345	123	+	117	170	195	161	76	71	c("ENST00000379803"	"ENST00000596638"	"ENST00000596802"	"ENST00000248054")	NA	NA	NA	NA	NA	NA	NA	NA	NA	NA	NA	NA	NA	NA	NA	NA	NA
FOCAD	ENSG00000188352:E002	15	ENSG00000188352	E002	7.94423	0.0636882	17.8339	2.41e-05	0.00426692	6.66993	2.53773	1.39414	9	20658690	20658825	136	+	0	4	2	13	9	18	ENST00000380249	NA	NA	NA	NA	NA	NA	NA	NA	NA	NA	NA	NA	NA	NA	NA	NA	NA	NA	NA	NA
ZNF263	ENSG00000006194:E003	15	ENSG00000006194	E003	22.6577	0.00745486	17.831	2.41e-05	0.00426884	9.34855	6.55128	0.512967	16	3313884	3315665	1782	+	13	11	18	46	18	33	ENST00000573951	NA	NA	NA	NA	NA	NA	NA	NA	NA	NA	NA	NA	NA	NA	NA	NA	NA	NA	NA	NA
AC009403.2	ENSG00000216895:E004	15	ENSG00000216895	E004	3.3971	0.0380217	17.8266	2.42e-05	0.00427633	4.93681	1.443	1.77451	7	155435895	155436161	267	-	1	0	1	14	3	4	c("ENST00000469539"	"ENST00000474963")	NA	NA	NA	NA	NA	NA	NA	NA	NA	NA	NA	NA	NA	NA	NA	NA	NA	NA	NA
DST	ENSG00000151914:E073	15	ENSG00000151914	E073	57.1117	0.00563833	17.8253	2.42e-05	0.00427674	12.5319	9.78962	0.356286	6	56405078	56405458	381	-	27	38	23	129	77	55	ENST00000340834	NA	NA	NA	NA	NA	NA	NA	NA	NA	NA	NA	NA	NA	NA	NA	NA	NA	NA	NA	NA
RPS23	ENSG00000186468:E025	15	ENSG00000186468	E025	84.2554	0.0744945	17.8188	2.43e-05	0.00428408	9.85999	16.0432	-0.702301	5	81574175	81574215	41	-	79	134	219	36	45	29	c("ENST00000296674"	"ENST00000510019")	NA	NA	NA	NA	NA	NA	NA	NA	NA	NA	NA	NA	NA	NA	NA	NA	NA	NA	NA
ANXA1	ENSG00000135046:E023	15	ENSG00000135046	E023	192.914	0.010664	17.8176	2.43e-05	0.00428443	18.5684	16.3886	0.180155	9	75783014	75783947	934	+	126	340	137	273	187	139	ENST00000491192	NA	NA	NA	NA	NA	NA	NA	NA	NA	NA	NA	NA	NA	NA	NA	NA	NA	NA	NA	NA
RPS23	ENSG00000186468:E023	15	ENSG00000186468	E023	101.484	0.0644197	17.7805	2.48e-05	0.00436645	10.8787	16.8492	-0.631177	5	81574171	81574173	3	-	92	159	260	54	53	38	c("ENST00000296674"	"ENST00000511844"	"ENST00000510019"	"ENST00000507980")	NA	NA	NA	NA	NA	NA	NA	NA	NA	NA	NA	NA	NA	NA	NA	NA	NA
DNMBP	ENSG00000107554:E023	15	ENSG00000107554	E023	28.7154	0.0148474	17.7791	2.48e-05	0.00436712	6.88225	10.1736	-0.563878	10	101689365	101690753	1389	-	33	60	52	19	11	9	ENST00000543621	NA	NA	NA	NA	NA	NA	NA	NA	NA	NA	NA	NA	NA	NA	NA	NA	NA	NA	NA	NA
SPON1	ENSG00000152268:E005	15	ENSG00000152268	E005	8.41483	0.0985808	17.7768	2.48e-05	0.00436794	5.82023	0.0562822	6.69225	11	14096892	14096965	74	+	0	0	0	65	1	5	c("ENST00000533633"	"ENST00000310358")	NA	NA	NA	NA	NA	NA	NA	NA	NA	NA	NA	NA	NA	NA	NA	NA	NA	NA	NA
CIRBP	ENSG00000099622:E086	15	ENSG00000099622	E086	86.7579	0.00532539	17.7677	2.5e-05	0.00438098	14.283	12.2191	0.225155	19	1273347	1273492	146	+	22	78	66	148	77	142	c("ENST00000593093"	"ENST00000444172"	"ENST00000587169"	"ENST00000588917"	"ENST00000590347")	NA	NA	NA	NA	NA	NA	NA	NA	NA	NA	NA	NA	NA	NA	NA	NA
DTNB	ENSG00000138101:E040	15	ENSG00000138101	E040	6.94243	0.0176871	17.7636	2.5e-05	0.0043881	3.0508	6.34503	-1.05644	2	25799433	25799697	265	-	6	16	14	3	3	3	c("ENST00000493386"	"ENST00000493538")	NA	NA	NA	NA	NA	NA	NA	NA	NA	NA	NA	NA	NA	NA	NA	NA	NA	NA	NA
CD46	ENSG00000117335:E015	15	ENSG00000117335	E015	80.9666	0.0372275	17.7462	2.52e-05	0.00441838	14.6342	10.5454	0.472724	1	207940550	207940951	402	+	5	64	49	240	97	81	c("ENST00000496723"	"ENST00000469535")	NA	NA	NA	NA	NA	NA	NA	NA	NA	NA	NA	NA	NA	NA	NA	NA	NA	NA	NA
PRRX1	ENSG00000116132:E002	15	ENSG00000116132	E002	520.325	0.00615285	17.7405	2.53e-05	0.00442937	23.1225	21.5905	0.0988967	1	170632275	170633046	772	+	510	337	337	1490	455	234	ENST00000367760	NA	NA	NA	NA	NA	NA	NA	NA	NA	NA	NA	NA	NA	NA	NA	NA	NA	NA	NA	NA
GPALPP1	ENSG00000133114:E019	15	ENSG00000133114	E019	99.6654	0.0127515	17.7274	2.55e-05	0.0044548	15.4999	12.822	0.273638	13	45605339	45606242	904	+	64	103	66	204	91	96	c("ENST00000497558"	"ENST00000473119"	"ENST00000361121")	NA	NA	NA	NA	NA	NA	NA	NA	NA	NA	NA	NA	NA	NA	NA	NA	NA	NA
GAS5	ENSG00000234741:E028	15	ENSG00000234741	E028	30.7296	0.0741887	17.725	2.55e-05	0.00445806	6.59419	11.6899	-0.825994	1	173834306	173834366	61	-	24	69	58	20	18	11	c("ENST00000416952"	"ENST00000442067"	"ENST00000455838"	"ENST00000431268")	NA	NA	NA	NA	NA	NA	NA	NA	NA	NA	NA	NA	NA	NA	NA	NA	NA
TMEM230	ENSG00000089063:E009	15	ENSG00000089063	E009	31.0339	0.00730818	17.7069	2.58e-05	0.00449576	7.80105	10.5138	-0.430547	20	5093389	5093399	11	-	33	53	54	31	13	15	c("ENST00000379283"	"ENST00000379286"	"ENST00000379299"	"ENST00000492419"	"ENST00000379277"	"ENST00000379276"	"ENST00000379279")	NA	NA	NA	NA	NA	NA	NA	NA	NA	NA	NA	NA	NA	NA
PRR3	ENSG00000204576:E008	15	ENSG00000204576	E008	26.1941	0.00698215	17.7023	2.58e-05	0.00450407	9.63876	7.59217	0.344336	6	30527808	30529104	1297	+	13	22	23	54	24	29	ENST00000470703	NA	NA	NA	NA	NA	NA	NA	NA	NA	NA	NA	NA	NA	NA	NA	NA	NA	NA	NA	NA
CAPN7	ENSG00000131375:E027	15	ENSG00000131375	E027	9.05468	0.0384554	17.6939	2.59e-05	0.00451906	7.0133	3.3033	1.08619	3	15287394	15288238	845	+	2	6	2	28	7	14	ENST00000463417	NA	NA	NA	NA	NA	NA	NA	NA	NA	NA	NA	NA	NA	NA	NA	NA	NA	NA	NA	NA
SLC17A9	ENSG00000101194:E024	15	ENSG00000101194	E024	106.312	0.017088	17.6869	2.6e-05	0.00453304	11.954	15.1706	-0.34378	20	61598085	61598688	604	+	97	271	228	87	31	9	ENST00000488738	NA	NA	NA	NA	NA	NA	NA	NA	NA	NA	NA	NA	NA	NA	NA	NA	NA	NA	NA	NA
KIAA1549	ENSG00000122778:E001	15	ENSG00000122778	E001	357.153	0.00684993	17.6755	2.62e-05	0.00455066	21.359	19.6146	0.122917	7	138516126	138522269	6144	-	306	384	204	834	252	295	c("ENST00000440172"	"ENST00000242365")	NA	NA	NA	NA	NA	NA	NA	NA	NA	NA	NA	NA	NA	NA	NA	NA	NA	NA	NA
TMX3	ENSG00000166479:E015	15	ENSG00000166479	E015	12.6971	0.0126474	17.6755	2.62e-05	0.00455066	7.6171	4.45906	0.772502	18	66356924	66357218	295	-	1	10	7	26	19	15	ENST00000569053	NA	NA	NA	NA	NA	NA	NA	NA	NA	NA	NA	NA	NA	NA	NA	NA	NA	NA	NA	NA
TTC37	ENSG00000198677:E034	15	ENSG00000198677	E034	11.1414	0.0180576	17.6711	2.63e-05	0.00455634	7.19198	3.87949	0.890524	5	94852473	94852619	147	-	2	7	4	24	21	9	ENST00000507805	NA	NA	NA	NA	NA	NA	NA	NA	NA	NA	NA	NA	NA	NA	NA	NA	NA	NA	NA	NA
PPP2R5C	ENSG00000078304:E011	15	ENSG00000078304	E011	59.7657	0.0352121	17.6584	2.64e-05	0.00458381	13.748	9.52407	0.52957	14	102252458	102252520	63	+	16	51	41	117	57	89	c("ENST00000556068"	"ENST00000554504"	"ENST00000556086"	"ENST00000553554"	"ENST00000553890"	"ENST00000328724"	"ENST00000554442")	NA	NA	NA	NA	NA	NA	NA	NA	NA	NA	NA	NA	NA	NA
GSDMB	ENSG00000073605:E018	15	ENSG00000073605	E018	8.28983	0.0171583	17.642	2.67e-05	0.00461586	4.10087	7.27215	-0.826454	17	38065211	38065295	85	-	3	21	11	17	3	4	c("ENST00000394175"	"ENST00000394179"	"ENST00000477054"	"ENST00000309481"	"ENST00000418519"	"ENST00000360317"	"ENST00000520542")	NA	NA	NA	NA	NA	NA	NA	NA	NA	NA	NA	NA	NA	NA
SLC35G1	ENSG00000176273:E009	15	ENSG00000176273	E009	142.01	0.0290129	17.6384	2.67e-05	0.00462039	13.633	17.2233	-0.33726	10	95660509	95662490	1982	+	146	316	221	99	49	77	c("ENST00000427197"	"ENST00000371408")	NA	NA	NA	NA	NA	NA	NA	NA	NA	NA	NA	NA	NA	NA	NA	NA	NA	NA	NA
PFN1	ENSG00000108518:E007	15	ENSG00000108518	E007	90.1531	0.00647795	17.6328	2.68e-05	0.0046304	14.8032	12.8379	0.20549	17	4851851	4852238	388	-	90	110	132	129	51	59	ENST00000225655	NA	NA	NA	NA	NA	NA	NA	NA	NA	NA	NA	NA	NA	NA	NA	NA	NA	NA	NA	NA
SIL1	ENSG00000120725:E040	15	ENSG00000120725	E040	11.2525	0.0126139	17.6313	2.68e-05	0.00463166	4.45771	7.56912	-0.763823	5	138616257	138616374	118	-	12	20	25	14	2	3	c("ENST00000508744"	"ENST00000509400")	NA	NA	NA	NA	NA	NA	NA	NA	NA	NA	NA	NA	NA	NA	NA	NA	NA	NA	NA
MRRF	ENSG00000148187:E016	15	ENSG00000148187	E016	7.51467	0.0124283	17.6257	2.69e-05	0.00464001	6.51718	3.39801	0.939557	9	125047567	125047673	107	+	2	5	5	19	8	9	c("ENST00000373728"	"ENST00000373727")	NA	NA	NA	NA	NA	NA	NA	NA	NA	NA	NA	NA	NA	NA	NA	NA	NA	NA	NA
CALD1	ENSG00000122786:E022	15	ENSG00000122786	E022	209.29	0.0420408	17.6067	2.72e-05	0.00467886	19.3789	14.3158	0.436881	7	134576361	134576424	64	+	57	111	106	555	276	216	c("ENST00000495522"	"ENST00000424922"	"ENST00000443197"	"ENST00000393118")	NA	NA	NA	NA	NA	NA	NA	NA	NA	NA	NA	NA	NA	NA	NA	NA	NA
SCLT1	ENSG00000151466:E029	15	ENSG00000151466	E029	14.2989	0.00903844	17.5861	2.75e-05	0.00471173	4.07786	7.3325	-0.846492	4	129957750	129959281	1532	-	18	38	26	4	3	3	ENST00000506368	NA	NA	NA	NA	NA	NA	NA	NA	NA	NA	NA	NA	NA	NA	NA	NA	NA	NA	NA	NA
PSMD6	ENSG00000163636:E006	15	ENSG00000163636	E006	37.0772	0.0378785	17.5846	2.75e-05	0.00471301	12.232	8.06964	0.600082	3	63996632	63998964	2333	-	17	51	28	85	32	30	ENST00000463139	NA	NA	NA	NA	NA	NA	NA	NA	NA	NA	NA	NA	NA	NA	NA	NA	NA	NA	NA	NA
PBX1	ENSG00000185630:E002	15	ENSG00000185630	E002	61.7273	0.00479636	17.5797	2.76e-05	0.00472005	11.0232	13.0669	-0.245374	1	164528437	164528643	207	+	60	67	70	75	40	62	ENST00000485769	NA	NA	NA	NA	NA	NA	NA	NA	NA	NA	NA	NA	NA	NA	NA	NA	NA	NA	NA	NA
RPL34	ENSG00000109475:E006	15	ENSG00000109475	E006	28.9795	0.0264052	17.5717	2.77e-05	0.00473208	7.3448	10.5861	-0.527381	4	109541789	109541811	23	+	16	68	50	17	15	22	c("ENST00000503574"	"ENST00000394665"	"ENST00000506397")	NA	NA	NA	NA	NA	NA	NA	NA	NA	NA	NA	NA	NA	NA	NA	NA	NA	NA
PCOLCE	ENSG00000106333:E015	15	ENSG00000106333	E015	7.3872	0.018308	17.5616	2.78e-05	0.00475046	3.75984	6.81005	-0.856996	7	100202611	100202713	103	+	8	10	9	16	3	3	c("ENST00000460002"	"ENST00000490909")	NA	NA	NA	NA	NA	NA	NA	NA	NA	NA	NA	NA	NA	NA	NA	NA	NA	NA	NA
UBN1	ENSG00000118900:E038	15	ENSG00000118900	E038	3.21818	0.157075	17.5633	2.78e-05	0.00475046	4.87168	0.130434	5.22303	16	4932358	4932361	4	+	0	0	0	13	7	1	c("ENST00000396658"	"ENST00000262376")	NA	NA	NA	NA	NA	NA	NA	NA	NA	NA	NA	NA	NA	NA	NA	NA	NA	NA	NA
EPHB1	ENSG00000154928:E004	15	ENSG00000154928	E004	1.68049	0.0665427	17.5612	2.78e-05	0.00475046	4.57159	0.982345	2.21839	3	134319659	134319961	303	+	1	0	1	4	3	1	ENST00000467013	NA	NA	NA	NA	NA	NA	NA	NA	NA	NA	NA	NA	NA	NA	NA	NA	NA	NA	NA	NA
MKLN1	ENSG00000128585:E004	15	ENSG00000128585	E004	4.13372	0.0508196	17.5499	2.8e-05	0.00477618	5.07851	1.11813	2.18332	7	130887616	130887733	118	+	0	0	1	17	4	6	ENST00000416992	NA	NA	NA	NA	NA	NA	NA	NA	NA	NA	NA	NA	NA	NA	NA	NA	NA	NA	NA	NA
TAGLN2	ENSG00000158710:E010	15	ENSG00000158710	E010	12.3042	0.0111078	17.5447	2.81e-05	0.00478137	7.93272	5.06538	0.647144	1	159894284	159894341	58	-	2	15	18	21	14	10	ENST00000320307	NA	NA	NA	NA	NA	NA	NA	NA	NA	NA	NA	NA	NA	NA	NA	NA	NA	NA	NA	NA
NHP2	ENSG00000145912:E005	15	ENSG00000145912	E005	9.26261	0.0266623	17.5374	2.82e-05	0.00479287	7.42893	4.09476	0.859375	5	177577711	177577826	116	-	4	13	7	19	6	11	ENST00000502263	NA	NA	NA	NA	NA	NA	NA	NA	NA	NA	NA	NA	NA	NA	NA	NA	NA	NA	NA	NA
ACSF2	ENSG00000167107:E023	15	ENSG00000167107	E023	13.5935	0.012874	17.5371	2.82e-05	0.00479287	5.28685	8.36548	-0.66204	17	48539947	48540402	456	+	12	15	15	31	10	6	ENST00000506052	NA	NA	NA	NA	NA	NA	NA	NA	NA	NA	NA	NA	NA	NA	NA	NA	NA	NA	NA	NA
TMEM230	ENSG00000089063:E010	15	ENSG00000089063	E010	59.4196	0.0088552	17.528	2.83e-05	0.00481246	10.5007	13.1181	-0.321071	20	5093400	5093550	151	-	59	98	101	63	26	34	c("ENST00000379283"	"ENST00000379286"	"ENST00000379299"	"ENST00000492419"	"ENST00000379277"	"ENST00000379279")	NA	NA	NA	NA	NA	NA	NA	NA	NA	NA	NA	NA	NA	NA	NA
TTC13	ENSG00000143643:E026	15	ENSG00000143643	E026	6.80526	0.0237409	17.5084	2.86e-05	0.00484741	6.31236	2.94312	1.10083	1	231072011	231072383	373	-	1	7	1	15	8	10	ENST00000519379	NA	NA	NA	NA	NA	NA	NA	NA	NA	NA	NA	NA	NA	NA	NA	NA	NA	NA	NA	NA
ERMARD	ENSG00000130023:E007	15	ENSG00000130023	E007	5.36813	0.0194622	17.5056	2.86e-05	0.00485187	5.27021	1.93061	1.4488	6	170153383	170153412	30	+	1	0	2	11	9	8	ENST00000592367	NA	NA	NA	NA	NA	NA	NA	NA	NA	NA	NA	NA	NA	NA	NA	NA	NA	NA	NA	NA
PRKCE	ENSG00000171132:E023	15	ENSG00000171132	E023	7.02376	0.0348857	17.504	2.87e-05	0.00485278	3.02558	6.57267	-1.11927	2	46072534	46072897	364	+	4	15	20	4	3	2	ENST00000467135	NA	NA	NA	NA	NA	NA	NA	NA	NA	NA	NA	NA	NA	NA	NA	NA	NA	NA	NA	NA
NPM1	ENSG00000181163:E031	15	ENSG00000181163	E031	1088.19	0.00984534	17.4987	2.88e-05	0.00486165	24.4476	26.979	-0.142142	5	170833401	170834129	729	+	1488	1935	1522	903	480	410	ENST00000393820	NA	NA	NA	NA	NA	NA	NA	NA	NA	NA	NA	NA	NA	NA	NA	NA	NA	NA	NA	NA
XRCC3	ENSG00000126215:E002	15	ENSG00000126215	E002	9.15749	0.0363026	17.4935	2.88e-05	0.00486891	7.54134	3.83096	0.977115	14	104163954	104163954	1	-	6	12	5	15	9	9	c("ENST00000554913"	"ENST00000352127")	NA	NA	NA	NA	NA	NA	NA	NA	NA	NA	NA	NA	NA	NA	NA	NA	NA	NA	NA
DLC1	ENSG00000164741:E047	15	ENSG00000164741	E047	13.3018	0.0126756	17.4928	2.88e-05	0.00486891	7.77757	4.84632	0.682431	8	13372111	13372274	164	-	5	8	11	23	18	15	c("ENST00000276297"	"ENST00000316609"	"ENST00000511869")	NA	NA	NA	NA	NA	NA	NA	NA	NA	NA	NA	NA	NA	NA	NA	NA	NA	NA
ARIH2	ENSG00000177479:E069	15	ENSG00000177479	E069	497.075	0.00947645	17.4856	2.89e-05	0.00488463	23.4651	21.0575	0.156186	3	49021113	49023815	2703	+	313	504	644	836	333	526	ENST00000356401	NA	NA	NA	NA	NA	NA	NA	NA	NA	NA	NA	NA	NA	NA	NA	NA	NA	NA	NA	NA
RCOR3	ENSG00000117625:E031	15	ENSG00000117625	E031	36.1059	0.0176669	17.4654	2.93e-05	0.00493143	11.029	7.65301	0.527196	1	211474803	211477352	2550	+	5	28	18	91	40	48	ENST00000486666	NA	NA	NA	NA	NA	NA	NA	NA	NA	NA	NA	NA	NA	NA	NA	NA	NA	NA	NA	NA
PSMC2	ENSG00000161057:E023	15	ENSG00000161057	E023	156.918	0.00829363	17.4517	2.95e-05	0.00495641	17.6299	15.2869	0.205731	7	103008666	103009842	1177	+	123	244	156	211	129	115	ENST00000435765	NA	NA	NA	NA	NA	NA	NA	NA	NA	NA	NA	NA	NA	NA	NA	NA	NA	NA	NA	NA
UBB	ENSG00000170315:E009	15	ENSG00000170315	E009	20.9358	0.00810761	17.4406	2.96e-05	0.00497231	5.92266	8.97022	-0.598898	17	16284655	16284776	122	+	23	40	42	11	10	7	c("ENST00000395839"	"ENST00000395837")	NA	NA	NA	NA	NA	NA	NA	NA	NA	NA	NA	NA	NA	NA	NA	NA	NA	NA	NA
USP7	ENSG00000187555:E035	15	ENSG00000187555	E035	4.17515	0.0222227	17.4413	2.96e-05	0.00497231	5.62363	2.22172	1.33982	16	8995790	8995938	149	-	1	3	2	14	5	3	ENST00000570256	NA	NA	NA	NA	NA	NA	NA	NA	NA	NA	NA	NA	NA	NA	NA	NA	NA	NA	NA	NA
CDC42SE2	ENSG00000158985:E032	15	ENSG00000158985	E032	2.10306	0.0363576	17.4388	2.97e-05	0.00497439	4.33934	0.927203	2.22652	5	130732099	130732353	255	+	0	1	0	8	3	2	ENST00000502639	NA	NA	NA	NA	NA	NA	NA	NA	NA	NA	NA	NA	NA	NA	NA	NA	NA	NA	NA	NA
MATR3	ENSG00000015479:E024	15	ENSG00000015479	E024	32.996	0.0180109	17.4179	3e-05	0.00502131	7.56138	10.8937	-0.526778	5	138618428	138618678	251	+	40	51	64	28	17	9	c("ENST00000507197"	"ENST00000506188"	"ENST00000505522")	NA	NA	NA	NA	NA	NA	NA	NA	NA	NA	NA	NA	NA	NA	NA	NA	NA	NA
TTTY15	ENSG00000233864:E008	15	ENSG00000233864	E008	73.0812	0.00976771	17.3941	3.04e-05	0.00507643	10.5892	13.2529	-0.323708	Y	14799614	14800184	571	+	100	151	107	30	36	23	c("ENST00000440408"	"ENST00000417071")	NA	NA	NA	NA	NA	NA	NA	NA	NA	NA	NA	NA	NA	NA	NA	NA	NA	NA	NA
HDAC1	ENSG00000116478:E011	15	ENSG00000116478	E011	25.6233	0.0144202	17.3789	3.06e-05	0.00510628	10.0059	7.05093	0.504972	1	32792679	32792789	111	+	8	15	30	52	25	32	ENST00000463172	NA	NA	NA	NA	NA	NA	NA	NA	NA	NA	NA	NA	NA	NA	NA	NA	NA	NA	NA	NA
ZBTB44	ENSG00000196323:E011	15	ENSG00000196323	E011	196.682	0.00411888	17.3794	3.06e-05	0.00510628	17.5986	15.7692	0.158346	11	130101611	130102586	976	-	61	126	102	406	245	257	c("ENST00000529982"	"ENST00000525842")	NA	NA	NA	NA	NA	NA	NA	NA	NA	NA	NA	NA	NA	NA	NA	NA	NA	NA	NA
RBM39	ENSG00000131051:E036	15	ENSG00000131051	E036	22.2087	0.0141354	17.3407	3.12e-05	0.00519888	9.41355	6.34918	0.568169	20	34301754	34301779	26	-	6	19	12	60	24	23	c("ENST00000494274"	"ENST00000490484")	NA	NA	NA	NA	NA	NA	NA	NA	NA	NA	NA	NA	NA	NA	NA	NA	NA	NA	NA
NCOR2	ENSG00000196498:E080	15	ENSG00000196498	E080	176.983	0.0122426	17.3288	3.14e-05	0.00522867	18.2376	15.545	0.230464	12	124915188	124915333	146	-	113	117	189	327	143	209	c("ENST00000397355"	"ENST00000420698"	"ENST00000458234"	"ENST00000404621"	"ENST00000405201"	"ENST00000404121"	"ENST00000429285"	"ENST00000448008"	"ENST00000542927"	"ENST00000356219")	NA	NA	NA	NA	NA	NA	NA	NA	NA	NA	NA
SNRNP70	ENSG00000104852:E020	15	ENSG00000104852	E020	102.143	0.0693106	17.326	3.15e-05	0.00523352	17.1386	10.9981	0.639997	19	49605443	49605667	225	+	27	95	67	319	74	111	ENST00000401730	NA	NA	NA	NA	NA	NA	NA	NA	NA	NA	NA	NA	NA	NA	NA	NA	NA	NA	NA	NA
HPS4	ENSG00000100099:E022	15	ENSG00000100099	E022	37.1854	0.0143592	17.3179	3.16e-05	0.00525329	11.3805	8.23872	0.466078	22	26862229	26864516	2288	-	9	31	28	103	41	33	ENST00000466781	NA	NA	NA	NA	NA	NA	NA	NA	NA	NA	NA	NA	NA	NA	NA	NA	NA	NA	NA	NA
PRTG	ENSG00000166450:E001	15	ENSG00000166450	E001	39.7218	0.0298416	17.2967	3.2e-05	0.00530563	10.7786	7.57768	0.508336	15	55903744	55912464	8721	-	10	19	10	131	54	34	ENST00000389286	NA	NA	NA	NA	NA	NA	NA	NA	NA	NA	NA	NA	NA	NA	NA	NA	NA	NA	NA	NA
SYNE1	ENSG00000131018:E184	15	ENSG00000131018	E184	36.1257	0.0713351	17.2757	3.23e-05	0.00535703	6.86822	12.4736	-0.860875	6	152755081	152756525	1445	-	24	104	58	22	21	10	ENST00000367248	NA	NA	NA	NA	NA	NA	NA	NA	NA	NA	NA	NA	NA	NA	NA	NA	NA	NA	NA	NA
TRMU	ENSG00000100416:E033	15	ENSG00000100416	E033	31.4523	0.01477	17.2664	3.25e-05	0.00538054	10.4596	8.48174	0.302399	22	46749765	46750606	842	+	14	48	41	39	27	30	ENST00000485559	NA	NA	NA	NA	NA	NA	NA	NA	NA	NA	NA	NA	NA	NA	NA	NA	NA	NA	NA	NA
USP15	ENSG00000135655:E030	15	ENSG00000135655	E030	109.841	0.0187553	17.257	3.26e-05	0.00540417	12.7449	16.0862	-0.335908	12	62729156	62730471	1316	+	118	222	157	107	46	52	ENST00000312635	NA	NA	NA	NA	NA	NA	NA	NA	NA	NA	NA	NA	NA	NA	NA	NA	NA	NA	NA	NA
NRSN2	ENSG00000125841:E003	15	ENSG00000125841	E003	11.691	0.0131356	17.2518	3.27e-05	0.00541346	7.30443	4.17392	0.807367	20	327542	327667	126	+	8	3	4	32	14	11	ENST00000492242	NA	NA	NA	NA	NA	NA	NA	NA	NA	NA	NA	NA	NA	NA	NA	NA	NA	NA	NA	NA
RPS24	ENSG00000138326:E003	15	ENSG00000138326	E003	65.2041	0.0951107	17.2393	3.3e-05	0.00544342	8.10466	14.4841	-0.837647	10	79793621	79793622	2	+	68	179	119	28	22	11	c("ENST00000478655"	"ENST00000440692"	"ENST00000435275"	"ENST00000485708")	NA	NA	NA	NA	NA	NA	NA	NA	NA	NA	NA	NA	NA	NA	NA	NA	NA
ARMCX4	ENSG00000196440:E038	15	ENSG00000196440	E038	4.91661	0.0193824	17.2399	3.29e-05	0.00544342	5.15743	2.43069	1.08529	X	100788071	100788446	376	+	1	1	3	14	8	4	c("ENST00000452188"	"ENST00000442270"	"ENST00000354842"	"ENST00000433011")	NA	NA	NA	NA	NA	NA	NA	NA	NA	NA	NA	NA	NA	NA	NA	NA	NA
CSMD2	ENSG00000121904:E089	15	ENSG00000121904	E089	55.6683	0.00754649	17.2334	3.31e-05	0.00545171	10.439	13.0833	-0.325739	1	34554578	34554794	217	-	49	77	81	87	48	16	c("ENST00000241312"	"ENST00000373381")	NA	NA	NA	NA	NA	NA	NA	NA	NA	NA	NA	NA	NA	NA	NA	NA	NA	NA	NA
UBE2V2	ENSG00000169139:E021	15	ENSG00000169139	E021	255.645	0.00703242	17.2337	3.31e-05	0.00545171	20.0133	17.7695	0.171559	8	48974131	48977268	3138	+	181	439	282	349	198	175	ENST00000523111	NA	NA	NA	NA	NA	NA	NA	NA	NA	NA	NA	NA	NA	NA	NA	NA	NA	NA	NA	NA
MFN1	ENSG00000171109:E017	15	ENSG00000171109	E017	10.295	0.0530566	17.2352	3.3e-05	0.00545171	7.58686	3.49542	1.11804	3	179094710	179094829	120	+	2	3	7	33	9	14	ENST00000466287	NA	NA	NA	NA	NA	NA	NA	NA	NA	NA	NA	NA	NA	NA	NA	NA	NA	NA	NA	NA
TIAL1	ENSG00000151923:E010	15	ENSG00000151923	E010	39.1793	0.0468021	17.228	3.32e-05	0.00546438	12.4079	7.75781	0.67754	10	121336288	121336358	71	-	19	36	16	134	32	29	c("ENST00000369087"	"ENST00000489822"	"ENST00000470781")	NA	NA	NA	NA	NA	NA	NA	NA	NA	NA	NA	NA	NA	NA	NA	NA	NA	NA
ADARB1	ENSG00000197381:E009	15	ENSG00000197381	E009	14.6597	0.0107413	17.2166	3.34e-05	0.0054913	5.55756	8.43943	-0.602695	21	46548317	46548367	51	+	12	21	26	23	7	8	c("ENST00000437626"	"ENST00000496664"	"ENST00000449478"	"ENST00000348831"	"ENST00000539173"	"ENST00000460734"	"ENST00000389863"	"ENST00000389861"	"ENST00000462214"	"ENST00000492414")	NA	NA	NA	NA	NA	NA	NA	NA	NA	NA	NA
LRRC41	ENSG00000132128:E013	15	ENSG00000132128	E013	7.18706	0.0144859	17.2123	3.34e-05	0.00550099	3.06117	6.33024	-1.04818	1	46750677	46751033	357	-	6	19	16	5	2	1	ENST00000498402	NA	NA	NA	NA	NA	NA	NA	NA	NA	NA	NA	NA	NA	NA	NA	NA	NA	NA	NA	NA
SLC6A6	ENSG00000131389:E017	15	ENSG00000131389	E017	18.7839	0.0688042	17.1916	3.38e-05	0.00555251	5.21566	9.80881	-0.911228	3	14489325	14489696	372	+	18	36	37	15	7	9	ENST00000416216	NA	NA	NA	NA	NA	NA	NA	NA	NA	NA	NA	NA	NA	NA	NA	NA	NA	NA	NA	NA
RPL14	ENSG00000188846:E015	15	ENSG00000188846	E015	2.26941	0.031155	17.1853	3.39e-05	0.00556796	0.074795	3.94913	-5.72245	3	40500228	40500647	420	+	3	7	5	0	0	0	ENST00000465280	NA	NA	NA	NA	NA	NA	NA	NA	NA	NA	NA	NA	NA	NA	NA	NA	NA	NA	NA	NA
HSP90AA1	ENSG00000080824:E031	15	ENSG00000080824	E031	11.7434	0.011337	17.1659	3.43e-05	0.00561663	7.601	4.69776	0.694215	14	102605587	102605802	216	-	7	11	11	15	13	13	c("ENST00000334701"	"ENST00000558600"	"ENST00000557234")	NA	NA	NA	NA	NA	NA	NA	NA	NA	NA	NA	NA	NA	NA	NA	NA	NA	NA
C17orf67	ENSG00000214226:E011	15	ENSG00000214226	E011	49.3879	0.0210145	17.1658	3.43e-05	0.00561663	10.2075	12.1946	-0.25662	17	54910259	54910703	445	-	39	72	75	61	34	33	c("ENST00000397861"	"ENST00000575658")	NA	NA	NA	NA	NA	NA	NA	NA	NA	NA	NA	NA	NA	NA	NA	NA	NA	NA	NA
EIF3K	ENSG00000178982:E002	15	ENSG00000178982	E002	19.5393	0.00895827	17.1487	3.46e-05	0.00566138	5.91048	8.71382	-0.56003	19	39109737	39109825	89	+	25	29	40	14	8	7	c("ENST00000593149"	"ENST00000248342")	NA	NA	NA	NA	NA	NA	NA	NA	NA	NA	NA	NA	NA	NA	NA	NA	NA	NA	NA
LRRC75A-AS1	ENSG00000175061:E030	15	ENSG00000175061	E030	130.084	0.0501299	17.1449	3.46e-05	0.00566679	12.7899	17.8755	-0.482981	17	16343018	16343349	332	+	82	266	265	124	71	58	c("ENST00000497774"	"ENST00000578757")	NA	NA	NA	NA	NA	NA	NA	NA	NA	NA	NA	NA	NA	NA	NA	NA	NA	NA	NA
SLC25A14	ENSG00000102078:E027	15	ENSG00000102078	E027	6.78114	0.0153646	17.0819	3.58e-05	0.00583983	6.20268	3.06716	1.01599	X	129498727	129498831	105	+	3	4	3	14	7	10	c("ENST00000543953"	"ENST00000471795"	"ENST00000545805")	NA	NA	NA	NA	NA	NA	NA	NA	NA	NA	NA	NA	NA	NA	NA	NA	NA	NA
SNU13	ENSG00000100138:E017	15	ENSG00000100138	E017	67.5703	0.00426108	17.0784	3.59e-05	0.00584743	10.8349	12.9983	-0.262642	22	42084852	42084885	34	-	79	120	127	47	29	26	c("ENST00000355257"	"ENST00000401959")	NA	NA	NA	NA	NA	NA	NA	NA	NA	NA	NA	NA	NA	NA	NA	NA	NA	NA	NA
PLEC	ENSG00000178209:E054	15	ENSG00000178209	E054	40.3978	0.00443819	17.0684	3.61e-05	0.00587521	11.2675	9.22718	0.288201	8	145049388	145049537	150	-	26	25	42	85	46	29	c("ENST00000528025"	"ENST00000527096"	"ENST00000436759")	NA	NA	NA	NA	NA	NA	NA	NA	NA	NA	NA	NA	NA	NA	NA	NA	NA	NA
SH3BGRL	ENSG00000131171:E003	15	ENSG00000131171	E003	8.07276	0.0149646	17.0563	3.63e-05	0.00590985	3.82406	6.89972	-0.851432	X	80457936	80458075	140	+	8	16	9	11	4	4	ENST00000481106	NA	NA	NA	NA	NA	NA	NA	NA	NA	NA	NA	NA	NA	NA	NA	NA	NA	NA	NA	NA
CHRM2	ENSG00000181072:E009	15	ENSG00000181072	E009	9.42379	0.0381002	17.0485	3.64e-05	0.00593109	3.85061	6.92894	-0.847545	7	136554919	136556710	1792	+	19	14	9	11	0	4	ENST00000480591	NA	NA	NA	NA	NA	NA	NA	NA	NA	NA	NA	NA	NA	NA	NA	NA	NA	NA	NA	NA
ENGASE	ENSG00000167280:E032	15	ENSG00000167280	E032	122.704	0.00296768	17.0398	3.66e-05	0.00595202	15.8464	14.2523	0.15296	17	77082779	77084681	1903	+	45	107	103	288	89	161	ENST00000300682	NA	NA	NA	NA	NA	NA	NA	NA	NA	NA	NA	NA	NA	NA	NA	NA	NA	NA	NA	NA
EEF1A1	ENSG00000156508:E001	15	ENSG00000156508	E001	1148.18	0.00926764	17.02	3.7e-05	0.00600537	27.2929	24.5606	0.152178	6	74225473	74227237	1765	-	340	820	814	1994	806	2217	ENST00000316292	NA	NA	NA	NA	NA	NA	NA	NA	NA	NA	NA	NA	NA	NA	NA	NA	NA	NA	NA	NA
TUBB6	ENSG00000176014:E032	15	ENSG00000176014	E032	6.16214	0.0768211	17.017	3.7e-05	0.00601155	6.83282	2.88022	1.2463	18	12329145	12329825	681	+	1	4	9	8	4	12	ENST00000591909	NA	NA	NA	NA	NA	NA	NA	NA	NA	NA	NA	NA	NA	NA	NA	NA	NA	NA	NA	NA
MALT1	ENSG00000172175:E018	15	ENSG00000172175	E018	7.21357	0.0153025	17.0046	3.73e-05	0.00604473	6.5627	3.4356	0.933728	18	56401614	56401798	185	+	0	7	7	14	7	11	ENST00000589873	NA	NA	NA	NA	NA	NA	NA	NA	NA	NA	NA	NA	NA	NA	NA	NA	NA	NA	NA	NA
SLC27A1	ENSG00000130304:E020	15	ENSG00000130304	E020	35.9598	0.00651831	16.973	3.79e-05	0.00613328	8.56374	11.1124	-0.375854	19	17608274	17610207	1934	+	12	33	36	71	27	50	ENST00000599380	NA	NA	NA	NA	NA	NA	NA	NA	NA	NA	NA	NA	NA	NA	NA	NA	NA	NA	NA	NA
KRT7	ENSG00000135480:E039	15	ENSG00000135480	E039	10.1118	0.0160744	16.9677	3.8e-05	0.00614744	7.24816	4.2022	0.78647	12	52645561	52645970	410	+	4	20	23	2	3	13	ENST00000548657	NA	NA	NA	NA	NA	NA	NA	NA	NA	NA	NA	NA	NA	NA	NA	NA	NA	NA	NA	NA
AIG1	ENSG00000146416:E017	15	ENSG00000146416	E017	93.6046	0.0187009	16.9632	3.81e-05	0.00615873	12.4916	15.5314	-0.314228	6	143509662	143511734	2073	+	87	167	87	130	65	54	ENST00000494282	NA	NA	NA	NA	NA	NA	NA	NA	NA	NA	NA	NA	NA	NA	NA	NA	NA	NA	NA	NA
ADPGK	ENSG00000159322:E016	15	ENSG00000159322	E016	173.224	0.0154371	16.9485	3.84e-05	0.0061972	18.3605	15.4966	0.244654	15	73048789	73050951	2163	-	69	218	189	315	144	179	ENST00000562621	NA	NA	NA	NA	NA	NA	NA	NA	NA	NA	NA	NA	NA	NA	NA	NA	NA	NA	NA	NA
WRAP53	ENSG00000141499:E002	15	ENSG00000141499	E002	8.43743	0.0171068	16.9387	3.86e-05	0.00622607	7.18343	3.92817	0.870815	17	7589619	7590757	1139	+	8	8	12	15	4	7	ENST00000316024	NA	NA	NA	NA	NA	NA	NA	NA	NA	NA	NA	NA	NA	NA	NA	NA	NA	NA	NA	NA
RPL6	ENSG00000089009:E033	15	ENSG00000089009	E033	13.2838	0.010149	16.9182	3.9e-05	0.00628546	4.8394	7.77187	-0.683433	12	112847419	112847439	21	-	11	29	28	10	6	4	c("ENST00000202773"	"ENST00000546368")	NA	NA	NA	NA	NA	NA	NA	NA	NA	NA	NA	NA	NA	NA	NA	NA	NA	NA	NA
NPRL3	ENSG00000103148:E031	15	ENSG00000103148	E031	16.8755	0.00869013	16.9155	3.91e-05	0.00628965	8.746	5.71167	0.614712	16	174936	175072	137	-	7	11	15	48	11	20	c("ENST00000468260"	"ENST00000456528")	NA	NA	NA	NA	NA	NA	NA	NA	NA	NA	NA	NA	NA	NA	NA	NA	NA	NA	NA
RPS24	ENSG00000138326:E002	15	ENSG00000138326	E002	62.0899	0.0955625	16.9124	3.91e-05	0.00629648	7.94718	14.2571	-0.843167	10	79793602	79793620	19	+	61	173	117	26	21	11	c("ENST00000440692"	"ENST00000435275"	"ENST00000485708")	NA	NA	NA	NA	NA	NA	NA	NA	NA	NA	NA	NA	NA	NA	NA	NA	NA	NA
SIAE	ENSG00000110013:E009	15	ENSG00000110013	E009	4.44367	0.0231338	16.8863	3.97e-05	0.00636419	2.5227	5.79442	-1.19969	11	124528770	124530523	1754	-	2	9	9	3	3	3	ENST00000436137	NA	NA	NA	NA	NA	NA	NA	NA	NA	NA	NA	NA	NA	NA	NA	NA	NA	NA	NA	NA
CHORDC1	ENSG00000110172:E022	15	ENSG00000110172	E022	5.01424	0.0207893	16.8826	3.98e-05	0.00636714	5.77302	2.65212	1.12218	11	89946477	89946588	112	-	1	3	4	15	8	2	c("ENST00000530765"	"ENST00000533724")	NA	NA	NA	NA	NA	NA	NA	NA	NA	NA	NA	NA	NA	NA	NA	NA	NA	NA	NA
RPS27L	ENSG00000185088:E012	15	ENSG00000185088	E012	42.4314	0.0115513	16.8825	3.98e-05	0.00636714	11.7102	8.94836	0.388067	15	63448986	63449480	495	-	16	34	32	105	53	32	c("ENST00000482846"	"ENST00000455271")	NA	NA	NA	NA	NA	NA	NA	NA	NA	NA	NA	NA	NA	NA	NA	NA	NA	NA	NA
USP7	ENSG00000187555:E001	15	ENSG00000187555	E001	39.3737	0.00576842	16.8809	3.98e-05	0.00636838	11.5848	8.92791	0.375832	16	8985951	8986628	678	-	37	48	34	60	27	36	ENST00000344836	NA	NA	NA	NA	NA	NA	NA	NA	NA	NA	NA	NA	NA	NA	NA	NA	NA	NA	NA	NA
WARS	ENSG00000140105:E074	15	ENSG00000140105	E074	91.0606	0.0229046	16.8726	4e-05	0.00639078	14.5907	10.3517	0.495181	14	100841744	100841804	61	-	24	27	40	88	85	234	c("ENST00000553581"	"ENST00000556295"	"ENST00000553808"	"ENST00000557094"	"ENST00000557347"	"ENST00000554820"	"ENST00000555464"	"ENST00000344102"	"ENST00000555031"	"ENST00000392882")	NA	NA	NA	NA	NA	NA	NA	NA	NA	NA	NA
EIF3I	ENSG00000084623:E022	15	ENSG00000084623	E022	19.189	0.0570275	16.8703	4e-05	0.00639194	9.93109	5.40174	0.878526	1	32696621	32696655	35	+	5	11	20	56	12	25	ENST00000474371	NA	NA	NA	NA	NA	NA	NA	NA	NA	NA	NA	NA	NA	NA	NA	NA	NA	NA	NA	NA
EIF3K	ENSG00000178982:E003	15	ENSG00000178982	E003	21.6322	0.00878593	16.8683	4.01e-05	0.00639537	6.2705	9.01501	-0.523749	19	39109826	39109832	7	+	28	32	42	15	9	9	c("ENST00000248342"	"ENST00000588934"	"ENST00000593062"	"ENST00000586932"	"ENST00000593149"	"ENST00000538434")	NA	NA	NA	NA	NA	NA	NA	NA	NA	NA	NA	NA	NA	NA	NA
POLR2E	ENSG00000099817:E003	15	ENSG00000099817	E003	39.167	0.00921608	16.83	4.09e-05	0.00651925	11.5126	9.0356	0.349523	19	1088065	1088146	82	-	13	42	55	51	32	52	ENST00000590060	NA	NA	NA	NA	NA	NA	NA	NA	NA	NA	NA	NA	NA	NA	NA	NA	NA	NA	NA	NA
FGF1	ENSG00000113578:E001	15	ENSG00000113578	E001	162.084	0.00341778	16.8258	4.1e-05	0.00652696	17.5374	15.687	0.160861	5	141971743	141972933	1191	-	165	191	268	250	79	92	ENST00000359370	NA	NA	NA	NA	NA	NA	NA	NA	NA	NA	NA	NA	NA	NA	NA	NA	NA	NA	NA	NA
FXR1	ENSG00000114416:E056	15	ENSG00000114416	E056	32.6326	0.010296	16.8207	4.11e-05	0.00653819	7.97578	10.9088	-0.451797	3	180694334	180694341	8	+	32	70	42	38	18	11	c("ENST00000445140"	"ENST00000475315"	"ENST00000305586"	"ENST00000472339"	"ENST00000357559")	NA	NA	NA	NA	NA	NA	NA	NA	NA	NA	NA	NA	NA	NA	NA	NA
RALGPS2	ENSG00000116191:E023	15	ENSG00000116191	E023	25.2247	0.0158569	16.8165	4.12e-05	0.00654908	9.67445	6.64718	0.541438	1	178861365	178861442	78	+	9	21	10	52	30	32	c("ENST00000480743"	"ENST00000367635")	NA	NA	NA	NA	NA	NA	NA	NA	NA	NA	NA	NA	NA	NA	NA	NA	NA	NA	NA
ADARB1	ENSG00000197381:E008	15	ENSG00000197381	E008	6.26165	0.0159239	16.7792	4.2e-05	0.00665211	3.09026	6.13383	-0.989061	21	46540815	46540874	60	+	10	8	10	7	1	3	c("ENST00000460734"	"ENST00000449478")	NA	NA	NA	NA	NA	NA	NA	NA	NA	NA	NA	NA	NA	NA	NA	NA	NA	NA	NA
BOD1L1	ENSG00000038219:E036	15	ENSG00000038219	E036	14.1474	0.0182484	16.7704	4.22e-05	0.00667952	4.98341	8.20602	-0.719551	4	13625014	13627936	2923	-	23	25	15	19	3	4	ENST00000482713	NA	NA	NA	NA	NA	NA	NA	NA	NA	NA	NA	NA	NA	NA	NA	NA	NA	NA	NA	NA
RP11-545I5.3	ENSG00000235652:E006	15	ENSG00000235652	E006	17.7294	0.0810277	16.7667	4.23e-05	0.00668935	5.37487	10.1586	-0.918405	6	146175738	146176222	485	+	7	46	12	29	14	10	ENST00000587426	NA	NA	NA	NA	NA	NA	NA	NA	NA	NA	NA	NA	NA	NA	NA	NA	NA	NA	NA	NA
NCOR2	ENSG00000196498:E086	15	ENSG00000196498	E086	161.65	0.0126045	16.7651	4.23e-05	0.0066915	17.76	15.1224	0.231945	12	124968142	124968315	174	-	113	92	175	294	124	198	c("ENST00000397355"	"ENST00000420698"	"ENST00000458234"	"ENST00000404621"	"ENST00000405201"	"ENST00000404121"	"ENST00000429285"	"ENST00000448008"	"ENST00000542927"	"ENST00000356219")	NA	NA	NA	NA	NA	NA	NA	NA	NA	NA	NA
RPL37A	ENSG00000197756:E011	15	ENSG00000197756	E011	8.69176	0.0595641	16.7594	4.24e-05	0.0067082	2.93786	6.64321	-1.17712	2	217363875	217363903	29	+	15	14	17	3	2	2	c("ENST00000478153"	"ENST00000441179"	"ENST00000359681"	"ENST00000427280"	"ENST00000598925")	NA	NA	NA	NA	NA	NA	NA	NA	NA	NA	NA	NA	NA	NA	NA	NA
RUVBL1	ENSG00000175792:E031	15	ENSG00000175792	E031	9.03504	0.0232247	16.7578	4.25e-05	0.0067105	7.18376	4.00411	0.843258	3	127872046	127872757	712	-	3	7	14	10	10	11	ENST00000464873	NA	NA	NA	NA	NA	NA	NA	NA	NA	NA	NA	NA	NA	NA	NA	NA	NA	NA	NA	NA
CLDN4	ENSG00000189143:E011	15	ENSG00000189143	E011	12.5195	0.219293	16.7365	4.29e-05	0.00677959	8.53766	4.56476	0.9033	7	73243697	73245192	1496	+	14	13	13	12	13	8	c("ENST00000431918"	"ENST00000435050")	NA	NA	NA	NA	NA	NA	NA	NA	NA	NA	NA	NA	NA	NA	NA	NA	NA	NA	NA
SZT2	ENSG00000198198:E011	15	ENSG00000198198	E011	14.3563	0.108001	16.7241	4.32e-05	0.0068201	4.00643	9.12608	-1.18768	1	43875164	43875992	829	+	22	28	24	15	0	4	c("ENST00000357658"	"ENST00000406439")	NA	NA	NA	NA	NA	NA	NA	NA	NA	NA	NA	NA	NA	NA	NA	NA	NA	NA	NA
OIP5-AS1	ENSG00000247556:E025	15	ENSG00000247556	E025	21.6012	0.00996132	16.7232	4.32e-05	0.0068201	6.94276	9.08535	-0.388033	15	41600918	41601901	984	+	23	30	34	27	12	11	ENST00000501665	NA	NA	NA	NA	NA	NA	NA	NA	NA	NA	NA	NA	NA	NA	NA	NA	NA	NA	NA	NA
COPRS	ENSG00000172301:E008	15	ENSG00000172301	E008	1.3177	0.0480707	16.7222	4.33e-05	0.00682027	3.70325	0.059225	5.96644	17	30185777	30185843	67	-	0	0	0	6	2	1	ENST00000378634	NA	NA	NA	NA	NA	NA	NA	NA	NA	NA	NA	NA	NA	NA	NA	NA	NA	NA	NA	NA
C15orf57	ENSG00000128891:E003	15	ENSG00000128891	E003	52.7749	0.00792191	16.718	4.34e-05	0.00682607	12.3989	9.9774	0.313473	15	40823540	40824501	962	-	21	44	46	81	58	69	c("ENST00000561011"	"ENST00000559153")	NA	NA	NA	NA	NA	NA	NA	NA	NA	NA	NA	NA	NA	NA	NA	NA	NA	NA	NA
LINC00899	ENSG00000231711:E004	15	ENSG00000231711	E004	36.2213	0.00883868	16.7189	4.33e-05	0.00682607	10.6446	8.2138	0.373994	22	46436933	46438453	1521	-	12	19	29	57	21	79	ENST00000609737	NA	NA	NA	NA	NA	NA	NA	NA	NA	NA	NA	NA	NA	NA	NA	NA	NA	NA	NA	NA
HDAC8	ENSG00000147099:E029	15	ENSG00000147099	E029	8.63759	0.0165688	16.7129	4.35e-05	0.00683332	3.55696	6.75445	-0.925192	X	71787435	71787646	212	-	7	22	18	6	4	1	c("ENST00000373556"	"ENST00000373554")	NA	NA	NA	NA	NA	NA	NA	NA	NA	NA	NA	NA	NA	NA	NA	NA	NA	NA	NA
PPP1R26-AS1	ENSG00000225361:E001	15	ENSG00000225361	E001	25.31	0.0128848	16.714	4.35e-05	0.00683332	7.6148	9.37332	-0.299753	9	138354573	138356696	2124	-	25	48	30	26	13	17	ENST00000603624	NA	NA	NA	NA	NA	NA	NA	NA	NA	NA	NA	NA	NA	NA	NA	NA	NA	NA	NA	NA
RASSF5	ENSG00000136653:E003	15	ENSG00000136653	E003	1.30185	0.167115	16.7058	4.36e-05	0.00684871	0.0668755	4.1061	-5.94015	1	206730493	206731021	529	+	4	0	3	0	0	0	ENST00000304534	NA	NA	NA	NA	NA	NA	NA	NA	NA	NA	NA	NA	NA	NA	NA	NA	NA	NA	NA	NA
CAT	ENSG00000121691:E011	15	ENSG00000121691	E011	20.3102	0.0122802	16.7028	4.37e-05	0.00685591	8.67033	5.56753	0.639051	11	34482280	34482749	470	+	4	14	4	64	25	21	ENST00000530343	NA	NA	NA	NA	NA	NA	NA	NA	NA	NA	NA	NA	NA	NA	NA	NA	NA	NA	NA	NA
CHEK2	ENSG00000183765:E029	15	ENSG00000183765	E029	2.70065	0.0452925	16.689	4.4e-05	0.00689236	4.37739	0.970099	2.17387	22	29108006	29108099	94	-	0	0	1	4	4	6	ENST00000491919	NA	NA	NA	NA	NA	NA	NA	NA	NA	NA	NA	NA	NA	NA	NA	NA	NA	NA	NA	NA
GAS5	ENSG00000234741:E034	15	ENSG00000234741	E034	36.3284	0.0613859	16.6666	4.46e-05	0.00696035	7.36122	12.2945	-0.739997	1	173834571	173834608	38	-	13	73	96	16	22	22	c("ENST00000416952"	"ENST00000442067"	"ENST00000443799"	"ENST00000436656")	NA	NA	NA	NA	NA	NA	NA	NA	NA	NA	NA	NA	NA	NA	NA	NA	NA
AKR1C2	ENSG00000151632:E019	15	ENSG00000151632	E019	3.72741	0.0246727	16.6631	4.46e-05	0.00696955	2.41684	5.82394	-1.26887	10	5046054	5046114	61	-	0	11	6	6	0	4	c("ENST00000407674"	"ENST00000380753"	"ENST00000460124"	"ENST00000604507")	NA	NA	NA	NA	NA	NA	NA	NA	NA	NA	NA	NA	NA	NA	NA	NA	NA
CISD2	ENSG00000145354:E003	15	ENSG00000145354	E003	1.3177	0.0467465	16.6502	4.49e-05	0.00701033	3.7307	0.116967	4.99528	4	103790493	103790669	177	+	0	0	0	6	2	1	ENST00000503643	NA	NA	NA	NA	NA	NA	NA	NA	NA	NA	NA	NA	NA	NA	NA	NA	NA	NA	NA	NA
MAP3K12	ENSG00000139625:E009	15	ENSG00000139625	E009	42.8453	0.0194779	16.6459	4.5e-05	0.00702257	10.9475	7.20328	0.603877	12	53876154	53876348	195	-	7	15	9	186	37	45	c("ENST00000551511"	"ENST00000547020")	NA	NA	NA	NA	NA	NA	NA	NA	NA	NA	NA	NA	NA	NA	NA	NA	NA	NA	NA
TTC28-AS1	ENSG00000235954:E024	15	ENSG00000235954	E024	10.5016	0.0119999	16.6437	4.51e-05	0.00702742	7.01107	3.98824	0.813883	22	28381680	28382217	538	+	2	8	3	31	12	12	c("ENST00000454996"	"ENST00000425112"	"ENST00000419253")	NA	NA	NA	NA	NA	NA	NA	NA	NA	NA	NA	NA	NA	NA	NA	NA	NA	NA
RPS24	ENSG00000138326:E032	15	ENSG00000138326	E032	29.0787	0.0581672	16.6196	4.57e-05	0.00710641	11.2841	6.22278	0.85866	10	79814690	79816570	1881	+	3	19	21	83	23	43	ENST00000440692	NA	NA	NA	NA	NA	NA	NA	NA	NA	NA	NA	NA	NA	NA	NA	NA	NA	NA	NA	NA
SPIDR	ENSG00000164808:E072	15	ENSG00000164808	E072	23.9761	0.0318236	16.615	4.58e-05	0.00712021	9.43086	5.5589	0.762589	8	48648474	48648475	2	+	8	2	13	66	21	40	c("ENST00000524126"	"ENST00000297423"	"ENST00000519401")	NA	NA	NA	NA	NA	NA	NA	NA	NA	NA	NA	NA	NA	NA	NA	NA	NA	NA
SLC7A8	ENSG00000092068:E021	15	ENSG00000092068	E021	25.4401	0.114519	16.6136	4.58e-05	0.00712208	11.7248	4.93424	1.24866	14	23623468	23623602	135	-	7	15	8	125	22	10	c("ENST00000528860"	"ENST00000453702"	"ENST00000422941")	NA	NA	NA	NA	NA	NA	NA	NA	NA	NA	NA	NA	NA	NA	NA	NA	NA	NA
UNG	ENSG00000076248:E005	15	ENSG00000076248	E005	30.4297	0.043424	16.6086	4.59e-05	0.0071337	11.4725	7.2167	0.668771	12	109535956	109536236	281	+	12	25	44	30	30	42	c("ENST00000539287"	"ENST00000336865"	"ENST00000446767")	NA	NA	NA	NA	NA	NA	NA	NA	NA	NA	NA	NA	NA	NA	NA	NA	NA	NA
PIGP	ENSG00000185808:E001	15	ENSG00000185808	E001	11.8067	0.0430894	16.6031	4.61e-05	0.00714743	7.72707	3.84214	1.00801	21	38431470	38435145	3676	-	2	6	5	40	8	18	ENST00000360525	NA	NA	NA	NA	NA	NA	NA	NA	NA	NA	NA	NA	NA	NA	NA	NA	NA	NA	NA	NA
ALS2	ENSG00000003393:E043	15	ENSG00000003393	E043	81.4802	0.0193028	16.5987	4.62e-05	0.0071606	11.339	14.756	-0.38001	2	202624183	202625603	1421	-	76	182	119	70	41	36	ENST00000467448	NA	NA	NA	NA	NA	NA	NA	NA	NA	NA	NA	NA	NA	NA	NA	NA	NA	NA	NA	NA
ABCC3	ENSG00000108846:E031	15	ENSG00000108846	E031	22.3086	0.046034	16.5945	4.63e-05	0.00716935	6.01856	10.1834	-0.758733	17	48745119	48745223	105	+	39	22	33	33	4	8	ENST00000427699	NA	NA	NA	NA	NA	NA	NA	NA	NA	NA	NA	NA	NA	NA	NA	NA	NA	NA	NA	NA
RPL22	ENSG00000116251:E002	15	ENSG00000116251	E002	3453.51	0.00827866	16.595	4.63e-05	0.00716935	33.3447	31.1846	0.0966222	1	6245080	6246634	1555	-	2151	3178	2965	6775	2402	4220	ENST00000234875	NA	NA	NA	NA	NA	NA	NA	NA	NA	NA	NA	NA	NA	NA	NA	NA	NA	NA	NA	NA
IL17RB	ENSG00000056736:E011	15	ENSG00000056736	E011	64.3824	0.0244594	16.5931	4.63e-05	0.00717091	11.4235	8.41613	0.44078	3	53891718	53892745	1028	+	4	9	21	192	54	128	ENST00000475124	NA	NA	NA	NA	NA	NA	NA	NA	NA	NA	NA	NA	NA	NA	NA	NA	NA	NA	NA	NA
RBM17	ENSG00000134453:E035	15	ENSG00000134453	E035	211.531	0.0281094	16.5912	4.64e-05	0.00717154	19.8839	15.9517	0.317893	10	6157836	6158843	1008	+	122	235	222	419	153	209	c("ENST00000446108"	"ENST00000379888")	NA	NA	NA	NA	NA	NA	NA	NA	NA	NA	NA	NA	NA	NA	NA	NA	NA	NA	NA
PDE4DIP	ENSG00000178104:E055	15	ENSG00000178104	E055	130.552	0.01742	16.5815	4.66e-05	0.0071937	15.9924	12.8401	0.316726	1	144867981	144868172	192	-	35	48	73	312	129	211	c("ENST00000524974"	"ENST00000313382"	"ENST00000530740"	"ENST00000369359"	"ENST00000369356"	"ENST00000369354"	"ENST00000479369")	NA	NA	NA	NA	NA	NA	NA	NA	NA	NA	NA	NA	NA	NA
KIF17	ENSG00000117245:E023	15	ENSG00000117245	E023	12.0021	0.0193866	16.5772	4.67e-05	0.00719941	7.94308	4.79088	0.729409	1	21030940	21031392	453	-	12	3	15	31	11	5	c("ENST00000400463"	"ENST00000375044"	"ENST00000247986")	NA	NA	NA	NA	NA	NA	NA	NA	NA	NA	NA	NA	NA	NA	NA	NA	NA	NA
LRRC75A-AS1	ENSG00000175061:E019	15	ENSG00000175061	E019	11.7002	0.0615004	16.5608	4.71e-05	0.0072532	3.85274	8.13687	-1.07859	17	16342635	16342640	6	+	10	11	42	6	2	7	c("ENST00000470491"	"ENST00000581718"	"ENST00000481027"	"ENST00000581913"	"ENST00000584141"	"ENST00000475953")	NA	NA	NA	NA	NA	NA	NA	NA	NA	NA	NA	NA	NA	NA	NA
ASPH	ENSG00000198363:E012	15	ENSG00000198363	E012	603.564	0.0170772	16.5603	4.71e-05	0.0072532	24.5955	21.351	0.204089	8	62479727	62479815	89	-	217	557	576	952	693	702	c("ENST00000379454"	"ENST00000541428")	NA	NA	NA	NA	NA	NA	NA	NA	NA	NA	NA	NA	NA	NA	NA	NA	NA	NA	NA
PIH1D1	ENSG00000104872:E027	15	ENSG00000104872	E027	28.2942	0.00742027	16.5562	4.72e-05	0.00726512	10.2723	7.65627	0.424039	19	49951320	49951831	512	-	18	21	26	63	20	32	ENST00000593629	NA	NA	NA	NA	NA	NA	NA	NA	NA	NA	NA	NA	NA	NA	NA	NA	NA	NA	NA	NA
KHNYN	ENSG00000100441:E012	15	ENSG00000100441	E012	58.3643	0.00692282	16.5548	4.73e-05	0.00726715	12.8394	10.5373	0.285078	14	24904663	24905273	611	+	19	53	48	128	49	76	ENST00000556255	NA	NA	NA	NA	NA	NA	NA	NA	NA	NA	NA	NA	NA	NA	NA	NA	NA	NA	NA	NA
RPL9	ENSG00000163682:E031	15	ENSG00000163682	E031	8.28538	0.0173334	16.5521	4.73e-05	0.00727371	3.36075	6.60492	-0.974757	4	39460546	39460551	6	-	6	21	16	1	4	5	c("ENST00000511075"	"ENST00000295955")	NA	NA	NA	NA	NA	NA	NA	NA	NA	NA	NA	NA	NA	NA	NA	NA	NA	NA	NA
MAPKAP1	ENSG00000119487:E003	15	ENSG00000119487	E003	148.54	0.00323926	16.5491	4.74e-05	0.00728175	16.9898	15.2793	0.153087	9	128200748	128200811	64	-	109	150	175	218	127	138	c("ENST00000350766"	"ENST00000373511"	"ENST00000373503"	"ENST00000483937"	"ENST00000265960"	"ENST00000444226"	"ENST00000394063"	"ENST00000373498")	NA	NA	NA	NA	NA	NA	NA	NA	NA	NA	NA	NA	NA
RHBDF1	ENSG00000007384:E046	15	ENSG00000007384	E046	3.15513	0.0234301	16.5464	4.75e-05	0.00728842	4.14834	0.0832742	5.63852	16	126252	126340	89	-	0	0	0	13	4	4	c("ENST00000450643"	"ENST00000454039"	"ENST00000472390")	NA	NA	NA	NA	NA	NA	NA	NA	NA	NA	NA	NA	NA	NA	NA	NA	NA	NA
ZFYVE16	ENSG00000039319:E048	15	ENSG00000039319	E048	16.2695	0.0124113	16.5251	4.8e-05	0.00736183	8.34794	5.33006	0.64727	5	79774973	79775169	197	+	2	15	9	36	23	17	ENST00000338008	NA	NA	NA	NA	NA	NA	NA	NA	NA	NA	NA	NA	NA	NA	NA	NA	NA	NA	NA	NA
C6orf89	ENSG00000198663:E007	15	ENSG00000198663	E007	61.9469	0.00957538	16.5247	4.8e-05	0.00736183	11.0893	13.07	-0.237086	6	36862280	36862379	100	+	64	67	102	72	32	49	ENST00000480824	NA	NA	NA	NA	NA	NA	NA	NA	NA	NA	NA	NA	NA	NA	NA	NA	NA	NA	NA	NA
AOX1	ENSG00000138356:E001	15	ENSG00000138356	E001	40.8079	0.00808787	16.5194	4.82e-05	0.00737768	10.8508	8.3977	0.36973	2	201450591	201450876	286	+	9	31	18	50	36	91	ENST00000374700	NA	NA	NA	NA	NA	NA	NA	NA	NA	NA	NA	NA	NA	NA	NA	NA	NA	NA	NA	NA
DNAL1	ENSG00000119661:E024	15	ENSG00000119661	E024	13.717	0.0134897	16.5033	4.86e-05	0.00742115	8.22185	5.01438	0.713392	14	74162779	74162859	81	+	4	12	12	31	14	15	c("ENST00000311089"	"ENST00000553645"	"ENST00000554339")	NA	NA	NA	NA	NA	NA	NA	NA	NA	NA	NA	NA	NA	NA	NA	NA	NA	NA
PRSS23	ENSG00000150687:E013	15	ENSG00000150687	E013	117.884	0.00698582	16.497	4.87e-05	0.00743731	15.9298	14.211	0.164713	11	86534438	86534635	198	+	74	135	159	139	77	145	c("ENST00000533880"	"ENST00000531475"	"ENST00000533902"	"ENST00000532234"	"ENST00000532572")	NA	NA	NA	NA	NA	NA	NA	NA	NA	NA	NA	NA	NA	NA	NA	NA
C9orf16	ENSG00000171159:E007	15	ENSG00000171159	E007	16.938	0.0106504	16.4747	4.93e-05	0.00751439	6.25023	8.58674	-0.458201	9	130924624	130925231	608	+	16	21	29	30	7	9	ENST00000492588	NA	NA	NA	NA	NA	NA	NA	NA	NA	NA	NA	NA	NA	NA	NA	NA	NA	NA	NA	NA
OPTN	ENSG00000123240:E035	15	ENSG00000123240	E035	161.104	0.00389106	16.4648	4.96e-05	0.00754584	17.0613	14.9939	0.186345	10	13178924	13179129	206	+	71	95	112	379	154	201	c("ENST00000378764"	"ENST00000378747"	"ENST00000378752"	"ENST00000378757"	"ENST00000378748")	NA	NA	NA	NA	NA	NA	NA	NA	NA	NA	NA	NA	NA	NA	NA	NA
PPP2R2D	ENSG00000175470:E003	15	ENSG00000175470	E003	8.41139	0.0143471	16.4635	4.96e-05	0.00754584	6.92569	3.78513	0.871614	10	133748398	133748510	113	+	4	3	9	23	6	10	ENST00000482010	NA	NA	NA	NA	NA	NA	NA	NA	NA	NA	NA	NA	NA	NA	NA	NA	NA	NA	NA	NA
NCOR2	ENSG00000196498:E079	15	ENSG00000196498	E079	63.1148	0.00542121	16.4631	4.96e-05	0.00754584	13.3289	10.986	0.2789	12	124915187	124915187	1	-	40	45	68	128	53	64	c("ENST00000397355"	"ENST00000420698"	"ENST00000458234"	"ENST00000542927"	"ENST00000405201"	"ENST00000404121"	"ENST00000356219"	"ENST00000494460"	"ENST00000448008"	"ENST00000404621"	"ENST00000429285")	NA	NA	NA	NA	NA	NA	NA	NA	NA	NA
RBM4B	ENSG00000173914:E002	15	ENSG00000173914	E002	98.0205	0.00431814	16.4354	5.03e-05	0.00764952	15.182	13.27	0.194192	11	66432766	66432924	159	-	59	101	89	226	68	94	c("ENST00000310046"	"ENST00000525754"	"ENST00000531969")	NA	NA	NA	NA	NA	NA	NA	NA	NA	NA	NA	NA	NA	NA	NA	NA	NA	NA
HSPA14	ENSG00000187522:E017	15	ENSG00000187522	E017	6.21489	0.0140238	16.4206	5.07e-05	0.0077056	6.21868	3.1813	0.966991	10	14892714	14893217	504	+	2	5	6	12	6	8	ENST00000470430	NA	NA	NA	NA	NA	NA	NA	NA	NA	NA	NA	NA	NA	NA	NA	NA	NA	NA	NA	NA
UBA5	ENSG00000081307:E015	15	ENSG00000081307	E015	7.33915	0.0138299	16.4055	5.11e-05	0.00775956	6.20491	2.92841	1.08329	3	132379543	132379742	200	+	2	3	2	25	9	7	c("ENST00000480955"	"ENST00000494238"	"ENST00000464068")	NA	NA	NA	NA	NA	NA	NA	NA	NA	NA	NA	NA	NA	NA	NA	NA	NA	NA
MSL3	ENSG00000005302:E011	15	ENSG00000005302	E011	7.07354	0.022435	16.4002	5.13e-05	0.00776741	6.36343	3.17569	1.00274	X	11777760	11777831	72	+	2	7	2	14	9	9	c("ENST00000478462"	"ENST00000380693"	"ENST00000380692")	NA	NA	NA	NA	NA	NA	NA	NA	NA	NA	NA	NA	NA	NA	NA	NA	NA	NA
TSR1	ENSG00000167721:E024	15	ENSG00000167721	E024	11.4594	0.0122129	16.4016	5.12e-05	0.00776741	7.68328	4.7941	0.680462	17	2239752	2239951	200	-	5	10	18	16	9	14	c("ENST00000301364"	"ENST00000571806")	NA	NA	NA	NA	NA	NA	NA	NA	NA	NA	NA	NA	NA	NA	NA	NA	NA	NA	NA
DDX60L	ENSG00000181381:E052	15	ENSG00000181381	E052	11.6668	0.019646	16.3994	5.13e-05	0.00776741	4.68832	7.90071	-0.752913	4	169389899	169391854	1956	-	9	20	20	14	7	6	ENST00000515088	NA	NA	NA	NA	NA	NA	NA	NA	NA	NA	NA	NA	NA	NA	NA	NA	NA	NA	NA	NA
SNRPG	ENSG00000143977:E013	15	ENSG00000143977	E013	7.83498	0.0158139	16.3938	5.15e-05	0.00778532	6.52235	3.89421	0.744061	2	70519909	70520284	376	-	2	12	7	9	9	9	ENST00000482975	NA	NA	NA	NA	NA	NA	NA	NA	NA	NA	NA	NA	NA	NA	NA	NA	NA	NA	NA	NA
SFPQ	ENSG00000116560:E005	15	ENSG00000116560	E005	101.186	0.029071	16.3928	5.15e-05	0.00778532	16.498	12.4438	0.406862	1	35642920	35643000	81	-	84	124	109	202	56	80	c("ENST00000466745"	"ENST00000460428"	"ENST00000466213"	"ENST00000468598"	"ENST00000485365"	"ENST00000485454"	"ENST00000471991"	"ENST00000490668"	"ENST00000470472")	NA	NA	NA	NA	NA	NA	NA	NA	NA	NA	NA	NA
CALD1	ENSG00000122786:E021	15	ENSG00000122786	E021	191.764	0.0512589	16.3783	5.19e-05	0.00783415	19.0093	13.581	0.485118	7	134576209	134576360	152	+	52	83	97	433	312	186	c("ENST00000393118"	"ENST00000443197")	NA	NA	NA	NA	NA	NA	NA	NA	NA	NA	NA	NA	NA	NA	NA	NA	NA	NA	NA
TNFRSF11B	ENSG00000164761:E006	15	ENSG00000164761	E006	58.6991	0.0050982	16.3791	5.19e-05	0.00783415	12.4695	10.8689	0.198201	8	119941169	119941312	144	-	10	57	66	63	57	100	ENST00000521597	NA	NA	NA	NA	NA	NA	NA	NA	NA	NA	NA	NA	NA	NA	NA	NA	NA	NA	NA	NA
SYNPO2	ENSG00000172403:E013	15	ENSG00000172403	E013	64.6608	0.0419096	16.3746	5.2e-05	0.00784164	12.4566	8.46353	0.557579	4	119979448	119982402	2955	+	8	18	20	94	77	147	c("ENST00000307142"	"ENST00000504178")	NA	NA	NA	NA	NA	NA	NA	NA	NA	NA	NA	NA	NA	NA	NA	NA	NA	NA	NA
RUFY3	ENSG00000018189:E006	15	ENSG00000018189	E006	6.06347	0.0174795	16.3732	5.2e-05	0.00784382	5.4189	2.05119	1.40154	4	71587712	71587727	16	+	2	1	0	18	10	6	ENST00000381006	NA	NA	NA	NA	NA	NA	NA	NA	NA	NA	NA	NA	NA	NA	NA	NA	NA	NA	NA	NA
CHORDC1	ENSG00000110172:E011	15	ENSG00000110172	E011	22.7587	0.0244396	16.372	5.2e-05	0.00784488	9.87673	6.80305	0.537852	11	89939441	89939915	475	-	11	37	11	52	26	11	ENST00000529726	NA	NA	NA	NA	NA	NA	NA	NA	NA	NA	NA	NA	NA	NA	NA	NA	NA	NA	NA	NA
SYNE1	ENSG00000131018:E229	15	ENSG00000131018	E229	11.9862	0.0438591	16.3613	5.23e-05	0.00788158	4.16064	8.07082	-0.955908	6	152823768	152823877	110	-	10	17	32	6	9	3	c("ENST00000466159"	"ENST00000461872"	"ENST00000448038"	"ENST00000537750"	"ENST00000341594"	"ENST00000265368"	"ENST00000367248"	"ENST00000413186"	"ENST00000367253"	"ENST00000367255"	"ENST00000423061")	NA	NA	NA	NA	NA	NA	NA	NA	NA	NA
ANKRD29	ENSG00000154065:E001	15	ENSG00000154065	E001	83.7154	0.0125256	16.3581	5.24e-05	0.00788734	13.2576	10.4665	0.341032	18	21178890	21179973	1084	-	7	39	27	227	120	104	ENST00000592179	NA	NA	NA	NA	NA	NA	NA	NA	NA	NA	NA	NA	NA	NA	NA	NA	NA	NA	NA	NA
NASP	ENSG00000132780:E024	15	ENSG00000132780	E024	14.6908	0.00816311	16.3438	5.28e-05	0.00794188	8.25681	5.47635	0.592371	1	46072264	46072352	89	+	14	16	15	22	13	10	ENST00000464190	NA	NA	NA	NA	NA	NA	NA	NA	NA	NA	NA	NA	NA	NA	NA	NA	NA	NA	NA	NA
SMARCA2	ENSG00000080503:E047	15	ENSG00000080503	E047	5.70002	0.076533	16.3378	5.3e-05	0.00795682	2.38955	6.32805	-1.40502	9	2159814	2159909	96	+	8	10	8	0	3	4	c("ENST00000417599"	"ENST00000324954"	"ENST00000423555"	"ENST00000382185"	"ENST00000302401")	NA	NA	NA	NA	NA	NA	NA	NA	NA	NA	NA	NA	NA	NA	NA	NA
PANK2	ENSG00000125779:E017	15	ENSG00000125779	E017	34.7073	0.00632159	16.3237	5.34e-05	0.00800518	11.2101	8.23077	0.445696	20	3904350	3904502	153	+	18	34	28	69	23	47	c("ENST00000316562"	"ENST00000497424"	"ENST00000336066")	NA	NA	NA	NA	NA	NA	NA	NA	NA	NA	NA	NA	NA	NA	NA	NA	NA	NA
MRPS18C	ENSG00000163319:E008	15	ENSG00000163319	E008	17.556	0.0241694	16.3227	5.34e-05	0.00800543	8.90943	6.11107	0.543909	4	84378112	84379498	1387	+	5	27	16	33	16	17	ENST00000512375	NA	NA	NA	NA	NA	NA	NA	NA	NA	NA	NA	NA	NA	NA	NA	NA	NA	NA	NA	NA
GAS5	ENSG00000234741:E063	15	ENSG00000234741	E063	4.36041	0.0211975	16.3144	5.37e-05	0.00803692	2.3945	5.56198	-1.21587	1	173836889	173836953	65	-	1	11	13	3	2	1	ENST00000454068	NA	NA	NA	NA	NA	NA	NA	NA	NA	NA	NA	NA	NA	NA	NA	NA	NA	NA	NA	NA
SMARCA2	ENSG00000080503:E042	15	ENSG00000080503	E042	2.34242	0.0319133	16.3105	5.38e-05	0.00804107	1.25609	4.54936	-1.85672	9	2158485	2158508	24	+	2	7	4	0	1	1	c("ENST00000417599"	"ENST00000324954"	"ENST00000423555"	"ENST00000302401"	"ENST00000382186")	NA	NA	NA	NA	NA	NA	NA	NA	NA	NA	NA	NA	NA	NA	NA	NA
FUS	ENSG00000089280:E018	15	ENSG00000089280	E018	570.599	0.0612754	16.293	5.43e-05	0.00810025	26.0143	20.0191	0.37793	16	31196878	31198122	1245	+	356	986	644	1048	357	380	ENST00000487509	NA	NA	NA	NA	NA	NA	NA	NA	NA	NA	NA	NA	NA	NA	NA	NA	NA	NA	NA	NA
UNK	ENSG00000132478:E013	15	ENSG00000132478	E013	131.27	0.0281578	16.2915	5.43e-05	0.00810025	13.1986	17.4824	-0.405514	17	73789524	73790205	682	+	119	253	217	117	68	68	c("ENST00000587501"	"ENST00000586527")	NA	NA	NA	NA	NA	NA	NA	NA	NA	NA	NA	NA	NA	NA	NA	NA	NA	NA	NA
ELMO1	ENSG00000155849:E043	15	ENSG00000155849	E043	2.99528	0.166969	16.2914	5.43e-05	0.00810025	1.727	4.93248	-1.51404	7	37309059	37311436	2378	-	6	4	5	4	0	0	ENST00000463390	NA	NA	NA	NA	NA	NA	NA	NA	NA	NA	NA	NA	NA	NA	NA	NA	NA	NA	NA	NA
FAM120AOS	ENSG00000188938:E021	15	ENSG00000188938	E021	20.7898	0.00774552	16.2893	5.44e-05	0.00810502	9.13192	6.46994	0.497166	9	96215022	96215539	518	-	6	21	18	34	24	25	c("ENST00000483149"	"ENST00000520470"	"ENST00000375412")	NA	NA	NA	NA	NA	NA	NA	NA	NA	NA	NA	NA	NA	NA	NA	NA	NA	NA
UNG	ENSG00000076248:E001	15	ENSG00000076248	E001	11.1661	0.158392	16.2789	5.47e-05	0.00814226	1.32621	6.85225	-2.36927	12	109535379	109535483	105	+	24	12	30	0	0	1	ENST00000242576	NA	NA	NA	NA	NA	NA	NA	NA	NA	NA	NA	NA	NA	NA	NA	NA	NA	NA	NA	NA
EVL	ENSG00000196405:E023	15	ENSG00000196405	E023	13.7656	0.0531328	16.2743	5.48e-05	0.0081464	4.69136	8.9716	-0.935358	14	100573163	100574407	1245	+	10	31	14	13	9	10	ENST00000555048	NA	NA	NA	NA	NA	NA	NA	NA	NA	NA	NA	NA	NA	NA	NA	NA	NA	NA	NA	NA
RPS9	ENSG00000170889:E013	15	ENSG00000170889	E013	21.2521	0.0199033	16.2692	5.5e-05	0.00816456	6.28496	9.62605	-0.615042	19	54705478	54705876	399	+	18	33	49	23	9	9	ENST00000460761	NA	NA	NA	NA	NA	NA	NA	NA	NA	NA	NA	NA	NA	NA	NA	NA	NA	NA	NA	NA
WWC3	ENSG00000047644:E003	15	ENSG00000047644	E003	12.8252	0.0163712	16.2607	5.52e-05	0.00818947	4.46853	7.63097	-0.772067	X	9984436	9984902	467	+	17	27	20	9	5	3	ENST00000466248	NA	NA	NA	NA	NA	NA	NA	NA	NA	NA	NA	NA	NA	NA	NA	NA	NA	NA	NA	NA
CDADC1	ENSG00000102543:E026	15	ENSG00000102543	E026	42.8982	0.0274302	16.2525	5.54e-05	0.00821716	12.0655	8.69318	0.472938	13	49866334	49867618	1285	+	14	43	27	89	37	60	ENST00000251108	NA	NA	NA	NA	NA	NA	NA	NA	NA	NA	NA	NA	NA	NA	NA	NA	NA	NA	NA	NA
SORBS3	ENSG00000120896:E030	15	ENSG00000120896	E030	2.23284	0.0350286	16.2495	5.55e-05	0.0082266	0.921521	4.53459	-2.29888	8	22422587	22422778	192	+	3	4	7	1	0	0	ENST00000522315	NA	NA	NA	NA	NA	NA	NA	NA	NA	NA	NA	NA	NA	NA	NA	NA	NA	NA	NA	NA
HCFC2	ENSG00000111727:E020	15	ENSG00000111727	E020	12.0322	0.0113366	16.2318	5.6e-05	0.00829169	7.50589	4.53183	0.72793	12	104491902	104492120	219	+	3	10	7	24	15	15	ENST00000552343	NA	NA	NA	NA	NA	NA	NA	NA	NA	NA	NA	NA	NA	NA	NA	NA	NA	NA	NA	NA
DERL2	ENSG00000072849:E001	15	ENSG00000072849	E001	232.926	0.0131592	16.2198	5.64e-05	0.00833394	19.8164	17.059	0.216159	17	5374571	5377628	3058	-	158	312	243	398	190	180	ENST00000158771	NA	NA	NA	NA	NA	NA	NA	NA	NA	NA	NA	NA	NA	NA	NA	NA	NA	NA	NA	NA
FLRT2	ENSG00000185070:E015	15	ENSG00000185070	E015	30.0369	0.0245725	16.2194	5.64e-05	0.00833394	6.82939	10.2384	-0.584163	14	86029088	86029394	307	+	44	83	24	21	6	10	c("ENST00000557419"	"ENST00000555398")	NA	NA	NA	NA	NA	NA	NA	NA	NA	NA	NA	NA	NA	NA	NA	NA	NA	NA	NA
ZFAND5	ENSG00000107372:E014	15	ENSG00000107372	E014	87.8106	0.00362025	16.2146	5.66e-05	0.00834783	14.2048	12.3699	0.19954	9	74978523	74979262	740	-	33	59	67	202	73	122	ENST00000488164	NA	NA	NA	NA	NA	NA	NA	NA	NA	NA	NA	NA	NA	NA	NA	NA	NA	NA	NA	NA
EPB41L5	ENSG00000115109:E028	15	ENSG00000115109	E028	6.71534	0.0432574	16.2128	5.66e-05	0.00834875	2.56587	6.24521	-1.2833	2	120861665	120861975	311	+	9	21	6	2	1	3	c("ENST00000331393"	"ENST00000443124")	NA	NA	NA	NA	NA	NA	NA	NA	NA	NA	NA	NA	NA	NA	NA	NA	NA	NA	NA
HNRNPH1	ENSG00000169045:E062	15	ENSG00000169045	E062	105.541	0.0222182	16.1938	5.72e-05	0.00842412	16.5129	12.8607	0.360626	5	179046409	179046469	61	-	79	175	81	233	68	61	c("ENST00000520415"	"ENST00000515481")	NA	NA	NA	NA	NA	NA	NA	NA	NA	NA	NA	NA	NA	NA	NA	NA	NA	NA	NA
SORBS3	ENSG00000120896:E032	15	ENSG00000120896	E032	46.0293	0.083926	16.1905	5.73e-05	0.00843113	12.02	7.08233	0.763145	8	22422781	22422795	15	+	6	10	22	242	24	41	c("ENST00000519453"	"ENST00000517500"	"ENST00000523740"	"ENST00000517535"	"ENST00000520574"	"ENST00000240123"	"ENST00000518512"	"ENST00000521787"	"ENST00000522315")	NA	NA	NA	NA	NA	NA	NA	NA	NA	NA	NA	NA
MYO10	ENSG00000145555:E056	15	ENSG00000145555	E056	17.4906	0.0729128	16.1904	5.73e-05	0.00843113	3.06832	7.91956	-1.36797	5	16814626	16815572	947	-	21	61	29	3	1	1	ENST00000507288	NA	NA	NA	NA	NA	NA	NA	NA	NA	NA	NA	NA	NA	NA	NA	NA	NA	NA	NA	NA
ZNF44	ENSG00000197857:E014	15	ENSG00000197857	E014	3.88928	0.0276326	16.1866	5.74e-05	0.00843488	4.73878	1.55842	1.60443	19	12360793	12360853	61	-	0	0	2	11	8	3	c("ENST00000426973"	"ENST00000393337"	"ENST00000397742")	NA	NA	NA	NA	NA	NA	NA	NA	NA	NA	NA	NA	NA	NA	NA	NA	NA	NA
CEBPZOS	ENSG00000218739:E007	15	ENSG00000218739	E007	12.9056	0.00968192	16.1797	5.76e-05	0.00845518	4.80318	7.58849	-0.659823	2	37425637	37425815	179	+	16	27	20	12	4	4	c("ENST00000397226"	"ENST00000406711")	NA	NA	NA	NA	NA	NA	NA	NA	NA	NA	NA	NA	NA	NA	NA	NA	NA	NA	NA
KIAA0430	ENSG00000166783:E019	15	ENSG00000166783	E019	19.3658	0.00835197	16.1611	5.82e-05	0.00852251	8.49651	5.65765	0.586667	16	15694910	15695720	811	-	4	10	10	50	23	25	ENST00000552771	NA	NA	NA	NA	NA	NA	NA	NA	NA	NA	NA	NA	NA	NA	NA	NA	NA	NA	NA	NA
LIG4	ENSG00000174405:E003	15	ENSG00000174405	E003	1.87947	0.0424372	16.1627	5.81e-05	0.00852251	3.76446	0.0708828	5.73086	13	108863645	108863648	4	-	0	0	0	7	4	1	ENST00000442234	NA	NA	NA	NA	NA	NA	NA	NA	NA	NA	NA	NA	NA	NA	NA	NA	NA	NA	NA	NA
DIS3	ENSG00000083520:E001	15	ENSG00000083520	E001	41.6986	0.00725525	16.1465	5.86e-05	0.00858053	11.7383	9.2517	0.343428	13	73329540	73331580	2041	-	22	51	30	90	42	32	ENST00000377767	NA	NA	NA	NA	NA	NA	NA	NA	NA	NA	NA	NA	NA	NA	NA	NA	NA	NA	NA	NA
PNKD	ENSG00000127838:E020	15	ENSG00000127838	E020	8.09572	0.0320163	16.1245	5.93e-05	0.00867292	6.25569	3.29036	0.926922	2	219206257	219206349	93	+	1	3	4	32	7	9	c("ENST00000273077"	"ENST00000258362"	"ENST00000436005")	NA	NA	NA	NA	NA	NA	NA	NA	NA	NA	NA	NA	NA	NA	NA	NA	NA	NA
STAMBPL1	ENSG00000138134:E012	15	ENSG00000138134	E012	11.228	0.0382421	16.1216	5.94e-05	0.00867808	7.41787	3.88193	0.934232	10	90672113	90672857	745	+	3	9	3	14	21	13	ENST00000371922	NA	NA	NA	NA	NA	NA	NA	NA	NA	NA	NA	NA	NA	NA	NA	NA	NA	NA	NA	NA
SUCO	ENSG00000094975:E009	15	ENSG00000094975	E009	2.88841	0.026005	16.1107	5.97e-05	0.00871595	4.6157	1.40411	1.7169	1	172520767	172521292	526	+	0	2	0	10	4	3	ENST00000608566	NA	NA	NA	NA	NA	NA	NA	NA	NA	NA	NA	NA	NA	NA	NA	NA	NA	NA	NA	NA
CTNNBIP1	ENSG00000178585:E001	15	ENSG00000178585	E001	105.539	0.021198	16.1029	6e-05	0.0087398	15.9216	12.7621	0.319119	1	9908334	9909596	1263	-	45	64	122	182	75	166	ENST00000377263	NA	NA	NA	NA	NA	NA	NA	NA	NA	NA	NA	NA	NA	NA	NA	NA	NA	NA	NA	NA
PRIMPOL	ENSG00000164306:E028	15	ENSG00000164306	E028	17.0753	0.0217524	16.0984	6.01e-05	0.00874804	5.18273	8.42274	-0.700578	4	185615447	185615524	78	+	23	34	28	10	4	8	ENST00000510864	NA	NA	NA	NA	NA	NA	NA	NA	NA	NA	NA	NA	NA	NA	NA	NA	NA	NA	NA	NA
RPL37A	ENSG00000197756:E003	15	ENSG00000197756	E003	41.2058	0.0984959	16.0844	6.06e-05	0.00879673	6.78141	12.3263	-0.862077	2	217363567	217363572	6	+	73	68	64	12	13	14	c("ENST00000478153"	"ENST00000491306"	"ENST00000490649"	"ENST00000487233")	NA	NA	NA	NA	NA	NA	NA	NA	NA	NA	NA	NA	NA	NA	NA	NA	NA
CC2D2A	ENSG00000048342:E008	15	ENSG00000048342	E008	21.3212	0.00807382	16.0751	6.09e-05	0.00883214	8.88328	6.02497	0.560137	4	15471637	15471681	45	+	10	11	7	64	28	16	c("ENST00000513811"	"ENST00000413206"	"ENST00000438599"	"ENST00000503292"	"ENST00000511544"	"ENST00000503658"	"ENST00000515124"	"ENST00000514450"	"ENST00000424120"	"ENST00000512702"	"ENST00000507954")	NA	NA	NA	NA	NA	NA	NA	NA	NA	NA
DPYSL3	ENSG00000113657:E025	15	ENSG00000113657	E025	18.5734	0.0169869	16.0728	6.1e-05	0.00883847	8.67129	5.28205	0.715149	5	146833157	146833228	72	-	3	14	6	43	22	27	c("ENST00000507309"	"ENST00000512722"	"ENST00000398514"	"ENST00000534907"	"ENST00000519672")	NA	NA	NA	NA	NA	NA	NA	NA	NA	NA	NA	NA	NA	NA	NA	NA
BEND6	ENSG00000151917:E007	15	ENSG00000151917	E007	265.267	0.0108625	16.0703	6.1e-05	0.00884603	17.7933	20.226	-0.184873	6	56872979	56875742	2764	+	170	334	230	403	273	224	ENST00000370748	NA	NA	NA	NA	NA	NA	NA	NA	NA	NA	NA	NA	NA	NA	NA	NA	NA	NA	NA	NA
XRCC3	ENSG00000126215:E003	15	ENSG00000126215	E003	225.429	0.0073023	16.0682	6.11e-05	0.00885001	18.9365	17.128	0.144813	14	104163955	104165075	1121	-	148	424	450	218	126	119	c("ENST00000555055"	"ENST00000554811"	"ENST00000553264"	"ENST00000352127"	"ENST00000445556"	"ENST00000554913")	NA	NA	NA	NA	NA	NA	NA	NA	NA	NA	NA	NA	NA	NA	NA
ZBTB44	ENSG00000196323:E004	15	ENSG00000196323	E004	234.816	0.0024675	16.0677	6.11e-05	0.00885001	18.3966	16.9441	0.118662	11	130098252	130099723	1472	-	80	160	128	507	284	286	ENST00000525842	NA	NA	NA	NA	NA	NA	NA	NA	NA	NA	NA	NA	NA	NA	NA	NA	NA	NA	NA	NA
CLEC2B	ENSG00000110852:E006	15	ENSG00000110852	E006	6.61527	0.0208094	16.0659	6.12e-05	0.00885457	6.56603	2.83385	1.21226	12	10009527	10010072	546	-	4	4	0	31	5	3	c("ENST00000540743"	"ENST00000539028")	NA	NA	NA	NA	NA	NA	NA	NA	NA	NA	NA	NA	NA	NA	NA	NA	NA	NA	NA
ZNF706	ENSG00000120963:E002	15	ENSG00000120963	E002	14.5278	0.0136763	16.0591	6.14e-05	0.008878	8.03004	5.0904	0.657627	8	102190225	102190615	391	-	9	6	11	29	14	19	c("ENST00000520984"	"ENST00000518071")	NA	NA	NA	NA	NA	NA	NA	NA	NA	NA	NA	NA	NA	NA	NA	NA	NA	NA	NA
PPP5C	ENSG00000011485:E045	15	ENSG00000011485	E045	12.5309	0.0615755	16.0541	6.16e-05	0.00889336	8.4248	4.1517	1.02094	19	46895894	46896238	345	+	4	11	4	46	12	9	ENST00000478046	NA	NA	NA	NA	NA	NA	NA	NA	NA	NA	NA	NA	NA	NA	NA	NA	NA	NA	NA	NA
XPO1	ENSG00000082898:E067	15	ENSG00000082898	E067	17.047	0.0149183	16.0495	6.17e-05	0.00891085	8.64467	5.79428	0.577182	2	61763337	61763723	387	-	9	19	16	19	24	14	ENST00000449444	NA	NA	NA	NA	NA	NA	NA	NA	NA	NA	NA	NA	NA	NA	NA	NA	NA	NA	NA	NA
ZCCHC10	ENSG00000155329:E016	15	ENSG00000155329	E016	23.2045	0.00915386	16.0144	6.29e-05	0.00906495	6.46566	9.24089	-0.515233	5	132358533	132358598	66	-	15	55	51	10	11	11	c("ENST00000504170"	"ENST00000513541"	"ENST00000355372"	"ENST00000509437")	NA	NA	NA	NA	NA	NA	NA	NA	NA	NA	NA	NA	NA	NA	NA	NA	NA
CDV3	ENSG00000091527:E007	15	ENSG00000091527	E007	3.06639	0.0249478	16.0096	6.3e-05	0.00908416	4.71486	1.41295	1.73851	3	133293342	133293395	54	+	1	0	1	11	3	4	c("ENST00000504867"	"ENST00000420115"	"ENST00000508481")	NA	NA	NA	NA	NA	NA	NA	NA	NA	NA	NA	NA	NA	NA	NA	NA	NA	NA
SNX1	ENSG00000028528:E038	15	ENSG00000028528	E038	12.6046	0.0153429	16.0002	6.33e-05	0.00911243	7.40747	4.21509	0.813416	15	64430206	64430240	35	+	3	5	7	21	12	26	c("ENST00000380285"	"ENST00000353874")	NA	NA	NA	NA	NA	NA	NA	NA	NA	NA	NA	NA	NA	NA	NA	NA	NA	NA	NA
PRRX1	ENSG00000116132:E012	15	ENSG00000116132	E012	11.7647	0.0109547	16.0011	6.33e-05	0.00911243	7.39494	4.32723	0.773093	1	170699347	170699417	71	+	6	4	6	37	14	9	ENST00000485529	NA	NA	NA	NA	NA	NA	NA	NA	NA	NA	NA	NA	NA	NA	NA	NA	NA	NA	NA	NA
HMGB3	ENSG00000029993:E013	15	ENSG00000029993	E013	1112.84	0.00352298	15.9982	6.34e-05	0.00911355	26.3	25.1732	0.0631786	X	150156406	150159248	2843	+	1510	1712	1997	968	449	354	ENST00000325307	NA	NA	NA	NA	NA	NA	NA	NA	NA	NA	NA	NA	NA	NA	NA	NA	NA	NA	NA	NA
RBM25	ENSG00000119707:E025	15	ENSG00000119707	E025	17.6749	0.024606	15.9985	6.34e-05	0.00911355	9.02929	5.55469	0.700906	14	73567027	73567070	44	+	7	13	15	34	22	18	c("ENST00000526754"	"ENST00000532683"	"ENST00000525321"	"ENST00000532192")	NA	NA	NA	NA	NA	NA	NA	NA	NA	NA	NA	NA	NA	NA	NA	NA	NA
LIMA1	ENSG00000050405:E035	15	ENSG00000050405	E035	41.7769	0.0110684	15.9854	6.38e-05	0.00916723	11.7195	8.93747	0.39097	12	50625448	50625493	46	-	25	34	30	85	31	55	c("ENST00000341247"	"ENST00000394943"	"ENST00000552720"	"ENST00000551691"	"ENST00000550592")	NA	NA	NA	NA	NA	NA	NA	NA	NA	NA	NA	NA	NA	NA	NA	NA
HNRNPC	ENSG00000092199:E052	15	ENSG00000092199	E052	21.264	0.0104532	15.9855	6.38e-05	0.00916723	9.5118	6.72291	0.500633	14	21730858	21730927	70	-	13	19	32	35	19	17	c("ENST00000430246"	"ENST00000420743")	NA	NA	NA	NA	NA	NA	NA	NA	NA	NA	NA	NA	NA	NA	NA	NA	NA	NA	NA
ANKFY1	ENSG00000185722:E034	15	ENSG00000185722	E034	5.48211	0.0335873	15.9727	6.43e-05	0.00921609	2.40178	5.782	-1.26747	17	4097775	4098272	498	-	4	14	15	3	1	1	c("ENST00000433651"	"ENST00000570934")	NA	NA	NA	NA	NA	NA	NA	NA	NA	NA	NA	NA	NA	NA	NA	NA	NA	NA	NA
MCUR1	ENSG00000050393:E005	15	ENSG00000050393	E005	351.415	0.00587764	15.9647	6.45e-05	0.00924046	21.3514	19.5834	0.124702	6	13788937	13791019	2083	-	339	373	368	582	274	246	ENST00000379170	NA	NA	NA	NA	NA	NA	NA	NA	NA	NA	NA	NA	NA	NA	NA	NA	NA	NA	NA	NA
DST	ENSG00000151914:E107	15	ENSG00000151914	E107	78.3719	0.0712337	15.9643	6.45e-05	0.00924046	9.96046	15.968	-0.6809	6	56479374	56481997	2624	-	59	234	79	58	53	24	ENST00000370765	NA	NA	NA	NA	NA	NA	NA	NA	NA	NA	NA	NA	NA	NA	NA	NA	NA	NA	NA	NA
DDX39A	ENSG00000123136:E028	15	ENSG00000123136	E028	7.40515	0.0173889	15.9597	6.47e-05	0.00925425	6.89304	3.70362	0.896202	19	14522199	14522317	119	-	3	12	13	10	4	7	c("ENST00000586558"	"ENST00000590260")	NA	NA	NA	NA	NA	NA	NA	NA	NA	NA	NA	NA	NA	NA	NA	NA	NA	NA	NA
DSCR3	ENSG00000157538:E022	15	ENSG00000157538	E022	12.4817	0.0152509	15.9463	6.52e-05	0.0093159	7.55511	4.50216	0.746835	21	38604753	38604946	194	-	1	7	9	36	12	17	ENST00000399000	NA	NA	NA	NA	NA	NA	NA	NA	NA	NA	NA	NA	NA	NA	NA	NA	NA	NA	NA	NA
ZFYVE27	ENSG00000155256:E015	15	ENSG00000155256	E015	10.5847	0.013917	15.9378	6.55e-05	0.00934517	7.24831	4.25272	0.769259	10	99509790	99510087	298	+	2	9	6	28	7	17	ENST00000481956	NA	NA	NA	NA	NA	NA	NA	NA	NA	NA	NA	NA	NA	NA	NA	NA	NA	NA	NA	NA
TK1	ENSG00000167900:E010	15	ENSG00000167900	E010	17.1349	0.0131755	15.9377	6.55e-05	0.00934517	3.41935	7.28145	-1.0905	17	76171032	76171130	99	-	13	35	66	1	3	1	c("ENST00000590430"	"ENST00000588734")	NA	NA	NA	NA	NA	NA	NA	NA	NA	NA	NA	NA	NA	NA	NA	NA	NA	NA	NA
ANKRD17	ENSG00000132466:E020	15	ENSG00000132466	E020	13.2739	0.0335413	15.9352	6.55e-05	0.00935245	4.40505	7.9231	-0.846906	4	73978801	73979028	228	-	16	33	19	9	5	3	ENST00000514252	NA	NA	NA	NA	NA	NA	NA	NA	NA	NA	NA	NA	NA	NA	NA	NA	NA	NA	NA	NA
PGM5P1	ENSG00000204794:E001	15	ENSG00000204794	E001	4.41435	0.0311617	15.9259	6.59e-05	0.00938265	3.12213	4.63596	-0.570339	9	68741234	68741748	515	-	3	12	4	3	2	4	ENST00000510760	NA	NA	NA	NA	NA	NA	NA	NA	NA	NA	NA	NA	NA	NA	NA	NA	NA	NA	NA	NA
CDC42SE1	ENSG00000197622:E009	15	ENSG00000197622	E009	38.2835	0.0119311	15.9104	6.64e-05	0.00944544	11.4344	8.97097	0.350042	1	151028059	151028152	94	-	17	47	38	73	39	31	c("ENST00000483763"	"ENST00000491825")	NA	NA	NA	NA	NA	NA	NA	NA	NA	NA	NA	NA	NA	NA	NA	NA	NA	NA	NA
2018-09-06	ENSG00000125354:E009	15	ENSG00000125354	E009	121.165	0.00804014	15.8993	6.68e-05	0.00949382	14.2476	16.3091	-0.194957	X	118753272	118754014	743	-	103	98	182	219	61	113	c("ENST00000467310"	"ENST00000354416"	"ENST00000394610")	NA	NA	NA	NA	NA	NA	NA	NA	NA	NA	NA	NA	NA	NA	NA	NA	NA	NA
ASCC2	ENSG00000100325:E038	15	ENSG00000100325	E038	4.87674	0.0671207	15.8974	6.69e-05	0.00949918	1.20943	5.23832	-2.11478	22	30218131	30218323	193	-	3	17	14	1	0	0	ENST00000465667	NA	NA	NA	NA	NA	NA	NA	NA	NA	NA	NA	NA	NA	NA	NA	NA	NA	NA	NA	NA
ANAPC5	ENSG00000089053:E053	15	ENSG00000089053	E053	17.2816	0.0213224	15.8902	6.71e-05	0.00953106	8.75784	5.83877	0.584911	12	121783839	121783868	30	-	2	12	25	26	16	27	c("ENST00000536416"	"ENST00000534976"	"ENST00000536366")	NA	NA	NA	NA	NA	NA	NA	NA	NA	NA	NA	NA	NA	NA	NA	NA	NA	NA
HSP90AA1	ENSG00000080824:E027	15	ENSG00000080824	E027	17.9068	0.0440932	15.8689	6.79e-05	0.00962583	9.38682	5.53292	0.762596	14	102553382	102553528	147	-	6	16	20	20	19	26	ENST00000216281	NA	NA	NA	NA	NA	NA	NA	NA	NA	NA	NA	NA	NA	NA	NA	NA	NA	NA	NA	NA
CYBRD1	ENSG00000071967:E012	15	ENSG00000071967	E012	1119.68	0.00141536	15.8629	6.81e-05	0.00965166	25.3795	25.7311	-0.0198511	2	172409856	172410010	155	+	453	511	629	3327	875	1476	c("ENST00000375252"	"ENST00000409484"	"ENST00000321348"	"ENST00000445146")	NA	NA	NA	NA	NA	NA	NA	NA	NA	NA	NA	NA	NA	NA	NA	NA	NA
ATXN1	ENSG00000124788:E013	15	ENSG00000124788	E013	151.222	0.0137184	15.8612	6.82e-05	0.00965595	15.2026	17.3297	-0.18893	6	16738696	16739832	1137	-	104	186	184	172	129	150	c("ENST00000498374"	"ENST00000467008")	NA	NA	NA	NA	NA	NA	NA	NA	NA	NA	NA	NA	NA	NA	NA	NA	NA	NA	NA
UCK2	ENSG00000143179:E022	15	ENSG00000143179	E022	55.5205	0.00529329	15.8591	6.82e-05	0.00966234	13.0323	10.3742	0.329094	1	165877347	165877607	261	+	38	90	85	61	34	46	c("ENST00000479872"	"ENST00000372212")	NA	NA	NA	NA	NA	NA	NA	NA	NA	NA	NA	NA	NA	NA	NA	NA	NA	NA	NA
SORBS3	ENSG00000120896:E045	15	ENSG00000120896	E045	36.1269	0.0147555	15.8567	6.83e-05	0.00967028	8.0885	12.1484	-0.586818	8	22424227	22424334	108	+	39	46	57	69	17	11	c("ENST00000522315"	"ENST00000519453")	NA	NA	NA	NA	NA	NA	NA	NA	NA	NA	NA	NA	NA	NA	NA	NA	NA	NA	NA
SCG5	ENSG00000166922:E008	15	ENSG00000166922	E008	24.7297	0.0109168	15.8539	6.84e-05	0.00968043	8.66226	5.62776	0.622181	15	32971967	32972116	150	+	1	10	5	115	20	26	c("ENST00000300175"	"ENST00000413748"	"ENST00000470349"	"ENST00000497208"	"ENST00000494364"	"ENST00000498069"	"ENST00000471027")	NA	NA	NA	NA	NA	NA	NA	NA	NA	NA	NA	NA	NA	NA
IDUA	ENSG00000127415:E012	15	ENSG00000127415	E012	10.1261	0.0630996	15.8436	6.88e-05	0.00972428	4.23301	8.23622	-0.960299	4	985729	986018	290	+	4	18	18	23	5	4	ENST00000509948	NA	NA	NA	NA	NA	NA	NA	NA	NA	NA	NA	NA	NA	NA	NA	NA	NA	NA	NA	NA
ABCC6	ENSG00000091262:E001	15	ENSG00000091262	E001	20.1661	0.0281542	15.8356	6.91e-05	0.00975701	7.27285	8.36843	-0.202436	16	16242785	16243450	666	-	17	15	14	68	12	11	ENST00000205557	NA	NA	NA	NA	NA	NA	NA	NA	NA	NA	NA	NA	NA	NA	NA	NA	NA	NA	NA	NA
GAS5	ENSG00000234741:E038	15	ENSG00000234741	E038	9.79083	0.102528	15.8284	6.94e-05	0.00978514	3.28733	7.61396	-1.21173	1	173834956	173834994	39	-	13	23	13	3	4	4	ENST00000421068	NA	NA	NA	NA	NA	NA	NA	NA	NA	NA	NA	NA	NA	NA	NA	NA	NA	NA	NA	NA
TWIST1	ENSG00000122691:E002	15	ENSG00000122691	E002	6.56672	0.0580134	15.8199	6.97e-05	0.00982492	5.8596	2.2698	1.36823	7	19095674	19095788	115	-	0	1	3	21	12	5	ENST00000443687	NA	NA	NA	NA	NA	NA	NA	NA	NA	NA	NA	NA	NA	NA	NA	NA	NA	NA	NA	NA
WDR19	ENSG00000157796:E027	15	ENSG00000157796	E027	9.04996	0.0235877	15.8125	6.99e-05	0.00985874	4.06027	7.27573	-0.841516	4	39219726	39220753	1028	+	9	12	11	14	8	3	ENST00000506503	NA	NA	NA	NA	NA	NA	NA	NA	NA	NA	NA	NA	NA	NA	NA	NA	NA	NA	NA	NA
AGAP3	ENSG00000133612:E003	15	ENSG00000133612	E003	4.82257	0.0208993	15.795	7.06e-05	0.00993577	5.40692	2.27295	1.25024	7	150783097	150783147	51	+	0	3	2	11	4	10	ENST00000490097	NA	NA	NA	NA	NA	NA	NA	NA	NA	NA	NA	NA	NA	NA	NA	NA	NA	NA	NA	NA
ORC2	ENSG00000115942:E004	15	ENSG00000115942	E004	22.8952	0.018343	15.7767	7.13e-05	0.0100073	9.89666	6.75499	0.550988	2	201778137	201778653	517	-	12	27	19	45	15	28	ENST00000464147	NA	NA	NA	NA	NA	NA	NA	NA	NA	NA	NA	NA	NA	NA	NA	NA	NA	NA	NA	NA
RPS18	ENSG00000231500:E006	15	ENSG00000231500	E006	41.6622	0.012414	15.7655	7.17e-05	0.0100571	9.11095	12.0009	-0.397463	6	33239909	33240363	455	+	28	73	76	52	16	31	ENST00000490191	NA	NA	NA	NA	NA	NA	NA	NA	NA	NA	NA	NA	NA	NA	NA	NA	NA	NA	NA	NA
SLC7A8	ENSG00000092068:E027	15	ENSG00000092068	E027	57.3278	0.022532	15.7642	7.17e-05	0.0100574	9.4724	12.596	-0.411165	14	23635618	23635666	49	-	127	68	64	63	11	7	c("ENST00000469263"	"ENST00000316902"	"ENST00000524758")	NA	NA	NA	NA	NA	NA	NA	NA	NA	NA	NA	NA	NA	NA	NA	NA	NA	NA
CCBE1	ENSG00000183287:E009	15	ENSG00000183287	E009	439.638	0.0016928	15.7605	7.19e-05	0.0100655	21.5442	21.868	-0.0215253	18	57122083	57122183	101	-	262	725	692	650	320	242	c("ENST00000439986"	"ENST00000589419"	"ENST00000398179"	"ENST00000589116")	NA	NA	NA	NA	NA	NA	NA	NA	NA	NA	NA	NA	NA	NA	NA	NA	NA
RHOBTB2	ENSG00000008853:E011	15	ENSG00000008853	E011	4.46911	0.0272912	15.738	7.27e-05	0.010168	5.31237	2.03093	1.38722	8	22861557	22861656	100	+	1	2	1	12	3	9	ENST00000523918	NA	NA	NA	NA	NA	NA	NA	NA	NA	NA	NA	NA	NA	NA	NA	NA	NA	NA	NA	NA
NABP1	ENSG00000173559:E014	15	ENSG00000173559	E014	86.5138	0.0323162	15.7265	7.32e-05	0.0102115	15.6306	11.2865	0.469775	2	192548016	192548230	215	+	38	106	48	108	119	91	ENST00000451500	NA	NA	NA	NA	NA	NA	NA	NA	NA	NA	NA	NA	NA	NA	NA	NA	NA	NA	NA	NA
SPIDR	ENSG00000164808:E070	15	ENSG00000164808	E070	38.7833	0.00942698	15.712	7.38e-05	0.0102719	11.0646	8.23537	0.426041	8	48648348	48648445	98	+	9	25	23	100	36	55	c("ENST00000524126"	"ENST00000297423"	"ENST00000517693"	"ENST00000519401"	"ENST00000521214"	"ENST00000519141")	NA	NA	NA	NA	NA	NA	NA	NA	NA	NA	NA	NA	NA	NA	NA
FAM229B	ENSG00000203778:E007	15	ENSG00000203778	E007	51.1174	0.0232651	15.7127	7.37e-05	0.0102719	12.1184	9.4012	0.366277	6	112422099	112423993	1895	+	19	18	44	101	55	74	ENST00000368656	NA	NA	NA	NA	NA	NA	NA	NA	NA	NA	NA	NA	NA	NA	NA	NA	NA	NA	NA	NA
MCU	ENSG00000156026:E003	15	ENSG00000156026	E003	6.27011	0.0291899	15.7093	7.39e-05	0.0102778	5.46754	2.21444	1.30395	10	74452377	74452824	448	+	1	2	1	6	13	10	c("ENST00000536019"	"ENST00000605597")	NA	NA	NA	NA	NA	NA	NA	NA	NA	NA	NA	NA	NA	NA	NA	NA	NA	NA	NA
KCNMA1	ENSG00000156113:E061	15	ENSG00000156113	E061	189.245	0.0549153	15.7003	7.42e-05	0.0103079	12.8422	19.1738	-0.578243	10	79397212	79397252	41	-	168	370	548	75	38	68	c("ENST00000372421"	"ENST00000404857"	"ENST00000372403"	"ENST00000404771"	"ENST00000481070"	"ENST00000406533"	"ENST00000286627"	"ENST00000354353"	"ENST00000372443"	"ENST00000480683"	"ENST00000372440"	"ENST00000457953"	"ENST00000286628")	NA	NA	NA	NA	NA	NA	NA	NA
POLR3D	ENSG00000168495:E018	15	ENSG00000168495	E018	375.824	0.0114167	15.6995	7.42e-05	0.0103079	21.9668	19.7162	0.155946	8	22108681	22112113	3433	+	241	469	449	589	318	309	ENST00000397802	NA	NA	NA	NA	NA	NA	NA	NA	NA	NA	NA	NA	NA	NA	NA	NA	NA	NA	NA	NA
PRPSAP1	ENSG00000161542:E017	15	ENSG00000161542	E017	5.48773	0.0184833	15.6974	7.43e-05	0.0103151	5.80695	2.70425	1.10255	17	74326180	74326382	203	-	1	4	3	12	7	7	ENST00000586137	NA	NA	NA	NA	NA	NA	NA	NA	NA	NA	NA	NA	NA	NA	NA	NA	NA	NA	NA	NA
POLA2	ENSG00000014138:E035	15	ENSG00000014138	E035	5.56998	0.0153858	15.6848	7.48e-05	0.0103745	6.11961	3.00104	1.02798	11	65072844	65073060	217	+	6	5	7	8	5	3	ENST00000525924	NA	NA	NA	NA	NA	NA	NA	NA	NA	NA	NA	NA	NA	NA	NA	NA	NA	NA	NA	NA
PSMA7	ENSG00000101182:E010	15	ENSG00000101182	E010	10.0958	0.0399896	15.6821	7.49e-05	0.0103805	7.48811	4.30984	0.796966	20	60714387	60714452	66	-	4	6	14	21	8	12	c("ENST00000486193"	"ENST00000370858")	NA	NA	NA	NA	NA	NA	NA	NA	NA	NA	NA	NA	NA	NA	NA	NA	NA	NA	NA
CCDC102B	ENSG00000150636:E036	15	ENSG00000150636	E036	43.3891	0.0219152	15.6812	7.5e-05	0.0103805	10.0205	5.87997	0.769077	18	66721267	66722426	1160	+	9	5	0	256	46	10	c("ENST00000360242"	"ENST00000319445")	NA	NA	NA	NA	NA	NA	NA	NA	NA	NA	NA	NA	NA	NA	NA	NA	NA	NA	NA
PRTG	ENSG00000166450:E024	15	ENSG00000166450	E024	4.83025	0.0234246	15.6807	7.5e-05	0.0103805	2.75513	5.61925	-1.02826	15	56032580	56032675	96	-	5	8	7	4	2	4	c("ENST00000389286"	"ENST00000561292")	NA	NA	NA	NA	NA	NA	NA	NA	NA	NA	NA	NA	NA	NA	NA	NA	NA	NA	NA
LPCAT3	ENSG00000111684:E005	15	ENSG00000111684	E005	9.80159	0.0109468	15.6789	7.51e-05	0.0103843	4.41104	7.21947	-0.710772	12	7086688	7086759	72	-	10	8	18	14	6	6	ENST00000535479	NA	NA	NA	NA	NA	NA	NA	NA	NA	NA	NA	NA	NA	NA	NA	NA	NA	NA	NA	NA
INHBE	ENSG00000139269:E010	15	ENSG00000139269	E010	2.48737	0.0397369	15.664	7.57e-05	0.0104527	1.55616	5.33585	-1.77773	12	57852995	57853063	69	+	2	2	3	3	1	4	ENST00000551553	NA	NA	NA	NA	NA	NA	NA	NA	NA	NA	NA	NA	NA	NA	NA	NA	NA	NA	NA	NA
DPYSL3	ENSG00000113657:E024	15	ENSG00000113657	E024	34.562	0.024117	15.6589	7.59e-05	0.0104761	11.076	7.33165	0.595224	5	146833112	146833156	45	-	7	26	15	102	35	41	c("ENST00000512722"	"ENST00000398514"	"ENST00000519672")	NA	NA	NA	NA	NA	NA	NA	NA	NA	NA	NA	NA	NA	NA	NA	NA	NA	NA
SPAG9	ENSG00000008294:E066	15	ENSG00000008294	E066	3.87898	0.0227828	15.6496	7.62e-05	0.0105168	5.01067	1.79048	1.48466	17	49123861	49124198	338	-	1	2	0	13	5	4	c("ENST00000510283"	"ENST00000510855"	"ENST00000511987")	NA	NA	NA	NA	NA	NA	NA	NA	NA	NA	NA	NA	NA	NA	NA	NA	NA	NA
FAM13A	ENSG00000138640:E054	15	ENSG00000138640	E054	24.1153	0.0324965	15.6497	7.62e-05	0.0105168	6.52336	10.6789	-0.711071	4	89857574	89859238	1665	-	17	39	38	29	17	15	ENST00000509094	NA	NA	NA	NA	NA	NA	NA	NA	NA	NA	NA	NA	NA	NA	NA	NA	NA	NA	NA	NA
SYT15	ENSG00000204176:E013	15	ENSG00000204176	E013	12.5302	0.0372942	15.645	7.64e-05	0.01053	2.8555	6.67215	-1.22441	10	46965715	46965778	64	-	14	22	44	1	0	3	c("ENST00000374328"	"ENST00000374321"	"ENST00000374323"	"ENST00000374325"	"ENST00000503753")	NA	NA	NA	NA	NA	NA	NA	NA	NA	NA	NA	NA	NA	NA	NA	NA
SCN5A	ENSG00000183873:E040	15	ENSG00000183873	E040	6.65347	0.0182296	15.6413	7.66e-05	0.0105413	3.37072	6.36681	-0.917512	3	38674602	38674711	110	-	5	11	18	8	1	3	c("ENST00000327956"	"ENST00000476683"	"ENST00000455624"	"ENST00000451551"	"ENST00000491944"	"ENST00000333535"	"ENST00000443581"	"ENST00000450102"	"ENST00000414099"	"ENST00000423572"	"ENST00000449557"	"ENST00000413689"	"ENST00000425664")	NA	NA	NA	NA	NA	NA	NA	NA
MPRIP	ENSG00000133030:E063	15	ENSG00000133030	E063	81.3438	0.00464398	15.6104	7.78e-05	0.0106917	14.4919	12.3875	0.22636	17	17092555	17092814	260	+	49	103	101	131	59	76	c("ENST00000395811"	"ENST00000581989")	NA	NA	NA	NA	NA	NA	NA	NA	NA	NA	NA	NA	NA	NA	NA	NA	NA	NA	NA
ECHDC1	ENSG00000093144:E029	15	ENSG00000093144	E029	2.65657	0.126514	15.597	7.84e-05	0.0107442	4.28379	0.117958	5.18255	6	127637401	127637594	194	-	0	0	0	4	8	2	ENST00000474240	NA	NA	NA	NA	NA	NA	NA	NA	NA	NA	NA	NA	NA	NA	NA	NA	NA	NA	NA	NA
SYNE1	ENSG00000131018:E188	15	ENSG00000131018	E188	14.0425	0.017272	15.5979	7.83e-05	0.0107442	4.93643	8.04295	-0.704257	6	152762265	152762405	141	-	17	20	20	7	11	8	c("ENST00000461872"	"ENST00000448038"	"ENST00000341594"	"ENST00000265368"	"ENST00000367248"	"ENST00000413186"	"ENST00000367253"	"ENST00000367255"	"ENST00000423061")	NA	NA	NA	NA	NA	NA	NA	NA	NA	NA	NA	NA
CCDC50	ENSG00000152492:E016	15	ENSG00000152492	E016	1257.32	0.015603	15.5977	7.84e-05	0.0107442	28.3887	25.8059	0.137617	3	191109965	191116459	6495	+	1013	1558	1112	2353	816	1121	ENST00000392455	NA	NA	NA	NA	NA	NA	NA	NA	NA	NA	NA	NA	NA	NA	NA	NA	NA	NA	NA	NA
SFSWAP	ENSG00000061936:E010	15	ENSG00000061936	E010	15.2252	0.011031	15.5763	7.92e-05	0.0108397	8.4841	5.39838	0.652236	12	132198786	132199040	255	+	8	12	11	42	10	17	c("ENST00000535399"	"ENST00000535236")	NA	NA	NA	NA	NA	NA	NA	NA	NA	NA	NA	NA	NA	NA	NA	NA	NA	NA	NA
FXR1	ENSG00000114416:E057	15	ENSG00000114416	E057	31.741	0.0145255	15.5773	7.92e-05	0.0108397	7.80101	10.8565	-0.476828	3	180694342	180694367	26	+	32	70	40	38	17	9	c("ENST00000445140"	"ENST00000475315"	"ENST00000305586"	"ENST00000357559")	NA	NA	NA	NA	NA	NA	NA	NA	NA	NA	NA	NA	NA	NA	NA	NA	NA
EPB41L4A-AS1	ENSG00000224032:E010	15	ENSG00000224032	E010	4.35255	0.0205722	15.5761	7.92e-05	0.0108397	2.47595	5.59211	-1.17541	5	111498009	111498021	13	+	3	11	6	3	3	2	c("ENST00000442823"	"ENST00000413221")	NA	NA	NA	NA	NA	NA	NA	NA	NA	NA	NA	NA	NA	NA	NA	NA	NA	NA	NA
NTNG1	ENSG00000162631:E029	15	ENSG00000162631	E029	42.0292	0.00797633	15.5738	7.93e-05	0.0108485	11.7695	9.28908	0.341445	1	108024093	108024450	358	+	40	65	16	80	46	14	c("ENST00000370074"	"ENST00000370067"	"ENST00000370068"	"ENST00000370071"	"ENST00000370073")	NA	NA	NA	NA	NA	NA	NA	NA	NA	NA	NA	NA	NA	NA	NA	NA
G3BP1	ENSG00000145907:E010	15	ENSG00000145907	E010	15.0359	0.0203689	15.572	7.94e-05	0.0108542	4.44514	7.65461	-0.784098	5	151152065	151152229	165	+	18	27	38	4	6	3	c("ENST00000520006"	"ENST00000522666")	NA	NA	NA	NA	NA	NA	NA	NA	NA	NA	NA	NA	NA	NA	NA	NA	NA	NA	NA
NR1H3	ENSG00000025434:E008	15	ENSG00000025434	E008	3.74101	0.078508	15.553	8.02e-05	0.0109491	2.12964	6.03528	-1.50281	11	47270507	47270550	44	+	1	5	12	4	2	2	c("ENST00000407404"	"ENST00000531660"	"ENST00000481020"	"ENST00000487913"	"ENST00000405576"	"ENST00000395397"	"ENST00000481889"	"ENST00000532630"	"ENST00000436778")	NA	NA	NA	NA	NA	NA	NA	NA	NA	NA	NA	NA
MCM7	ENSG00000166508:E025	15	ENSG00000166508	E025	7.10899	0.0134807	15.5471	8.05e-05	0.0109642	6.67449	3.56251	0.905763	7	99697027	99697086	60	-	5	8	12	9	5	6	c("ENST00000467516"	"ENST00000463722")	NA	NA	NA	NA	NA	NA	NA	NA	NA	NA	NA	NA	NA	NA	NA	NA	NA	NA	NA
POMGNT1	ENSG00000085998:E027	15	ENSG00000085998	E027	11.2609	0.00988763	15.5256	8.14e-05	0.011068	7.52776	4.63699	0.69903	1	46659061	46659235	175	-	6	8	10	27	12	9	c("ENST00000485714"	"ENST00000396420"	"ENST00000477114")	NA	NA	NA	NA	NA	NA	NA	NA	NA	NA	NA	NA	NA	NA	NA	NA	NA	NA
TMEM167A	ENSG00000174695:E007	15	ENSG00000174695	E007	287.788	0.00290341	15.5252	8.14e-05	0.011068	19.0033	19.7795	-0.057758	5	82357696	82357730	35	-	155	593	439	274	219	179	c("ENST00000511118"	"ENST00000503892"	"ENST00000511450"	"ENST00000504622"	"ENST00000502346")	NA	NA	NA	NA	NA	NA	NA	NA	NA	NA	NA	NA	NA	NA	NA	NA
NECAP1	ENSG00000089818:E016	15	ENSG00000089818	E016	23.1775	0.00850019	15.5217	8.16e-05	0.0110837	9.47957	7.05113	0.426967	12	8244581	8245271	691	+	15	22	23	39	25	19	ENST00000537796	NA	NA	NA	NA	NA	NA	NA	NA	NA	NA	NA	NA	NA	NA	NA	NA	NA	NA	NA	NA
PRKG1	ENSG00000185532:E002	15	ENSG00000185532	E002	27.5301	0.0103285	15.5108	8.2e-05	0.011143	7.47343	10.2087	-0.449951	10	52751118	52751404	287	+	15	25	19	70	26	23	c("ENST00000373985"	"ENST00000401604")	NA	NA	NA	NA	NA	NA	NA	NA	NA	NA	NA	NA	NA	NA	NA	NA	NA	NA	NA
DNAJB11	ENSG00000090520:E009	15	ENSG00000090520	E009	106.786	0.03411	15.5073	8.22e-05	0.0111539	16.7376	12.7172	0.396311	3	186296087	186299159	3073	+	54	147	144	184	72	96	ENST00000495390	NA	NA	NA	NA	NA	NA	NA	NA	NA	NA	NA	NA	NA	NA	NA	NA	NA	NA	NA	NA
NAALADL2	ENSG00000177694:E007	15	ENSG00000177694	E007	2.73417	0.0260698	15.5077	8.22e-05	0.0111539	1.93111	5.02089	-1.37852	3	174177031	174177102	72	+	2	4	5	4	2	1	c("ENST00000478624"	"ENST00000481679")	NA	NA	NA	NA	NA	NA	NA	NA	NA	NA	NA	NA	NA	NA	NA	NA	NA	NA	NA
LPIN1	ENSG00000134324:E031	15	ENSG00000134324	E031	28.3593	0.018433	15.5048	8.23e-05	0.011159	9.56519	5.83371	0.713379	2	11924072	11924439	368	+	5	8	7	133	26	23	ENST00000460096	NA	NA	NA	NA	NA	NA	NA	NA	NA	NA	NA	NA	NA	NA	NA	NA	NA	NA	NA	NA
ABHD3	ENSG00000158201:E012	15	ENSG00000158201	E012	10.9337	0.0128564	15.5009	8.25e-05	0.0111724	7.49711	4.70515	0.672094	18	19243811	19244078	268	-	3	18	7	21	15	6	c("ENST00000577891"	"ENST00000578270"	"ENST00000579875")	NA	NA	NA	NA	NA	NA	NA	NA	NA	NA	NA	NA	NA	NA	NA	NA	NA	NA
TMEM55B	ENSG00000165782:E017	15	ENSG00000165782	E017	22.5433	0.00729603	15.4886	8.3e-05	0.0112404	9.48665	6.78676	0.483176	14	20928458	20928813	356	-	9	17	19	63	20	21	c("ENST00000554028"	"ENST00000557041")	NA	NA	NA	NA	NA	NA	NA	NA	NA	NA	NA	NA	NA	NA	NA	NA	NA	NA	NA
AKT2	ENSG00000105221:E091	15	ENSG00000105221	E091	25.3852	0.0691055	15.4763	8.35e-05	0.0113042	10.427	6.05839	0.783316	19	40785014	40785131	118	-	2	15	22	53	35	31	c("ENST00000416994"	"ENST00000498350"	"ENST00000537834")	NA	NA	NA	NA	NA	NA	NA	NA	NA	NA	NA	NA	NA	NA	NA	NA	NA	NA
MRPL37	ENSG00000116221:E017	15	ENSG00000116221	E017	4.72525	0.029356	15.4632	8.41e-05	0.0113729	5.56421	2.40141	1.2123	1	54686284	54686603	320	+	3	2	2	9	3	9	ENST00000398219	NA	NA	NA	NA	NA	NA	NA	NA	NA	NA	NA	NA	NA	NA	NA	NA	NA	NA	NA	NA
STK3	ENSG00000104375:E055	15	ENSG00000104375	E055	35.9121	0.0575105	15.452	8.46e-05	0.011426	11.3651	6.46299	0.814342	8	99954874	99955055	182	-	5	13	18	71	27	82	ENST00000519420	NA	NA	NA	NA	NA	NA	NA	NA	NA	NA	NA	NA	NA	NA	NA	NA	NA	NA	NA	NA
UBE2J2	ENSG00000160087:E030	15	ENSG00000160087	E030	6.84063	0.0178774	15.4346	8.54e-05	0.0115115	2.43281	5.74863	-1.2406	1	1201504	1201670	167	-	6	19	16	0	2	2	c("ENST00000466752"	"ENST00000450390")	NA	NA	NA	NA	NA	NA	NA	NA	NA	NA	NA	NA	NA	NA	NA	NA	NA	NA	NA
HDAC9	ENSG00000048052:E055	15	ENSG00000048052	E055	13.748	0.09969	15.4274	8.57e-05	0.0115457	4.47067	9.50676	-1.08846	7	18688089	18688306	218	+	19	13	17	28	6	5	c("ENST00000456174"	"ENST00000523867"	"ENST00000441542"	"ENST00000428307"	"ENST00000417496"	"ENST00000406451"	"ENST00000406072"	"ENST00000524023"	"ENST00000461159"	"ENST00000432645"	"ENST00000405010"	"ENST00000401921")	NA	NA	NA	NA	NA	NA	NA	NA	NA
CDK12	ENSG00000167258:E037	15	ENSG00000167258	E037	13.287	0.0249815	15.4195	8.61e-05	0.011579	7.91959	4.92436	0.68549	17	37712539	37712666	128	+	6	14	6	26	12	18	c("ENST00000559545"	"ENST00000558240")	NA	NA	NA	NA	NA	NA	NA	NA	NA	NA	NA	NA	NA	NA	NA	NA	NA	NA	NA
TGFBI	ENSG00000120708:E022	15	ENSG00000120708	E022	17.8112	0.0225699	15.4123	8.64e-05	0.0116188	4.9838	8.79472	-0.819392	5	135384039	135385127	1089	+	7	49	48	6	7	6	ENST00000515433	NA	NA	NA	NA	NA	NA	NA	NA	NA	NA	NA	NA	NA	NA	NA	NA	NA	NA	NA	NA
DHX30	ENSG00000132153:E028	15	ENSG00000132153	E028	9.8663	0.0209651	15.4095	8.66e-05	0.0116306	7.4637	4.36082	0.775291	3	47883228	47884169	942	+	1	12	11	23	9	10	ENST00000441384	NA	NA	NA	NA	NA	NA	NA	NA	NA	NA	NA	NA	NA	NA	NA	NA	NA	NA	NA	NA
SYNGR2	ENSG00000108639:E021	15	ENSG00000108639	E021	8.88166	0.184182	15.4076	8.66e-05	0.0116328	2.34946	7.89659	-1.7489	17	76169417	76169608	192	+	13	9	28	2	3	1	c("ENST00000589168"	"ENST00000589711"	"ENST00000225777"	"ENST00000590201")	NA	NA	NA	NA	NA	NA	NA	NA	NA	NA	NA	NA	NA	NA	NA	NA	NA
NCOR1	ENSG00000141027:E058	15	ENSG00000141027	E058	54.5203	0.0137829	15.4071	8.67e-05	0.0116328	9.6208	12.6722	-0.397438	17	15990486	15990659	174	-	97	71	59	53	25	18	ENST00000436068	NA	NA	NA	NA	NA	NA	NA	NA	NA	NA	NA	NA	NA	NA	NA	NA	NA	NA	NA	NA
NRG1	ENSG00000157168:E018	15	ENSG00000157168	E018	57.7584	0.147881	15.4059	8.67e-05	0.0116328	4.1698	11.0504	-1.40605	8	32579363	32579560	198	+	126	148	64	7	0	0	c("ENST00000518084"	"ENST00000522402"	"ENST00000519240"	"ENST00000539990")	NA	NA	NA	NA	NA	NA	NA	NA	NA	NA	NA	NA	NA	NA	NA	NA	NA
FUS	ENSG00000089280:E022	15	ENSG00000089280	E022	104.549	0.0643675	15.405	8.68e-05	0.0116337	17.4607	11.8813	0.555421	16	31199473	31199645	173	+	52	186	127	175	74	75	c("ENST00000568901"	"ENST00000487509")	NA	NA	NA	NA	NA	NA	NA	NA	NA	NA	NA	NA	NA	NA	NA	NA	NA	NA	NA
LUC7L	ENSG00000007392:E040	15	ENSG00000007392	E040	15.624	0.0159685	15.4013	8.69e-05	0.0116462	8.39449	5.352	0.649364	16	278722	278788	67	-	2	11	15	37	15	21	c("ENST00000426094"	"ENST00000467552"	"ENST00000494366")	NA	NA	NA	NA	NA	NA	NA	NA	NA	NA	NA	NA	NA	NA	NA	NA	NA	NA
CD44	ENSG00000026508:E040	15	ENSG00000026508	E040	75.1375	0.0257028	15.3998	8.7e-05	0.0116503	10.8349	13.7905	-0.347994	11	35219695	35219793	99	+	106	146	111	64	34	11	c("ENST00000415148"	"ENST00000525209"	"ENST00000525685"	"ENST00000449691"	"ENST00000525688"	"ENST00000437706"	"ENST00000433354"	"ENST00000525348"	"ENST00000528922"	"ENST00000533222"	"ENST00000428726"	"ENST00000524922")	NA	NA	NA	NA	NA	NA	NA	NA	NA
TIMP1	ENSG00000102265:E011	15	ENSG00000102265	E011	11.4925	0.0119917	15.397	8.71e-05	0.0116532	4.8694	7.83316	-0.685848	X	47444731	47444740	10	+	6	21	28	18	4	4	c("ENST00000456754"	"ENST00000377018")	NA	NA	NA	NA	NA	NA	NA	NA	NA	NA	NA	NA	NA	NA	NA	NA	NA	NA	NA
INPP4B	ENSG00000109452:E047	15	ENSG00000109452	E047	5.33697	0.0208993	15.3922	8.73e-05	0.0116724	5.35639	2.11436	1.34104	4	143350345	143350370	26	-	2	2	0	10	11	5	c("ENST00000503927"	"ENST00000506243"	"ENST00000512630"	"ENST00000506000"	"ENST00000508116"	"ENST00000262992"	"ENST00000509777"	"ENST00000504632"	"ENST00000510812"	"ENST00000506517"	"ENST00000506788"	"ENST00000513000"	"ENST00000506217"	"ENST00000308502"	"ENST00000507861")	NA	NA	NA	NA	NA	NA
UCK2	ENSG00000143179:E010	15	ENSG00000143179	E010	272.381	0.00212681	15.3895	8.75e-05	0.0116737	17.8756	18.8935	-0.0799011	1	165865427	165865569	143	+	291	506	556	167	101	123	c("ENST00000464197"	"ENST00000470820"	"ENST00000367879"	"ENST00000469256"	"ENST00000462329")	NA	NA	NA	NA	NA	NA	NA	NA	NA	NA	NA	NA	NA	NA	NA	NA
ATG4B	ENSG00000168397:E036	15	ENSG00000168397	E036	10.5797	0.0326511	15.3889	8.75e-05	0.0116737	3.48333	6.9544	-0.997459	2	242598864	242599026	163	+	14	16	27	2	5	2	c("ENST00000483778"	"ENST00000493618")	NA	NA	NA	NA	NA	NA	NA	NA	NA	NA	NA	NA	NA	NA	NA	NA	NA	NA	NA
FLRT2	ENSG00000185070:E014	15	ENSG00000185070	E014	18.7953	0.0383079	15.3872	8.76e-05	0.0116737	4.86345	8.6065	-0.823447	14	86029043	86029087	45	+	28	55	15	6	7	4	c("ENST00000557419"	"ENST00000555398"	"ENST00000553627")	NA	NA	NA	NA	NA	NA	NA	NA	NA	NA	NA	NA	NA	NA	NA	NA	NA	NA
SLC41A1	ENSG00000133065:E017	15	ENSG00000133065	E017	11.3727	0.0777337	15.3855	8.77e-05	0.011679	3.11338	7.76304	-1.31814	1	205782823	205782876	54	-	13	14	39	2	3	3	ENST00000484000	NA	NA	NA	NA	NA	NA	NA	NA	NA	NA	NA	NA	NA	NA	NA	NA	NA	NA	NA	NA
ADARB1	ENSG00000197381:E010	15	ENSG00000197381	E010	32.4848	0.00698317	15.3809	8.79e-05	0.0116975	8.47136	10.8513	-0.357198	21	46548368	46548488	121	+	24	41	46	53	15	31	c("ENST00000437626"	"ENST00000496664"	"ENST00000449478"	"ENST00000348831"	"ENST00000539173"	"ENST00000460734"	"ENST00000389863"	"ENST00000389861"	"ENST00000464215"	"ENST00000462214"	"ENST00000492414")	NA	NA	NA	NA	NA	NA	NA	NA	NA	NA
DNM2	ENSG00000079805:E035	15	ENSG00000079805	E035	34.7323	0.0151747	15.3628	8.87e-05	0.0117901	11.3015	8.32969	0.440182	19	10906423	10906736	314	+	15	32	45	57	29	41	ENST00000593220	NA	NA	NA	NA	NA	NA	NA	NA	NA	NA	NA	NA	NA	NA	NA	NA	NA	NA	NA	NA
FASTKD1	ENSG00000138399:E026	15	ENSG00000138399	E026	28.2071	0.00654057	15.3606	8.88e-05	0.0117993	10.3799	7.87914	0.397677	2	170429506	170430178	673	-	11	38	31	53	25	25	ENST00000445210	NA	NA	NA	NA	NA	NA	NA	NA	NA	NA	NA	NA	NA	NA	NA	NA	NA	NA	NA	NA
MAPK3	ENSG00000102882:E031	15	ENSG00000102882	E031	6.45525	0.0228371	15.3567	8.9e-05	0.0118183	5.75865	2.53292	1.18493	16	30133361	30134247	887	-	0	3	2	18	6	12	ENST00000484663	NA	NA	NA	NA	NA	NA	NA	NA	NA	NA	NA	NA	NA	NA	NA	NA	NA	NA	NA	NA
TANK	ENSG00000136560:E018	15	ENSG00000136560	E018	17.1118	0.00956919	15.3493	8.94e-05	0.0118598	5.81897	8.43148	-0.535023	2	162017796	162017923	128	+	25	22	20	18	9	9	c("ENST00000406287"	"ENST00000494976"	"ENST00000461338"	"ENST00000483622"	"ENST00000477952"	"ENST00000402568")	NA	NA	NA	NA	NA	NA	NA	NA	NA	NA	NA	NA	NA	NA	NA
MTA3	ENSG00000057935:E046	15	ENSG00000057935	E046	30.7468	0.00584868	15.3461	8.95e-05	0.011865	10.0546	7.63163	0.397791	2	42950029	42950175	147	+	12	20	16	76	26	44	c("ENST00000478602"	"ENST00000409019"	"ENST00000406652"	"ENST00000405094"	"ENST00000405592"	"ENST00000467925")	NA	NA	NA	NA	NA	NA	NA	NA	NA	NA	NA	NA	NA	NA	NA
SLC27A1	ENSG00000130304:E001	15	ENSG00000130304	E001	5.59108	0.0186302	15.3404	8.98e-05	0.0118903	4.48604	0.010697	8.71209	19	17579578	17579819	242	+	0	0	0	18	6	11	c("ENST00000600277"	"ENST00000442725")	NA	NA	NA	NA	NA	NA	NA	NA	NA	NA	NA	NA	NA	NA	NA	NA	NA	NA	NA
VDAC3	ENSG00000078668:E016	15	ENSG00000078668	E016	9.46485	0.0581068	15.3287	9.03e-05	0.0119492	7.74644	3.72617	1.05584	8	42254196	42254198	3	+	3	6	8	34	6	9	c("ENST00000522572"	"ENST00000518495"	"ENST00000519072"	"ENST00000521348"	"ENST00000521158")	NA	NA	NA	NA	NA	NA	NA	NA	NA	NA	NA	NA	NA	NA	NA	NA
PDXK	ENSG00000160209:E042	15	ENSG00000160209	E042	283.393	0.00150479	15.318	9.08e-05	0.0120123	19.4069	19.5715	-0.0121868	21	45175832	45176025	194	+	217	389	447	468	185	150	c("ENST00000343528"	"ENST00000461123"	"ENST00000398078"	"ENST00000467908"	"ENST00000291565"	"ENST00000468090"	"ENST00000468392")	NA	NA	NA	NA	NA	NA	NA	NA	NA	NA	NA	NA	NA	NA
HDAC9	ENSG00000048052:E051	15	ENSG00000048052	E051	3.54679	0.0250471	15.3106	9.12e-05	0.0120543	2.16074	5.39584	-1.32032	7	18668973	18669104	132	+	4	4	6	4	3	1	c("ENST00000456174"	"ENST00000523867"	"ENST00000441542"	"ENST00000432645"	"ENST00000406451"	"ENST00000405010")	NA	NA	NA	NA	NA	NA	NA	NA	NA	NA	NA	NA	NA	NA	NA
SRRM1	ENSG00000133226:E023	15	ENSG00000133226	E023	32.7617	0.0496149	15.3097	9.12e-05	0.012055	11.6877	7.36606	0.66603	1	24974658	24975024	367	+	14	32	24	79	27	36	ENST00000462710	NA	NA	NA	NA	NA	NA	NA	NA	NA	NA	NA	NA	NA	NA	NA	NA	NA	NA	NA	NA
RUNX1T1	ENSG00000079102:E029	15	ENSG00000079102	E029	14.8368	0.0106079	15.2989	9.18e-05	0.0121055	7.42638	3.98157	0.89932	8	93017526	93018996	1471	-	2	5	2	61	18	13	ENST00000520047	NA	NA	NA	NA	NA	NA	NA	NA	NA	NA	NA	NA	NA	NA	NA	NA	NA	NA	NA	NA
SLC7A8	ENSG00000092068:E029	15	ENSG00000092068	E029	125.019	0.0354502	15.2985	9.18e-05	0.0121055	11.5713	16.5574	-0.516923	14	23651973	23652164	192	-	324	110	129	104	17	20	c("ENST00000469263"	"ENST00000316902"	"ENST00000525062"	"ENST00000524758")	NA	NA	NA	NA	NA	NA	NA	NA	NA	NA	NA	NA	NA	NA	NA	NA	NA
PDXDC1	ENSG00000179889:E033	15	ENSG00000179889	E033	6.43608	0.020521	15.2933	9.2e-05	0.012124	6.05922	2.83997	1.09326	16	15103168	15103537	370	+	2	3	2	25	5	7	ENST00000561930	NA	NA	NA	NA	NA	NA	NA	NA	NA	NA	NA	NA	NA	NA	NA	NA	NA	NA	NA	NA
RARS	ENSG00000113643:E012	15	ENSG00000113643	E012	12.5878	0.0119377	15.2847	9.25e-05	0.0121659	7.88711	5.02569	0.650175	5	167919853	167920192	340	+	8	12	10	30	12	9	ENST00000524082	NA	NA	NA	NA	NA	NA	NA	NA	NA	NA	NA	NA	NA	NA	NA	NA	NA	NA	NA	NA
ANXA2	ENSG00000182718:E045	15	ENSG00000182718	E045	24.1529	0.00998166	15.2844	9.25e-05	0.0121659	6.45474	9.39997	-0.542297	15	60685237	60685295	59	-	18	56	51	8	8	16	ENST00000559780	NA	NA	NA	NA	NA	NA	NA	NA	NA	NA	NA	NA	NA	NA	NA	NA	NA	NA	NA	NA
HRAS	ENSG00000174775:E013	15	ENSG00000174775	E013	2.30206	0.0314157	15.2811	9.26e-05	0.0121821	4.55865	1.46558	1.63714	11	533945	533976	32	-	1	0	2	7	1	4	ENST00000479482	NA	NA	NA	NA	NA	NA	NA	NA	NA	NA	NA	NA	NA	NA	NA	NA	NA	NA	NA	NA
RABL2B	ENSG00000079974:E017	15	ENSG00000079974	E017	47.8149	0.00649298	15.2691	9.32e-05	0.0122415	11.87	9.77007	0.280884	22	51209638	51211537	1900	-	12	43	39	108	42	63	ENST00000395590	NA	NA	NA	NA	NA	NA	NA	NA	NA	NA	NA	NA	NA	NA	NA	NA	NA	NA	NA	NA
CTD-2201E18.3	ENSG00000177738:E003	15	ENSG00000177738	E003	48.2003	0.00570398	15.2658	9.34e-05	0.0122508	10.2137	11.9179	-0.222621	5	43014838	43015252	415	-	41	89	66	62	33	20	c("ENST00000499871"	"ENST00000314957"	"ENST00000503152")	NA	NA	NA	NA	NA	NA	NA	NA	NA	NA	NA	NA	NA	NA	NA	NA	NA	NA
VPS45	ENSG00000136631:E014	15	ENSG00000136631	E014	13.6087	0.00935556	15.2645	9.35e-05	0.0122541	7.85781	5.16818	0.604472	1	150048391	150048993	603	+	4	14	10	26	15	16	ENST00000497638	NA	NA	NA	NA	NA	NA	NA	NA	NA	NA	NA	NA	NA	NA	NA	NA	NA	NA	NA	NA
PHF19	ENSG00000119403:E033	15	ENSG00000119403	E033	222.023	0.00327523	15.2599	9.37e-05	0.0122682	16.1587	17.9087	-0.148349	9	123632123	123632223	101	-	259	370	543	129	79	55	c("ENST00000436309"	"ENST00000312189"	"ENST00000373896")	NA	NA	NA	NA	NA	NA	NA	NA	NA	NA	NA	NA	NA	NA	NA	NA	NA	NA
ITGB1BP1	ENSG00000119185:E029	15	ENSG00000119185	E029	18.0753	0.0347896	15.2466	9.43e-05	0.0123498	9.23143	5.83532	0.661743	2	9560230	9560423	194	-	7	27	10	34	21	15	ENST00000492079	NA	NA	NA	NA	NA	NA	NA	NA	NA	NA	NA	NA	NA	NA	NA	NA	NA	NA	NA	NA
H2AFY	ENSG00000113648:E023	15	ENSG00000113648	E023	487.882	0.0237274	15.2385	9.48e-05	0.0123924	23.7947	20.5822	0.209246	5	134688736	134695086	6351	-	256	552	751	744	450	367	ENST00000512507	NA	NA	NA	NA	NA	NA	NA	NA	NA	NA	NA	NA	NA	NA	NA	NA	NA	NA	NA	NA
FAM177A1	ENSG00000151327:E032	15	ENSG00000151327	E032	20.5162	0.0273916	15.2362	9.49e-05	0.0123985	9.83188	6.30071	0.641952	14	35568902	35571886	2985	+	8	28	19	45	17	18	ENST00000553901	NA	NA	NA	NA	NA	NA	NA	NA	NA	NA	NA	NA	NA	NA	NA	NA	NA	NA	NA	NA
PIGF	ENSG00000151665:E004	15	ENSG00000151665	E004	13.6684	0.0253017	15.236	9.49e-05	0.0123985	8.07295	4.94972	0.705747	2	46815214	46815318	105	-	3	11	12	29	20	11	c("ENST00000482786"	"ENST00000306465")	NA	NA	NA	NA	NA	NA	NA	NA	NA	NA	NA	NA	NA	NA	NA	NA	NA	NA	NA
MED13L	ENSG00000123066:E035	15	ENSG00000123066	E035	11.496	0.0309033	15.2274	9.53e-05	0.0124463	7.27204	3.90938	0.89542	12	116444612	116445215	604	-	1	6	6	23	19	14	ENST00000549755	NA	NA	NA	NA	NA	NA	NA	NA	NA	NA	NA	NA	NA	NA	NA	NA	NA	NA	NA	NA
NPEPPS	ENSG00000141279:E077	15	ENSG00000141279	E077	13.433	0.0335928	15.2272	9.53e-05	0.0124463	7.67384	4.05163	0.921448	17	45696531	45696643	113	+	2	7	3	51	14	14	ENST00000531486	NA	NA	NA	NA	NA	NA	NA	NA	NA	NA	NA	NA	NA	NA	NA	NA	NA	NA	NA	NA
SLC3A2	ENSG00000168003:E008	15	ENSG00000168003	E008	33.7518	0.0324735	15.2198	9.57e-05	0.0124797	6.96318	11.1105	-0.674101	11	62639049	62639141	93	+	52	54	59	21	9	13	c("ENST00000535296"	"ENST00000377890"	"ENST00000377892"	"ENST00000377891"	"ENST00000538084")	NA	NA	NA	NA	NA	NA	NA	NA	NA	NA	NA	NA	NA	NA	NA	NA
PIGG	ENSG00000174227:E058	15	ENSG00000174227	E058	48.6176	0.0337113	15.2133	9.6e-05	0.012501	12.7869	9.12484	0.486793	4	525903	526502	600	+	8	52	42	100	51	58	c("ENST00000513239"	"ENST00000513192")	NA	NA	NA	NA	NA	NA	NA	NA	NA	NA	NA	NA	NA	NA	NA	NA	NA	NA	NA
MEG3	ENSG00000214548:E053	15	ENSG00000214548	E053	58.0577	0.0267064	15.2091	9.62e-05	0.0125194	10.078	13.868	-0.460554	14	101315717	101316136	420	+	40	86	54	93	53	40	ENST00000522771	NA	NA	NA	NA	NA	NA	NA	NA	NA	NA	NA	NA	NA	NA	NA	NA	NA	NA	NA	NA
PREPL	ENSG00000138078:E014	15	ENSG00000138078	E014	7.82434	0.0140628	15.1984	9.68e-05	0.0125744	6.17766	3.15426	0.96976	2	44548603	44548965	363	-	2	3	3	21	8	12	ENST00000420756	NA	NA	NA	NA	NA	NA	NA	NA	NA	NA	NA	NA	NA	NA	NA	NA	NA	NA	NA	NA
TRA2A	ENSG00000164548:E025	15	ENSG00000164548	E025	31.2614	0.0541024	15.1988	9.68e-05	0.0125744	11.3292	7.26481	0.641051	7	23561740	23561750	11	-	9	33	24	61	30	40	c("ENST00000490942"	"ENST00000494255")	NA	NA	NA	NA	NA	NA	NA	NA	NA	NA	NA	NA	NA	NA	NA	NA	NA	NA	NA
THBS1	ENSG00000137801:E026	15	ENSG00000137801	E026	38.7047	0.0108041	15.1878	9.73e-05	0.0126319	11.114	8.45109	0.395168	15	39883129	39883391	263	+	7	25	29	116	31	50	ENST00000560894	NA	NA	NA	NA	NA	NA	NA	NA	NA	NA	NA	NA	NA	NA	NA	NA	NA	NA	NA	NA
PRKAR1B	ENSG00000188191:E030	15	ENSG00000188191	E030	1.75058	0.0447248	15.1875	9.73e-05	0.0126319	0.0446751	3.66925	-6.35987	7	767227	767287	61	-	3	6	2	0	0	0	ENST00000403562	NA	NA	NA	NA	NA	NA	NA	NA	NA	NA	NA	NA	NA	NA	NA	NA	NA	NA	NA	NA
ARHGAP24	ENSG00000138639:E003	15	ENSG00000138639	E003	16.6737	0.00912196	15.1829	9.76e-05	0.0126523	8.5596	5.86306	0.545889	4	86396596	86396638	43	+	10	15	8	56	12	12	c("ENST00000395184"	"ENST00000506421"	"ENST00000503995")	NA	NA	NA	NA	NA	NA	NA	NA	NA	NA	NA	NA	NA	NA	NA	NA	NA	NA
MORC2	ENSG00000133422:E036	15	ENSG00000133422	E036	13.8265	0.0220605	15.1797	9.77e-05	0.0126683	8.02238	4.92264	0.704596	22	31363052	31363807	756	-	5	11	9	27	15	18	ENST00000215862	NA	NA	NA	NA	NA	NA	NA	NA	NA	NA	NA	NA	NA	NA	NA	NA	NA	NA	NA	NA
PHF19	ENSG00000119403:E032	15	ENSG00000119403	E032	186.264	0.00725416	15.1766	9.79e-05	0.0126836	14.91	17.1917	-0.205437	9	123631865	123632122	258	-	204	314	506	112	50	43	ENST00000312189	NA	NA	NA	NA	NA	NA	NA	NA	NA	NA	NA	NA	NA	NA	NA	NA	NA	NA	NA	NA
NDUFAF6	ENSG00000156170:E006	15	ENSG00000156170	E006	5.68674	0.0210474	15.1746	9.8e-05	0.0126918	6.12416	3.03838	1.01121	8	95970236	95970407	172	+	2	4	6	14	6	5	c("ENST00000396113"	"ENST00000396111"	"ENST00000519136"	"ENST00000523378")	NA	NA	NA	NA	NA	NA	NA	NA	NA	NA	NA	NA	NA	NA	NA	NA	NA
ACTR6	ENSG00000075089:E017	15	ENSG00000075089	E017	3.37048	0.0269777	15.165	9.85e-05	0.012741	4.58406	1.46758	1.64319	12	100601565	100601699	135	+	0	1	1	7	4	7	c("ENST00000549977"	"ENST00000551517")	NA	NA	NA	NA	NA	NA	NA	NA	NA	NA	NA	NA	NA	NA	NA	NA	NA	NA	NA
ARHGEF2	ENSG00000116584:E050	15	ENSG00000116584	E050	39.9156	0.0143951	15.1634	9.86e-05	0.0127464	8.6696	11.8156	-0.446655	1	155948219	155948292	74	-	48	28	67	42	22	34	c("ENST00000476273"	"ENST00000361247")	NA	NA	NA	NA	NA	NA	NA	NA	NA	NA	NA	NA	NA	NA	NA	NA	NA	NA	NA
TACC1	ENSG00000147526:E006	15	ENSG00000147526	E006	1.73249	0.0411206	15.1593	9.88e-05	0.0127637	3.62114	0.00733445	8.94754	8	38586135	38586157	23	+	0	0	0	4	3	3	c("ENST00000522474"	"ENST00000520340"	"ENST00000520615"	"ENST00000443286"	"ENST00000519416"	"ENST00000522983")	NA	NA	NA	NA	NA	NA	NA	NA	NA	NA	NA	NA	NA	NA	NA
RPL29	ENSG00000162244:E006	15	ENSG00000162244	E006	39.2108	0.018765	15.1374	0.0001	0.0129016	8.99494	11.2313	-0.32034	3	52028313	52028788	476	-	25	76	84	39	20	18	ENST00000481629	NA	NA	NA	NA	NA	NA	NA	NA	NA	NA	NA	NA	NA	NA	NA	NA	NA	NA	NA	NA
ADAM10	ENSG00000137845:E011	15	ENSG00000137845	E011	7.49579	0.0242997	15.1326	0.000100215	0.0129292	5.88348	2.62383	1.16499	15	58902717	58903125	409	-	2	1	2	19	12	9	ENST00000482945	NA	NA	NA	NA	NA	NA	NA	NA	NA	NA	NA	NA	NA	NA	NA	NA	NA	NA	NA	NA
SHROOM3	ENSG00000138771:E022	15	ENSG00000138771	E022	1.53817	0.0453597	15.1254	0.000100601	0.0129629	3.70282	0.0306249	6.91778	4	77663080	77663283	204	+	0	0	0	8	2	1	ENST00000486758	NA	NA	NA	NA	NA	NA	NA	NA	NA	NA	NA	NA	NA	NA	NA	NA	NA	NA	NA	NA
LUC7L3	ENSG00000108848:E057	15	ENSG00000108848	E057	118.41	0.019438	15.1164	0.000101084	0.0130144	16.4973	13.161	0.325958	17	48828658	48828723	66	+	58	115	63	338	102	104	c("ENST00000503798"	"ENST00000511974"	"ENST00000503728"	"ENST00000393227"	"ENST00000505658")	NA	NA	NA	NA	NA	NA	NA	NA	NA	NA	NA	NA	NA	NA	NA	NA
SNAPC3	ENSG00000164975:E021	15	ENSG00000164975	E021	59.9117	0.0161561	15.1131	0.00010126	0.0130318	13.6771	10.4263	0.391536	9	15462459	15462862	404	+	37	79	50	113	70	30	ENST00000380821	NA	NA	NA	NA	NA	NA	NA	NA	NA	NA	NA	NA	NA	NA	NA	NA	NA	NA	NA	NA
MIR22HG	ENSG00000186594:E028	15	ENSG00000186594	E028	53.6757	0.0136363	15.1114	0.00010135	0.013038	12.4815	9.52161	0.390515	17	1617286	1617308	23	-	21	37	31	85	31	115	c("ENST00000608913"	"ENST00000570416"	"ENST00000574016"	"ENST00000576749"	"ENST00000576489"	"ENST00000575626"	"ENST00000609442"	"ENST00000609398"	"ENST00000610106"	"ENST00000571091"	"ENST00000571595"	"ENST00000334146"	"ENST00000573127"	"ENST00000608245"	"ENST00000577164"	"ENST00000573075"	"ENST00000608198"	"ENST00000609990"	"ENST00000574306")	NA	NA
USB1	ENSG00000103005:E020	15	ENSG00000103005	E020	12.5143	0.0105258	15.1074	0.000101565	0.0130584	4.17566	7.20085	-0.786161	16	58045380	58045612	233	+	14	30	25	5	4	3	ENST00000423271	NA	NA	NA	NA	NA	NA	NA	NA	NA	NA	NA	NA	NA	NA	NA	NA	NA	NA	NA	NA
SYNJ2	ENSG00000078269:E006	15	ENSG00000078269	E006	265.777	0.00721995	15.1043	0.000101734	0.0130713	17.5761	19.6795	-0.163076	6	158449788	158450003	216	+	289	443	488	256	130	97	c("ENST00000367122"	"ENST00000449859"	"ENST00000367121"	"ENST00000355585"	"ENST00000367113"	"ENST00000449320")	NA	NA	NA	NA	NA	NA	NA	NA	NA	NA	NA	NA	NA	NA	NA
FARP2	ENSG00000006607:E049	15	ENSG00000006607	E049	18.8427	0.0700192	15.0997	0.000101981	0.0130924	8.84725	5.05896	0.80639	2	242403314	242403395	82	+	5	1	15	53	18	28	c("ENST00000422951"	"ENST00000264042"	"ENST00000545004"	"ENST00000373287"	"ENST00000496470")	NA	NA	NA	NA	NA	NA	NA	NA	NA	NA	NA	NA	NA	NA	NA	NA
BRCA1	ENSG00000012048:E065	15	ENSG00000012048	E065	1.46266	0.0486892	15.0959	0.000102182	0.0131021	3.96602	0.758614	2.38625	17	41277388	41277419	32	-	0	1	0	2	4	1	c("ENST00000352993"	"ENST00000471181"	"ENST00000346315"	"ENST00000354071"	"ENST00000468300"	"ENST00000493919"	"ENST00000493795"	"ENST00000309486"	"ENST00000494123")	NA	NA	NA	NA	NA	NA	NA	NA	NA	NA	NA	NA
EEF1A1	ENSG00000156508:E012	15	ENSG00000156508	E012	32.9283	0.0238265	15.0566	0.000104337	0.0133565	7.90925	11.5178	-0.54225	6	74228572	74228654	83	-	19	57	59	43	20	20	ENST00000488500	NA	NA	NA	NA	NA	NA	NA	NA	NA	NA	NA	NA	NA	NA	NA	NA	NA	NA	NA	NA
C6orf89	ENSG00000198663:E014	15	ENSG00000198663	E014	343.087	0.00456859	15.0557	0.000104382	0.0133568	19.9099	20.7679	-0.0608704	6	36887354	36887477	124	+	269	450	428	424	242	316	c("ENST00000359359"	"ENST00000373685"	"ENST00000480824"	"ENST00000355190"	"ENST00000510325")	NA	NA	NA	NA	NA	NA	NA	NA	NA	NA	NA	NA	NA	NA	NA	NA
ZNF44	ENSG00000197857:E011	15	ENSG00000197857	E011	6.94244	0.0152161	15.0539	0.000104485	0.01336	5.86758	3.08907	0.925593	19	12358092	12358457	366	-	2	3	3	18	11	6	ENST00000426973	NA	NA	NA	NA	NA	NA	NA	NA	NA	NA	NA	NA	NA	NA	NA	NA	NA	NA	NA	NA
SLCO3A1	ENSG00000176463:E033	15	ENSG00000176463	E033	140.782	0.00506286	15.0491	0.000104747	0.0133763	16.5545	14.8629	0.155513	15	92706777	92709133	2357	+	84	98	109	392	77	165	ENST00000318445	NA	NA	NA	NA	NA	NA	NA	NA	NA	NA	NA	NA	NA	NA	NA	NA	NA	NA	NA	NA
SPTLC1	ENSG00000090054:E014	15	ENSG00000090054	E014	34.2743	0.00566221	15.0442	0.000105025	0.013406	8.37959	10.7176	-0.355024	9	94841716	94841848	133	-	42	58	42	38	15	19	c("ENST00000482632"	"ENST00000337841")	NA	NA	NA	NA	NA	NA	NA	NA	NA	NA	NA	NA	NA	NA	NA	NA	NA	NA	NA
UQCRC2	ENSG00000140740:E029	15	ENSG00000140740	E029	41.1316	0.0180853	15.0412	0.000105191	0.0134069	11.9718	8.77821	0.447642	16	21991583	21991867	285	+	20	43	28	100	38	37	ENST00000561798	NA	NA	NA	NA	NA	NA	NA	NA	NA	NA	NA	NA	NA	NA	NA	NA	NA	NA	NA	NA
PRDM8	ENSG00000152784:E012	15	ENSG00000152784	E012	3.78977	0.0283057	15.0402	0.000105244	0.0134069	4.90231	1.79245	1.45153	4	81117167	81117278	112	+	1	2	0	12	6	3	c("ENST00000515013"	"ENST00000506547"	"ENST00000507025"	"ENST00000339711")	NA	NA	NA	NA	NA	NA	NA	NA	NA	NA	NA	NA	NA	NA	NA	NA	NA
SP1	ENSG00000185591:E004	15	ENSG00000185591	E004	23.454	0.0106887	15.0276	0.000105952	0.0134917	9.27619	6.67654	0.474433	12	53775086	53775442	357	+	11	12	19	39	24	35	ENST00000548560	NA	NA	NA	NA	NA	NA	NA	NA	NA	NA	NA	NA	NA	NA	NA	NA	NA	NA	NA	NA
SYNE1	ENSG00000131018:E215	15	ENSG00000131018	E215	10.4849	0.011184	15.0175	0.000106518	0.0135527	4.34369	7.28895	-0.746791	6	152792732	152792805	74	-	7	18	21	5	7	8	c("ENST00000466159"	"ENST00000461872"	"ENST00000448038"	"ENST00000481502"	"ENST00000537750"	"ENST00000495090"	"ENST00000341594"	"ENST00000535896"	"ENST00000265368"	"ENST00000367248"	"ENST00000474655"	"ENST00000413186"	"ENST00000468937"	"ENST00000367253"	"ENST00000367255"	"ENST00000423061")	NA	NA	NA	NA	NA
KCTD3	ENSG00000136636:E019	15	ENSG00000136636	E019	12.7777	0.0160767	14.9983	0.000107609	0.0136798	7.55494	4.56299	0.727443	1	215791587	215792046	460	+	1	9	7	38	15	14	ENST00000495537	NA	NA	NA	NA	NA	NA	NA	NA	NA	NA	NA	NA	NA	NA	NA	NA	NA	NA	NA	NA
CDK5RAP1	ENSG00000101391:E014	15	ENSG00000101391	E014	12.8556	0.0106349	14.9904	0.00010806	0.0137099	7.97851	5.16765	0.626611	20	31961407	31961920	514	-	6	17	11	26	10	13	ENST00000473791	NA	NA	NA	NA	NA	NA	NA	NA	NA	NA	NA	NA	NA	NA	NA	NA	NA	NA	NA	NA
CC2D2A	ENSG00000048342:E015	15	ENSG00000048342	E015	21.9482	0.0109985	14.9792	0.000108701	0.0137716	8.95896	6.11626	0.550682	4	15480347	15480430	84	+	8	14	7	62	32	16	c("ENST00000513811"	"ENST00000413206"	"ENST00000438599"	"ENST00000503292"	"ENST00000511544"	"ENST00000503658"	"ENST00000515124"	"ENST00000514450"	"ENST00000424120"	"ENST00000512702"	"ENST00000507954")	NA	NA	NA	NA	NA	NA	NA	NA	NA	NA
WARS	ENSG00000140105:E073	15	ENSG00000140105	E073	78.9827	0.0338197	14.9668	0.000109422	0.0138491	14.0216	9.50206	0.561341	14	100841741	100841743	3	-	20	16	37	81	69	210	c("ENST00000553581"	"ENST00000556295"	"ENST00000553808"	"ENST00000557094"	"ENST00000557347"	"ENST00000554820"	"ENST00000556209"	"ENST00000555464"	"ENST00000553769"	"ENST00000344102"	"ENST00000555031"	"ENST00000553934"	"ENST00000556504"	"ENST00000554605"	"ENST00000392882")	NA	NA	NA	NA	NA	NA
GLI3	ENSG00000106571:E020	15	ENSG00000106571	E020	17.5019	0.0882829	14.965	0.000109526	0.0138567	5.15069	9.9334	-0.947521	7	42262399	42262728	330	-	15	37	23	20	12	6	ENST00000428534	NA	NA	NA	NA	NA	NA	NA	NA	NA	NA	NA	NA	NA	NA	NA	NA	NA	NA	NA	NA
RPS14	ENSG00000164587:E012	15	ENSG00000164587	E012	12.6691	0.0333794	14.9571	0.000109981	0.0139087	4.71003	7.6385	-0.697552	5	149827299	149828395	1097	-	11	33	22	11	2	6	ENST00000519690	NA	NA	NA	NA	NA	NA	NA	NA	NA	NA	NA	NA	NA	NA	NA	NA	NA	NA	NA	NA
TPTEP1	ENSG00000100181:E030	15	ENSG00000100181	E030	95.6799	0.00486816	14.9495	0.000110425	0.0139535	14.7635	13.2233	0.158945	22	17130852	17131830	979	+	85	50	98	206	49	113	c("ENST00000545818"	"ENST00000426585")	NA	NA	NA	NA	NA	NA	NA	NA	NA	NA	NA	NA	NA	NA	NA	NA	NA	NA	NA
PRMT2	ENSG00000160310:E020	15	ENSG00000160310	E020	26.4626	0.0185803	14.9469	0.000110577	0.0139671	7.1076	10.2403	-0.526823	21	48069652	48069800	149	+	24	28	62	22	13	19	c("ENST00000498151"	"ENST00000397628"	"ENST00000491389")	NA	NA	NA	NA	NA	NA	NA	NA	NA	NA	NA	NA	NA	NA	NA	NA	NA	NA
LIMA1	ENSG00000050405:E021	15	ENSG00000050405	E021	102.222	0.116548	14.9438	0.000110759	0.0139756	16.8001	10.0828	0.736568	12	50595108	50595895	788	-	9	75	47	196	117	176	ENST00000547825	NA	NA	NA	NA	NA	NA	NA	NA	NA	NA	NA	NA	NA	NA	NA	NA	NA	NA	NA	NA
CTSC	ENSG00000109861:E019	15	ENSG00000109861	E019	1581.22	0.000585967	14.9435	0.000110777	0.0139756	28.2064	28.441	-0.0119508	11	88068105	88068250	146	-	1072	2266	1760	2550	1484	924	c("ENST00000227266"	"ENST00000524463"	"ENST00000393301"	"ENST00000534131"	"ENST00000533865"	"ENST00000527018"	"ENST00000529974")	NA	NA	NA	NA	NA	NA	NA	NA	NA	NA	NA	NA	NA	NA
MPC2	ENSG00000143158:E001	15	ENSG00000143158	E001	95.7481	0.00375	14.9399	0.000110991	0.0139912	14.983	13.2694	0.175226	1	167885967	167887305	1339	-	69	172	130	123	67	56	ENST00000367846	NA	NA	NA	NA	NA	NA	NA	NA	NA	NA	NA	NA	NA	NA	NA	NA	NA	NA	NA	NA
LRRC75A-AS1	ENSG00000175061:E018	15	ENSG00000175061	E018	13.034	0.0692616	14.9367	0.000111181	0.0140095	4.11375	8.47195	-1.04224	17	16342560	16342634	75	+	10	12	48	6	3	8	c("ENST00000581913"	"ENST00000581718"	"ENST00000584141"	"ENST00000475953"	"ENST00000470491")	NA	NA	NA	NA	NA	NA	NA	NA	NA	NA	NA	NA	NA	NA	NA	NA
IMP4	ENSG00000136718:E001	15	ENSG00000136718	E001	20.995	0.0250638	14.9339	0.000111344	0.0140188	9.64329	6.34508	0.603886	2	131099798	131100449	652	+	14	15	33	21	20	23	ENST00000259239	NA	NA	NA	NA	NA	NA	NA	NA	NA	NA	NA	NA	NA	NA	NA	NA	NA	NA	NA	NA
EXOC1	ENSG00000090989:E019	15	ENSG00000090989	E019	7.1439	0.0160708	14.9266	0.000111776	0.0140675	3.02975	6.08447	-1.00593	4	56755054	56755098	45	+	8	15	13	1	4	3	c("ENST00000346134"	"ENST00000381295"	"ENST00000504321"	"ENST00000511971")	NA	NA	NA	NA	NA	NA	NA	NA	NA	NA	NA	NA	NA	NA	NA	NA	NA
ANAPC5	ENSG00000089053:E056	15	ENSG00000089053	E056	19.8213	0.0178751	14.9173	0.000112326	0.0141254	9.21047	6.33559	0.539796	12	121784598	121784698	101	-	8	19	19	38	10	32	c("ENST00000534976"	"ENST00000545801")	NA	NA	NA	NA	NA	NA	NA	NA	NA	NA	NA	NA	NA	NA	NA	NA	NA	NA	NA
FLNB	ENSG00000136068:E050	15	ENSG00000136068	E050	9.01384	0.0116106	14.9076	0.000112906	0.0141813	6.84864	4.06812	0.751456	3	58138505	58138581	77	+	5	6	12	9	11	10	ENST00000470231	NA	NA	NA	NA	NA	NA	NA	NA	NA	NA	NA	NA	NA	NA	NA	NA	NA	NA	NA	NA
MCM7	ENSG00000166508:E034	15	ENSG00000166508	E034	4.29816	0.29342	14.903	0.000113181	0.0142101	6.96924	1.26381	2.46322	7	99698017	99698096	80	-	1	1	1	2	5	12	c("ENST00000354230"	"ENST00000467516"	"ENST00000425308"	"ENST00000485286")	NA	NA	NA	NA	NA	NA	NA	NA	NA	NA	NA	NA	NA	NA	NA	NA	NA
COG4	ENSG00000103051:E040	15	ENSG00000103051	E040	3.61555	0.0219805	14.8996	0.000113385	0.0142247	4.81038	1.74757	1.4608	16	70549771	70549943	173	-	1	1	1	9	4	6	ENST00000564415	NA	NA	NA	NA	NA	NA	NA	NA	NA	NA	NA	NA	NA	NA	NA	NA	NA	NA	NA	NA
PDE4DIP	ENSG00000178104:E037	15	ENSG00000178104	E037	78.149	0.00357931	14.8945	0.000113697	0.0142521	13.3822	11.4447	0.225635	1	144857640	144857728	89	-	23	44	46	183	85	106	c("ENST00000369359"	"ENST00000534466"	"ENST00000313382"	"ENST00000530740"	"ENST00000369356"	"ENST00000369354"	"ENST00000524974"	"ENST00000534367"	"ENST00000530062"	"ENST00000530130")	NA	NA	NA	NA	NA	NA	NA	NA	NA	NA	NA
TNFSF4	ENSG00000117586:E007	15	ENSG00000117586	E007	5.03641	0.0197725	14.8873	0.000114128	0.0142998	2.37054	4.87827	-1.04115	1	173176163	173176452	290	-	6	14	7	0	3	1	ENST00000281834	NA	NA	NA	NA	NA	NA	NA	NA	NA	NA	NA	NA	NA	NA	NA	NA	NA	NA	NA	NA
SPIDR	ENSG00000164808:E073	15	ENSG00000164808	E073	24.9757	0.0409091	14.8866	0.000114169	0.0142998	9.58907	5.67069	0.757866	8	48648476	48648478	3	+	8	2	14	70	22	41	c("ENST00000297423"	"ENST00000519401")	NA	NA	NA	NA	NA	NA	NA	NA	NA	NA	NA	NA	NA	NA	NA	NA	NA	NA	NA
PDE5A	ENSG00000138735:E004	15	ENSG00000138735	E004	15.3926	0.0353254	14.8827	0.000114407	0.0143239	5.28817	8.84247	-0.74168	4	120421978	120422324	347	-	11	21	12	19	13	17	ENST00000503412	NA	NA	NA	NA	NA	NA	NA	NA	NA	NA	NA	NA	NA	NA	NA	NA	NA	NA	NA	NA
CRTC1	ENSG00000105662:E019	15	ENSG00000105662	E019	193.441	0.0699542	14.8808	0.000114526	0.0143273	18.5882	12.891	0.528019	19	18888763	18893004	4242	+	25	68	84	582	197	289	ENST00000338797	NA	NA	NA	NA	NA	NA	NA	NA	NA	NA	NA	NA	NA	NA	NA	NA	NA	NA	NA	NA
SMARCA2	ENSG00000080503:E043	15	ENSG00000080503	E043	2.20805	0.0310374	14.8714	0.000115096	0.0143703	1.25597	4.38231	-1.8029	9	2158509	2158512	4	+	2	6	4	0	1	1	c("ENST00000417599"	"ENST00000324954"	"ENST00000423555"	"ENST00000382185"	"ENST00000382186"	"ENST00000302401")	NA	NA	NA	NA	NA	NA	NA	NA	NA	NA	NA	NA	NA	NA	NA
TNRC6B	ENSG00000100354:E003	15	ENSG00000100354	E003	4.71979	0.0342246	14.8623	0.00011565	0.0144219	5.16702	1.53034	1.75548	22	40513059	40513132	74	+	0	1	1	9	9	7	c("ENST00000402203"	"ENST00000441751"	"ENST00000301923")	NA	NA	NA	NA	NA	NA	NA	NA	NA	NA	NA	NA	NA	NA	NA	NA	NA	NA
KCNMA1	ENSG00000156113:E044	15	ENSG00000156113	E044	62.9223	0.00430362	14.8606	0.000115757	0.0144295	12.8577	11.5434	0.155555	10	78844476	78844477	2	-	53	60	91	86	42	59	c("ENST00000372421"	"ENST00000404857"	"ENST00000372403"	"ENST00000404771"	"ENST00000406533"	"ENST00000372408"	"ENST00000286627"	"ENST00000604624"	"ENST00000354353"	"ENST00000372443"	"ENST00000372437"	"ENST00000434208"	"ENST00000372440"	"ENST00000457953"	"ENST00000286628")	NA	NA	NA	NA	NA	NA
YPEL4	ENSG00000166793:E003	15	ENSG00000166793	E003	24.0984	0.0412863	14.852	0.000116282	0.0144893	8.13648	4.2853	0.92501	11	57412565	57413265	701	-	2	3	3	103	21	33	c("ENST00000300022"	"ENST00000528797"	"ENST00000524669"	"ENST00000532314"	"ENST00000524592"	"ENST00000544993")	NA	NA	NA	NA	NA	NA	NA	NA	NA	NA	NA	NA	NA	NA	NA
HDAC8	ENSG00000147099:E015	15	ENSG00000147099	E015	46.6148	0.0421677	14.839	0.000117092	0.0145843	8.49762	12.5644	-0.564209	X	71693266	71694260	995	-	49	110	61	22	25	23	ENST00000439122	NA	NA	NA	NA	NA	NA	NA	NA	NA	NA	NA	NA	NA	NA	NA	NA	NA	NA	NA	NA
LRRC75A-AS1	ENSG00000175061:E031	15	ENSG00000175061	E031	49.5182	0.0415776	14.8259	0.000117907	0.0146742	9.06144	13.2141	-0.54427	17	16343350	16343420	71	+	26	90	114	45	30	25	c("ENST00000497774"	"ENST00000578757"	"ENST00000384229")	NA	NA	NA	NA	NA	NA	NA	NA	NA	NA	NA	NA	NA	NA	NA	NA	NA	NA
CSMD2	ENSG00000121904:E087	15	ENSG00000121904	E087	53.8576	0.00458059	14.8202	0.000118263	0.0147127	10.6038	12.7367	-0.264415	1	34401361	34401555	195	-	51	67	73	100	43	15	c("ENST00000241312"	"ENST00000373381")	NA	NA	NA	NA	NA	NA	NA	NA	NA	NA	NA	NA	NA	NA	NA	NA	NA	NA	NA
TGFBI	ENSG00000120708:E033	15	ENSG00000120708	E033	21.9887	0.0288396	14.8165	0.000118493	0.0147354	5.45253	9.53046	-0.805621	5	135390879	135391081	203	+	11	77	39	8	8	7	ENST00000604555	NA	NA	NA	NA	NA	NA	NA	NA	NA	NA	NA	NA	NA	NA	NA	NA	NA	NA	NA	NA
SYNE1	ENSG00000131018:E208	15	ENSG00000131018	E208	24.5808	0.00968055	14.8129	0.000118719	0.0147577	7.08749	9.87708	-0.478809	6	152783873	152784025	153	-	16	34	46	20	22	16	c("ENST00000466159"	"ENST00000461872"	"ENST00000448038"	"ENST00000498751"	"ENST00000495090"	"ENST00000341594"	"ENST00000265368"	"ENST00000535896"	"ENST00000367248"	"ENST00000474655"	"ENST00000413186"	"ENST00000367253"	"ENST00000367255"	"ENST00000423061")	NA	NA	NA	NA	NA	NA	NA
KIDINS220	ENSG00000134313:E003	15	ENSG00000134313	E003	2.51473	0.0308403	14.81	0.000118904	0.0147748	3.78255	0.00803156	8.87947	2	8867017	8867073	57	-	0	0	0	7	5	3	c("ENST00000496383"	"ENST00000436566")	NA	NA	NA	NA	NA	NA	NA	NA	NA	NA	NA	NA	NA	NA	NA	NA	NA	NA	NA
SPON1	ENSG00000152268:E003	15	ENSG00000152268	E003	8.19812	0.0185527	14.805	0.000119222	0.0148085	5.82049	2.46749	1.2381	11	14004394	14004500	107	+	1	1	1	53	1	8	c("ENST00000533633"	"ENST00000310358")	NA	NA	NA	NA	NA	NA	NA	NA	NA	NA	NA	NA	NA	NA	NA	NA	NA	NA	NA
HDAC5	ENSG00000108840:E045	15	ENSG00000108840	E045	54.7665	0.0477653	14.7959	0.000119793	0.0148617	9.31683	14.0997	-0.597749	17	42188172	42188709	538	-	42	68	121	83	33	19	ENST00000591714	NA	NA	NA	NA	NA	NA	NA	NA	NA	NA	NA	NA	NA	NA	NA	NA	NA	NA	NA	NA
AOX1	ENSG00000138356:E009	15	ENSG00000138356	E009	72.032	0.0204558	14.7969	0.000119734	0.0148617	13.5273	10.2556	0.399456	2	201468021	201468079	59	+	16	47	33	76	63	172	ENST00000374700	NA	NA	NA	NA	NA	NA	NA	NA	NA	NA	NA	NA	NA	NA	NA	NA	NA	NA	NA	NA
STXBP4	ENSG00000166263:E025	15	ENSG00000166263	E025	7.19839	0.0166205	14.7964	0.000119765	0.0148617	3.3998	6.1969	-0.8661	17	53120991	53122137	1147	+	10	11	14	7	2	2	c("ENST00000398391"	"ENST00000405898")	NA	NA	NA	NA	NA	NA	NA	NA	NA	NA	NA	NA	NA	NA	NA	NA	NA	NA	NA
SP110	ENSG00000135899:E008	15	ENSG00000135899	E008	3.20028	0.0258591	14.7912	0.000120094	0.0148932	4.40529	1.13182	1.96059	2	231036195	231036332	138	-	0	1	0	12	5	3	ENST00000480916	NA	NA	NA	NA	NA	NA	NA	NA	NA	NA	NA	NA	NA	NA	NA	NA	NA	NA	NA	NA
KCNMA1	ENSG00000156113:E043	15	ENSG00000156113	E043	122.899	0.00213618	14.7874	0.000120334	0.0149111	15.6209	14.8368	0.0742988	10	78844395	78844475	81	-	123	124	177	170	66	106	c("ENST00000372421"	"ENST00000484507"	"ENST00000404857"	"ENST00000372403"	"ENST00000404771"	"ENST00000406533"	"ENST00000372408"	"ENST00000286627"	"ENST00000604624"	"ENST00000354353"	"ENST00000372443"	"ENST00000372437"	"ENST00000434208"	"ENST00000372440"	"ENST00000457953"	"ENST00000286628")	NA	NA	NA	NA	NA
RPL37A	ENSG00000197756:E008	15	ENSG00000197756	E008	10.5564	0.0286845	14.7878	0.000120314	0.0149111	4.08122	7.13552	-0.806018	2	217363601	217363808	208	+	11	15	30	8	3	3	c("ENST00000478153"	"ENST00000359681")	NA	NA	NA	NA	NA	NA	NA	NA	NA	NA	NA	NA	NA	NA	NA	NA	NA	NA	NA
LETMD1	ENSG00000050426:E018	15	ENSG00000050426	E018	5.16771	0.0331796	14.7823	0.00012066	0.0149457	2.71152	5.89348	-1.12002	12	51442262	51442301	40	+	5	6	13	4	4	1	c("ENST00000547555"	"ENST00000547877")	NA	NA	NA	NA	NA	NA	NA	NA	NA	NA	NA	NA	NA	NA	NA	NA	NA	NA	NA
TRA2A	ENSG00000164548:E027	15	ENSG00000164548	E027	65.3309	0.0461474	14.7746	0.000121157	0.0150013	14.5192	10.0773	0.526857	7	23561973	23562051	79	-	40	64	34	215	51	39	c("ENST00000392502"	"ENST00000490942"	"ENST00000494255"	"ENST00000448549"	"ENST00000538367")	NA	NA	NA	NA	NA	NA	NA	NA	NA	NA	NA	NA	NA	NA	NA	NA
SERPINE2	ENSG00000135919:E018	15	ENSG00000135919	E018	2.467	0.0503552	14.7578	0.000122239	0.0151109	1.47816	4.72202	-1.6756	2	224866358	224866358	1	-	1	7	5	0	2	1	c("ENST00000454956"	"ENST00000489065")	NA	NA	NA	NA	NA	NA	NA	NA	NA	NA	NA	NA	NA	NA	NA	NA	NA	NA	NA
PSG5	ENSG00000204941:E009	15	ENSG00000204941	E009	398.02	0.0075237	14.7524	0.000122589	0.0151367	19.4525	21.6215	-0.152517	19	43678275	43679366	1092	-	343	454	1115	128	185	291	ENST00000404580	NA	NA	NA	NA	NA	NA	NA	NA	NA	NA	NA	NA	NA	NA	NA	NA	NA	NA	NA	NA
FAM76B	ENSG00000077458:E032	15	ENSG00000077458	E032	6.64146	0.0161567	14.7439	0.000123148	0.0151938	5.77261	2.94132	0.972761	11	95522112	95522268	157	-	1	5	1	18	7	10	c("ENST00000538047"	"ENST00000545654")	NA	NA	NA	NA	NA	NA	NA	NA	NA	NA	NA	NA	NA	NA	NA	NA	NA	NA	NA
INTS4	ENSG00000149262:E022	15	ENSG00000149262	E022	5.5975	0.0173706	14.7307	0.000124008	0.0152807	5.72628	2.79473	1.03489	11	77633518	77633851	334	-	0	5	3	12	7	8	ENST00000531059	NA	NA	NA	NA	NA	NA	NA	NA	NA	NA	NA	NA	NA	NA	NA	NA	NA	NA	NA	NA
POLE2	ENSG00000100479:E007	15	ENSG00000100479	E007	2.93032	0.0286772	14.7194	0.000124757	0.015344	5.18477	2.01556	1.3631	14	50113712	50113810	99	-	2	5	2	6	3	1	ENST00000555724	NA	NA	NA	NA	NA	NA	NA	NA	NA	NA	NA	NA	NA	NA	NA	NA	NA	NA	NA	NA
TRNAU1AP	ENSG00000180098:E023	15	ENSG00000180098	E023	16.4594	0.0178168	14.7117	0.000125265	0.0153884	8.83263	5.89917	0.582331	1	28891347	28892014	668	+	8	16	20	41	13	12	c("ENST00000464093"	"ENST00000495995")	NA	NA	NA	NA	NA	NA	NA	NA	NA	NA	NA	NA	NA	NA	NA	NA	NA	NA	NA
TEX2	ENSG00000136478:E001	15	ENSG00000136478	E001	5.61205	0.048502	14.7086	0.00012547	0.0154075	1.95504	5.50566	-1.49372	17	62224587	62224800	214	-	9	15	7	0	1	2	ENST00000258991	NA	NA	NA	NA	NA	NA	NA	NA	NA	NA	NA	NA	NA	NA	NA	NA	NA	NA	NA	NA
NAGK	ENSG00000124357:E034	15	ENSG00000124357	E034	8.55901	0.0113662	14.7074	0.000125553	0.0154117	6.63229	4.05865	0.708507	2	71299415	71299708	294	+	3	6	9	17	7	12	ENST00000478659	NA	NA	NA	NA	NA	NA	NA	NA	NA	NA	NA	NA	NA	NA	NA	NA	NA	NA	NA	NA
SDHAP3	ENSG00000185986:E001	15	ENSG00000185986	E001	26.8384	0.0167476	14.7038	0.000125794	0.0154292	9.21586	6.49785	0.504158	5	1568637	1569113	477	-	4	14	10	67	30	42	ENST00000413529	NA	NA	NA	NA	NA	NA	NA	NA	NA	NA	NA	NA	NA	NA	NA	NA	NA	NA	NA	NA
RPL14	ENSG00000188846:E002	15	ENSG00000188846	E002	29.9593	0.0574993	14.7039	0.000125789	0.0154292	6.45524	10.8846	-0.753752	3	40498794	40498830	37	+	41	55	53	18	14	6	c("ENST00000338970"	"ENST00000465325")	NA	NA	NA	NA	NA	NA	NA	NA	NA	NA	NA	NA	NA	NA	NA	NA	NA	NA	NA
SHISA5	ENSG00000164054:E019	15	ENSG00000164054	E019	20.271	0.0309519	14.7029	0.00012585	0.01543	5.81845	9.4685	-0.702501	3	48514513	48514536	24	-	22	41	31	14	5	15	c("ENST00000460758"	"ENST00000426002")	NA	NA	NA	NA	NA	NA	NA	NA	NA	NA	NA	NA	NA	NA	NA	NA	NA	NA	NA
LUC7L	ENSG00000007392:E026	15	ENSG00000007392	E026	1.74292	0.0365284	14.7	0.000126047	0.0154481	3.67286	0.0887792	5.37054	16	270170	270647	478	-	0	0	0	8	2	2	ENST00000469109	NA	NA	NA	NA	NA	NA	NA	NA	NA	NA	NA	NA	NA	NA	NA	NA	NA	NA	NA	NA
SEC61A1	ENSG00000058262:E018	15	ENSG00000058262	E018	3.73108	0.021632	14.6944	0.000126421	0.0154758	4.7996	1.75583	1.45076	3	127783881	127784099	219	+	1	1	1	8	5	6	ENST00000483956	NA	NA	NA	NA	NA	NA	NA	NA	NA	NA	NA	NA	NA	NA	NA	NA	NA	NA	NA	NA
LRRC75A-AS1	ENSG00000175061:E033	15	ENSG00000175061	E033	75.3328	0.0189425	14.6934	0.00012649	0.0154782	11.6234	14.5038	-0.319397	17	16343425	16343498	74	+	51	115	129	98	47	50	c("ENST00000584926"	"ENST00000484836"	"ENST00000578757"	"ENST00000477249"	"ENST00000497774")	NA	NA	NA	NA	NA	NA	NA	NA	NA	NA	NA	NA	NA	NA	NA	NA
MDM1	ENSG00000111554:E040	15	ENSG00000111554	E040	5.71872	0.0369269	14.6877	0.000126871	0.0155127	2.23146	5.70111	-1.35325	12	68720802	68721290	489	-	6	20	8	2	0	2	ENST00000393543	NA	NA	NA	NA	NA	NA	NA	NA	NA	NA	NA	NA	NA	NA	NA	NA	NA	NA	NA	NA
VPS45	ENSG00000136631:E020	15	ENSG00000136631	E020	19.2806	0.00897599	14.6849	0.000127057	0.0155273	8.84085	6.28441	0.492409	1	150049310	150049746	437	+	7	16	20	30	21	24	ENST00000477558	NA	NA	NA	NA	NA	NA	NA	NA	NA	NA	NA	NA	NA	NA	NA	NA	NA	NA	NA	NA
PSG5	ENSG00000204941:E017	15	ENSG00000204941	E017	2456.22	0.00537645	14.6845	0.000127089	0.0155273	29.6865	30.8296	-0.0545089	19	43689088	43689299	212	-	2374	2832	5721	982	1081	2177	c("ENST00000366175"	"ENST00000404580"	"ENST00000600817"	"ENST00000407356"	"ENST00000599812"	"ENST00000407568"	"ENST00000401992"	"ENST00000342951")	NA	NA	NA	NA	NA	NA	NA	NA	NA	NA	NA	NA	NA
WARS	ENSG00000140105:E085	15	ENSG00000140105	E085	1.96391	0.0326377	14.6833	0.000127169	0.015531	0.917759	4.08452	-2.15398	14	100841982	100842081	100	-	3	4	4	0	1	0	c("ENST00000556645"	"ENST00000553934")	NA	NA	NA	NA	NA	NA	NA	NA	NA	NA	NA	NA	NA	NA	NA	NA	NA	NA	NA
CCNH	ENSG00000134480:E009	15	ENSG00000134480	E009	8.17376	0.0134469	14.6781	0.00012752	0.0155678	6.78525	3.96598	0.774724	5	86690302	86690860	559	-	4	12	5	16	8	7	ENST00000508855	NA	NA	NA	NA	NA	NA	NA	NA	NA	NA	NA	NA	NA	NA	NA	NA	NA	NA	NA	NA
SP110	ENSG00000135899:E005	15	ENSG00000135899	E005	8.7917	0.0151772	14.6737	0.000127816	0.0155918	6.56876	3.5257	0.897712	2	231033844	231033953	110	-	3	4	3	30	9	9	c("ENST00000483067"	"ENST00000463022"	"ENST00000258381"	"ENST00000358662"	"ENST00000477068"	"ENST00000480916")	NA	NA	NA	NA	NA	NA	NA	NA	NA	NA	NA	NA	NA	NA	NA
MIR22HG	ENSG00000186594:E027	15	ENSG00000186594	E027	103.949	0.0130167	14.672	0.000127935	0.0156002	15.4222	12.6109	0.290334	17	1617191	1617285	95	-	39	68	83	163	65	208	c("ENST00000608913"	"ENST00000570416"	"ENST00000574016"	"ENST00000608198"	"ENST00000576489"	"ENST00000575626"	"ENST00000577164"	"ENST00000609442"	"ENST00000609398"	"ENST00000610106"	"ENST00000571091"	"ENST00000334146"	"ENST00000573127"	"ENST00000608245"	"ENST00000362190"	"ENST00000571595"	"ENST00000573075"	"ENST00000576749"	"ENST00000609990"	"ENST00000574306")	NA
SLC3A2	ENSG00000168003:E009	15	ENSG00000168003	E009	6.04126	0.0174211	14.6689	0.000128145	0.0156159	2.5259	5.77264	-1.19243	11	62644256	62644258	3	+	5	14	17	2	0	3	ENST00000377891	NA	NA	NA	NA	NA	NA	NA	NA	NA	NA	NA	NA	NA	NA	NA	NA	NA	NA	NA	NA
MAST4	ENSG00000069020:E043	15	ENSG00000069020	E043	8.42905	0.0152632	14.6509	0.000129372	0.0157082	5.76151	2.59882	1.14859	5	66391425	66391503	79	+	2	2	0	23	12	12	c("ENST00000405643"	"ENST00000447738"	"ENST00000261569"	"ENST00000436277"	"ENST00000490016"	"ENST00000403625"	"ENST00000403666"	"ENST00000404260")	NA	NA	NA	NA	NA	NA	NA	NA	NA	NA	NA	NA	NA
LUC7L	ENSG00000007392:E011	15	ENSG00000007392	E011	133.711	0.00282222	14.6421	0.000129978	0.0157573	14.9902	16.525	-0.140627	16	240000	240120	121	-	117	202	195	214	60	86	c("ENST00000426094"	"ENST00000397780"	"ENST00000293872"	"ENST00000442701"	"ENST00000397783"	"ENST00000429378"	"ENST00000490762"	"ENST00000464711"	"ENST00000468732"	"ENST00000419516"	"ENST00000495349"	"ENST00000337351")	NA	NA	NA	NA	NA	NA	NA	NA	NA
RIN2	ENSG00000132669:E006	15	ENSG00000132669	E006	23.9703	0.0401105	14.6402	0.000130111	0.0157613	9.62384	6.15417	0.645049	20	19870210	19870302	93	+	10	11	11	73	24	26	c("ENST00000465815"	"ENST00000459721"	"ENST00000440354"	"ENST00000467569"	"ENST00000255006"	"ENST00000488077")	NA	NA	NA	NA	NA	NA	NA	NA	NA	NA	NA	NA	NA	NA	NA
PDE4DIP	ENSG00000178104:E040	15	ENSG00000178104	E040	55.4865	0.00528311	14.6406	0.000130083	0.0157613	11.9384	9.70621	0.298629	1	144859891	144859998	108	-	21	29	23	133	53	84	c("ENST00000524974"	"ENST00000534466"	"ENST00000313382"	"ENST00000530740"	"ENST00000369356"	"ENST00000369354"	"ENST00000481227"	"ENST00000369359")	NA	NA	NA	NA	NA	NA	NA	NA	NA	NA	NA	NA	NA
AKT2	ENSG00000105221:E094	15	ENSG00000105221	E094	7.7292	0.0179135	14.6246	0.000131188	0.0158795	6.30356	3.42767	0.878937	19	40786689	40786739	51	-	5	2	4	21	10	6	ENST00000486368	NA	NA	NA	NA	NA	NA	NA	NA	NA	NA	NA	NA	NA	NA	NA	NA	NA	NA	NA	NA
DEF8	ENSG00000140995:E059	15	ENSG00000140995	E059	49.5985	0.00471791	14.6236	0.000131263	0.0158825	12.4365	10.1108	0.298686	16	90032315	90032452	138	+	29	57	65	77	41	45	c("ENST00000562163"	"ENST00000268676"	"ENST00000563594"	"ENST00000570182"	"ENST00000569453"	"ENST00000564379"	"ENST00000563805"	"ENST00000563795"	"ENST00000567874")	NA	NA	NA	NA	NA	NA	NA	NA	NA	NA	NA	NA
AOX1	ENSG00000138356:E008	15	ENSG00000138356	E008	60.3646	0.0113947	14.6181	0.000131642	0.015916	12.5846	10.1598	0.308797	2	201467990	201468020	31	+	18	44	31	101	39	129	c("ENST00000454629"	"ENST00000374700")	NA	NA	NA	NA	NA	NA	NA	NA	NA	NA	NA	NA	NA	NA	NA	NA	NA	NA	NA
SIN3B	ENSG00000127511:E011	15	ENSG00000127511	E011	196.983	0.0684809	14.6144	0.000131904	0.0159416	14.0202	19.8814	-0.503909	19	16965073	16966556	1484	+	188	403	393	126	109	53	ENST00000596802	NA	NA	NA	NA	NA	NA	NA	NA	NA	NA	NA	NA	NA	NA	NA	NA	NA	NA	NA	NA
YARS	ENSG00000134684:E012	15	ENSG00000134684	E012	33.358	0.0107941	14.6086	0.000132307	0.0159841	10.8739	8.2285	0.402174	1	33248141	33249356	1216	-	10	33	33	61	25	49	ENST00000487404	NA	NA	NA	NA	NA	NA	NA	NA	NA	NA	NA	NA	NA	NA	NA	NA	NA	NA	NA	NA
NCOR2	ENSG00000196498:E038	15	ENSG00000196498	E038	280.008	0.00131745	14.6023	0.000132754	0.0160258	18.5863	19.8509	-0.0949591	12	124826410	124826601	192	-	327	269	406	389	148	198	c("ENST00000453428"	"ENST00000404621"	"ENST00000405201"	"ENST00000404121"	"ENST00000429285"	"ENST00000397355"	"ENST00000356219")	NA	NA	NA	NA	NA	NA	NA	NA	NA	NA	NA	NA	NA	NA
EBAG9	ENSG00000147654:E005	15	ENSG00000147654	E005	19.6181	0.00702	14.5949	0.000133275	0.0160762	6.14039	8.71652	-0.505422	8	110552414	110552690	277	+	25	38	27	17	8	8	c("ENST00000527709"	"ENST00000337573")	NA	NA	NA	NA	NA	NA	NA	NA	NA	NA	NA	NA	NA	NA	NA	NA	NA	NA	NA
ITFG2	ENSG00000111203:E044	15	ENSG00000111203	E044	2.81089	0.0503695	14.594	0.000133341	0.0160781	4.30777	1.01946	2.07913	12	2966645	2966797	153	+	0	0	1	5	4	6	ENST00000545509	NA	NA	NA	NA	NA	NA	NA	NA	NA	NA	NA	NA	NA	NA	NA	NA	NA	NA	NA	NA
GGA2	ENSG00000103365:E001	15	ENSG00000103365	E001	35.3129	0.00712065	14.5883	0.00013374	0.0161199	11.0272	8.39236	0.39392	16	23474863	23475643	781	-	19	20	33	92	28	37	ENST00000309859	NA	NA	NA	NA	NA	NA	NA	NA	NA	NA	NA	NA	NA	NA	NA	NA	NA	NA	NA	NA
GTF2IRD2	ENSG00000196275:E002	15	ENSG00000196275	E002	71.7843	0.0197221	14.5831	0.000134115	0.016159	12.3358	10.4261	0.242655	7	74210490	74212604	2115	-	7	32	31	177	59	142	c("ENST00000451013"	"ENST00000405086")	NA	NA	NA	NA	NA	NA	NA	NA	NA	NA	NA	NA	NA	NA	NA	NA	NA	NA	NA
LINC01184	ENSG00000245937:E001	15	ENSG00000245937	E001	59.0976	0.00514975	14.5822	0.000134174	0.0161598	12.7619	11.017	0.212111	5	127276118	127276696	579	-	37	70	46	105	48	63	ENST00000499346	NA	NA	NA	NA	NA	NA	NA	NA	NA	NA	NA	NA	NA	NA	NA	NA	NA	NA	NA	NA
SSX2IP	ENSG00000117155:E008	15	ENSG00000117155	E008	8.41135	0.0119726	14.5808	0.000134278	0.01616	7.04933	3.96207	0.831231	1	85115632	85116044	413	-	7	9	5	23	8	3	ENST00000603677	NA	NA	NA	NA	NA	NA	NA	NA	NA	NA	NA	NA	NA	NA	NA	NA	NA	NA	NA	NA
RPL8	ENSG00000161016:E038	15	ENSG00000161016	E038	5.92582	0.0202858	14.5811	0.000134257	0.01616	2.54235	5.60254	-1.13992	8	146017806	146017806	1	-	6	17	11	2	1	2	c("ENST00000262584"	"ENST00000527914"	"ENST00000525232")	NA	NA	NA	NA	NA	NA	NA	NA	NA	NA	NA	NA	NA	NA	NA	NA	NA	NA
TUBGCP3	ENSG00000126216:E017	15	ENSG00000126216	E017	57.9241	0.0250483	14.5724	0.000134879	0.0162109	9.12173	12.6621	-0.473143	13	113200796	113201933	1138	-	59	107	154	33	14	17	ENST00000464139	NA	NA	NA	NA	NA	NA	NA	NA	NA	NA	NA	NA	NA	NA	NA	NA	NA	NA	NA	NA
SPON1	ENSG00000152268:E018	15	ENSG00000152268	E018	40.2231	0.176973	14.5719	0.000134909	0.0162109	5.83807	14.9563	-1.35719	11	14283993	14284257	265	+	28	95	90	28	13	17	ENST00000526298	NA	NA	NA	NA	NA	NA	NA	NA	NA	NA	NA	NA	NA	NA	NA	NA	NA	NA	NA	NA
ADAMTS12	ENSG00000151388:E026	15	ENSG00000151388	E026	57.4997	0.00486898	14.5689	0.000135125	0.0162308	10.5498	12.6492	-0.261828	5	33751509	33751653	145	-	19	47	62	82	56	84	c("ENST00000504582"	"ENST00000515401"	"ENST00000504830"	"ENST00000352040")	NA	NA	NA	NA	NA	NA	NA	NA	NA	NA	NA	NA	NA	NA	NA	NA	NA
DHX15	ENSG00000109606:E014	15	ENSG00000109606	E014	290.707	0.0539614	14.5626	0.000135578	0.0162664	21.8631	17.0761	0.35652	4	24538797	24540773	1977	-	101	434	261	528	314	228	ENST00000508032	NA	NA	NA	NA	NA	NA	NA	NA	NA	NA	NA	NA	NA	NA	NA	NA	NA	NA	NA	NA
SGCD	ENSG00000170624:E016	15	ENSG00000170624	E016	44.5625	0.00906774	14.5603	0.000135745	0.0162741	9.9295	11.7014	-0.236886	5	156184716	156185066	351	+	25	69	61	50	22	55	c("ENST00000517913"	"ENST00000447401")	NA	NA	NA	NA	NA	NA	NA	NA	NA	NA	NA	NA	NA	NA	NA	NA	NA	NA	NA
FAM20C	ENSG00000177706:E005	15	ENSG00000177706	E005	103.766	0.109851	14.5522	0.000136328	0.0163315	10.7966	17.5152	-0.698029	7	197130	197575	446	+	120	213	152	131	48	14	ENST00000471328	NA	NA	NA	NA	NA	NA	NA	NA	NA	NA	NA	NA	NA	NA	NA	NA	NA	NA	NA	NA
LIMK2	ENSG00000182541:E036	15	ENSG00000182541	E036	1.30727	0.0632136	14.5246	0.00013834	0.0165535	3.45528	0.107865	5.0015	22	31676058	31676066	9	+	0	0	0	2	3	2	ENST00000331728	NA	NA	NA	NA	NA	NA	NA	NA	NA	NA	NA	NA	NA	NA	NA	NA	NA	NA	NA	NA
DEF8	ENSG00000140995:E064	15	ENSG00000140995	E064	365.746	0.0100615	14.5174	0.00013887	0.0166083	21.9995	19.4936	0.174471	16	90032752	90034041	1290	+	169	562	470	599	268	316	c("ENST00000570182"	"ENST00000268676"	"ENST00000563594"	"ENST00000564379")	NA	NA	NA	NA	NA	NA	NA	NA	NA	NA	NA	NA	NA	NA	NA	NA	NA
FCHSD1	ENSG00000197948:E003	15	ENSG00000197948	E003	35.1488	0.0127426	14.5107	0.000139364	0.016657	11.083	8.29343	0.418313	5	141018875	141020548	1674	-	12	28	30	96	33	33	c("ENST00000520747"	"ENST00000523856"	"ENST00000435817")	NA	NA	NA	NA	NA	NA	NA	NA	NA	NA	NA	NA	NA	NA	NA	NA	NA	NA
MON2	ENSG00000061987:E042	15	ENSG00000061987	E042	3.89642	0.0316351	14.5025	0.000139975	0.0167173	4.73811	1.58679	1.5782	12	62959732	62959793	62	+	0	2	0	13	7	3	ENST00000549539	NA	NA	NA	NA	NA	NA	NA	NA	NA	NA	NA	NA	NA	NA	NA	NA	NA	NA	NA	NA
TRMU	ENSG00000100416:E030	15	ENSG00000100416	E030	15.3804	0.0111074	14.4874	0.000141101	0.0168389	8.03502	6.16981	0.381075	22	46748809	46749413	605	+	7	25	17	26	12	13	ENST00000491612	NA	NA	NA	NA	NA	NA	NA	NA	NA	NA	NA	NA	NA	NA	NA	NA	NA	NA	NA	NA
RBM28	ENSG00000106344:E021	15	ENSG00000106344	E021	9.54227	0.0184439	14.4857	0.000141225	0.0168472	7.49801	4.20275	0.835173	7	127975734	127975900	167	-	2	12	10	21	9	9	ENST00000488249	NA	NA	NA	NA	NA	NA	NA	NA	NA	NA	NA	NA	NA	NA	NA	NA	NA	NA	NA	NA
ZNF451	ENSG00000112200:E023	15	ENSG00000112200	E023	136.221	0.028359	14.4817	0.000141526	0.0168767	13.6428	17.7504	-0.379713	6	56965752	56967358	1607	+	147	197	171	137	103	77	ENST00000370708	NA	NA	NA	NA	NA	NA	NA	NA	NA	NA	NA	NA	NA	NA	NA	NA	NA	NA	NA	NA
FBLN1	ENSG00000077942:E046	15	ENSG00000077942	E046	11.5924	0.0127464	14.4752	0.000142016	0.0169158	4.7202	7.82322	-0.728914	22	45960764	45960871	108	+	3	13	13	20	8	17	c("ENST00000348697"	"ENST00000442170")	NA	NA	NA	NA	NA	NA	NA	NA	NA	NA	NA	NA	NA	NA	NA	NA	NA	NA	NA
CD44	ENSG00000026508:E044	15	ENSG00000026508	E044	25.0187	0.0216197	14.4723	0.000142233	0.016935	6.58727	9.26106	-0.491498	11	35222630	35222690	61	+	35	52	38	17	9	6	c("ENST00000415148"	"ENST00000528455"	"ENST00000449691"	"ENST00000437706"	"ENST00000433354"	"ENST00000526553"	"ENST00000534296"	"ENST00000525348"	"ENST00000428726"	"ENST00000524922")	NA	NA	NA	NA	NA	NA	NA	NA	NA	NA	NA
PRSS23	ENSG00000150687:E010	15	ENSG00000150687	E010	1921.64	0.0151611	14.4696	0.000142442	0.0169473	30.2443	28.4269	0.0894074	11	86520170	86522275	2106	+	1241	2734	2171	2522	1591	1730	ENST00000280258	NA	NA	NA	NA	NA	NA	NA	NA	NA	NA	NA	NA	NA	NA	NA	NA	NA	NA	NA	NA
ALDH7A1	ENSG00000164904:E001	15	ENSG00000164904	E001	148.334	0.0236258	14.4684	0.000142534	0.0169518	17.6613	14.4177	0.292746	5	125877533	125880287	2755	-	50	116	184	335	115	170	ENST00000409134	NA	NA	NA	NA	NA	NA	NA	NA	NA	NA	NA	NA	NA	NA	NA	NA	NA	NA	NA	NA
KCTD15	ENSG00000153885:E027	15	ENSG00000153885	E027	1.88081	0.0352709	14.4628	0.000142953	0.0169887	0.0896946	3.72501	-5.37608	19	34302696	34302733	38	+	2	2	9	0	0	0	c("ENST00000590385"	"ENST00000284006")	NA	NA	NA	NA	NA	NA	NA	NA	NA	NA	NA	NA	NA	NA	NA	NA	NA	NA	NA
THG1L	ENSG00000113272:E012	15	ENSG00000113272	E012	130.375	0.00909678	14.4612	0.000143079	0.0169972	16.4422	14.4864	0.182705	5	157166707	157168456	1750	+	64	110	150	235	102	160	ENST00000231198	NA	NA	NA	NA	NA	NA	NA	NA	NA	NA	NA	NA	NA	NA	NA	NA	NA	NA	NA	NA
RHD	ENSG00000187010:E016	15	ENSG00000187010	E016	11.0866	0.0401383	14.4552	0.000143535	0.0170449	7.21496	4.49572	0.682439	1	25655703	25656936	1234	+	4	11	6	17	15	13	ENST00000328664	NA	NA	NA	NA	NA	NA	NA	NA	NA	NA	NA	NA	NA	NA	NA	NA	NA	NA	NA	NA
SLC7A8	ENSG00000092068:E032	15	ENSG00000092068	E032	103.22	0.0177719	14.4514	0.000143825	0.0170729	11.6338	15.2976	-0.394974	14	23652560	23652671	112	-	279	76	80	110	14	17	c("ENST00000469263"	"ENST00000316902"	"ENST00000525062")	NA	NA	NA	NA	NA	NA	NA	NA	NA	NA	NA	NA	NA	NA	NA	NA	NA	NA
TRAPPC12	ENSG00000171853:E036	15	ENSG00000171853	E036	17.304	0.00739736	14.4501	0.000143924	0.0170782	5.74224	8.31962	-0.534905	2	3464418	3464713	296	+	21	25	36	14	5	9	ENST00000462983	NA	NA	NA	NA	NA	NA	NA	NA	NA	NA	NA	NA	NA	NA	NA	NA	NA	NA	NA	NA
CUX1	ENSG00000257923:E044	15	ENSG00000257923	E044	37.49	0.012561	14.4356	0.000145035	0.0172036	8.58506	11.6874	-0.445054	7	101882600	101882864	265	+	44	38	52	62	19	22	c("ENST00000549414"	"ENST00000360264"	"ENST00000556210"	"ENST00000550008"	"ENST00000546411"	"ENST00000292535")	NA	NA	NA	NA	NA	NA	NA	NA	NA	NA	NA	NA	NA	NA	NA
NEDD4	ENSG00000069869:E032	15	ENSG00000069869	E032	60.7988	0.0512487	14.4296	0.000145495	0.0172516	8.6485	13.1514	-0.604693	15	56207853	56208667	815	-	118	102	76	23	28	7	c("ENST00000506154"	"ENST00000508342"	"ENST00000338963"	"ENST00000503468")	NA	NA	NA	NA	NA	NA	NA	NA	NA	NA	NA	NA	NA	NA	NA	NA	NA
PSMA7	ENSG00000101182:E011	15	ENSG00000101182	E011	29.5492	0.0422906	14.4211	0.000146152	0.017323	11.0347	7.67915	0.523034	20	60714453	60714751	299	-	7	33	49	57	24	27	ENST00000370858	NA	NA	NA	NA	NA	NA	NA	NA	NA	NA	NA	NA	NA	NA	NA	NA	NA	NA	NA	NA
NAGK	ENSG00000124357:E045	15	ENSG00000124357	E045	8.92444	0.013866	14.4117	0.000146884	0.0173966	6.73427	4.15541	0.696532	2	71302546	71302684	139	+	1	10	8	15	8	14	c("ENST00000490998"	"ENST00000468601")	NA	NA	NA	NA	NA	NA	NA	NA	NA	NA	NA	NA	NA	NA	NA	NA	NA	NA	NA
KMT5B	ENSG00000110066:E002	15	ENSG00000110066	E002	153.575	0.0190387	14.4006	0.000147757	0.0174933	17.5058	14.5589	0.265933	11	67925047	67925759	713	-	73	158	78	349	145	168	c("ENST00000304363"	"ENST00000441488")	NA	NA	NA	NA	NA	NA	NA	NA	NA	NA	NA	NA	NA	NA	NA	NA	NA	NA	NA
OSR2	ENSG00000164920:E008	15	ENSG00000164920	E008	149.626	0.0026892	14.3955	0.000148153	0.017527	13.3836	11.108	0.268866	8	99960401	99960449	49	+	3	17	24	443	124	326	c("ENST00000457907"	"ENST00000522510")	NA	NA	NA	NA	NA	NA	NA	NA	NA	NA	NA	NA	NA	NA	NA	NA	NA	NA	NA
NEDD4	ENSG00000069869:E033	15	ENSG00000069869	E033	35.5466	0.00615704	14.3944	0.000148239	0.0175306	8.05735	10.3911	-0.36697	15	56208668	56209306	639	-	52	65	50	25	19	7	c("ENST00000506154"	"ENST00000508342"	"ENST00000338963")	NA	NA	NA	NA	NA	NA	NA	NA	NA	NA	NA	NA	NA	NA	NA	NA	NA	NA
ADAMTS12	ENSG00000151388:E025	15	ENSG00000151388	E025	11.7553	0.0464154	14.3913	0.000148484	0.0175463	4.59624	8.28259	-0.849628	5	33751303	33751508	206	-	2	19	23	10	9	13	ENST00000515401	NA	NA	NA	NA	NA	NA	NA	NA	NA	NA	NA	NA	NA	NA	NA	NA	NA	NA	NA	NA
TRA2A	ENSG00000164548:E024	15	ENSG00000164548	E024	76.9446	0.0596753	14.3814	0.000149271	0.0176327	15.2247	10.8004	0.495337	7	23561460	23561739	280	-	22	94	62	174	68	82	ENST00000494255	NA	NA	NA	NA	NA	NA	NA	NA	NA	NA	NA	NA	NA	NA	NA	NA	NA	NA	NA	NA
HBS1L	ENSG00000112339:E001	15	ENSG00000112339	E001	12.0962	0.0126591	14.3714	0.000150061	0.0177127	7.71972	4.89696	0.656663	6	135281516	135285766	4251	-	8	13	7	28	11	10	ENST00000367837	NA	NA	NA	NA	NA	NA	NA	NA	NA	NA	NA	NA	NA	NA	NA	NA	NA	NA	NA	NA
RPLP0	ENSG00000089157:E032	15	ENSG00000089157	E032	12.8205	0.0268323	14.3633	0.000150708	0.0177494	4.67524	8.03718	-0.781651	12	120636804	120636920	117	-	10	26	31	14	4	3	c("ENST00000548551"	"ENST00000548568")	NA	NA	NA	NA	NA	NA	NA	NA	NA	NA	NA	NA	NA	NA	NA	NA	NA	NA	NA
SLC17A9	ENSG00000101194:E017	15	ENSG00000101194	E017	20.7457	0.0376378	14.3633	0.000150712	0.0177494	10.0016	6.46951	0.628497	20	61595202	61595374	173	+	6	29	30	51	13	15	ENST00000488738	NA	NA	NA	NA	NA	NA	NA	NA	NA	NA	NA	NA	NA	NA	NA	NA	NA	NA	NA	NA
DMXL2	ENSG00000104093:E024	15	ENSG00000104093	E024	1.70497	0.040941	14.3644	0.00015062	0.0177494	0.0369771	3.54613	-6.58347	15	51750906	51750992	87	-	4	3	3	0	0	0	c("ENST00000449909"	"ENST00000559062"	"ENST00000560891"	"ENST00000543779"	"ENST00000251076"	"ENST00000559498"	"ENST00000558124"	"ENST00000560211")	NA	NA	NA	NA	NA	NA	NA	NA	NA	NA	NA	NA	NA
FBXW2	ENSG00000119402:E011	15	ENSG00000119402	E011	434.992	0.00386148	14.3557	0.000151324	0.0177813	21.249	21.7706	-0.0349862	9	123550047	123550293	247	-	383	590	619	509	310	305	c("ENST00000340778"	"ENST00000608872"	"ENST00000474117"	"ENST00000453291")	NA	NA	NA	NA	NA	NA	NA	NA	NA	NA	NA	NA	NA	NA	NA	NA	NA
DIP2C	ENSG00000151240:E007	15	ENSG00000151240	E007	7.96326	0.0149899	14.3535	0.000151496	0.0177882	6.28774	3.37247	0.898736	10	370579	370959	381	-	2	1	7	18	9	12	ENST00000434695	NA	NA	NA	NA	NA	NA	NA	NA	NA	NA	NA	NA	NA	NA	NA	NA	NA	NA	NA	NA
SIN3B	ENSG00000127511:E007	15	ENSG00000127511	E007	184.832	0.00666343	14.3443	0.000152239	0.0178688	15.9364	18.3992	-0.207315	19	16957781	16957924	144	+	198	232	275	239	106	111	c("ENST00000379803"	"ENST00000596638"	"ENST00000596802"	"ENST00000248054")	NA	NA	NA	NA	NA	NA	NA	NA	NA	NA	NA	NA	NA	NA	NA	NA	NA
NXF1	ENSG00000162231:E033	15	ENSG00000162231	E033	202.769	0.0175198	14.3405	0.000152545	0.017898	19.0449	16.2434	0.22955	11	62566729	62567584	856	-	113	207	188	478	145	193	ENST00000531709	NA	NA	NA	NA	NA	NA	NA	NA	NA	NA	NA	NA	NA	NA	NA	NA	NA	NA	NA	NA
UNKL	ENSG00000059145:E023	15	ENSG00000059145	E023	6.64835	0.0199665	14.3367	0.000152853	0.0179226	2.93125	6.09973	-1.05723	16	1429534	1429594	61	-	7	8	19	2	4	2	c("ENST00000397464"	"ENST00000403703"	"ENST00000248104")	NA	NA	NA	NA	NA	NA	NA	NA	NA	NA	NA	NA	NA	NA	NA	NA	NA	NA
MADD	ENSG00000110514:E063	15	ENSG00000110514	E063	1.81071	0.0669411	14.3363	0.000152888	0.0179226	0.0562182	3.75278	-6.06078	11	47346813	47346847	35	+	1	7	5	0	0	0	ENST00000494403	NA	NA	NA	NA	NA	NA	NA	NA	NA	NA	NA	NA	NA	NA	NA	NA	NA	NA	NA	NA
SEMA4D	ENSG00000187764:E044	15	ENSG00000187764	E044	3.40192	0.0281774	14.3358	0.000152926	0.0179226	3.85317	0.04336	6.47354	9	92017860	92017931	72	-	0	0	0	8	3	9	c("ENST00000343780"	"ENST00000420681"	"ENST00000339861"	"ENST00000540475"	"ENST00000455551"	"ENST00000422704"	"ENST00000420987"	"ENST00000450295"	"ENST00000433650"	"ENST00000356444"	"ENST00000438547"	"ENST00000418828"	"ENST00000429836"	"ENST00000537934")	NA	NA	NA	NA	NA	NA	NA
GAS5	ENSG00000234741:E017	15	ENSG00000234741	E017	181.344	0.135905	14.3267	0.000153669	0.0180029	12.8932	20.2656	-0.652427	1	173833645	173833768	124	-	220	378	276	123	80	64	c("ENST00000412059"	"ENST00000422008"	"ENST00000436285"	"ENST00000422207"	"ENST00000431268")	NA	NA	NA	NA	NA	NA	NA	NA	NA	NA	NA	NA	NA	NA	NA	NA
SEMA4D	ENSG00000187764:E004	15	ENSG00000187764	E004	18.333	0.0120981	14.3196	0.000154253	0.0180606	6.1415	9.1021	-0.56761	9	91976524	91976893	370	-	9	30	22	20	12	22	c("ENST00000455551"	"ENST00000475255"	"ENST00000339861"	"ENST00000420987"	"ENST00000420101"	"ENST00000492386"	"ENST00000469653")	NA	NA	NA	NA	NA	NA	NA	NA	NA	NA	NA	NA	NA	NA
GAS5	ENSG00000234741:E046	15	ENSG00000234741	E046	14.1982	0.120846	14.3193	0.000154276	0.0180606	4.11411	9.02567	-1.13345	1	173835354	173835437	84	-	12	41	24	12	5	2	c("ENST00000458220"	"ENST00000421068")	NA	NA	NA	NA	NA	NA	NA	NA	NA	NA	NA	NA	NA	NA	NA	NA	NA	NA	NA
RPS9	ENSG00000170889:E017	15	ENSG00000170889	E017	18.558	0.0093652	14.3111	0.000154951	0.018126	6.11673	8.9367	-0.546981	19	54710593	54710715	123	+	12	30	41	16	12	10	c("ENST00000484121"	"ENST00000402367"	"ENST00000441429")	NA	NA	NA	NA	NA	NA	NA	NA	NA	NA	NA	NA	NA	NA	NA	NA	NA	NA
GAS5	ENSG00000234741:E058	15	ENSG00000234741	E058	27.4705	0.145662	14.3057	0.000155394	0.0181711	5.68443	11.4912	-1.01544	1	173836293	173836808	516	-	18	64	66	9	18	6	c("ENST00000451607"	"ENST00000432536")	NA	NA	NA	NA	NA	NA	NA	NA	NA	NA	NA	NA	NA	NA	NA	NA	NA	NA	NA
EXOSC2	ENSG00000130713:E018	15	ENSG00000130713	E018	57.9244	0.02901	14.297	0.000156112	0.0182346	13.7673	10.1952	0.433353	9	133576323	133577520	1198	+	36	106	87	88	31	37	ENST00000467138	NA	NA	NA	NA	NA	NA	NA	NA	NA	NA	NA	NA	NA	NA	NA	NA	NA	NA	NA	NA
HDAC9	ENSG00000048052:E041	15	ENSG00000048052	E041	17.2846	0.108695	14.2919	0.000156533	0.018277	4.85928	10.3913	-1.09656	7	18624950	18625145	196	+	26	14	20	25	11	8	c("ENST00000456174"	"ENST00000405010"	"ENST00000441542"	"ENST00000413509"	"ENST00000417496"	"ENST00000428307"	"ENST00000401921"	"ENST00000406451"	"ENST00000523867"	"ENST00000406072"	"ENST00000524023"	"ENST00000461159"	"ENST00000430454"	"ENST00000432645"	"ENST00000476135"	"ENST00000413380"	"ENST00000446646"	"ENST00000441986")	NA	NA	NA
SCAMP3	ENSG00000116521:E018	15	ENSG00000116521	E018	10.3195	0.0118203	14.2866	0.000156975	0.0183081	7.35369	4.54746	0.693409	1	155231018	155231447	430	-	5	11	9	24	10	8	ENST00000480219	NA	NA	NA	NA	NA	NA	NA	NA	NA	NA	NA	NA	NA	NA	NA	NA	NA	NA	NA	NA
TMEM80	ENSG00000177042:E021	15	ENSG00000177042	E021	28.0651	0.0620182	14.2734	0.000158082	0.0184167	9.69598	5.3288	0.863575	11	704442	705028	587	+	1	9	9	59	55	32	ENST00000526170	NA	NA	NA	NA	NA	NA	NA	NA	NA	NA	NA	NA	NA	NA	NA	NA	NA	NA	NA	NA
TPST1	ENSG00000169902:E013	15	ENSG00000169902	E013	125.277	0.0206447	14.2699	0.000158374	0.0184302	13.7461	16.9609	-0.30319	7	65824023	65824460	438	+	131	166	117	149	85	109	ENST00000480281	NA	NA	NA	NA	NA	NA	NA	NA	NA	NA	NA	NA	NA	NA	NA	NA	NA	NA	NA	NA
NUDT4	ENSG00000173598:E016	15	ENSG00000173598	E016	432.657	0.00215075	14.2703	0.000158345	0.0184302	21.2103	21.8363	-0.0419615	12	93793106	93793360	255	+	304	727	592	517	298	318	c("ENST00000415493"	"ENST00000337179"	"ENST00000548662"	"ENST00000547014"	"ENST00000549992")	NA	NA	NA	NA	NA	NA	NA	NA	NA	NA	NA	NA	NA	NA	NA	NA
AHSA2	ENSG00000173209:E018	15	ENSG00000173209	E018	14.9052	0.0114745	14.2686	0.000158487	0.0184364	5.70087	8.51657	-0.579092	2	61410693	61410797	105	+	4	35	16	21	10	13	c("ENST00000484217"	"ENST00000489653"	"ENST00000487904"	"ENST00000493628")	NA	NA	NA	NA	NA	NA	NA	NA	NA	NA	NA	NA	NA	NA	NA	NA	NA
ITPKB	ENSG00000143772:E007	15	ENSG00000143772	E007	5.02207	0.0233771	14.2666	0.000158655	0.0184423	2.87492	5.86327	-1.02818	1	226894891	226895616	726	-	4	5	7	7	6	2	ENST00000366784	NA	NA	NA	NA	NA	NA	NA	NA	NA	NA	NA	NA	NA	NA	NA	NA	NA	NA	NA	NA
PDE7B	ENSG00000171408:E001	15	ENSG00000171408	E001	3.65374	0.0281673	14.2632	0.000158941	0.0184619	2.22704	5.26268	-1.24067	6	136172834	136173157	324	+	4	6	4	3	3	2	ENST00000308191	NA	NA	NA	NA	NA	NA	NA	NA	NA	NA	NA	NA	NA	NA	NA	NA	NA	NA	NA	NA
MCM4	ENSG00000104738:E001	15	ENSG00000104738	E001	1.7409	0.213766	14.2622	0.000159026	0.018465	4.5371	0.729046	2.63769	8	48872745	48872880	136	+	0	1	0	1	3	4	ENST00000518221	NA	NA	NA	NA	NA	NA	NA	NA	NA	NA	NA	NA	NA	NA	NA	NA	NA	NA	NA	NA
NUDT16	ENSG00000198585:E008	15	ENSG00000198585	E008	129.248	0.00411009	14.246	0.000160401	0.0186108	15.4193	15.771	-0.0325373	3	131102117	131102187	71	+	103	182	171	213	85	81	c("ENST00000359850"	"ENST00000521288"	"ENST00000502852")	NA	NA	NA	NA	NA	NA	NA	NA	NA	NA	NA	NA	NA	NA	NA	NA	NA	NA
TCP11L1	ENSG00000176148:E013	15	ENSG00000176148	E013	6.97514	0.0151239	14.2347	0.000161364	0.0186879	6.28716	3.41834	0.879112	11	33061934	33062862	929	+	5	5	3	18	6	7	ENST00000528107	NA	NA	NA	NA	NA	NA	NA	NA	NA	NA	NA	NA	NA	NA	NA	NA	NA	NA	NA	NA
EXT1	ENSG00000182197:E001	15	ENSG00000182197	E001	1924.74	0.00183071	14.2293	0.000161834	0.0187285	29.8168	28.8392	0.0480936	8	118806729	118812058	5330	-	1221	2922	2463	2031	1345	1997	ENST00000378204	NA	NA	NA	NA	NA	NA	NA	NA	NA	NA	NA	NA	NA	NA	NA	NA	NA	NA	NA	NA
CTSC	ENSG00000109861:E010	15	ENSG00000109861	E010	1018.19	0.0193473	14.2269	0.000162034	0.0187379	27.3192	24.073	0.182495	11	88053979	88059253	5275	-	371	1150	758	1877	1243	947	ENST00000524463	NA	NA	NA	NA	NA	NA	NA	NA	NA	NA	NA	NA	NA	NA	NA	NA	NA	NA	NA	NA
KIAA0556	ENSG00000047578:E010	15	ENSG00000047578	E010	30.8542	0.00955363	14.2198	0.000162654	0.0187749	8.20767	10.7205	-0.385326	16	27642386	27642483	98	+	25	35	54	49	15	23	c("ENST00000565672"	"ENST00000564749"	"ENST00000261588"	"ENST00000568258")	NA	NA	NA	NA	NA	NA	NA	NA	NA	NA	NA	NA	NA	NA	NA	NA	NA
TPM3	ENSG00000143549:E032	15	ENSG00000143549	E032	15.9139	0.0261311	14.2139	0.000163157	0.0188191	8.84526	5.80061	0.608698	1	154145154	154145383	230	-	6	22	27	27	11	13	c("ENST00000469717"	"ENST00000473036")	NA	NA	NA	NA	NA	NA	NA	NA	NA	NA	NA	NA	NA	NA	NA	NA	NA	NA	NA
SNHG1	ENSG00000255717:E056	15	ENSG00000255717	E056	20.9095	0.0109661	14.2087	0.000163609	0.0188643	5.43914	8.35509	-0.619276	11	62622411	62622483	73	-	19	57	46	6	4	7	c("ENST00000544983"	"ENST00000537965"	"ENST00000540904"	"ENST00000538654")	NA	NA	NA	NA	NA	NA	NA	NA	NA	NA	NA	NA	NA	NA	NA	NA	NA
SBF2-AS1	ENSG00000246273:E003	15	ENSG00000246273	E003	6.59262	0.0229998	14.1878	0.000165442	0.0190336	3.16615	6.21904	-0.973962	11	9779843	9780050	208	+	8	3	6	5	8	6	c("ENST00000527406"	"ENST00000498905"	"ENST00000499953")	NA	NA	NA	NA	NA	NA	NA	NA	NA	NA	NA	NA	NA	NA	NA	NA	NA	NA
ABHD10	ENSG00000144827:E010	15	ENSG00000144827	E010	2.29637	0.0270775	14.1848	0.0001657	0.0190564	0.222987	3.78976	-4.08708	3	111709547	111709598	52	+	2	7	7	0	0	0	ENST00000494817	NA	NA	NA	NA	NA	NA	NA	NA	NA	NA	NA	NA	NA	NA	NA	NA	NA	NA	NA	NA
ADAM33	ENSG00000149451:E008	15	ENSG00000149451	E008	221.075	0.0297946	14.1757	0.000166509	0.0191283	15.9286	20.0333	-0.33078	20	3650285	3651272	988	-	71	254	199	541	221	174	ENST00000483362	NA	NA	NA	NA	NA	NA	NA	NA	NA	NA	NA	NA	NA	NA	NA	NA	NA	NA	NA	NA
LETM2	ENSG00000165046:E027	15	ENSG00000165046	E027	8.76008	0.0123745	14.1749	0.000166578	0.0191292	3.03993	6.05389	-0.993825	8	38261911	38261930	20	+	16	19	13	4	1	1	c("ENST00000379957"	"ENST00000523983"	"ENST00000524874"	"ENST00000530448"	"ENST00000528827"	"ENST00000518883"	"ENST00000518121"	"ENST00000297720"	"ENST00000523268"	"ENST00000527710")	NA	NA	NA	NA	NA	NA	NA	NA	NA	NA	NA
PODNL1	ENSG00000132000:E034	15	ENSG00000132000	E034	2.67329	0.0264325	14.1705	0.00016697	0.0191532	1.86854	4.96702	-1.41047	19	14060100	14060442	343	-	2	3	5	3	1	3	ENST00000588317	NA	NA	NA	NA	NA	NA	NA	NA	NA	NA	NA	NA	NA	NA	NA	NA	NA	NA	NA	NA
CTSC	ENSG00000109861:E009	15	ENSG00000109861	E009	868.942	0.00147909	14.1502	0.000168777	0.0193322	25.7754	24.4192	0.0779788	11	88045556	88045722	167	-	512	1038	810	1545	910	647	c("ENST00000527018"	"ENST00000227266"	"ENST00000533865")	NA	NA	NA	NA	NA	NA	NA	NA	NA	NA	NA	NA	NA	NA	NA	NA	NA	NA
SEMA4D	ENSG00000187764:E034	15	ENSG00000187764	E034	5.82011	0.0715978	14.1516	0.000168655	0.0193322	4.92109	1.31343	1.90564	9	92003787	92003962	176	-	0	1	0	14	12	7	c("ENST00000455551"	"ENST00000339861"	"ENST00000343780"	"ENST00000420987"	"ENST00000450295"	"ENST00000422704"	"ENST00000356444"	"ENST00000438547"	"ENST00000429836"	"ENST00000537934")	NA	NA	NA	NA	NA	NA	NA	NA	NA	NA	NA
LGALS8	ENSG00000116977:E043	15	ENSG00000116977	E043	67.7497	0.00446155	14.1477	0.000169	0.0193437	11.6937	13.299	-0.185586	1	236706061	236706087	27	+	65	98	78	89	49	43	c("ENST00000323938"	"ENST00000527974"	"ENST00000352231"	"ENST00000532640"	"ENST00000526652"	"ENST00000341872"	"ENST00000525042"	"ENST00000442397"	"ENST00000416919"	"ENST00000528259"	"ENST00000526634"	"ENST00000526589"	"ENST00000238181"	"ENST00000528782"	"ENST00000406509"	"ENST00000450372"	"ENST00000366584"	"ENST00000366583"	"ENST00000529796")	NA	NA
CYHR1	ENSG00000187954:E021	15	ENSG00000187954	E021	8.03237	0.0139334	14.1466	0.000169099	0.0193479	6.0741	3.28213	0.888039	8	145690591	145690735	145	-	2	1	5	23	8	12	c("ENST00000403000"	"ENST00000533764")	NA	NA	NA	NA	NA	NA	NA	NA	NA	NA	NA	NA	NA	NA	NA	NA	NA	NA	NA
EXOSC4	ENSG00000178896:E003	15	ENSG00000178896	E003	10.173	0.0133755	14.1397	0.00016972	0.0194048	7.00377	4.54902	0.622574	8	145134326	145134845	520	+	8	7	10	17	7	13	ENST00000527954	NA	NA	NA	NA	NA	NA	NA	NA	NA	NA	NA	NA	NA	NA	NA	NA	NA	NA	NA	NA
ERCC1	ENSG00000012061:E034	15	ENSG00000012061	E034	31.8442	0.00925978	14.13	0.000170601	0.0194913	7.85747	10.4252	-0.407943	19	45927197	45927623	427	-	35	60	51	28	19	9	c("ENST00000300853"	"ENST00000589165")	NA	NA	NA	NA	NA	NA	NA	NA	NA	NA	NA	NA	NA	NA	NA	NA	NA	NA	NA
DEF8	ENSG00000140995:E042	15	ENSG00000140995	E042	41.8591	0.0303757	14.1291	0.00017068	0.0194932	12.5092	8.57392	0.544958	16	90027339	90027367	29	+	22	34	44	98	31	43	c("ENST00000268676"	"ENST00000563594"	"ENST00000570182"	"ENST00000569453"	"ENST00000568760"	"ENST00000562578"	"ENST00000563848"	"ENST00000563795"	"ENST00000567874"	"ENST00000562986")	NA	NA	NA	NA	NA	NA	NA	NA	NA	NA	NA
RPL9	ENSG00000163682:E030	15	ENSG00000163682	E030	12.1733	0.0460654	14.1275	0.000170827	0.0195029	4.1495	7.72343	-0.896303	4	39460543	39460545	3	-	10	30	22	2	7	6	c("ENST00000511075"	"ENST00000508595"	"ENST00000295955")	NA	NA	NA	NA	NA	NA	NA	NA	NA	NA	NA	NA	NA	NA	NA	NA	NA	NA
SLC2A9	ENSG00000109667:E008	15	ENSG00000109667	E008	15.3678	0.0144699	14.1105	0.00017238	0.0196516	6.51418	3.39653	0.93952	4	9836505	9836632	128	-	0	1	4	30	17	37	c("ENST00000512342"	"ENST00000503280"	"ENST00000506583"	"ENST00000264784"	"ENST00000309065"	"ENST00000503803")	NA	NA	NA	NA	NA	NA	NA	NA	NA	NA	NA	NA	NA	NA	NA
TRIM14	ENSG00000106785:E015	15	ENSG00000106785	E015	2.48532	0.0337458	14.1017	0.00017319	0.0197296	4.74896	1.55233	1.61318	9	100872351	100872516	166	-	0	1	2	11	3	1	ENST00000478401	NA	NA	NA	NA	NA	NA	NA	NA	NA	NA	NA	NA	NA	NA	NA	NA	NA	NA	NA	NA
RTKN	ENSG00000114993:E007	15	ENSG00000114993	E007	15.1598	0.00864748	14.1007	0.000173283	0.019733	7.90785	5.1613	0.615552	2	74654720	74655129	410	-	5	9	7	47	18	13	ENST00000492013	NA	NA	NA	NA	NA	NA	NA	NA	NA	NA	NA	NA	NA	NA	NA	NA	NA	NA	NA	NA
DEF8	ENSG00000140995:E046	15	ENSG00000140995	E046	48.352	0.00511953	14.092	0.00017408	0.0198093	12.3347	10.024	0.299259	16	90028145	90028272	128	+	26	55	67	73	36	50	c("ENST00000268676"	"ENST00000563594"	"ENST00000570182"	"ENST00000569453"	"ENST00000563848"	"ENST00000563795"	"ENST00000567874")	NA	NA	NA	NA	NA	NA	NA	NA	NA	NA	NA	NA	NA	NA
GPAA1	ENSG00000197858:E034	15	ENSG00000197858	E034	3.30349	0.0236433	14.0817	0.000175043	0.0199117	1.18023	4.43677	-1.91044	8	145139234	145139242	9	+	2	9	11	0	1	0	c("ENST00000524418"	"ENST00000527653")	NA	NA	NA	NA	NA	NA	NA	NA	NA	NA	NA	NA	NA	NA	NA	NA	NA	NA	NA
EXOG	ENSG00000157036:E013	15	ENSG00000157036	E013	16.6775	0.0125135	14.0646	0.000176639	0.0200714	8.66513	5.896	0.555486	3	38538421	38539119	699	+	7	13	20	37	16	15	ENST00000474071	NA	NA	NA	NA	NA	NA	NA	NA	NA	NA	NA	NA	NA	NA	NA	NA	NA	NA	NA	NA
AKR1C2	ENSG00000151632:E001	15	ENSG00000151632	E001	41.647	0.0155543	14.0603	0.000177042	0.0201099	10.2135	7.1679	0.510851	10	5029967	5031625	1659	-	1	20	6	116	19	102	ENST00000380753	NA	NA	NA	NA	NA	NA	NA	NA	NA	NA	NA	NA	NA	NA	NA	NA	NA	NA	NA	NA
ABCC5	ENSG00000114770:E046	15	ENSG00000114770	E046	9.88227	0.0111871	14.0579	0.000177267	0.0201282	4.23396	6.88181	-0.700783	3	183718451	183719039	589	-	10	17	18	6	4	7	ENST00000446941	NA	NA	NA	NA	NA	NA	NA	NA	NA	NA	NA	NA	NA	NA	NA	NA	NA	NA	NA	NA
ATP2B1	ENSG00000070961:E012	15	ENSG00000070961	E012	9.2596	0.0114492	14.036	0.000179342	0.0203196	6.62684	3.76094	0.817227	12	89997032	89997488	457	-	2	7	3	23	11	12	ENST00000552275	NA	NA	NA	NA	NA	NA	NA	NA	NA	NA	NA	NA	NA	NA	NA	NA	NA	NA	NA	NA
RNF115	ENSG00000121848:E005	15	ENSG00000121848	E005	7.37248	0.0394711	14.0337	0.000179562	0.0203372	6.59562	3.03605	1.11932	1	145646279	145646469	191	+	4	3	2	26	3	11	ENST00000542738	NA	NA	NA	NA	NA	NA	NA	NA	NA	NA	NA	NA	NA	NA	NA	NA	NA	NA	NA	NA
CCDC50	ENSG00000152492:E009	15	ENSG00000152492	E009	19.8749	0.0162278	14.0263	0.000180271	0.0204027	9.33324	6.13596	0.60509	3	191092851	191093378	528	+	16	18	10	45	18	17	ENST00000392456	NA	NA	NA	NA	NA	NA	NA	NA	NA	NA	NA	NA	NA	NA	NA	NA	NA	NA	NA	NA
PTPRQ	ENSG00000139304:E069	15	ENSG00000139304	E069	4.96347	0.0233403	14.0217	0.000180709	0.0204376	2.65722	5.7021	-1.10157	12	81046523	81046603	81	+	1	7	16	0	5	3	c("ENST00000547881"	"ENST00000549355"	"ENST00000266688")	NA	NA	NA	NA	NA	NA	NA	NA	NA	NA	NA	NA	NA	NA	NA	NA	NA	NA
AOX1	ENSG00000138356:E013	15	ENSG00000138356	E013	107.03	0.0103996	14.0143	0.000181429	0.0205042	15.009	13.0762	0.198879	2	201473707	201473858	152	+	39	94	52	168	101	183	ENST00000374700	NA	NA	NA	NA	NA	NA	NA	NA	NA	NA	NA	NA	NA	NA	NA	NA	NA	NA	NA	NA
ADAMTS12	ENSG00000151388:E028	15	ENSG00000151388	E028	1.25485	0.0489957	14.0124	0.000181605	0.0205167	0.822728	3.8674	-2.23288	5	33880969	33881223	255	-	0	4	4	0	0	1	ENST00000509762	NA	NA	NA	NA	NA	NA	NA	NA	NA	NA	NA	NA	NA	NA	NA	NA	NA	NA	NA	NA
ZEB1	ENSG00000148516:E019	15	ENSG00000148516	E019	3.25493	0.0288105	14.0117	0.000181677	0.0205175	3.90563	0.00958365	8.67076	10	31610403	31610461	59	+	0	0	0	10	5	5	c("ENST00000446923"	"ENST00000559496"	"ENST00000557827"	"ENST00000559476")	NA	NA	NA	NA	NA	NA	NA	NA	NA	NA	NA	NA	NA	NA	NA	NA	NA
SNAP23	ENSG00000092531:E028	15	ENSG00000092531	E028	7.18503	0.0146498	14.0059	0.000182241	0.0205663	5.95929	2.96007	1.00951	15	42805534	42805596	63	+	2	1	4	20	9	9	c("ENST00000568514"	"ENST00000566035"	"ENST00000568745"	"ENST00000563765")	NA	NA	NA	NA	NA	NA	NA	NA	NA	NA	NA	NA	NA	NA	NA	NA	NA
CYFIP1	ENSG00000068793:E060	15	ENSG00000068793	E060	30.6568	0.0085344	13.9979	0.000183012	0.0206459	10.4995	7.87633	0.414722	15	23003603	23005943	2341	+	18	18	28	77	27	29	c("ENST00000313077"	"ENST00000435939")	NA	NA	NA	NA	NA	NA	NA	NA	NA	NA	NA	NA	NA	NA	NA	NA	NA	NA	NA
RPL41	ENSG00000229117:E009	15	ENSG00000229117	E009	104.431	0.0194395	13.9921	0.000183585	0.0206901	13.3846	15.467	-0.20862	12	56510584	56510613	30	+	91	130	198	103	43	96	c("ENST00000552314"	"ENST00000358888"	"ENST00000546485")	NA	NA	NA	NA	NA	NA	NA	NA	NA	NA	NA	NA	NA	NA	NA	NA	NA	NA
KIF13A	ENSG00000137177:E008	15	ENSG00000137177	E008	17.3243	0.00895033	13.9748	0.000185275	0.0208337	5.82779	8.46165	-0.53799	6	17771345	17771449	105	-	21	30	26	16	5	11	c("ENST00000502297"	"ENST00000358380"	"ENST00000259711")	NA	NA	NA	NA	NA	NA	NA	NA	NA	NA	NA	NA	NA	NA	NA	NA	NA	NA
NUB1	ENSG00000013374:E022	15	ENSG00000013374	E022	48.6621	0.024291	13.9649	0.000186252	0.020921	9.26575	12.7874	-0.464739	7	151057334	151057381	48	+	43	71	91	41	28	33	c("ENST00000468404"	"ENST00000493588"	"ENST00000470316")	NA	NA	NA	NA	NA	NA	NA	NA	NA	NA	NA	NA	NA	NA	NA	NA	NA	NA
LUC7L	ENSG00000007392:E029	15	ENSG00000007392	E029	69.1158	0.0281129	13.9614	0.000186606	0.0209429	14.146	10.7569	0.395127	16	277336	277613	278	-	23	76	47	166	50	88	c("ENST00000397780"	"ENST00000443357"	"ENST00000469109"	"ENST00000490762")	NA	NA	NA	NA	NA	NA	NA	NA	NA	NA	NA	NA	NA	NA	NA	NA	NA
TIMM17A	ENSG00000134375:E009	15	ENSG00000134375	E009	16.5316	0.0267359	13.961	0.000186647	0.0209429	8.93214	5.83585	0.614063	1	201932053	201932743	691	+	3	34	21	18	12	19	ENST00000482943	NA	NA	NA	NA	NA	NA	NA	NA	NA	NA	NA	NA	NA	NA	NA	NA	NA	NA	NA	NA
TMEM41B	ENSG00000166471:E009	15	ENSG00000166471	E009	13.0734	0.0172081	13.9429	0.000188446	0.0211221	7.91118	5.27831	0.583816	11	9309354	9309620	267	-	3	20	8	32	11	13	ENST00000533867	NA	NA	NA	NA	NA	NA	NA	NA	NA	NA	NA	NA	NA	NA	NA	NA	NA	NA	NA	NA
FARP2	ENSG00000006607:E046	15	ENSG00000006607	E046	12.1469	0.0751073	13.9351	0.00018923	0.0212025	7.53247	3.75374	1.00479	2	242402874	242402883	10	+	4	1	6	47	11	13	c("ENST00000422951"	"ENST00000264042"	"ENST00000545004"	"ENST00000373287"	"ENST00000473510")	NA	NA	NA	NA	NA	NA	NA	NA	NA	NA	NA	NA	NA	NA	NA	NA
COPS7B	ENSG00000144524:E005	15	ENSG00000144524	E005	1.3177	0.046235	13.9337	0.000189376	0.0212112	3.44918	0.0493061	6.12834	2	232646418	232646593	176	+	0	0	0	6	2	1	c("ENST00000466901"	"ENST00000479430"	"ENST00000449784"	"ENST00000410024"	"ENST00000409091"	"ENST00000452375"	"ENST00000409295")	NA	NA	NA	NA	NA	NA	NA	NA	NA	NA	NA	NA	NA	NA
CEP89	ENSG00000121289:E028	15	ENSG00000121289	E028	109.64	0.0109476	13.9313	0.000189614	0.0212303	12.7559	15.7563	-0.304762	19	33462079	33462555	477	-	152	143	207	110	35	44	c("ENST00000592401"	"ENST00000591863")	NA	NA	NA	NA	NA	NA	NA	NA	NA	NA	NA	NA	NA	NA	NA	NA	NA	NA	NA
FOXK2	ENSG00000141568:E025	15	ENSG00000141568	E025	11.1382	0.0125521	13.9232	0.000190428	0.0212986	7.36987	4.56475	0.691101	17	80551298	80551620	323	+	4	8	10	23	10	15	c("ENST00000571989"	"ENST00000529652")	NA	NA	NA	NA	NA	NA	NA	NA	NA	NA	NA	NA	NA	NA	NA	NA	NA	NA	NA
WASH7P	ENSG00000226210:E002	15	ENSG00000226210	E002	6.14962	0.0703862	13.9214	0.000190612	0.0213039	2.25204	6.49551	-1.52821	12	78786	78939	154	+	5	0	34	4	0	1	ENST00000400706	NA	NA	NA	NA	NA	NA	NA	NA	NA	NA	NA	NA	NA	NA	NA	NA	NA	NA	NA	NA
SF1	ENSG00000168066:E033	15	ENSG00000168066	E033	69.7333	0.0423402	13.9114	0.000191637	0.0214109	14.6965	10.5359	0.480158	11	64540495	64540901	407	-	30	78	58	136	61	79	ENST00000482693	NA	NA	NA	NA	NA	NA	NA	NA	NA	NA	NA	NA	NA	NA	NA	NA	NA	NA	NA	NA
TRDMT1	ENSG00000107614:E001	15	ENSG00000107614	E001	61.718	0.0121147	13.9105	0.000191723	0.0214128	13.3126	10.9995	0.275348	10	17184253	17188735	4483	-	32	88	48	113	58	53	ENST00000354631	NA	NA	NA	NA	NA	NA	NA	NA	NA	NA	NA	NA	NA	NA	NA	NA	NA	NA	NA	NA
MMS19	ENSG00000155229:E047	15	ENSG00000155229	E047	125.896	0.00327609	13.9088	0.000191903	0.0214197	16.2856	14.5736	0.160238	10	99236440	99236485	46	-	67	105	152	297	106	99	c("ENST00000355839"	"ENST00000437002"	"ENST00000370782"	"ENST00000441194"	"ENST00000483626"	"ENST00000415383"	"ENST00000438925"	"ENST00000448660"	"ENST00000422685"	"ENST00000327277"	"ENST00000327238")	NA	NA	NA	NA	NA	NA	NA	NA	NA	NA
HDAC9	ENSG00000048052:E044	15	ENSG00000048052	E044	6.2487	0.0531727	13.899	0.000192897	0.0215056	3.04542	6.65411	-1.1276	7	18629978	18629999	22	+	7	7	8	7	3	6	c("ENST00000456174"	"ENST00000523867"	"ENST00000413509"	"ENST00000417496"	"ENST00000428307"	"ENST00000401921"	"ENST00000406451"	"ENST00000441542"	"ENST00000406072"	"ENST00000524023"	"ENST00000461159"	"ENST00000430454"	"ENST00000432645"	"ENST00000405010"	"ENST00000413380"	"ENST00000446646"	"ENST00000441986")	NA	NA	NA	NA
PPP5C	ENSG00000011485:E017	15	ENSG00000011485	E017	5.27158	0.0472065	13.8908	0.000193741	0.0215844	5.99152	2.56412	1.22446	19	46886969	46887036	68	+	2	4	1	22	4	4	c("ENST00000595055"	"ENST00000486994"	"ENST00000487483")	NA	NA	NA	NA	NA	NA	NA	NA	NA	NA	NA	NA	NA	NA	NA	NA	NA	NA
FRMD4A	ENSG00000151474:E038	15	ENSG00000151474	E038	3.67691	0.0216832	13.8896	0.000193872	0.0215912	5.14009	2.1684	1.24516	10	14050059	14050532	474	-	2	2	2	9	3	5	ENST00000342409	NA	NA	NA	NA	NA	NA	NA	NA	NA	NA	NA	NA	NA	NA	NA	NA	NA	NA	NA	NA
H2AFY	ENSG00000113648:E029	15	ENSG00000113648	E029	160.984	0.00260248	13.8723	0.000195656	0.0217206	15.3908	17.0179	-0.144987	5	134696187	134696208	22	-	175	267	293	162	72	65	c("ENST00000304332"	"ENST00000511689"	"ENST00000510038"	"ENST00000512507"	"ENST00000507868"	"ENST00000506671"	"ENST00000312469"	"ENST00000513210"	"ENST00000360597"	"ENST00000508785"	"ENST00000504197")	NA	NA	NA	NA	NA	NA	NA	NA	NA	NA
CIAO1	ENSG00000144021:E016	15	ENSG00000144021	E016	902.435	0.00904912	13.8657	0.000196347	0.0217699	26.3774	24.3558	0.115038	2	96937384	96939087	1704	+	679	1129	934	1531	654	776	ENST00000272402	NA	NA	NA	NA	NA	NA	NA	NA	NA	NA	NA	NA	NA	NA	NA	NA	NA	NA	NA	NA
RPL41	ENSG00000229117:E011	15	ENSG00000229117	E011	87.9667	0.0376152	13.8654	0.000196378	0.0217699	11.8318	15.1527	-0.356907	12	56510715	56510972	258	+	48	168	197	54	51	57	ENST00000552314	NA	NA	NA	NA	NA	NA	NA	NA	NA	NA	NA	NA	NA	NA	NA	NA	NA	NA	NA	NA
SNRNP200	ENSG00000144028:E002	15	ENSG00000144028	E002	30.35	0.0135096	13.8621	0.000196723	0.0218005	10.6505	7.93464	0.424686	2	96940077	96940468	392	-	20	23	31	70	16	36	c("ENST00000349783"	"ENST00000323853")	NA	NA	NA	NA	NA	NA	NA	NA	NA	NA	NA	NA	NA	NA	NA	NA	NA	NA	NA
ALPK2	ENSG00000198796:E019	15	ENSG00000198796	E019	163.99	0.0569176	13.8556	0.000197407	0.0218608	18.2739	12.9836	0.493097	18	56246445	56247401	957	-	58	42	104	157	144	400	c("ENST00000590662"	"ENST00000361673")	NA	NA	NA	NA	NA	NA	NA	NA	NA	NA	NA	NA	NA	NA	NA	NA	NA	NA	NA
KCNMA1	ENSG00000156113:E059	15	ENSG00000156113	E059	441.048	0.0681113	13.8529	0.000197696	0.021885	16.7901	23.5006	-0.48509	10	79397023	79397205	183	-	373	941	1232	186	102	135	c("ENST00000372421"	"ENST00000404857"	"ENST00000372403"	"ENST00000404771"	"ENST00000481070"	"ENST00000406533"	"ENST00000372408"	"ENST00000286627"	"ENST00000354353"	"ENST00000372443"	"ENST00000372437"	"ENST00000480683"	"ENST00000372440"	"ENST00000457953"	"ENST00000286628")	NA	NA	NA	NA	NA	NA
PIGO	ENSG00000165282:E021	15	ENSG00000165282	E021	1.43323	0.0432978	13.8491	0.000198092	0.0219135	3.41995	0.0658545	5.69855	9	35093207	35093417	211	-	0	0	0	5	3	1	c("ENST00000474436"	"ENST00000465745")	NA	NA	NA	NA	NA	NA	NA	NA	NA	NA	NA	NA	NA	NA	NA	NA	NA	NA	NA
RPS23	ENSG00000186468:E006	15	ENSG00000186468	E006	192.655	0.00329589	13.8405	0.000199004	0.0219987	17.9613	16.7042	0.104677	5	81571115	81571239	125	-	52	222	219	235	150	308	ENST00000296674	NA	NA	NA	NA	NA	NA	NA	NA	NA	NA	NA	NA	NA	NA	NA	NA	NA	NA	NA	NA
EIF4G1	ENSG00000114867:E006	15	ENSG00000114867	E006	3.21998	0.0233098	13.8373	0.000199342	0.0220163	0.0434131	3.8733	-6.47929	3	184032340	184032349	10	+	6	8	6	0	0	0	c("ENST00000346169"	"ENST00000444134"	"ENST00000442406"	"ENST00000414031"	"ENST00000450424"	"ENST00000392537")	NA	NA	NA	NA	NA	NA	NA	NA	NA	NA	NA	NA	NA	NA	NA
CSMD2	ENSG00000121904:E071	15	ENSG00000121904	E071	48.8769	0.0623186	13.837	0.000199373	0.0220163	8.46838	13.5238	-0.675346	1	34237709	34238169	461	-	33	126	79	53	30	8	ENST00000338325	NA	NA	NA	NA	NA	NA	NA	NA	NA	NA	NA	NA	NA	NA	NA	NA	NA	NA	NA	NA
USP47	ENSG00000170242:E037	15	ENSG00000170242	E037	3.21912	0.0356141	13.8338	0.000199712	0.0220382	4.6613	1.49695	1.6387	11	11970106	11970621	516	+	0	2	0	13	4	3	ENST00000531513	NA	NA	NA	NA	NA	NA	NA	NA	NA	NA	NA	NA	NA	NA	NA	NA	NA	NA	NA	NA
CTD-2260A17.2	ENSG00000247121:E010	15	ENSG00000247121	E010	16.7338	0.0192302	13.8338	0.000199706	0.0220382	6.67478	7.80015	-0.224781	5	96269826	96271513	1688	-	13	21	22	23	12	14	ENST00000501338	NA	NA	NA	NA	NA	NA	NA	NA	NA	NA	NA	NA	NA	NA	NA	NA	NA	NA	NA	NA
GPR107	ENSG00000148358:E021	15	ENSG00000148358	E021	23.8202	0.0336856	13.826	0.000200545	0.022099	6.50948	9.78252	-0.587663	9	132872649	132872705	57	+	15	50	59	20	10	8	c("ENST00000372406"	"ENST00000483935"	"ENST00000372410")	NA	NA	NA	NA	NA	NA	NA	NA	NA	NA	NA	NA	NA	NA	NA	NA	NA	NA
TRIM38	ENSG00000112343:E010	15	ENSG00000112343	E010	188.544	0.00913135	13.8219	0.000200983	0.0221321	17.8299	15.6507	0.188075	6	25985349	25987384	2036	+	81	117	112	530	184	195	ENST00000357085	NA	NA	NA	NA	NA	NA	NA	NA	NA	NA	NA	NA	NA	NA	NA	NA	NA	NA	NA	NA
PYROXD1	ENSG00000121350:E011	15	ENSG00000121350	E011	3.83868	0.03693	13.8203	0.000201154	0.0221427	5.01077	1.97646	1.34212	12	21607716	21608065	350	+	0	3	1	9	3	8	ENST00000538072	NA	NA	NA	NA	NA	NA	NA	NA	NA	NA	NA	NA	NA	NA	NA	NA	NA	NA	NA	NA
KIAA1217	ENSG00000120549:E014	15	ENSG00000120549	E014	14.354	0.0151293	13.8108	0.00020217	0.0222468	7.79741	4.55889	0.774312	10	24738362	24738693	332	+	4	5	6	58	23	2	ENST00000307544	NA	NA	NA	NA	NA	NA	NA	NA	NA	NA	NA	NA	NA	NA	NA	NA	NA	NA	NA	NA
ITGB1BP1	ENSG00000119185:E034	15	ENSG00000119185	E034	78.1936	0.0374534	13.8064	0.000202648	0.0222877	15.2648	11.2756	0.436998	2	9563095	9563216	122	-	38	70	109	188	58	60	c("ENST00000360635"	"ENST00000497105"	"ENST00000467606"	"ENST00000359712"	"ENST00000494563"	"ENST00000460001")	NA	NA	NA	NA	NA	NA	NA	NA	NA	NA	NA	NA	NA	NA	NA
RPS9	ENSG00000170889:E018	15	ENSG00000170889	E018	66.213	0.0399382	13.8031	0.000202996	0.0222986	10.2615	14.3508	-0.483885	19	54710716	54711265	550	+	44	125	143	75	31	28	c("ENST00000402367"	"ENST00000441429")	NA	NA	NA	NA	NA	NA	NA	NA	NA	NA	NA	NA	NA	NA	NA	NA	NA	NA	NA
EMP1	ENSG00000134531:E001	15	ENSG00000134531	E001	2.22217	0.0319489	13.7927	0.000204123	0.0224145	4.22911	1.29846	1.70356	12	13349650	13349656	7	+	1	1	0	7	3	2	ENST00000256951	NA	NA	NA	NA	NA	NA	NA	NA	NA	NA	NA	NA	NA	NA	NA	NA	NA	NA	NA	NA
SFPQ	ENSG00000116560:E009	15	ENSG00000116560	E009	277.828	0.0716491	13.7906	0.00020436	0.0224327	22.1177	16.4944	0.423229	1	35643738	35644265	528	-	159	409	211	611	218	209	c("ENST00000466213"	"ENST00000468598")	NA	NA	NA	NA	NA	NA	NA	NA	NA	NA	NA	NA	NA	NA	NA	NA	NA	NA	NA
MGLL	ENSG00000074416:E025	15	ENSG00000074416	E025	4.67865	0.0350552	13.7845	0.000205016	0.0224889	1.71761	4.97686	-1.53483	3	127540829	127540986	158	-	4	15	11	1	1	0	ENST00000494830	NA	NA	NA	NA	NA	NA	NA	NA	NA	NA	NA	NA	NA	NA	NA	NA	NA	NA	NA	NA
BID	ENSG00000015475:E009	15	ENSG00000015475	E009	154.899	0.00235625	13.7724	0.000206345	0.0225808	15.6544	16.8409	-0.105393	22	18220824	18220995	172	-	102	226	308	123	97	128	c("ENST00000551952"	"ENST00000473439"	"ENST00000494097"	"ENST00000317361"	"ENST00000550946"	"ENST00000399765"	"ENST00000399767"	"ENST00000342111"	"ENST00000399774")	NA	NA	NA	NA	NA	NA	NA	NA	NA	NA	NA	NA
RASSF1	ENSG00000068028:E010	15	ENSG00000068028	E010	10.4625	0.0131625	13.7717	0.000206422	0.0225808	7.1318	4.65359	0.615921	3	50375004	50375335	332	-	2	9	15	14	10	15	c("ENST00000478619"	"ENST00000494145")	NA	NA	NA	NA	NA	NA	NA	NA	NA	NA	NA	NA	NA	NA	NA	NA	NA	NA	NA
ZNF302	ENSG00000089335:E020	15	ENSG00000089335	E020	17.3468	0.0166916	13.7734	0.00020623	0.0225808	8.33233	5.32806	0.645109	19	35173803	35173954	152	+	5	10	7	53	16	22	c("ENST00000512455"	"ENST00000510002")	NA	NA	NA	NA	NA	NA	NA	NA	NA	NA	NA	NA	NA	NA	NA	NA	NA	NA	NA
ARHGAP21	ENSG00000107863:E040	15	ENSG00000107863	E040	6.54991	0.0409596	13.7717	0.000206423	0.0225808	5.77872	2.4771	1.2221	10	24911692	24911763	72	-	0	3	2	14	12	8	c("ENST00000483114"	"ENST00000320481")	NA	NA	NA	NA	NA	NA	NA	NA	NA	NA	NA	NA	NA	NA	NA	NA	NA	NA	NA
SIN3B	ENSG00000127511:E004	15	ENSG00000127511	E004	188.266	0.0129129	13.7715	0.000206448	0.0225808	15.6789	18.7192	-0.255694	19	16942305	16942458	154	+	228	228	282	230	89	116	c("ENST00000379803"	"ENST00000596802"	"ENST00000248054")	NA	NA	NA	NA	NA	NA	NA	NA	NA	NA	NA	NA	NA	NA	NA	NA	NA	NA
ST8SIA2	ENSG00000140557:E009	15	ENSG00000140557	E009	4.16375	0.168938	13.771	0.000206502	0.0225808	1.45444	5.31829	-1.8705	15	92988160	92988354	195	+	7	5	13	2	0	0	ENST00000556382	NA	NA	NA	NA	NA	NA	NA	NA	NA	NA	NA	NA	NA	NA	NA	NA	NA	NA	NA	NA
FOXK2	ENSG00000141568:E026	15	ENSG00000141568	E026	6.904	0.0146405	13.7752	0.000206035	0.0225808	6.15446	3.28103	0.907483	17	80551621	80551830	210	+	3	4	4	16	6	10	ENST00000529652	NA	NA	NA	NA	NA	NA	NA	NA	NA	NA	NA	NA	NA	NA	NA	NA	NA	NA	NA	NA
MSRB3	ENSG00000174099:E011	15	ENSG00000174099	E011	81.9672	0.00774545	13.7737	0.000206199	0.0225808	14.3998	12.3064	0.226646	12	65702309	65702435	127	+	37	91	89	127	69	99	c("ENST00000308259"	"ENST00000538725"	"ENST00000541897"	"ENST00000535664"	"ENST00000535239"	"ENST00000538045")	NA	NA	NA	NA	NA	NA	NA	NA	NA	NA	NA	NA	NA	NA	NA
TBX1	ENSG00000184058:E014	15	ENSG00000184058	E014	2.28558	0.0403711	13.7719	0.000206406	0.0225808	1.47899	4.36284	-1.56065	22	19766743	19767069	327	+	4	4	3	2	1	0	ENST00000329705	NA	NA	NA	NA	NA	NA	NA	NA	NA	NA	NA	NA	NA	NA	NA	NA	NA	NA	NA	NA
UBE3B	ENSG00000151148:E020	15	ENSG00000151148	E020	6.15862	0.0143429	13.7695	0.000206659	0.0225901	2.9809	5.82302	-0.966017	12	109927810	109928294	485	+	7	11	14	4	1	3	ENST00000537063	NA	NA	NA	NA	NA	NA	NA	NA	NA	NA	NA	NA	NA	NA	NA	NA	NA	NA	NA	NA
TNRC6B	ENSG00000100354:E014	15	ENSG00000100354	E014	12.7442	0.00926055	13.7623	0.000207461	0.022661	5.11792	7.23385	-0.499205	22	40666126	40666284	159	+	19	18	14	12	9	4	c("ENST00000402203"	"ENST00000454349"	"ENST00000446273"	"ENST00000301923")	NA	NA	NA	NA	NA	NA	NA	NA	NA	NA	NA	NA	NA	NA	NA	NA	NA
RPL34	ENSG00000109475:E008	15	ENSG00000109475	E008	17.5122	0.0109238	13.7617	0.000207525	0.022661	6.31132	8.48762	-0.427418	4	109541869	109542786	918	+	14	33	28	22	8	10	ENST00000503574	NA	NA	NA	NA	NA	NA	NA	NA	NA	NA	NA	NA	NA	NA	NA	NA	NA	NA	NA	NA
EXD3	ENSG00000187609:E036	15	ENSG00000187609	E036	9.84584	0.0119294	13.7586	0.000207862	0.0226841	5.63823	4.09873	0.460066	9	140260994	140261084	91	-	0	4	5	21	10	20	c("ENST00000340951"	"ENST00000479452"	"ENST00000342129"	"ENST00000490886"	"ENST00000491734"	"ENST00000460390")	NA	NA	NA	NA	NA	NA	NA	NA	NA	NA	NA	NA	NA	NA	NA
MORF4L2	ENSG00000123562:E017	15	ENSG00000123562	E017	21.942	0.0349647	13.7548	0.000208289	0.0227208	9.86129	6.54423	0.591553	X	102939902	102940098	197	-	7	24	23	50	22	18	ENST00000488331	NA	NA	NA	NA	NA	NA	NA	NA	NA	NA	NA	NA	NA	NA	NA	NA	NA	NA	NA	NA
UBE2D3	ENSG00000109332:E040	15	ENSG00000109332	E040	58.5384	0.0468546	13.753	0.000208485	0.0227342	13.7182	9.60711	0.513913	4	103731111	103734130	3020	-	15	63	38	130	68	59	ENST00000508474	NA	NA	NA	NA	NA	NA	NA	NA	NA	NA	NA	NA	NA	NA	NA	NA	NA	NA	NA	NA
NCAPD3	ENSG00000151503:E062	15	ENSG00000151503	E062	5.73334	0.123276	13.7491	0.000208917	0.0227575	6.70132	2.69922	1.3119	11	134094181	134094426	246	-	2	1	10	6	6	9	c("ENST00000526422"	"ENST00000525485"	"ENST00000534532")	NA	NA	NA	NA	NA	NA	NA	NA	NA	NA	NA	NA	NA	NA	NA	NA	NA	NA
FBXW2	ENSG00000119402:E014	15	ENSG00000119402	E014	22.9205	0.00802031	13.7466	0.000209202	0.0227807	6.99136	8.95455	-0.357047	9	123555165	123555426	262	-	26	35	37	17	15	11	ENST00000476481	NA	NA	NA	NA	NA	NA	NA	NA	NA	NA	NA	NA	NA	NA	NA	NA	NA	NA	NA	NA
IKBKG	ENSG00000073009:E044	15	ENSG00000073009	E044	7.93337	0.0145161	13.7414	0.00020978	0.0228243	6.44972	3.66418	0.815745	X	153795805	153796782	978	+	1	6	7	15	12	8	ENST00000393549	NA	NA	NA	NA	NA	NA	NA	NA	NA	NA	NA	NA	NA	NA	NA	NA	NA	NA	NA	NA
ZHX3	ENSG00000174306:E012	15	ENSG00000174306	E012	183	0.00192259	13.741	0.000209821	0.0228243	16.7126	17.6967	-0.0825463	20	39830697	39830922	226	-	167	197	251	281	127	129	c("ENST00000540170"	"ENST00000432768"	"ENST00000421422"	"ENST00000559234"	"ENST00000560361"	"ENST00000309060"	"ENST00000560364")	NA	NA	NA	NA	NA	NA	NA	NA	NA	NA	NA	NA	NA	NA
HNRNPH1	ENSG00000169045:E052	15	ENSG00000169045	E052	142.583	0.0435626	13.74	0.000209931	0.0228284	18.4162	13.7316	0.423476	5	179045325	179045454	130	-	88	222	100	379	102	73	c("ENST00000504549"	"ENST00000502904"	"ENST00000515481"	"ENST00000502632")	NA	NA	NA	NA	NA	NA	NA	NA	NA	NA	NA	NA	NA	NA	NA	NA	NA
FAM65A	ENSG00000039523:E002	15	ENSG00000039523	E002	4.52906	0.110407	13.7348	0.000210517	0.0228683	5.46138	1.71348	1.67234	16	67562191	67562416	226	+	1	1	1	8	4	11	ENST00000562755	NA	NA	NA	NA	NA	NA	NA	NA	NA	NA	NA	NA	NA	NA	NA	NA	NA	NA	NA	NA
ASXL1	ENSG00000171456:E012	15	ENSG00000171456	E012	11.2586	0.0109936	13.7353	0.000210466	0.0228683	4.52574	7.09921	-0.649507	20	30959967	30960033	67	+	11	19	26	8	6	3	c("ENST00000375689"	"ENST00000497249"	"ENST00000555343")	NA	NA	NA	NA	NA	NA	NA	NA	NA	NA	NA	NA	NA	NA	NA	NA	NA	NA
LPAR6	ENSG00000139679:E017	15	ENSG00000139679	E017	1.23457	0.0453886	13.7337	0.000210639	0.0228737	0.789638	3.78575	-2.26132	13	48996786	48996926	141	-	2	4	1	1	0	0	c("ENST00000378434"	"ENST00000345941"	"ENST00000465365")	NA	NA	NA	NA	NA	NA	NA	NA	NA	NA	NA	NA	NA	NA	NA	NA	NA	NA
SHISA5	ENSG00000164054:E017	15	ENSG00000164054	E017	288.725	0.0108603	13.722	0.00021196	0.0229932	18.0904	20.7794	-0.199928	3	48514419	48514488	70	-	250	443	407	355	190	184	c("ENST00000497863"	"ENST00000460758"	"ENST00000494854"	"ENST00000426002")	NA	NA	NA	NA	NA	NA	NA	NA	NA	NA	NA	NA	NA	NA	NA	NA	NA
ZNF346	ENSG00000113761:E028	15	ENSG00000113761	E028	9.33963	0.0220091	13.7119	0.000213103	0.0230895	6.92665	3.87153	0.839253	5	176507556	176508190	635	+	5	5	4	29	6	12	ENST00000503039	NA	NA	NA	NA	NA	NA	NA	NA	NA	NA	NA	NA	NA	NA	NA	NA	NA	NA	NA	NA
SLC38A10	ENSG00000157637:E008	15	ENSG00000157637	E008	47.0028	0.00543244	13.7109	0.000213208	0.0230895	11.8355	9.84265	0.265997	17	79220859	79220861	3	-	19	25	59	95	37	63	c("ENST00000542075"	"ENST00000374759"	"ENST00000540966"	"ENST00000539643")	NA	NA	NA	NA	NA	NA	NA	NA	NA	NA	NA	NA	NA	NA	NA	NA	NA
LRRC75A-AS1	ENSG00000175061:E023	15	ENSG00000175061	E023	41.8663	0.0609087	13.7105	0.000213264	0.0230895	8.08603	12.643	-0.644834	17	16342729	16342818	90	+	19	88	98	22	22	28	c("ENST00000497774"	"ENST00000480811")	NA	NA	NA	NA	NA	NA	NA	NA	NA	NA	NA	NA	NA	NA	NA	NA	NA	NA	NA
GAS5	ENSG00000234741:E020	15	ENSG00000234741	E020	164.308	0.0949605	13.7091	0.000213421	0.0230958	13.4623	19.3357	-0.52234	1	173833843	173833964	122	-	101	390	294	104	111	71	c("ENST00000434796"	"ENST00000422207"	"ENST00000444470"	"ENST00000431268"	"ENST00000442067"	"ENST00000454813")	NA	NA	NA	NA	NA	NA	NA	NA	NA	NA	NA	NA	NA	NA	NA
PSMD12	ENSG00000197170:E001	15	ENSG00000197170	E001	374.229	0.00654043	13.7082	0.00021352	0.0230985	21.5242	19.8956	0.113512	17	65334032	65335918	1887	-	313	698	477	440	230	230	ENST00000356126	NA	NA	NA	NA	NA	NA	NA	NA	NA	NA	NA	NA	NA	NA	NA	NA	NA	NA	NA	NA
GUSBP1	ENSG00000183666:E014	15	ENSG00000183666	E014	4.94294	0.0184669	13.7071	0.00021364	0.0231035	5.30163	2.63252	1.00999	5	21497131	21497305	175	+	1	2	4	10	8	5	c("ENST00000508260"	"ENST00000328346"	"ENST00000449061")	NA	NA	NA	NA	NA	NA	NA	NA	NA	NA	NA	NA	NA	NA	NA	NA	NA	NA
SYNPO2L	ENSG00000166317:E001	15	ENSG00000166317	E001	28.8865	0.0300069	13.706	0.00021377	0.0231095	6.93179	7.30403	-0.0754641	10	75404639	75408637	3999	-	45	68	51	3	5	7	c("ENST00000394810"	"ENST00000372873")	NA	NA	NA	NA	NA	NA	NA	NA	NA	NA	NA	NA	NA	NA	NA	NA	NA	NA	NA
CRBN	ENSG00000113851:E020	15	ENSG00000113851	E020	19.944	0.065339	13.7031	0.000214101	0.0231294	5.63681	9.92752	-0.816553	3	3213860	3214330	471	-	11	34	49	12	16	8	ENST00000498700	NA	NA	NA	NA	NA	NA	NA	NA	NA	NA	NA	NA	NA	NA	NA	NA	NA	NA	NA	NA
MAF1	ENSG00000179632:E005	15	ENSG00000179632	E005	6.77909	0.0140838	13.7001	0.000214445	0.0231585	3.34514	6.19436	-0.88889	8	145159986	145160052	67	+	7	13	14	7	2	2	c("ENST00000527572"	"ENST00000527058"	"ENST00000532522")	NA	NA	NA	NA	NA	NA	NA	NA	NA	NA	NA	NA	NA	NA	NA	NA	NA	NA
NAV2	ENSG00000166833:E001	15	ENSG00000166833	E001	4.08111	0.0910379	13.6912	0.000215466	0.0232448	5.66904	2.10639	1.42833	11	19372271	19372574	304	+	2	2	2	11	2	7	ENST00000360655	NA	NA	NA	NA	NA	NA	NA	NA	NA	NA	NA	NA	NA	NA	NA	NA	NA	NA	NA	NA
ARID3A	ENSG00000116017:E012	15	ENSG00000116017	E012	45.7481	0.00438705	13.6904	0.000215559	0.0232469	10.1708	11.3727	-0.161134	19	960092	960164	73	+	54	59	73	62	21	22	c("ENST00000585733"	"ENST00000263620"	"ENST00000587532")	NA	NA	NA	NA	NA	NA	NA	NA	NA	NA	NA	NA	NA	NA	NA	NA	NA	NA
[truncated: 512 more rows]
