# Supplementary material for: Alternative polyadenylation factors link cell cycle to migration
Source: Genome Biol. 2018 Oct 25;19:176. doi: 10.1186/s13059-018-1551-9 (PMC6203201; doi:10.1186/s13059-018-1551-9)
Supplement: Supplementary file 4 — Gene Ontology for alternative isoform use. (XLSX 932 kb) [file 13059_2018_1551_MOESM4_ESM.xlsx]

## Sheet: gProfiler
Additional file 4. Gene Ontology categories for genes that undergo alternative isoform use
#	signf	p-value	T	Q	Q&T	Q&T/Q	Q&T/T	term ID	t type	t group	t name	t depth	Q&T list
1	!	1.34e-26	637	1130	131	0.116	0.206	GO:0016071	BP	2	mRNA metabolic process	8	KDM1A,UPF1,LUC7L,AQR,ZCCHC8,YBX3,SFSWAP,U2AF2,SUGP2,RPL31,SREBF1,SNRPA,XPO1,DIS3,YTHDC1,RPL6,RPLP0,FUS,PAPOLA,DNAJB11,HNRNPC,HNRNPH3,CIRBP,HNRNPM,POLR2E,SNU13,RBFOX2,TNRC6B,SRSF5,PSMC1,ACIN1,PABPC1L,PSMA7,USB1,SNRNP70,PPP2R1A,RBM28,LSM5,RPL28,RPL19,PSMD3,CASC3,LUC7L3,RPL34,DHX15,MAGOHB,CNOT2,SRSF9,SRSF3,RPS12,HBS1L,EIF4G1,PAPOLG,SF3B1,SRSF7,RPL22,SRSF4,SFPQ,SMG7,SRSF11,RPS25,RBM25,EXOSC8,DDX39A,E…
1	!	3.56e-26	1433	1130	218	0.193	0.152	GO:0003723	MF	1	RNA binding	5	LAS1L,FKBP4,KDM1A,UPF1,LUC7L,DCN,PPP5C,BRCA1,AQR,HMGB3,GRN,SARS,ZCCHC8,MAP4,NOP16,EIF2AK2,TARBP1,GATB,YBX3,SFSWAP,U2AF2,SUGP2,RPL31,SMC1A,ENO1,SNRPA,SYNJ2,HSP90AA1,XPO1,DIS3,YTHDC1,EIF3I,DIMT1,ADD1,RPL6,RPLP0,FUS,PAPOLA,HNRNPC,HNRNPH3,CIRBP,HNRNPM,PES1,LGALS1,SNU13,RBFOX2,TNRC6B,TRMU,KHNYN,SRSF5,PSMC1,YY1,ACIN1,SRP54,PABPC1L,PIN4,UBE2I,SNRNP70,TIMM50,HBP1,NUDT1,RBM28,LSM5,EIF4H,TRDMT1,GTPBP4,RPL2…
1	!	1.64e-23	734	1130	137	0.121	0.187	GO:0006396	BP	2	RNA processing	8	LAS1L,KDM1A,LUC7L,AQR,SARS,ZCCHC8,TARBP1,SFSWAP,U2AF2,SUGP2,RPL31,SNRPA,DIS3,YTHDC1,DIMT1,RPL6,RPLP0,FUS,PAPOLA,HNRNPC,HNRNPH3,HNRNPM,POLR2E,PES1,SNU13,RBFOX2,TRMU,SRSF5,ACIN1,PABPC1L,CDK5RAP1,USB1,SNRNP70,PIH1D1,PPP2R1A,RBM28,LSM5,TRDMT1,RPL28,RPL19,CASC3,UTP6,LUC7L3,RPL34,DHX15,MAGOHB,SRSF9,SRSF3,RPS12,THG1L,PAPOLG,SF3B1,SRSF7,RPL22,SRSF4,SFPQ,SRSF11,RPS25,RBM25,EXOSC8,TRMT1L,DDX39A,EXOSC9,SRSF…
1	!	3.37e-22	5334	1130	539	0.477	0.101	GO:0071840	BP	2	cellular component organization or biogenesis	2	LAS1L,ALS2,FKBP4,KDM1A,UPF1,MSL3,LAMP2,FARP2,ST7L,LUC7L,SPAG9,NISCH,WIZ,DCN,PPP5C,BRCA1,ERCC1,POLA2,BID,RUFY3,WWTR1,NR1H3,CD44,SNX1,HMGB3,PIAS1,VCAN,CLEC16A,ZFYVE16,CNTLN,MAP4,HDAC9,NOP16,CC2D2A,ELN,LIMA1,HEBP2,EIF2AK2,IL17RB,MTA3,SEC61A1,TARBP1,SFSWAP,U2AF2,GPC1,SLC9A3R2,NDUFB4,MYLK,TP53BP1,RASSF1,NEDD4,RPL31,SREBF1,SMC1A,DERL2,BCS1L,ENO1,ACTR6,PLD1,FBLN1,PIK3C3,SYNJ2,VDAC3,RAPGEF3,DNM2,EPB41L2,…
1	!	2.22e-19	60	1130	33	0.029	0.55	GO:0006613	BP	2	cotranslational protein targeting to membrane	9	SEC61A1,RPL31,RPL6,RPLP0,SRP54,RPL28,RPL19,RPL34,RPS12,RPL22,RPS25,RPL27,RPS6,RPS24,RPS27A,RPL37,RPL7,RPL30,RPL8,RPL29,SSR2,RPL9,RPS14,RPS9,RPL15,RPS27,RPS23,RPL14,RPL37A,RPS4X,RPL10A,RPL41,RPS18
1	!	4.2e-19	57	1130	32	0.028	0.561	GO:0006614	BP	2	SRP-dependent cotranslational protein targeting to membrane	9	SEC61A1,RPL31,RPL6,RPLP0,SRP54,RPL28,RPL19,RPL34,RPS12,RPL22,RPS25,RPL27,RPS6,RPS24,RPS27A,RPL37,RPL7,RPL30,RPL8,RPL29,RPL9,RPS14,RPS9,RPL15,RPS27,RPS23,RPL14,RPL37A,RPS4X,RPL10A,RPL41,RPS18
1	!	6.92e-19	83	1130	38	0.034	0.458	GO:0000184	BP	2	nuclear-transcribed mRNA catabolic process, nonsense-mediated decay	9	UPF1,RPL31,RPL6,RPLP0,PPP2R1A,RPL28,RPL19,CASC3,RPL34,MAGOHB,RPS12,EIF4G1,RPL22,SMG7,RPS25,RPL27,RPS6,RPS24,RPS27A,RPL37,RPL7,RPL30,RPL8,RPL29,RPL9,RPS14,RPS9,RPL15,RPS27,RPS23,RPL14,RPL37A,RPS4X,RPL10A,SKIV2L,PPP2R2A,RPL41,RPS18
1	!	2.87e-17	9484	1130	813	0.719	0.086	GO:0005515	MF	1	protein binding	3	CD99,ALS2,FKBP4,KDM1A,UPF1,MSL3,LAMP2,ZNF263,FARP2,RHBDF1,LUC7L,SPAG9,RHOBTB2,REV3L,NISCH,WIZ,DCN,PPP5C,BRCA1,ERCC1,POLA2,SLC30A9,BID,RUFY3,WWTR1,AQR,NR1H3,CD44,VEZT,SNX1,HMGB3,GRN,SARS,ZCCHC8,PIAS1,APBA2,TRIO,VCAN,ZFYVE16,TDP1,CNTLN,CTPS2,WWC3,MAP4,HDAC9,ELN,JKAMP,MCUR1,LIMA1,LETMD1,HEBP2,PLEKHA5,EIF2AK2,MTA3,SEC61A1,UNKL,YBX3,SFSWAP,MON2,U2AF2,GPC1,RFXANK,SLC9A3R2,MYLK,PFKP,TP53BP1,RASSF1,NEDD4…
1	!	4.78e-17	64	1130	32	0.028	0.5	GO:0045047	BP	2	protein targeting to ER	8	SEC61A1,RPL31,RPL6,RPLP0,SRP54,RPL28,RPL19,RPL34,RPS12,RPL22,RPS25,RPL27,RPS6,RPS24,RPS27A,RPL37,RPL7,RPL30,RPL8,RPL29,RPL9,RPS14,RPS9,RPL15,RPS27,RPS23,RPL14,RPL37A,RPS4X,RPL10A,RPL41,RPS18
1	!	5.04e-17	1432	1130	195	0.173	0.136	GO:0070727	BP	2	cellular macromolecule localization	4	KDM1A,UPF1,LAMP2,POLA2,BID,RUFY3,WWTR1,SNX1,ZFYVE16,CNTLN,CC2D2A,SEC61A1,U2AF2,KCNAB2,NEDD4,RPL31,SREBF1,DERL2,PIK3C3,RAPGEF3,EPB41L2,HSP90AA1,HSPB11,DLG3,GSK3B,XPO1,CYLD,CTTN,DYNLL1,RPL6,RPLP0,EXOC1,AAAS,SH3GLB1,PES1,GGA1,HPS4,MICALL1,SYNGR1,IFT27,PPM1A,SRSF5,SRP54,SLC17A9,MAPK3,NUTF2,GGA2,PIH1D1,OAZ1,TIMM50,AKT2,SNX8,GLI3,MAPK8,SUFU,RPL28,RPL19,CASC3,UBE2D3,RPL34,MTCH2,CD81,MAGOHB,SRSF9,SRSF3,R…
1	!	6.13e-17	1424	1130	194	0.172	0.136	GO:0034613	BP	2	cellular protein localization	5	KDM1A,UPF1,LAMP2,POLA2,BID,RUFY3,WWTR1,SNX1,ZFYVE16,CNTLN,CC2D2A,SEC61A1,U2AF2,KCNAB2,NEDD4,RPL31,SREBF1,DERL2,PIK3C3,RAPGEF3,EPB41L2,HSP90AA1,HSPB11,DLG3,GSK3B,XPO1,CYLD,CTTN,DYNLL1,RPL6,RPLP0,EXOC1,AAAS,SH3GLB1,PES1,GGA1,HPS4,MICALL1,SYNGR1,IFT27,PPM1A,SRSF5,SRP54,SLC17A9,MAPK3,NUTF2,GGA2,PIH1D1,OAZ1,TIMM50,AKT2,SNX8,GLI3,MAPK8,SUFU,RPL28,RPL19,CASC3,UBE2D3,RPL34,MTCH2,CD81,MAGOHB,SRSF9,SRSF3,R…
1	!	1.07e-16	376	1130	81	0.072	0.215	GO:0022613	BP	2	ribonucleoprotein complex biogenesis	4	LAS1L,LUC7L,NOP16,TARBP1,SFSWAP,RPL31,HSP90AA1,XPO1,DIS3,YTHDC1,EIF3I,DIMT1,RPL6,RPLP0,CIRBP,PES1,SNU13,SRSF5,PIH1D1,EIF4H,GTPBP4,RPL28,RPL19,UTP6,LUC7L3,RPL34,CNOT2,SRSF9,RPS12,SF3B1,RPL22,RPS25,EXOSC8,EXOSC9,SRSF6,EXOSC2,RPL27,DHX30,DDX56,IMP4,RPS6,RPS24,SCAF11,RPS27A,SNRPG,SNRNP200,RPL37,NHP2,RPL7,BICD1,RPL30,RPL8,RPL29,RPL9,RPS14,TSR1,SF1,ATXN2L,RPS9,RPL15,RUVBL1,RPS27,EXOSC4,EIF3K,GEMIN4,NPM…
1	!	1.39e-16	8964	1130	776	0.687	0.087	GO:0044237	BP	2	cellular metabolic process	3	LAS1L,HECW1,ALS2,AK2,FKBP4,KDM1A,UPF1,MSL3,LAMP2,ZNF263,PNPLA4,RHBDF1,LUC7L,SPAG9,REV3L,POMT2,WIZ,DCN,PPP5C,BRCA1,ERCC1,PGM3,POLA2,SLC30A9,BID,WWTR1,AQR,NR1H3,CD44,SNX1,HMGB3,SARS,ZCCHC8,PIAS1,BOD1L1,TRIO,VCAN,CLEC16A,ZFYVE16,TDP1,CTPS2,WWC3,HDAC9,JKAMP,EIF2AK2,MTA3,UNKL,TARBP1,GATB,YBX3,SFSWAP,U2AF2,GPC1,RFXANK,SUGP2,NDUFB4,MYLK,PFKP,TP53BP1,MAST4,KCNAB2,NEDD4,MNT,RPL31,ATP6AP1,TCF3,ALDH3A2,SREB…
1	!	1.64e-16	155	1130	49	0.043	0.316	GO:0000956	BP	2	nuclear-transcribed mRNA catabolic process	8	UPF1,RPL31,DIS3,RPL6,RPLP0,TNRC6B,PPP2R1A,LSM5,RPL28,RPL19,CASC3,RPL34,MAGOHB,CNOT2,RPS12,HBS1L,EIF4G1,RPL22,SMG7,RPS25,EXOSC8,EXOSC9,EXOSC2,RPL27,RPS6,RPS24,SSB,RPS27A,RPL37,RPL7,RPL30,RPL8,RPL29,RPL9,RPS14,RPS9,RPL15,RPS27,EXOSC4,RPS23,RPL14,RPL37A,RPS4X,TTC37,RPL10A,SKIV2L,PPP2R2A,RPL41,RPS18
1	!	2.85e-16	67	1130	32	0.028	0.478	GO:0072599	BP	2	establishment of protein localization to endoplasmic reticulum	8	SEC61A1,RPL31,RPL6,RPLP0,SRP54,RPL28,RPL19,RPL34,RPS12,RPL22,RPS25,RPL27,RPS6,RPS24,RPS27A,RPL37,RPL7,RPL30,RPL8,RPL29,RPL9,RPS14,RPS9,RPL15,RPS27,RPS23,RPL14,RPL37A,RPS4X,RPL10A,RPL41,RPS18
1	!	3.84e-16	322	1130	73	0.065	0.227	GO:0006605	BP	2	protein targeting	7	LAMP2,BID,ZFYVE16,SEC61A1,U2AF2,NEDD4,RPL31,SREBF1,HSP90AA1,RPL6,RPLP0,SH3GLB1,HPS4,MICALL1,SYNGR1,SRP54,SLC17A9,TIMM50,AKT2,RPL28,RPL19,UBE2D3,RPL34,RPS12,RPL22,RPS25,ITGB1BP1,OPTN,PEX1,RPL27,EXOC4,TIMM17A,PSMB7,RPS6,RPS24,UQCRC2,NPEPPS,RPS27A,ATG3,RPL37,RPL7,PARD3,RPL30,NRG1,UBE2J2,U2AF1,RPL8,RPL29,SSR2,RPL9,ZDHHC3,RPS14,STXBP4,ATG4B,MFF,HSPA4,RPS9,MTX1,RPL15,RUVBL1,ARIH2,RPS27,RPS23,CHM,RPL14,…
1	!	4.74e-16	944	1130	144	0.127	0.153	GO:0006886	BP	2	intracellular protein transport	6	UPF1,LAMP2,POLA2,BID,RUFY3,WWTR1,SNX1,ZFYVE16,SEC61A1,U2AF2,NEDD4,RPL31,SREBF1,DERL2,RAPGEF3,HSP90AA1,HSPB11,GSK3B,XPO1,CYLD,CTTN,DYNLL1,RPL6,RPLP0,AAAS,SH3GLB1,GGA1,HPS4,MICALL1,SYNGR1,IFT27,PPM1A,SRSF5,SRP54,SLC17A9,MAPK3,NUTF2,GGA2,OAZ1,TIMM50,AKT2,SNX8,GLI3,SUFU,RPL28,RPL19,CASC3,UBE2D3,RPL34,MAGOHB,SRSF9,SRSF3,RPS12,FAF2,BCL6,SPTBN1,SRSF7,RPL22,SRSF4,ARHGEF2,SMG7,SRSF11,SSX2IP,KIF17,RPS25,IT…
1	!	7.17e-16	119	1130	42	0.037	0.353	GO:0006612	BP	2	protein targeting to membrane	8	SEC61A1,RPL31,RPL6,RPLP0,MICALL1,SRP54,AKT2,RPL28,RPL19,RPL34,RPS12,RPL22,RPS25,ITGB1BP1,RPL27,EXOC4,RPS6,RPS24,RPS27A,ATG3,RPL37,RPL7,PARD3,RPL30,RPL8,RPL29,SSR2,RPL9,RPS14,ATG4B,MFF,RPS9,RPL15,RPS27,RPS23,CHM,RPL14,RPL37A,RPS4X,RPL10A,RPL41,RPS18
1	!	8.04e-16	5175	1130	503	0.445	0.097	GO:0016043	BP	2	cellular component organization	3	LAS1L,ALS2,FKBP4,KDM1A,UPF1,MSL3,LAMP2,FARP2,ST7L,LUC7L,SPAG9,NISCH,WIZ,DCN,PPP5C,BRCA1,ERCC1,POLA2,BID,RUFY3,WWTR1,NR1H3,CD44,SNX1,HMGB3,PIAS1,VCAN,CLEC16A,ZFYVE16,CNTLN,MAP4,HDAC9,CC2D2A,ELN,LIMA1,HEBP2,EIF2AK2,IL17RB,MTA3,SEC61A1,SFSWAP,U2AF2,GPC1,SLC9A3R2,NDUFB4,MYLK,TP53BP1,RASSF1,NEDD4,SREBF1,SMC1A,DERL2,BCS1L,ENO1,ACTR6,PLD1,FBLN1,PIK3C3,SYNJ2,VDAC3,RAPGEF3,DNM2,EPB41L2,SMARCA2,HSP90AA1,CD…
1	!	2.24e-15	272	1130	65	0.058	0.239	GO:0006402	BP	2	mRNA catabolic process	7	UPF1,YBX3,RPL31,XPO1,DIS3,RPL6,RPLP0,HNRNPC,CIRBP,TNRC6B,PSMC1,PSMA7,PPP2R1A,LSM5,RPL28,RPL19,PSMD3,CASC3,RPL34,MAGOHB,CNOT2,RPS12,HBS1L,EIF4G1,RPL22,SMG7,RPS25,EXOSC8,EXOSC9,EXOSC2,RPL27,PSMB7,RPS6,RPS24,SSB,HNRNPD,ANP32A,PSMA5,RPS27A,RPL37,RPL7,RPL30,RPL8,PSMC2,RPL29,PSMD6,RPL9,RPS14,UBB,RPS9,RPL15,RPS27,EXOSC4,RPS23,RPL14,PSMD12,RPL37A,RPS4X,NUDT16,TTC37,RPL10A,SKIV2L,PPP2R2A,RPL41,RPS18
1	!	4.52e-15	1760	1130	220	0.195	0.125	GO:0044248	BP	2	cellular catabolic process	4	HECW1,UPF1,LAMP2,PNPLA4,RHBDF1,POMT2,DCN,WWTR1,CD44,PIAS1,VCAN,CLEC16A,JKAMP,YBX3,U2AF2,GPC1,NEDD4,RPL31,ALDH3A2,SREBF1,DERL2,MGLL,UNG,PIK3C3,PPP2R5C,RAPGEF3,HSP90AA1,GSK3B,XPO1,DIS3,CYLD,CTTN,DYNLL1,RPL6,ANAPC5,RPLP0,SPTLC1,EXOC1,HNRNPC,ECHDC1,CRAT,SH3GLB1,CIRBP,TNRC6B,PYGL,PSMC1,PSMA7,SLC17A9,TBL1X,TIMP1,MAPK3,N4BP1,NPRL3,UBE2I,BFAR,FAH,DECR1,SNRNP70,AKT2,PPP2R1A,NUDT1,LSM5,MAPK8,SUFU,RPL28,RPL…
1	!	4.94e-15	4837	1130	474	0.419	0.098	GO:0006139	BP	2	nucleobase-containing compound metabolic process	5	LAS1L,AK2,KDM1A,UPF1,MSL3,ZNF263,LUC7L,REV3L,WIZ,DCN,PPP5C,BRCA1,ERCC1,PGM3,POLA2,SLC30A9,BID,WWTR1,AQR,NR1H3,HMGB3,SARS,ZCCHC8,PIAS1,BOD1L1,ZFYVE16,TDP1,CTPS2,WWC3,HDAC9,EIF2AK2,MTA3,TARBP1,GATB,YBX3,SFSWAP,U2AF2,RFXANK,SUGP2,NDUFB4,PFKP,TP53BP1,KCNAB2,NEDD4,MNT,RPL31,TCF3,SREBF1,SMC1A,ENO1,UNG,SNRPA,RUNX1T1,RAPGEF3,DNM2,SMARCA2,HSP90AA1,CDC14B,SMARCD3,DLG3,NFE2L1,XPO1,DIS3,CYLD,YTHDC1,DIMT1,GNA…
1	!	9.23e-15	2288	1130	266	0.235	0.116	GO:0051641	BP	2	cellular localization	3	ALS2,KDM1A,UPF1,LAMP2,SPAG9,POLA2,BID,RUFY3,WWTR1,SNX1,ZFYVE16,CNTLN,MAP4,CC2D2A,MCUR1,HEBP2,SEC61A1,MON2,U2AF2,KCNAB2,NEDD4,RPL31,ATP6AP1,SREBF1,DERL2,PIK3C3,RAPGEF3,DNM2,EPB41L2,HSP90AA1,HSPB11,DLG3,GSK3B,XPO1,CYLD,CTTN,GNAS,DYNLL1,RPL6,TMEM230,RPLP0,EXOC1,SNAP23,AAAS,SH3GLB1,PES1,GGA1,HPS4,MICALL1,SYNGR1,IFT27,PPM1A,SRSF5,SRP54,PABPC1L,SLC17A9,SLC25A14,MAPK3,NUTF2,COG4,GGA2,TMEM87A,PIH1D1,OAZ1…
1	!	1.26e-14	2572	1130	290	0.257	0.113	GO:0044085	BP	2	cellular component biogenesis	3	LAS1L,FKBP4,FARP2,LUC7L,SPAG9,WIZ,PPP5C,BRCA1,ERCC1,BID,WWTR1,PIAS1,MAP4,NOP16,CC2D2A,ELN,LIMA1,EIF2AK2,TARBP1,SFSWAP,GPC1,SLC9A3R2,NDUFB4,MYLK,TP53BP1,RPL31,BCS1L,PLD1,PIK3C3,VDAC3,RAPGEF3,DNM2,HSP90AA1,CDC14B,HSPB11,COBLL1,GSK3B,XPO1,DIS3,CYLD,YTHDC1,EIF3I,CTTN,DIMT1,ADD1,DYNLL1,RPL6,RPLP0,PXN,TFAP4,SNAP23,SH3GLB1,CIRBP,PES1,PPM1F,HPS4,SNU13,IFT27,PPM1A,SRSF5,PSMC1,SRP54,MAPK3,COG4,NPRL3,DMXL2,…
1	!	2.2e-14	212	1130	55	0.049	0.259	GO:0090150	BP	2	establishment of protein localization to membrane	7	BID,SEC61A1,RPL31,HSP90AA1,DYNLL1,RPL6,RPLP0,SH3GLB1,MICALL1,SRP54,AKT2,MAPK8,RPL28,RPL19,RPL34,RPS12,SPTBN1,RPL22,RPS25,ITGB1BP1,OPTN,RPL27,EXOC4,RPS6,KIF13A,RPS24,RPS27A,ATG3,RPL37,RPL7,PARD3,RPL30,RPL8,RPL29,SSR2,RPL9,RPS14,ATG4B,RAB31,MFF,HSPA4,RPS9,RPL15,RPS27,WRB,RPS23,CHM,RPL14,RPL37A,RPS4X,TFDP1,RPL10A,BAG6,RPL41,RPS18
1	!	3.49e-14	5014	1130	484	0.428	0.097	GO:0006725	BP	2	cellular aromatic compound metabolic process	4	LAS1L,AK2,KDM1A,UPF1,MSL3,ZNF263,LUC7L,REV3L,WIZ,DCN,PPP5C,BRCA1,ERCC1,PGM3,POLA2,SLC30A9,BID,WWTR1,AQR,NR1H3,HMGB3,SARS,ZCCHC8,PIAS1,BOD1L1,ZFYVE16,TDP1,CTPS2,WWC3,HDAC9,EIF2AK2,MTA3,TARBP1,GATB,YBX3,SFSWAP,U2AF2,RFXANK,SUGP2,NDUFB4,PFKP,TP53BP1,KCNAB2,NEDD4,MNT,RPL31,TCF3,SREBF1,SMC1A,ENO1,UNG,SNRPA,RUNX1T1,RAPGEF3,DNM2,SMARCA2,HSP90AA1,CDC14B,SMARCD3,DLG3,NFE2L1,XPO1,DIS3,CYLD,YTHDC1,DIMT1,GNA…
1	!	7.04e-14	1571	1130	199	0.176	0.127	GO:0046907	BP	2	intracellular transport	4	ALS2,UPF1,LAMP2,SPAG9,POLA2,BID,RUFY3,WWTR1,SNX1,ZFYVE16,MCUR1,HEBP2,SEC61A1,MON2,U2AF2,NEDD4,RPL31,SREBF1,DERL2,PIK3C3,RAPGEF3,DNM2,HSP90AA1,HSPB11,GSK3B,XPO1,CYLD,CTTN,GNAS,DYNLL1,RPL6,TMEM230,RPLP0,SNAP23,AAAS,SH3GLB1,GGA1,HPS4,MICALL1,SYNGR1,IFT27,PPM1A,SRSF5,SRP54,SLC17A9,SLC25A14,MAPK3,NUTF2,COG4,GGA2,TMEM87A,OAZ1,TIMM50,AKT2,BET1,SNX8,GLI3,MAPK8,ARHGAP21,SUFU,RPL28,RPL19,CASC3,UBE2D3,RPL34…
1	!	9.55e-14	5516	1130	520	0.46	0.094	GO:0034641	BP	2	cellular nitrogen compound metabolic process	4	LAS1L,AK2,KDM1A,UPF1,MSL3,LAMP2,ZNF263,LUC7L,REV3L,WIZ,DCN,PPP5C,BRCA1,ERCC1,PGM3,POLA2,SLC30A9,BID,WWTR1,AQR,NR1H3,HMGB3,SARS,ZCCHC8,PIAS1,BOD1L1,ZFYVE16,TDP1,CTPS2,WWC3,HDAC9,EIF2AK2,MTA3,TARBP1,GATB,YBX3,SFSWAP,U2AF2,RFXANK,SUGP2,NDUFB4,PFKP,TP53BP1,KCNAB2,NEDD4,MNT,RPL31,TCF3,SREBF1,SMC1A,ENO1,UNG,SNRPA,RUNX1T1,RAPGEF3,DNM2,SMARCA2,HSP90AA1,CDC14B,SMARCD3,DLG3,NFE2L1,XPO1,DIS3,CYLD,YTHDC1,EIF…
1	!	9.57e-14	299	1130	66	0.058	0.221	GO:0006401	BP	2	RNA catabolic process	7	UPF1,YBX3,RPL31,XPO1,DIS3,RPL6,RPLP0,HNRNPC,CIRBP,TNRC6B,PSMC1,PSMA7,PPP2R1A,LSM5,RPL28,RPL19,PSMD3,CASC3,RPL34,MAGOHB,OAS2,CNOT2,RPS12,HBS1L,EIF4G1,RPL22,SMG7,RPS25,EXOSC8,EXOSC9,EXOSC2,RPL27,PSMB7,RPS6,RPS24,SSB,HNRNPD,ANP32A,PSMA5,RPS27A,RPL37,RPL7,RPL30,RPL8,PSMC2,RPL29,PSMD6,RPL9,RPS14,UBB,RPS9,RPL15,RPS27,EXOSC4,RPS23,RPL14,PSMD12,RPL37A,RPS4X,NUDT16,TTC37,RPL10A,SKIV2L,PPP2R2A,RPL41,RPS18
1	!	1.43e-13	4282	1130	425	0.376	0.099	GO:0090304	BP	2	nucleic acid metabolic process	6	LAS1L,KDM1A,UPF1,MSL3,ZNF263,LUC7L,REV3L,WIZ,DCN,PPP5C,BRCA1,ERCC1,POLA2,SLC30A9,WWTR1,AQR,NR1H3,HMGB3,SARS,ZCCHC8,PIAS1,BOD1L1,ZFYVE16,TDP1,WWC3,HDAC9,EIF2AK2,MTA3,TARBP1,GATB,YBX3,SFSWAP,U2AF2,RFXANK,SUGP2,TP53BP1,NEDD4,MNT,RPL31,TCF3,SREBF1,SMC1A,ENO1,UNG,SNRPA,RUNX1T1,DNM2,SMARCA2,HSP90AA1,CDC14B,SMARCD3,NFE2L1,XPO1,DIS3,CYLD,YTHDC1,DIMT1,GNAS,DYNLL1,RPL6,RPLP0,FUS,ZNF302,PAPOLA,TFAP4,DNAJB11…
1	!	1.76e-13	7264	1130	646	0.572	0.089	GO:0044260	BP	2	cellular macromolecule metabolic process	4	LAS1L,HECW1,ALS2,FKBP4,KDM1A,UPF1,MSL3,LAMP2,ZNF263,RHBDF1,LUC7L,SPAG9,REV3L,POMT2,WIZ,DCN,PPP5C,BRCA1,ERCC1,PGM3,POLA2,SLC30A9,BID,WWTR1,AQR,NR1H3,CD44,SNX1,HMGB3,SARS,ZCCHC8,PIAS1,BOD1L1,TRIO,VCAN,CLEC16A,ZFYVE16,TDP1,WWC3,HDAC9,JKAMP,EIF2AK2,MTA3,UNKL,TARBP1,GATB,YBX3,SFSWAP,U2AF2,GPC1,RFXANK,SUGP2,MYLK,TP53BP1,MAST4,NEDD4,MNT,RPL31,ATP6AP1,TCF3,SREBF1,SMC1A,DERL2,ALPK1,ENO1,UNG,SNRPA,FBLN1,PI…
1	!	1.82e-13	85	1130	33	0.029	0.388	GO:0070972	BP	2	protein localization to endoplasmic reticulum	7	SEC61A1,RPL31,RPL6,RPLP0,SRP54,RPL28,RPL19,RPL34,RPS12,RPL22,RPS25,RPL27,RPS6,RPS24,RPS27A,RPL37,RPL7,RPL30,RPL8,RPL29,RPL9,RPS14,RPS9,RPL15,RPS27,RPS23,RPL14,RPL37A,GPAA1,RPS4X,RPL10A,RPL41,RPS18
1	!	2.03e-13	4978	1130	478	0.423	0.096	GO:0046483	BP	2	heterocycle metabolic process	4	LAS1L,AK2,KDM1A,UPF1,MSL3,ZNF263,LUC7L,REV3L,WIZ,DCN,PPP5C,BRCA1,ERCC1,PGM3,POLA2,SLC30A9,BID,WWTR1,AQR,NR1H3,HMGB3,SARS,ZCCHC8,PIAS1,BOD1L1,ZFYVE16,TDP1,CTPS2,WWC3,HDAC9,EIF2AK2,MTA3,TARBP1,GATB,YBX3,SFSWAP,U2AF2,RFXANK,SUGP2,NDUFB4,PFKP,TP53BP1,KCNAB2,NEDD4,MNT,RPL31,TCF3,SREBF1,SMC1A,ENO1,UNG,SNRPA,RUNX1T1,RAPGEF3,DNM2,SMARCA2,HSP90AA1,CDC14B,SMARCD3,DLG3,NFE2L1,XPO1,DIS3,CYLD,YTHDC1,DIMT1,GNA…
1	!	2.4e-13	902	1130	133	0.118	0.147	GO:0044265	BP	2	cellular macromolecule catabolic process	5	HECW1,UPF1,LAMP2,RHBDF1,POMT2,WWTR1,PIAS1,CLEC16A,JKAMP,YBX3,GPC1,NEDD4,RPL31,DERL2,PPP2R5C,GSK3B,XPO1,DIS3,CYLD,RPL6,ANAPC5,RPLP0,HNRNPC,CIRBP,TNRC6B,PSMC1,PSMA7,TBL1X,N4BP1,UBE2I,BFAR,PPP2R1A,LSM5,SUFU,RPL28,RPL19,PSMD3,CASC3,SMURF2,UBE2D3,RPL34,CTSC,PPP6R3,CD81,MAGOHB,OAS2,CNOT2,FBXO5,RPS12,HBS1L,FAF2,CRBN,UBE3A,EIF4G1,RPL22,SMG7,RPS25,FBXL5,EXOSC8,LRP1,EXOSC9,USP22,HERC2,CDC16,DDA1,EXOSC2,RPL…
1	!	3.86e-13	197	1130	51	0.045	0.259	GO:0006364	BP	2	rRNA processing	10	LAS1L,TARBP1,RPL31,DIS3,DIMT1,RPL6,RPLP0,PES1,SNU13,PIH1D1,RPL28,RPL19,UTP6,RPL34,RPS12,RPL22,RPS25,EXOSC8,EXOSC9,EXOSC2,RPL27,DDX56,IMP4,RPS6,RPS24,RPS27A,RPL37,NHP2,RPL7,RPL30,RPL8,RPL29,RPL9,RPS14,TSR1,RPS9,RPL15,RPS27,EXOSC4,GEMIN4,MRPS11,RPS23,RPL14,RPL37A,RPS4X,NUDT16,RPL10A,WDR46,RPL41,RPS18,BOP1
1	!	4.29e-13	109	1130	37	0.033	0.339	GO:0003735	MF	1	structural constituent of ribosome	3	RPL31,RPL6,RPLP0,RPL28,RPL19,MRPL27,RPL34,RPS12,MRPS30,MRPL37,RPL22,RPL27,RPS6,RPS24,RPS27A,RPL37,RPL7,RPL30,RPL8,RPL29,MRPL55,MRPS18C,RPL9,RPS14,RPS9,RPL15,RPS27,MRPS11,RPS27L,RPS23,RPL14,RPL37A,RPS4X,RPL10A,MRPS18B,RPL41,RPS18
1	!	8.84e-13	1098	1130	151	0.134	0.138	GO:0009057	BP	2	macromolecule catabolic process	5	HECW1,UPF1,LAMP2,RHBDF1,POMT2,DCN,WWTR1,CD44,SNX1,PIAS1,VCAN,CLEC16A,JKAMP,YBX3,GPC1,NEDD4,RPL31,DERL2,PPP2R5C,HSP90AA1,GSK3B,XPO1,DIS3,CYLD,RPL6,ANAPC5,RPLP0,HNRNPC,SH3GLB1,CIRBP,GGA1,TNRC6B,PYGL,PSMC1,PSMA7,TBL1X,TIMP1,N4BP1,UBE2I,BFAR,SNRNP70,OAZ1,PPP2R1A,LSM5,SUFU,RPL28,RPL19,PSMD3,CASC3,SMURF2,UBE2D3,RPL34,CTSC,PPP6R3,CD81,MAGOHB,OAS2,CNOT2,FBXO5,RPS12,HBS1L,FAF2,CRBN,UBE3A,EIF4G1,RPL22,SMG7…
1	!	9.79e-13	9698	1130	809	0.716	0.083	GO:0008152	BP	2	metabolic process	2	LAS1L,HECW1,ALS2,AK2,FKBP4,KDM1A,UPF1,MSL3,LAMP2,ZNF263,PNPLA4,RHBDF1,LUC7L,SPAG9,REV3L,POMT2,NISCH,WIZ,DCN,PPP5C,BRCA1,ERCC1,PGM3,POLA2,SLC30A9,BID,WWTR1,AQR,NR1H3,CD44,SNX1,HMGB3,SARS,ZCCHC8,PIAS1,APBA2,BOD1L1,TRIO,VCAN,CLEC16A,ZFYVE16,TDP1,CTPS2,WWC3,HDAC9,JKAMP,EIF2AK2,MTA3,UNKL,TARBP1,GATB,YBX3,SFSWAP,U2AF2,GPC1,RFXANK,SUGP2,NDUFB4,MYLK,PFKP,TP53BP1,MAST4,KCNAB2,NEDD4,MNT,RPL31,ATP6AP1,TCF3,…
1	!	1.1e-12	252	1130	58	0.051	0.23	GO:0042254	BP	2	ribosome biogenesis	5	LAS1L,NOP16,TARBP1,RPL31,XPO1,DIS3,DIMT1,RPL6,RPLP0,PES1,SNU13,PIH1D1,GTPBP4,RPL28,RPL19,UTP6,RPL34,RPS12,RPL22,RPS25,EXOSC8,EXOSC9,EXOSC2,RPL27,DHX30,DDX56,IMP4,RPS6,RPS24,RPS27A,RPL37,NHP2,RPL7,RPL30,RPL8,RPL29,RPL9,RPS14,TSR1,RPS9,RPL15,RPS27,EXOSC4,GEMIN4,NPM1,MRPS11,RPS27L,RPS23,RPL14,RPL37A,RPS4X,NUDT16,RPL10A,GNL1,WDR46,RPL41,RPS18,BOP1
1	!	1.18e-12	5022	1130	478	0.423	0.095	GO:1901363	MF	1	heterocyclic compound binding	3	LAS1L,AK2,FKBP4,KDM1A,UPF1,MSL3,ZNF263,LUC7L,RHOBTB2,REV3L,WIZ,DCN,PPP5C,BRCA1,ERCC1,POLA2,AQR,NR1H3,HMGB3,GRN,SARS,ZCCHC8,PIAS1,TRIO,TDP1,CTPS2,MAP4,NOP16,EIF2AK2,MTA3,TARBP1,GATB,YBX3,SFSWAP,U2AF2,RFXANK,SUGP2,MYLK,PFKP,TP53BP1,MAST4,MNT,ATP2B1,RPL31,ATP6AP1,TCF3,SREBF1,SMC1A,ALPK1,BCS1L,ENO1,UNG,SNRPA,PIK3C3,SYNJ2,VDAC3,RUNX1T1,RAPGEF3,DNM2,RABL2B,SMARCA2,HSP90AA1,UBA5,NFE2L1,GSK3B,XPO1,DIS3,Y…
1	!	1.32e-12	3093	1130	326	0.288	0.105	GO:0006996	BP	2	organelle organization	4	LAS1L,ALS2,FKBP4,KDM1A,UPF1,MSL3,FARP2,NISCH,DCN,PPP5C,BRCA1,ERCC1,POLA2,BID,RUFY3,WWTR1,SNX1,HMGB3,CLEC16A,ZFYVE16,CNTLN,MAP4,HDAC9,CC2D2A,ELN,LIMA1,HEBP2,MTA3,SEC61A1,U2AF2,NDUFB4,RASSF1,SREBF1,SMC1A,BCS1L,ACTR6,PIK3C3,VDAC3,RAPGEF3,DNM2,EPB41L2,SMARCA2,HSP90AA1,CDC14B,HSPB11,SMARCD3,COBLL1,GSK3B,XPO1,CYLD,CTTN,ADD1,DYNLL1,RPL6,HNRNPC,SNAP23,AAAS,SH3GLB1,CIRBP,PES1,PPM1F,HPS4,IFT27,POLE2,YY1,AC…
1	!	1.95e-12	2162	1130	247	0.219	0.114	GO:0008104	BP	2	protein localization	4	ALS2,FKBP4,KDM1A,UPF1,LAMP2,RHBDF1,POLA2,BID,RUFY3,WWTR1,NR1H3,SNX1,APBA2,ZFYVE16,CNTLN,CC2D2A,IL17RB,SEC61A1,MON2,U2AF2,SEC61A2,KCNAB2,NEDD4,RPL31,ATP6AP1,SREBF1,DERL2,PIK3C3,RAPGEF3,DNM2,EPB41L2,HSP90AA1,HSPB11,DLG3,GSK3B,XPO1,CYLD,CTTN,GNAS,DYNLL1,RPL6,RPLP0,NECAP1,EXOC1,SNAP23,AAAS,SH3GLB1,PES1,GGA1,HPS4,MICALL1,SYNGR1,IFT27,PPM1A,SRSF5,SRP54,SLC17A9,MAPK3,NUTF2,COG4,GGA2,GSDMD,PIH1D1,OAZ1,OL…
1	!	2.93e-12	409	1130	77	0.068	0.188	GO:0034655	BP	2	nucleobase-containing compound catabolic process	6	UPF1,YBX3,RPL31,UNG,RAPGEF3,XPO1,DIS3,RPL6,RPLP0,HNRNPC,CIRBP,TNRC6B,PSMC1,PSMA7,PPP2R1A,NUDT1,LSM5,RPL28,RPL19,PSMD3,CASC3,RPL34,MAGOHB,OAS2,CNOT2,RPS12,HBS1L,EIF4G1,RPL22,SMG7,RPS25,EXOSC8,EXOSC9,EXOSC2,MGAT1,RPL27,PSMB7,RPS6,RPS24,SSB,HNRNPD,PDE5A,TDG,ANP32A,PSMA5,RPS27A,RPL37,RPL7,RPL30,RPL8,PSMC2,RPL29,PSMD6,RPL9,RPS14,NUDT5,UBB,RPS9,PDE7B,NUDT4,RPL15,RPS27,EXOSC4,RPS23,DPYD,RPL14,HMGB1,PSMD…
1	!	3.85e-12	1742	1130	209	0.185	0.12	GO:0045184	BP	2	establishment of protein localization	5	UPF1,LAMP2,RHBDF1,POLA2,BID,RUFY3,WWTR1,NR1H3,SNX1,APBA2,ZFYVE16,IL17RB,SEC61A1,MON2,U2AF2,SEC61A2,NEDD4,RPL31,ATP6AP1,SREBF1,DERL2,PIK3C3,RAPGEF3,DNM2,HSP90AA1,HSPB11,GSK3B,XPO1,CYLD,CTTN,GNAS,DYNLL1,RPL6,RPLP0,NECAP1,EXOC1,SNAP23,AAAS,SH3GLB1,GGA1,HPS4,MICALL1,SYNGR1,IFT27,PPM1A,SRSF5,SRP54,SLC17A9,MAPK3,NUTF2,COG4,GGA2,GSDMD,PIH1D1,OAZ1,OLFM2,TIMM50,AKT2,BET1,SNX8,GLI3,MAPK8,PPP3CB,SUFU,RPL28,…
1	!	4.42e-12	3853	1130	385	0.341	0.1	GO:0016070	BP	2	RNA metabolic process	7	LAS1L,KDM1A,UPF1,MSL3,ZNF263,LUC7L,DCN,PPP5C,BRCA1,SLC30A9,WWTR1,AQR,NR1H3,HMGB3,SARS,ZCCHC8,PIAS1,ZFYVE16,WWC3,HDAC9,EIF2AK2,MTA3,TARBP1,GATB,YBX3,SFSWAP,U2AF2,RFXANK,SUGP2,TP53BP1,NEDD4,MNT,RPL31,TCF3,SREBF1,ENO1,SNRPA,RUNX1T1,DNM2,SMARCA2,SMARCD3,NFE2L1,XPO1,DIS3,CYLD,YTHDC1,DIMT1,DYNLL1,RPL6,RPLP0,FUS,ZNF302,PAPOLA,TFAP4,DNAJB11,HNRNPC,LRRFIP2,IL11,CREM,HNRNPH3,CIRBP,HNRNPM,POLR2E,PES1,PPM1F,…
1	!	6.91e-12	8532	1130	727	0.643	0.085	GO:0006807	BP	2	nitrogen compound metabolic process	3	LAS1L,HECW1,ALS2,AK2,FKBP4,KDM1A,UPF1,MSL3,LAMP2,ZNF263,RHBDF1,LUC7L,SPAG9,REV3L,POMT2,WIZ,DCN,PPP5C,BRCA1,ERCC1,PGM3,POLA2,SLC30A9,BID,WWTR1,AQR,NR1H3,CD44,SNX1,HMGB3,SARS,ZCCHC8,PIAS1,BOD1L1,TRIO,VCAN,CLEC16A,ZFYVE16,TDP1,CTPS2,WWC3,HDAC9,JKAMP,EIF2AK2,MTA3,UNKL,TARBP1,GATB,YBX3,SFSWAP,U2AF2,GPC1,RFXANK,SUGP2,NDUFB4,MYLK,PFKP,TP53BP1,MAST4,KCNAB2,NEDD4,MNT,RPL31,ATP6AP1,TCF3,ALDH3A2,SREBF1,SMC1…
1	!	7.2e-12	5201	1130	488	0.432	0.094	GO:1901360	BP	2	organic cyclic compound metabolic process	4	LAS1L,AK2,KDM1A,UPF1,MSL3,ZNF263,LUC7L,REV3L,WIZ,DCN,PPP5C,BRCA1,ERCC1,PGM3,POLA2,SLC30A9,BID,WWTR1,AQR,NR1H3,HMGB3,SARS,ZCCHC8,PIAS1,BOD1L1,ZFYVE16,TDP1,CTPS2,WWC3,HDAC9,EIF2AK2,MTA3,TARBP1,GATB,YBX3,SFSWAP,U2AF2,RFXANK,SUGP2,NDUFB4,PFKP,TP53BP1,KCNAB2,NEDD4,MNT,RPL31,TCF3,SREBF1,SMC1A,ENO1,UNG,SNRPA,RUNX1T1,RAPGEF3,DNM2,SMARCA2,HSP90AA1,CDC14B,SMARCD3,DLG3,NFE2L1,XPO1,DIS3,CYLD,YTHDC1,DIMT1,GNA…
1	!	7.21e-12	5095	1130	480	0.425	0.094	GO:0097159	MF	1	organic cyclic compound binding	3	LAS1L,AK2,FKBP4,KDM1A,UPF1,MSL3,ZNF263,LUC7L,RHOBTB2,REV3L,WIZ,DCN,PPP5C,BRCA1,ERCC1,POLA2,AQR,NR1H3,HMGB3,GRN,SARS,ZCCHC8,PIAS1,TRIO,TDP1,CTPS2,MAP4,NOP16,EIF2AK2,MTA3,TARBP1,GATB,YBX3,SFSWAP,U2AF2,RFXANK,SUGP2,MYLK,PFKP,TP53BP1,MAST4,MNT,ATP2B1,RPL31,ATP6AP1,TCF3,SREBF1,SMC1A,ALPK1,BCS1L,ENO1,UNG,SNRPA,PIK3C3,SYNJ2,VDAC3,RUNX1T1,RAPGEF3,DNM2,RABL2B,SMARCA2,HSP90AA1,UBA5,NFE2L1,GSK3B,XPO1,DIS3,Y…
1	!	8.97e-12	3393	1130	347	0.307	0.102	GO:0003676	MF	1	nucleic acid binding	4	LAS1L,FKBP4,KDM1A,UPF1,MSL3,ZNF263,LUC7L,REV3L,WIZ,DCN,PPP5C,BRCA1,ERCC1,POLA2,AQR,NR1H3,HMGB3,GRN,SARS,ZCCHC8,PIAS1,TDP1,MAP4,NOP16,EIF2AK2,MTA3,TARBP1,GATB,YBX3,SFSWAP,U2AF2,RFXANK,SUGP2,TP53BP1,MNT,RPL31,TCF3,SREBF1,SMC1A,ENO1,UNG,SNRPA,SYNJ2,RUNX1T1,SMARCA2,HSP90AA1,NFE2L1,XPO1,DIS3,YTHDC1,EIF3I,DIMT1,ADD1,RPL6,RPLP0,FUS,ZNF302,PAPOLA,TFAP4,HNRNPC,TOX4,CREM,HNRNPH3,CIRBP,HNRNPM,POLR2E,PES1,LG…
1	!	1.11e-11	8958	1130	755	0.668	0.084	GO:0044238	BP	2	primary metabolic process	3	LAS1L,HECW1,ALS2,AK2,FKBP4,KDM1A,UPF1,MSL3,LAMP2,ZNF263,PNPLA4,RHBDF1,LUC7L,SPAG9,REV3L,POMT2,NISCH,WIZ,DCN,PPP5C,BRCA1,ERCC1,PGM3,POLA2,SLC30A9,BID,WWTR1,AQR,NR1H3,CD44,SNX1,HMGB3,SARS,ZCCHC8,PIAS1,BOD1L1,TRIO,VCAN,CLEC16A,ZFYVE16,TDP1,CTPS2,WWC3,HDAC9,JKAMP,EIF2AK2,MTA3,UNKL,TARBP1,GATB,YBX3,SFSWAP,U2AF2,GPC1,RFXANK,SUGP2,NDUFB4,MYLK,PFKP,TP53BP1,MAST4,KCNAB2,NEDD4,MNT,RPL31,ATP6AP1,TCF3,ALDH3A…
1	!	2.35e-11	316	1130	64	0.057	0.203	GO:0034470	BP	2	ncRNA processing	9	LAS1L,SARS,TARBP1,RPL31,DIS3,DIMT1,RPL6,RPLP0,PES1,SNU13,TRMU,CDK5RAP1,USB1,PIH1D1,TRDMT1,RPL28,RPL19,UTP6,RPL34,RPS12,THG1L,RPL22,RPS25,EXOSC8,TRMT1L,EXOSC9,GTPBP3,EXOSC2,RPL27,DDX56,IMP4,RPS6,RPS24,SSB,INTS3,RPS27A,RPL37,NHP2,RPL7,INTS4,RPL30,RPL8,RPL29,RPL9,RPS14,TSR1,RPS9,RPL15,ZBTB8OS,RPS27,EXOSC4,GEMIN4,MRPS11,RPS23,RPL14,ADAT2,RPL37A,RPS4X,NUDT16,RPL10A,WDR46,RPL41,RPS18,BOP1
1	!	2.61e-11	122	1130	37	0.033	0.303	GO:0019083	BP	2	viral transcription	6	RPL31,RPL6,RPLP0,TFAP4,AAAS,POLR2E,TRIM14,RPL28,RPL19,PFN1,RPL34,RPS12,RPL22,HDAC1,RPS25,RPL27,RPS6,RPS24,RPS27A,RPL37,RPL7,RPL30,RPL8,RPL29,RPL9,RPS14,RPS9,RPL15,RPS27,SP1,RPS23,RPL14,RPL37A,RPS4X,RPL10A,RPL41,RPS18
1	!	2.67e-11	333	1130	66	0.058	0.198	GO:0008380	BP	2	RNA splicing	9	KDM1A,LUC7L,AQR,ZCCHC8,SFSWAP,U2AF2,SUGP2,SNRPA,YTHDC1,FUS,PAPOLA,HNRNPC,HNRNPH3,HNRNPM,POLR2E,SNU13,RBFOX2,SRSF5,ACIN1,USB1,SNRNP70,PPP2R1A,RBM28,LSM5,CASC3,LUC7L3,DHX15,MAGOHB,SRSF9,SRSF3,SF3B1,SRSF7,SRSF4,SFPQ,SRSF11,RBM25,DDX39A,SRSF6,RBM39,SNRPA1,ZRANB2,SRRM1,RBM17,RBMX2,TRA2B,HNRNPD,SCAF11,SNRPG,SNRNP200,SREK1,CCAR2,U2AF1,ZNF326,TRA2A,CDK12,SF1,HNRNPH1,RBM4B,RSRC1,ZBTB8OS,CLK3,GEMIN4,NPM1,S…
1	!	3.19e-11	2097	1130	237	0.21	0.113	GO:0009056	BP	2	catabolic process	3	HECW1,UPF1,LAMP2,PNPLA4,RHBDF1,POMT2,DCN,WWTR1,CD44,SNX1,PIAS1,VCAN,CLEC16A,JKAMP,YBX3,U2AF2,GPC1,PFKP,NEDD4,RPL31,ALDH3A2,SREBF1,DERL2,MGLL,ENO1,PLD1,UNG,PIK3C3,PPP2R5C,RAPGEF3,HSP90AA1,GSK3B,XPO1,DIS3,CYLD,CTTN,DYNLL1,RPL6,ANAPC5,RPLP0,SPTLC1,EXOC1,HNRNPC,ECHDC1,AAAS,CRAT,SH3GLB1,CIRBP,GGA1,TNRC6B,PYGL,PSMC1,PSMA7,SLC17A9,TBL1X,TIMP1,MAPK3,N4BP1,NPRL3,UBE2I,BFAR,FAH,DECR1,SNRNP70,OAZ1,AKT2,PPP2…
1	!	4.36e-11	9296	1130	775	0.686	0.083	GO:0071704	BP	2	organic substance metabolic process	3	LAS1L,HECW1,ALS2,AK2,FKBP4,KDM1A,UPF1,MSL3,LAMP2,ZNF263,PNPLA4,RHBDF1,LUC7L,SPAG9,REV3L,POMT2,NISCH,WIZ,DCN,PPP5C,BRCA1,ERCC1,PGM3,POLA2,SLC30A9,BID,WWTR1,AQR,NR1H3,CD44,SNX1,HMGB3,SARS,ZCCHC8,PIAS1,APBA2,BOD1L1,TRIO,VCAN,CLEC16A,ZFYVE16,TDP1,CTPS2,WWC3,HDAC9,JKAMP,EIF2AK2,MTA3,UNKL,TARBP1,GATB,YBX3,SFSWAP,U2AF2,GPC1,RFXANK,SUGP2,NDUFB4,MYLK,PFKP,TP53BP1,MAST4,KCNAB2,NEDD4,MNT,RPL31,ATP6AP1,TCF3,…
1	!	4.62e-11	227	1130	52	0.046	0.229	GO:0016072	BP	2	rRNA metabolic process	9	LAS1L,TARBP1,RPL31,DIS3,DIMT1,RPL6,RPLP0,PES1,SNU13,PIH1D1,RPL28,RPL19,UTP6,RPL34,RPS12,H2AFY,RPL22,RPS25,EXOSC8,EXOSC9,EXOSC2,RPL27,DDX56,IMP4,RPS6,RPS24,RPS27A,RPL37,NHP2,RPL7,RPL30,RPL8,RPL29,RPL9,RPS14,TSR1,RPS9,RPL15,RPS27,EXOSC4,GEMIN4,MRPS11,RPS23,RPL14,RPL37A,RPS4X,NUDT16,RPL10A,WDR46,RPL41,RPS18,BOP1
1	!	5.01e-11	12319	1130	967	0.856	0.078	GO:0005488	MF	1	binding	2	LAS1L,CD99,ALS2,AK2,FKBP4,KDM1A,UPF1,MSL3,LAMP2,ZNF263,FARP2,RHBDF1,LUC7L,SPAG9,RHOBTB2,REV3L,POMT2,NISCH,WIZ,DCN,PPP5C,BRCA1,ERCC1,PGM3,POLA2,SLC30A9,BID,RUFY3,WWTR1,AQR,NR1H3,CD44,VEZT,SNX1,HMGB3,GRN,SARS,ZCCHC8,PIAS1,APBA2,TRIO,VCAN,ZFYVE16,TDP1,CNTLN,CTPS2,WWC3,MAP4,HDAC9,NOP16,ELN,JKAMP,MCUR1,LIMA1,LETMD1,HEBP2,PLEKHA5,EIF2AK2,MTA3,SEC61A1,UNKL,TARBP1,GATB,YBX3,SFSWAP,MON2,U2AF2,GPC1,RFXANK,…
1	!	1.08e-10	445	1130	78	0.069	0.175	GO:0046700	BP	2	heterocycle catabolic process	5	UPF1,YBX3,RPL31,UNG,RAPGEF3,XPO1,DIS3,RPL6,RPLP0,HNRNPC,CIRBP,TNRC6B,PSMC1,PSMA7,PPP2R1A,NUDT1,LSM5,RPL28,RPL19,PSMD3,CASC3,RPL34,MAGOHB,OAS2,CNOT2,RPS12,HBS1L,EIF4G1,RPL22,SMG7,RPS25,EXOSC8,EXOSC9,EXOSC2,MGAT1,RPL27,PSMB7,RPS6,RPS24,AOX1,SSB,HNRNPD,PDE5A,TDG,ANP32A,PSMA5,RPS27A,RPL37,RPL7,RPL30,RPL8,PSMC2,RPL29,PSMD6,RPL9,RPS14,NUDT5,UBB,RPS9,PDE7B,NUDT4,RPL15,RPS27,EXOSC4,RPS23,DPYD,RPL14,HMGB1…
1	!	1.15e-10	1833	1130	212	0.188	0.116	GO:0051649	BP	2	establishment of localization in cell	4	ALS2,UPF1,LAMP2,SPAG9,POLA2,BID,RUFY3,WWTR1,SNX1,ZFYVE16,MAP4,MCUR1,HEBP2,SEC61A1,MON2,U2AF2,NEDD4,RPL31,SREBF1,DERL2,PIK3C3,RAPGEF3,DNM2,HSP90AA1,HSPB11,GSK3B,XPO1,CYLD,CTTN,GNAS,DYNLL1,RPL6,TMEM230,RPLP0,SNAP23,AAAS,SH3GLB1,GGA1,HPS4,MICALL1,SYNGR1,IFT27,PPM1A,SRSF5,SRP54,SLC17A9,SLC25A14,MAPK3,NUTF2,COG4,GGA2,TMEM87A,OAZ1,TIMM50,AKT2,BET1,SNX8,GLI3,MAPK8,PPP3CB,ARHGAP21,SUFU,RPL28,RPL19,CASC3,…
1	!	1.26e-10	134	1130	38	0.034	0.284	GO:0019080	BP	2	viral gene expression	6	RPL31,RPL6,RPLP0,TFAP4,AAAS,POLR2E,TRIM14,RPL28,RPL19,PFN1,RPL34,RPS12,RPL22,HDAC1,RPS25,RPL27,RPS6,RPS24,SSB,RPS27A,RPL37,RPL7,RPL30,RPL8,RPL29,RPL9,RPS14,RPS9,RPL15,RPS27,SP1,RPS23,RPL14,RPL37A,RPS4X,RPL10A,RPL41,RPS18
1	!	1.77e-10	449	1130	78	0.069	0.174	GO:0044270	BP	2	cellular nitrogen compound catabolic process	5	UPF1,YBX3,RPL31,UNG,RAPGEF3,XPO1,DIS3,RPL6,RPLP0,HNRNPC,CIRBP,TNRC6B,PSMC1,PSMA7,PPP2R1A,NUDT1,LSM5,RPL28,RPL19,PSMD3,CASC3,RPL34,MAGOHB,OAS2,CNOT2,RPS12,HBS1L,EIF4G1,RPL22,SMG7,RPS25,EXOSC8,EXOSC9,EXOSC2,MGAT1,RPL27,PSMB7,RPS6,RPS24,AOX1,SSB,HNRNPD,PDE5A,TDG,ANP32A,PSMA5,RPS27A,RPL37,RPL7,RPL30,RPL8,PSMC2,RPL29,PSMD6,RPL9,RPS14,NUDT5,UBB,RPS9,PDE7B,NUDT4,RPL15,RPS27,EXOSC4,RPS23,DPYD,RPL14,HMGB1…
1	!	2.01e-10	2426	1130	262	0.232	0.108	GO:0033036	BP	2	macromolecule localization	3	ALS2,FKBP4,KDM1A,UPF1,LAMP2,RHBDF1,POLA2,BID,RUFY3,WWTR1,NR1H3,SNX1,APBA2,ZFYVE16,CNTLN,CC2D2A,IL17RB,SEC61A1,MON2,U2AF2,SEC61A2,KCNAB2,NEDD4,RPL31,ATP6AP1,SREBF1,DERL2,PIK3C3,RAPGEF3,DNM2,EPB41L2,HSP90AA1,HSPB11,DLG3,GSK3B,XPO1,CYLD,CTTN,GNAS,DYNLL1,RPL6,RPLP0,NECAP1,EXOC1,SNAP23,AAAS,SH3GLB1,PES1,GGA1,HPS4,MICALL1,SYNGR1,IFT27,PPM1A,SRSF5,YY1,SRP54,SLC17A9,MAPK3,NUTF2,COG4,GGA2,ATP8B4,GSDMD,PIH…
1	!	2.03e-10	459	1130	79	0.07	0.172	GO:0019439	BP	2	aromatic compound catabolic process	5	UPF1,YBX3,RPL31,UNG,RAPGEF3,XPO1,DIS3,RPL6,RPLP0,HNRNPC,CIRBP,TNRC6B,PSMC1,PSMA7,FAH,PPP2R1A,NUDT1,LSM5,RPL28,RPL19,PSMD3,CASC3,RPL34,MAGOHB,OAS2,CNOT2,RPS12,HBS1L,EIF4G1,RPL22,SMG7,RPS25,EXOSC8,EXOSC9,EXOSC2,MGAT1,RPL27,PSMB7,RPS6,RPS24,AOX1,SSB,HNRNPD,PDE5A,TDG,ANP32A,PSMA5,RPS27A,RPL37,RPL7,RPL30,RPL8,PSMC2,RPL29,PSMD6,RPL9,RPS14,NUDT5,UBB,RPS9,PDE7B,NUDT4,RPL15,RPS27,EXOSC4,RPS23,DPYD,RPL14,H…
1	!	2.46e-10	1654	1130	195	0.173	0.118	GO:0015031	BP	2	protein transport	6	UPF1,LAMP2,RHBDF1,POLA2,BID,RUFY3,WWTR1,NR1H3,SNX1,APBA2,ZFYVE16,IL17RB,SEC61A1,MON2,U2AF2,SEC61A2,NEDD4,RPL31,ATP6AP1,SREBF1,DERL2,PIK3C3,RAPGEF3,DNM2,HSP90AA1,HSPB11,GSK3B,XPO1,CYLD,CTTN,GNAS,DYNLL1,RPL6,RPLP0,NECAP1,EXOC1,SNAP23,AAAS,SH3GLB1,GGA1,HPS4,MICALL1,SYNGR1,IFT27,PPM1A,SRSF5,SRP54,SLC17A9,MAPK3,NUTF2,COG4,GGA2,GSDMD,OAZ1,OLFM2,TIMM50,AKT2,BET1,SNX8,GLI3,PPP3CB,SUFU,RPL28,RPL19,CASC3,U…
1	!	2.56e-10	7916	1130	677	0.599	0.086	GO:0043170	BP	2	macromolecule metabolic process	4	LAS1L,HECW1,ALS2,FKBP4,KDM1A,UPF1,MSL3,LAMP2,ZNF263,RHBDF1,LUC7L,SPAG9,REV3L,POMT2,WIZ,DCN,PPP5C,BRCA1,ERCC1,PGM3,POLA2,SLC30A9,BID,WWTR1,AQR,NR1H3,CD44,SNX1,HMGB3,SARS,ZCCHC8,PIAS1,APBA2,BOD1L1,TRIO,VCAN,CLEC16A,ZFYVE16,TDP1,WWC3,HDAC9,JKAMP,EIF2AK2,MTA3,UNKL,TARBP1,GATB,YBX3,SFSWAP,U2AF2,GPC1,RFXANK,SUGP2,MYLK,TP53BP1,MAST4,NEDD4,MNT,RPL31,ATP6AP1,TCF3,SREBF1,SMC1A,EVC,DERL2,ALPK1,ENO1,UNG,SNRP…
1	!	3.66e-10	351	1130	66	0.058	0.188	GO:0072657	BP	2	protein localization to membrane	6	BID,SEC61A1,RPL31,HSP90AA1,DLG3,DYNLL1,RPL6,RPLP0,SH3GLB1,MICALL1,SRP54,AKT2,MAPK8,RPL28,RPL19,RPL34,RPS12,SPTBN1,RPL22,RPS25,ITGB1BP1,OPTN,LRP1,RPL27,EXOC4,NUMB,RPS6,KIF13A,FLOT1,SYTL2,RPS24,RPS27A,ATG3,RPL37,RPL7,PARD3,ZFYVE27,RPL30,WDR19,RER1,RPL8,RPL29,SSR2,RPL9,RPS14,ATG4B,RAB31,MFF,STX8,HSPA4,RPS9,PRKCE,RPL15,RPS27,WRB,RPS23,CHM,RPL14,RPL37A,RPS4X,TFDP1,RPL10A,BAG6,BBIP1,RPL41,RPS18
1	!	8.68e-10	383	1130	69	0.061	0.18	GO:0006397	BP	2	mRNA processing	9	KDM1A,LUC7L,AQR,ZCCHC8,SFSWAP,U2AF2,SUGP2,SNRPA,YTHDC1,FUS,PAPOLA,HNRNPC,HNRNPH3,HNRNPM,POLR2E,SNU13,RBFOX2,SRSF5,ACIN1,PABPC1L,USB1,SNRNP70,RBM28,LSM5,CASC3,LUC7L3,DHX15,MAGOHB,SRSF9,SRSF3,PAPOLG,SF3B1,SRSF7,SRSF4,SFPQ,SRSF11,RBM25,DDX39A,SRSF6,RBM39,SNRPA1,ZRANB2,SRRM1,RBM17,CCNH,RBMX2,TRA2B,HNRNPD,SCAF11,SNRPG,SNRNP200,SREK1,RNF20,CCAR2,U2AF1,CHTOP,ZNF326,TRA2A,CDK12,SF1,HNRNPH1,RBM4B,RSRC1,GE…
1	!	1.02e-09	252	1130	53	0.047	0.21	GO:0000377	BP	2	RNA splicing, via transesterification reactions with bulged adenosine as nucleophile	11	KDM1A,LUC7L,AQR,ZCCHC8,SFSWAP,U2AF2,SNRPA,YTHDC1,FUS,PAPOLA,HNRNPC,HNRNPH3,HNRNPM,POLR2E,SNU13,RBFOX2,SRSF5,SNRNP70,LSM5,CASC3,LUC7L3,DHX15,MAGOHB,SRSF9,SRSF3,SF3B1,SRSF7,SRSF4,SFPQ,SRSF11,RBM25,DDX39A,SRSF6,SNRPA1,SRRM1,RBM17,RBMX2,TRA2B,HNRNPD,SCAF11,SNRPG,SNRNP200,SREK1,U2AF1,TRA2A,SF1,HNRNPH1,RSRC1,GEMIN4,NPM1,SF3A3,PRPF39,UBL5
1	!	1.02e-09	252	1130	53	0.047	0.21	GO:0000398	BP	2	mRNA splicing, via spliceosome	10	KDM1A,LUC7L,AQR,ZCCHC8,SFSWAP,U2AF2,SNRPA,YTHDC1,FUS,PAPOLA,HNRNPC,HNRNPH3,HNRNPM,POLR2E,SNU13,RBFOX2,SRSF5,SNRNP70,LSM5,CASC3,LUC7L3,DHX15,MAGOHB,SRSF9,SRSF3,SF3B1,SRSF7,SRSF4,SFPQ,SRSF11,RBM25,DDX39A,SRSF6,SNRPA1,SRRM1,RBM17,RBMX2,TRA2B,HNRNPD,SCAF11,SNRPG,SNRNP200,SREK1,U2AF1,TRA2A,SF1,HNRNPH1,RSRC1,GEMIN4,NPM1,SF3A3,PRPF39,UBL5
1	!	1.42e-09	254	1130	53	0.047	0.209	GO:0000375	BP	2	RNA splicing, via transesterification reactions	10	KDM1A,LUC7L,AQR,ZCCHC8,SFSWAP,U2AF2,SNRPA,YTHDC1,FUS,PAPOLA,HNRNPC,HNRNPH3,HNRNPM,POLR2E,SNU13,RBFOX2,SRSF5,SNRNP70,LSM5,CASC3,LUC7L3,DHX15,MAGOHB,SRSF9,SRSF3,SF3B1,SRSF7,SRSF4,SFPQ,SRSF11,RBM25,DDX39A,SRSF6,SNRPA1,SRRM1,RBM17,RBMX2,TRA2B,HNRNPD,SCAF11,SNRPG,SNRNP200,SREK1,U2AF1,TRA2A,SF1,HNRNPH1,RSRC1,GEMIN4,NPM1,SF3A3,PRPF39,UBL5
1	!	1.45e-09	4580	1130	430	0.381	0.094	GO:0010467	BP	2	gene expression	5	LAS1L,KDM1A,UPF1,MSL3,ZNF263,LUC7L,DCN,PPP5C,BRCA1,SLC30A9,WWTR1,AQR,NR1H3,HMGB3,SARS,ZCCHC8,PIAS1,APBA2,ZFYVE16,WWC3,HDAC9,EIF2AK2,MTA3,TARBP1,GATB,YBX3,SFSWAP,U2AF2,RFXANK,SUGP2,TP53BP1,NEDD4,MNT,RPL31,TCF3,SREBF1,ENO1,SNRPA,PIK3C3,PPP2R5C,RUNX1T1,DNM2,SMARCA2,SMARCD3,NFE2L1,XPO1,DIS3,CYLD,YTHDC1,EIF3I,DIMT1,DYNLL1,RPL6,RPLP0,FUS,ZNF302,PAPOLA,TFAP4,HNRNPC,LRRFIP2,AAAS,IL11,CREM,HNRNPH3,CIRBP,H…
1	!	1.47e-09	1685	1130	195	0.173	0.116	GO:0015833	BP	2	peptide transport	6	UPF1,LAMP2,RHBDF1,POLA2,BID,RUFY3,WWTR1,NR1H3,SNX1,APBA2,ZFYVE16,IL17RB,SEC61A1,MON2,U2AF2,SEC61A2,NEDD4,RPL31,ATP6AP1,SREBF1,DERL2,PIK3C3,RAPGEF3,DNM2,HSP90AA1,HSPB11,GSK3B,XPO1,CYLD,CTTN,GNAS,DYNLL1,RPL6,RPLP0,NECAP1,EXOC1,SNAP23,AAAS,SH3GLB1,GGA1,HPS4,MICALL1,SYNGR1,IFT27,PPM1A,SRSF5,SRP54,SLC17A9,MAPK3,NUTF2,COG4,GGA2,GSDMD,OAZ1,OLFM2,TIMM50,AKT2,BET1,SNX8,GLI3,PPP3CB,SUFU,RPL28,RPL19,CASC3,U…
1	!	3.06e-09	147	1130	38	0.034	0.259	GO:0006413	BP	2	translational initiation	4	EIF2AK2,RPL31,EIF3I,RPL6,RPLP0,EIF4H,RPL28,RPL19,RPL34,RPS12,EIF1B,EIF4G1,RPL22,RPS25,RPL27,RPS6,RPS24,RPS27A,RPL37,RPL7,RPL30,RPL8,RPL29,RPL9,RPS14,RPS9,RPL15,RPS27,EIF3K,NPM1,RPS23,RPL14,RPL37A,RPS4X,EIF1AY,RPL10A,RPL41,RPS18
1	!	3.14e-09	1574	1130	184	0.163	0.117	GO:0010629	BP	2	negative regulation of gene expression	6	KDM1A,UPF1,MSL3,ZNF263,BRCA1,WWTR1,NR1H3,SARS,PIAS1,WWC3,HDAC9,EIF2AK2,MTA3,YBX3,SFSWAP,U2AF2,NEDD4,MNT,RPL31,TCF3,SREBF1,ENO1,RUNX1T1,SMARCA2,XPO1,DIS3,RPL6,RPLP0,TFAP4,HNRNPC,AAAS,CREM,CIRBP,POLR2E,PPM1F,RBFOX2,TNRC6B,PPM1A,PSMC1,YY1,PSMA7,TBL1X,ZNF423,UBE2I,PPP2R1A,LSM5,GLI3,SUFU,RPL28,RPL19,PSMD3,CASC3,MLX,HDAC5,SMURF2,UBE2D3,RPL34,CRYAB,MAGOHB,CNOT2,GAPDH,HCFC2,SRSF9,ZNF451,RPS12,HBS1L,DUSP2…
1	!	3.32e-09	782	1130	110	0.097	0.141	GO:0033365	BP	2	protein localization to organelle	6	LAMP2,POLA2,BID,WWTR1,ZFYVE16,CNTLN,CC2D2A,SEC61A1,U2AF2,NEDD4,RPL31,SREBF1,HSP90AA1,GSK3B,XPO1,CYLD,DYNLL1,RPL6,RPLP0,SH3GLB1,PES1,HPS4,MICALL1,PPM1A,SRP54,SLC17A9,MAPK3,NUTF2,PIH1D1,TIMM50,GLI3,MAPK8,SUFU,RPL28,RPL19,UBE2D3,RPL34,MTCH2,CD81,RPS12,H2AFY,BCL6,SPTBN1,RPL22,RPS25,OPTN,PEX1,SYNE1,RPL27,DCLK1,TIMM17A,PSMB7,RPS6,TAF8,NUMA1,RPS24,SSB,PML,UQCRC2,NPEPPS,WRAP53,TOR1AIP1,RPS27A,RPL37,HDAC8…
1	!	3.57e-09	484	1130	79	0.07	0.163	GO:1901361	BP	2	organic cyclic compound catabolic process	5	UPF1,YBX3,RPL31,UNG,RAPGEF3,XPO1,DIS3,RPL6,RPLP0,HNRNPC,CIRBP,TNRC6B,PSMC1,PSMA7,FAH,PPP2R1A,NUDT1,LSM5,RPL28,RPL19,PSMD3,CASC3,RPL34,MAGOHB,OAS2,CNOT2,RPS12,HBS1L,EIF4G1,RPL22,SMG7,RPS25,EXOSC8,EXOSC9,EXOSC2,MGAT1,RPL27,PSMB7,RPS6,RPS24,AOX1,SSB,HNRNPD,PDE5A,TDG,ANP32A,PSMA5,RPS27A,RPL37,RPL7,RPL30,RPL8,PSMC2,RPL29,PSMD6,RPL9,RPS14,NUDT5,UBB,RPS9,PDE7B,NUDT4,RPL15,RPS27,EXOSC4,RPS23,DPYD,RPL14,H…
1	!	4.63e-09	1717	1130	196	0.173	0.114	GO:1901575	BP	2	organic substance catabolic process	4	HECW1,UPF1,LAMP2,PNPLA4,RHBDF1,POMT2,DCN,WWTR1,CD44,SNX1,PIAS1,VCAN,CLEC16A,JKAMP,YBX3,GPC1,PFKP,NEDD4,RPL31,ALDH3A2,DERL2,MGLL,ENO1,PLD1,UNG,PPP2R5C,RAPGEF3,HSP90AA1,GSK3B,XPO1,DIS3,CYLD,RPL6,ANAPC5,RPLP0,HNRNPC,ECHDC1,AAAS,CRAT,SH3GLB1,CIRBP,GGA1,TNRC6B,PYGL,PSMC1,PSMA7,TBL1X,TIMP1,N4BP1,UBE2I,BFAR,FAH,DECR1,SNRNP70,OAZ1,AKT2,PPP2R1A,NUDT1,LSM5,SUFU,RPL28,RPL19,PSMD3,CASC3,SMURF2,UBE2D3,RPL34,C…
1	!	4.74e-09	1706	1130	195	0.173	0.114	GO:0042886	BP	2	amide transport	6	UPF1,LAMP2,RHBDF1,POLA2,BID,RUFY3,WWTR1,NR1H3,SNX1,APBA2,ZFYVE16,IL17RB,SEC61A1,MON2,U2AF2,SEC61A2,NEDD4,RPL31,ATP6AP1,SREBF1,DERL2,PIK3C3,RAPGEF3,DNM2,HSP90AA1,HSPB11,GSK3B,XPO1,CYLD,CTTN,GNAS,DYNLL1,RPL6,RPLP0,NECAP1,EXOC1,SNAP23,AAAS,SH3GLB1,GGA1,HPS4,MICALL1,SYNGR1,IFT27,PPM1A,SRSF5,SRP54,SLC17A9,MAPK3,NUTF2,COG4,GGA2,GSDMD,OAZ1,OLFM2,TIMM50,AKT2,BET1,SNX8,GLI3,PPP3CB,SUFU,RPL28,RPL19,CASC3,U…
1	!	1.02e-08	550	1130	85	0.075	0.155	GO:0072594	BP	2	establishment of protein localization to organelle	7	LAMP2,POLA2,BID,WWTR1,ZFYVE16,SEC61A1,U2AF2,NEDD4,RPL31,SREBF1,HSP90AA1,GSK3B,CYLD,DYNLL1,RPL6,RPLP0,SH3GLB1,HPS4,PPM1A,SRP54,SLC17A9,MAPK3,NUTF2,PIH1D1,TIMM50,GLI3,MAPK8,SUFU,RPL28,RPL19,UBE2D3,RPL34,RPS12,H2AFY,BCL6,SPTBN1,RPL22,RPS25,OPTN,PEX1,RPL27,TIMM17A,PSMB7,RPS6,RPS24,PML,UQCRC2,NPEPPS,WRAP53,RPS27A,RPL37,TERF1,RPL7,RPL30,NRG1,UBE2J2,U2AF1,LMNA,VPS28,RPL8,RPL29,RPL9,RPS14,SPIDR,MFF,HSPA4…
1	!	1.28e-08	459	1130	75	0.066	0.163	GO:0034660	BP	2	ncRNA metabolic process	8	LAS1L,SARS,TARBP1,GATB,RPL31,DIS3,DIMT1,RPL6,RPLP0,POLR2E,PES1,SNU13,TRMU,CDK5RAP1,USB1,PIH1D1,TRDMT1,RPL28,RPL19,UTP6,RPL34,RPS12,THG1L,RARS,H2AFY,RPL22,RPS25,EXOSC8,TRMT1L,EXOSC9,GTPBP3,EXOSC2,RPL27,YARS,DDX56,IMP4,RPS6,TAF8,RPS24,SSB,WARS,INTS3,RPS27A,RPL37,NHP2,RPL7,INTS4,RPL30,RPL8,RPL29,RPL9,RPS14,SNAPC3,TSR1,RPS9,NABP1,RPL15,HRAS,ZBTB8OS,RPS27,EXOSC4,GEMIN4,MRPS11,SP1,RPS23,RPL14,ADAT2,RPL…
1	!	1.32e-08	13166	1130	1008	0.892	0.077	GO:0009987	BP	2	cellular process	2	LAS1L,HECW1,ALS2,AK2,FKBP4,KDM1A,UPF1,MSL3,LAMP2,ZNF263,FARP2,PNPLA4,ST7L,RHBDF1,LUC7L,SPAG9,RHOBTB2,REV3L,POMT2,NISCH,TSPAN9,WIZ,DCN,PPP5C,BRCA1,ERCC1,PGM3,POLA2,SLC30A9,BID,RUFY3,WWTR1,AQR,NR1H3,CD44,SNX1,HMGB3,GRN,SARS,ZCCHC8,PIAS1,APBA2,BOD1L1,TRIO,VCAN,CLEC16A,ZFYVE16,RAI14,TDP1,CNTLN,CTPS2,WWC3,MAP4,HDAC9,CC2D2A,ELN,JKAMP,MCUR1,LIMA1,LETMD1,HEBP2,EIF2AK2,IL17RB,MTA3,SEC61A1,UNKL,TARBP1,GATB…
1	!	2.76e-08	628	1130	92	0.081	0.146	GO:0016032	BP	2	viral process	5	EIF2AK2,NEDD4,RPL31,UNG,FBLN1,XPO1,DYNLL1,RPL6,RPLP0,TFAP4,AAAS,POLR2E,LGALS1,PSMA7,MAPK3,UBE2I,CRTC1,FKBP8,EIF4H,TRIM14,RPL28,RPL19,PFN1,RPL34,CD81,OAS3,HCFC2,RPS12,TRIM38,UBE3A,EIF4G1,RPL22,HDAC1,CD46,RPS25,UBN1,RPL27,ANKRD17,RTN3,KRT7,SP110,CALCOCO2,TANK,PSMB7,RPS6,RPS24,SSB,PML,RPS27A,RPL37,RPL7,ITGB1,BICD1,ELMO1,RPL30,NLRX1,FDPS,VPS28,RPL8,PSMC2,NXF1,RPL29,IFI16,RPL9,RPS14,BTRC,FAM111A,PDCD6…
1	!	5.79e-08	4319	1130	402	0.356	0.093	GO:0034645	BP	2	cellular macromolecule biosynthetic process	5	KDM1A,UPF1,MSL3,ZNF263,REV3L,POMT2,WIZ,DCN,PPP5C,BRCA1,PGM3,POLA2,SLC30A9,WWTR1,NR1H3,HMGB3,SARS,PIAS1,BOD1L1,VCAN,ZFYVE16,WWC3,HDAC9,EIF2AK2,MTA3,TARBP1,GATB,YBX3,SFSWAP,U2AF2,RFXANK,TP53BP1,NEDD4,MNT,RPL31,TCF3,SREBF1,SMC1A,ENO1,PIK3C3,RUNX1T1,DNM2,SMARCA2,HSP90AA1,SMARCD3,NFE2L1,GSK3B,XPO1,CYLD,EIF3I,POMGNT1,DYNLL1,RPL6,RPLP0,FUS,ZNF302,PAPOLA,TFAP4,HNRNPC,LRRFIP2,AAAS,IL11,CREM,CIRBP,POLR2E,P…
1	!	1.04e-07	683	1130	96	0.085	0.141	GO:0044403	BP	2	symbiosis, encompassing mutualism through parasitism	4	EIF2AK2,NEDD4,RPL31,UNG,FBLN1,XPO1,DYNLL1,RPL6,RPLP0,TFAP4,AAAS,POLR2E,LGALS1,PSMA7,MAPK3,UBE2I,CRTC1,FKBP8,EIF4H,TRIM14,RPL28,RPL19,PFN1,RPL34,CD81,OAS3,GAPDH,HCFC2,RPS12,TRIM38,UBE3A,EIF4G1,RPL22,HDAC1,CD46,RPS25,UBN1,RPL27,ANKRD17,RTN3,KRT7,SP110,CALCOCO2,TANK,PSMB7,RPS6,RPS24,SSB,PML,RPS27A,RPL37,RPL7,ITGB1,BICD1,ELMO1,RPL30,NLRX1,FDPS,VPS28,RPL8,PSMC2,NXF1,RPL29,IFI16,RPL9,RPS14,SUGT1,BTRC,F…
1	!	1.51e-07	4439	1130	409	0.362	0.092	GO:0009059	BP	2	macromolecule biosynthetic process	5	KDM1A,UPF1,MSL3,ZNF263,REV3L,POMT2,WIZ,DCN,PPP5C,BRCA1,PGM3,POLA2,SLC30A9,WWTR1,NR1H3,HMGB3,SARS,PIAS1,BOD1L1,VCAN,ZFYVE16,WWC3,HDAC9,EIF2AK2,MTA3,TARBP1,GATB,YBX3,SFSWAP,U2AF2,GPC1,RFXANK,TP53BP1,NEDD4,MNT,RPL31,TCF3,SREBF1,SMC1A,ENO1,PIK3C3,RUNX1T1,DNM2,SMARCA2,HSP90AA1,SMARCD3,NFE2L1,GSK3B,XPO1,CYLD,EIF3I,POMGNT1,DYNLL1,RPL6,RPLP0,FUS,ZNF302,PAPOLA,TFAP4,HNRNPC,LRRFIP2,AAAS,SUCO,IL11,CREM,CIRB…
1	!	2.43e-07	14466	1130	1076	0.952	0.074	GO:0003674	MF	1	molecular_function	1	LAS1L,CD99,HECW1,ALS2,AK2,FKBP4,KDM1A,UPF1,MSL3,LAMP2,ZNF263,FARP2,PNPLA4,RHBDF1,LUC7L,SPAG9,RHOBTB2,REV3L,POMT2,NISCH,TSPAN9,WIZ,DCN,PPP5C,BRCA1,ERCC1,PGM3,POLA2,SLC30A9,BID,RUFY3,WWTR1,AQR,NR1H3,CD44,VEZT,SNX1,HMGB3,GRN,SARS,ZCCHC8,PIAS1,APBA2,TRIO,VCAN,CLEC16A,ZFYVE16,TDP1,CNTLN,CTPS2,WWC3,MAP4,HDAC9,NOP16,ELN,JKAMP,MCUR1,LIMA1,LETMD1,HEBP2,PLEKHA5,EIF2AK2,IL17RB,MTA3,SEC61A1,UNKL,TARBP1,GATB,…
1	!	2.67e-07	2367	1130	244	0.216	0.103	GO:0022607	BP	2	cellular component assembly	4	FKBP4,FARP2,LUC7L,SPAG9,WIZ,PPP5C,BRCA1,ERCC1,BID,WWTR1,PIAS1,MAP4,CC2D2A,ELN,LIMA1,EIF2AK2,SFSWAP,GPC1,SLC9A3R2,NDUFB4,MYLK,TP53BP1,BCS1L,PLD1,PIK3C3,VDAC3,RAPGEF3,DNM2,HSP90AA1,CDC14B,HSPB11,COBLL1,GSK3B,CYLD,YTHDC1,EIF3I,CTTN,ADD1,DYNLL1,RPL6,PXN,TFAP4,SNAP23,SH3GLB1,CIRBP,PPM1F,HPS4,SNU13,IFT27,PPM1A,SRSF5,PSMC1,SRP54,MAPK3,COG4,NPRL3,DMXL2,DECR1,GSDMD,KCTD9,PIH1D1,PPP2R1A,CRTC1,BET1,EIF4H,HP…
1	!	3.45e-07	4438	1130	407	0.36	0.092	GO:0044267	BP	2	cellular protein metabolic process	5	HECW1,ALS2,FKBP4,KDM1A,UPF1,MSL3,LAMP2,RHBDF1,SPAG9,POMT2,DCN,PPP5C,BRCA1,PGM3,BID,WWTR1,NR1H3,CD44,SARS,PIAS1,TRIO,VCAN,CLEC16A,HDAC9,JKAMP,EIF2AK2,MTA3,UNKL,GATB,YBX3,U2AF2,MYLK,TP53BP1,MAST4,NEDD4,RPL31,ATP6AP1,SREBF1,DERL2,ALPK1,ENO1,FBLN1,PIK3C3,PPP2R5C,RAPGEF3,HSP90AA1,UBA5,CDC14B,GSK3B,CYLD,EIF3I,POMGNT1,RPL6,ANAPC5,RPLP0,TFAP4,LAMB1,AAAS,IL11,CIRBP,POLR2E,PPM1F,GRK3,GGA1,LGALS1,TNRC6B,PIG…
1	!	3.58e-07	2002	1130	213	0.188	0.106	GO:0051128	BP	2	regulation of cellular component organization	4	FKBP4,KDM1A,UPF1,FARP2,ST7L,DCN,BRCA1,ERCC1,BID,RUFY3,NR1H3,CD44,CLEC16A,ZFYVE16,MAP4,ELN,LIMA1,EIF2AK2,IL17RB,U2AF2,RASSF1,NEDD4,SREBF1,DERL2,ENO1,PLD1,FBLN1,VDAC3,RAPGEF3,DNM2,EPB41L2,SMARCA2,HSP90AA1,CDC14B,GSK3B,XPO1,CYLD,CTTN,ADD1,DYNLL1,HNRNPC,SH3GLB1,PPM1F,LGALS1,HPS4,PPM1A,PSMC1,SLC17A9,STK24,MAPK3,DHODH,NPRL3,PIH1D1,AKT2,PPP2R1A,CRTC1,MAPK8,RPL28,PFN1,PMP22,UBE2D3,CRYAB,CHORDC1,MDM1,CNOT…
1	!	4.34e-07	721	1130	98	0.087	0.136	GO:0044419	BP	2	interspecies interaction between organisms	3	EIF2AK2,NEDD4,RPL31,UNG,FBLN1,XPO1,DYNLL1,RPL6,RPLP0,TFAP4,AAAS,POLR2E,LGALS1,PSMA7,MAPK3,UBE2I,GSDMD,CRTC1,FKBP8,EIF4H,TRIM14,RPL28,RPL19,PFN1,RPL34,CD81,OAS3,GAPDH,HCFC2,RPS12,TRIM38,UBE3A,EIF4G1,RPL22,HDAC1,CD46,RPS25,UBN1,RPL27,ANKRD17,RTN3,KRT7,SP110,CALCOCO2,TANK,PSMB7,RPS6,RPS24,SSB,PML,RPS27A,RPL37,RPL7,ITGB1,BICD1,ELMO1,RPL30,NLRX1,FDPS,VPS28,RPL8,PSMC2,NXF1,RPL29,IFI16,RPL9,RPS14,SUGT1,…
1	!	4.8e-07	1961	1130	209	0.185	0.107	GO:0071705	BP	2	nitrogen compound transport	5	UPF1,LAMP2,RHBDF1,NISCH,POLA2,BID,RUFY3,WWTR1,NR1H3,SNX1,APBA2,ZFYVE16,IL17RB,SEC61A1,MON2,SLC6A16,U2AF2,SEC61A2,NEDD4,RPL31,ATP6AP1,SREBF1,DERL2,PIK3C3,VDAC3,RAPGEF3,DNM2,HSP90AA1,HSPB11,GSK3B,XPO1,CYLD,CTTN,GNAS,DYNLL1,RPL6,RPLP0,NECAP1,EXOC1,SLC7A8,SNAP23,AAAS,SH3GLB1,GGA1,HPS4,MICALL1,SYNGR1,IFT27,PPM1A,SRSF5,SRP54,SLC17A9,MAPK3,NUTF2,COG4,GGA2,GSDMD,OAZ1,OLFM2,TIMM50,AKT2,BET1,SNX8,GLI3,PPP3…
1	!	5.84e-07	584	1130	84	0.074	0.144	GO:0005198	MF	1	structural molecule activity	2	SPAG9,VCAN,WWC3,MAP4,ELN,SLC9A3R2,RPL31,FBLN1,EPB41L2,ADD1,RPL6,RPLP0,LAMB1,RPL28,RPL19,MRPL27,RPL34,CRYAB,RPS12,MRPS30,EIF4G1,EPB41L5,SPTBN1,MRPL37,RPL22,SORBS3,TUBGCP3,RPL27,ANXA1,KRT7,RPS6,NUMA1,TUBGCP4,RPS24,FRMD6,TPM1,TPM3,RPS27A,RPL37,RPL7,LAMTOR1,BICD1,SAV1,OBSCN,SORBS2,MMS19,RPL30,CDC42SE2,LMNA,RPL8,RPL29,MRPL55,MRPS18C,ARPC2,RPL9,RPS14,FBN1,COL3A1,RPS9,COL24A1,TLN2,EFEMP2,RPL15,TUBB6,RPS…
1	!	8.78e-07	1507	1130	169	0.15	0.112	GO:0065003	BP	2	macromolecular complex assembly	5	FKBP4,FARP2,LUC7L,SPAG9,WIZ,PPP5C,ERCC1,BID,PIAS1,ELN,EIF2AK2,SFSWAP,SLC9A3R2,NDUFB4,TP53BP1,BCS1L,DNM2,HSP90AA1,COBLL1,GSK3B,CYLD,YTHDC1,EIF3I,CTTN,ADD1,RPL6,PXN,TFAP4,SNAP23,SH3GLB1,CIRBP,SNU13,PPM1A,SRSF5,PSMC1,SRP54,MAPK3,COG4,DMXL2,DECR1,GSDMD,KCTD9,PIH1D1,PPP2R1A,CRTC1,BET1,EIF4H,SH3PXD2A,PFN1,LUC7L3,CRYAB,CTSC,PPP6R3,CNOT2,SRSF9,FBXO5,SOD2,ZNF451,WASF1,VEGFA,THG1L,H2AFY,DPYSL3,CRBN,EIF4G1,…
1	!	9.51e-07	248	1130	47	0.042	0.19	GO:0045296	MF	1	cadherin binding	5	SNX1,LIMA1,SLC9A3R2,PFKP,ENO1,COBLL1,CTTN,ADD1,RPL6,SH3GLB1,MICALL1,STK24,EIF4H,PFN1,RPL34,RARS,EIF4G1,SPTBN1,CD46,TJP2,CALD1,PAICS,MPRIP,NUMB,ARGLU1,ANXA1,FLNB,FAM129B,SH3GLB2,ITGB1,TWF1,CAST,TAGLN2,RPL29,GLOD4,SLC3A2,ATXN2L,RPL15,CKAP5,RUVBL1,EPS8L2,PLEC,PDXDC1,EXOC3,ANXA2,RPL14,SPTAN1
1	!	9.92e-07	2277	1130	234	0.207	0.103	GO:0010605	BP	2	negative regulation of macromolecule metabolic process	5	KDM1A,UPF1,MSL3,ZNF263,DCN,PPP5C,BRCA1,ERCC1,WWTR1,NR1H3,CD44,SARS,PIAS1,CLEC16A,WWC3,HDAC9,EIF2AK2,MTA3,YBX3,SFSWAP,U2AF2,TP53BP1,NEDD4,MNT,RPL31,TCF3,SREBF1,SMC1A,DERL2,ENO1,FBLN1,RUNX1T1,SMARCA2,GSK3B,XPO1,DIS3,RPL6,ANAPC5,RPLP0,TFAP4,HNRNPC,AAAS,CREM,CIRBP,POLR2E,PPM1F,RBFOX2,TNRC6B,PPM1A,PSMC1,YY1,PSMA7,CDK5RAP1,TBL1X,TIMP1,N4BP1,ZNF423,UBE2I,SNRNP70,PIH1D1,PPP2R1A,FKBP8,LSM5,GLI3,SUFU,GTPBP…
1	!	2.38e-06	4210	1130	385	0.341	0.091	GO:0044271	BP	2	cellular nitrogen compound biosynthetic process	5	AK2,KDM1A,UPF1,MSL3,ZNF263,REV3L,DCN,PPP5C,BRCA1,PGM3,POLA2,SLC30A9,WWTR1,NR1H3,HMGB3,SARS,PIAS1,ZFYVE16,CTPS2,WWC3,HDAC9,EIF2AK2,MTA3,TARBP1,GATB,YBX3,SFSWAP,U2AF2,RFXANK,TP53BP1,NEDD4,MNT,RPL31,TCF3,SREBF1,ENO1,RUNX1T1,DNM2,SMARCA2,HSP90AA1,SMARCD3,NFE2L1,XPO1,CYLD,EIF3I,GNAS,DYNLL1,RPL6,RPLP0,FUS,ZNF302,SPTLC1,PAPOLA,TFAP4,HNRNPC,LRRFIP2,AAAS,IL11,CREM,CIRBP,POLR2E,PPM1F,RBFOX2,ASCC2,TNRC6B,PO…
1	!	3.18e-06	779	1130	101	0.089	0.13	GO:0009894	BP	2	regulation of catabolic process	4	UPF1,RHBDF1,DCN,SNX1,PIAS1,CLEC16A,YBX3,U2AF2,NEDD4,SREBF1,DERL2,RAPGEF3,GSK3B,XPO1,DIS3,CTTN,ANAPC5,SPTLC1,EXOC1,HNRNPC,AAAS,SH3GLB1,CIRBP,GGA1,TNRC6B,PSMC1,PSMA7,SLC17A9,TIMP1,MAPK3,N4BP1,NPRL3,SNRNP70,OAZ1,AKT2,MAPK8,SUFU,RPL28,PSMD3,CTSC,CD81,GAPDH,FBXO5,UBE3A,EIF4G1,TMEM59,SMG7,ATP6V0B,FBXL5,EXOSC8,TWIST1,VPS26A,OPTN,LRP1,EXOSC9,CDC16,DDA1,EXOSC2,EXOC4,SERPINE2,CALCOCO2,PSMB7,IL33,HNRNPD,ANP…
1	!	4.3e-06	1749	1130	187	0.165	0.107	GO:0043933	BP	2	macromolecular complex subunit organization	4	FKBP4,UPF1,LAMP2,FARP2,LUC7L,SPAG9,WIZ,PPP5C,ERCC1,BID,PIAS1,CLEC16A,ELN,LIMA1,EIF2AK2,SFSWAP,SLC9A3R2,NDUFB4,TP53BP1,BCS1L,DNM2,HSP90AA1,SMARCD3,COBLL1,GSK3B,CYLD,YTHDC1,EIF3I,CTTN,ADD1,RPL6,PXN,TFAP4,SNAP23,SH3GLB1,CIRBP,SNU13,PPM1A,SRSF5,PSMC1,SRP54,MAPK3,COG4,DMXL2,DECR1,GSDMD,KCTD9,PIH1D1,PPP2R1A,CRTC1,BET1,EIF4H,SH3PXD2A,PFN1,MRPL27,LUC7L3,CRYAB,CTSC,PPP6R3,CNOT2,SRSF9,FBXO5,SOD2,ZNF451,WAS…
1	!	5.25e-06	4301	1130	390	0.345	0.091	GO:0048519	BP	2	negative regulation of biological process	3	HECW1,FKBP4,KDM1A,UPF1,MSL3,ZNF263,ST7L,RHBDF1,LUC7L,NISCH,DCN,PPP5C,BRCA1,ERCC1,BID,RUFY3,WWTR1,NR1H3,CD44,HMGB3,SARS,PIAS1,CLEC16A,WWC3,MAP4,HDAC9,LIMA1,EIF2AK2,MTA3,YBX3,SFSWAP,U2AF2,GPC1,TP53BP1,RASSF1,NEDD4,MNT,RPL31,TCF3,SREBF1,SMC1A,DERL2,ENO1,UNG,FBLN1,PPP2R5C,RUNX1T1,RAPGEF3,DNM2,SMARCA2,CDC14B,DLG3,GSK3B,XPO1,DIS3,CYLD,CTTN,ADD1,GNAS,DYNLL1,RPL6,ANAPC5,RPLP0,TFAP4,HNRNPC,AAAS,IL11,CREM,…
1	!	5.92e-06	663	1130	89	0.079	0.134	GO:0031329	BP	2	regulation of cellular catabolic process	5	UPF1,RHBDF1,DCN,PIAS1,CLEC16A,YBX3,U2AF2,NEDD4,SREBF1,DERL2,RAPGEF3,GSK3B,XPO1,DIS3,CTTN,ANAPC5,SPTLC1,EXOC1,HNRNPC,SH3GLB1,CIRBP,TNRC6B,PSMC1,PSMA7,SLC17A9,TIMP1,MAPK3,N4BP1,NPRL3,SNRNP70,AKT2,MAPK8,SUFU,RPL28,PSMD3,CTSC,CD81,GAPDH,FBXO5,UBE3A,EIF4G1,TMEM59,SMG7,ATP6V0B,FBXL5,EXOSC8,TWIST1,VPS26A,OPTN,LRP1,EXOSC9,CDC16,DDA1,EXOSC2,EXOC4,CALCOCO2,PSMB7,IL33,HNRNPD,ANP32A,PML,PSMA5,RPS27A,CISD2,LA…
1	!	7.21e-06	92	1130	25	0.022	0.272	GO:0031123	BP	2	RNA 3'-end processing	9	U2AF2,SNRPA,PAPOLA,SRSF5,PABPC1L,USB1,CASC3,MAGOHB,SRSF9,SRSF3,PAPOLG,SRSF7,SRSF4,SRSF11,EXOSC8,DDX39A,EXOSC9,SRSF6,EXOSC2,SRRM1,SSB,RNF20,U2AF1,CHTOP,EXOSC4
1	!	8.42e-06	391	1130	61	0.054	0.156	GO:0050839	MF	1	cell adhesion molecule binding	4	NISCH,SNX1,LIMA1,SLC9A3R2,PFKP,ENO1,COBLL1,CTTN,ADD1,RPL6,PXN,SH3GLB1,MICALL1,STK24,EIF4H,PFN1,RPL34,FGF1,RARS,EIF4G1,SPTBN1,LGALS8,CD46,TJP2,ITGB1BP1,TGFBI,CALD1,PAICS,MPRIP,NUMB,ARGLU1,ANXA1,FLNB,GPNMB,FAM129B,THBS1,ADAM10,FBLN5,SH3GLB2,ITGB1,TWF1,DST,CAST,NRG1,TAGLN2,RPL29,FBN1,GLOD4,SLC3A2,ATXN2L,COL3A1,RPL15,CKAP5,RUVBL1,EPS8L2,PLEC,PDXDC1,EXOC3,ANXA2,RPL14,SPTAN1
1	!	1.05e-05	5365	1130	468	0.414	0.087	GO:1901576	BP	2	organic substance biosynthetic process	4	AK2,KDM1A,UPF1,MSL3,ZNF263,REV3L,POMT2,WIZ,DCN,PPP5C,BRCA1,PGM3,POLA2,SLC30A9,WWTR1,NR1H3,HMGB3,SARS,PIAS1,BOD1L1,VCAN,ZFYVE16,CTPS2,WWC3,HDAC9,EIF2AK2,MTA3,TARBP1,GATB,YBX3,SFSWAP,U2AF2,GPC1,RFXANK,TP53BP1,NEDD4,MNT,RPL31,TCF3,ALDH3A2,SREBF1,SMC1A,MGLL,ENO1,PLD1,PIK3C3,SYNJ2,RUNX1T1,DNM2,SMARCA2,HSP90AA1,SMARCD3,NFE2L1,GSK3B,XPO1,CYLD,EIF3I,POMGNT1,GNAS,DYNLL1,RPL6,RPLP0,FUS,ZNF302,SPTLC1,PAPOLA…
1	!	1.08e-05	14464	1130	1071	0.948	0.074	GO:0008150	BP	2	biological_process	1	LAS1L,CD99,HECW1,ALS2,AK2,FKBP4,KDM1A,UPF1,MSL3,LAMP2,ZNF263,FARP2,PNPLA4,ST7L,RHBDF1,LUC7L,SPAG9,RHOBTB2,REV3L,POMT2,NISCH,TSPAN9,WIZ,DCN,PPP5C,BRCA1,ERCC1,PGM3,POLA2,SLC30A9,BID,RUFY3,WWTR1,AQR,NR1H3,CD44,SNX1,HMGB3,GRN,SARS,ZCCHC8,PIAS1,APBA2,BOD1L1,TRIO,VCAN,CLEC16A,ZFYVE16,RAI14,TDP1,CNTLN,CTPS2,WWC3,MAP4,HDAC9,NOP16,CC2D2A,ELN,JKAMP,MCUR1,LIMA1,LETMD1,HEBP2,PLEKHA5,EIF2AK2,IL17RB,MTA3,SEC61…
1	!	1.26e-05	5277	1130	461	0.408	0.087	GO:0044249	BP	2	cellular biosynthetic process	4	AK2,KDM1A,UPF1,MSL3,ZNF263,REV3L,POMT2,WIZ,DCN,PPP5C,BRCA1,PGM3,POLA2,SLC30A9,WWTR1,NR1H3,HMGB3,SARS,PIAS1,BOD1L1,VCAN,ZFYVE16,CTPS2,WWC3,HDAC9,EIF2AK2,MTA3,TARBP1,GATB,YBX3,SFSWAP,U2AF2,RFXANK,TP53BP1,NEDD4,MNT,RPL31,TCF3,ALDH3A2,SREBF1,SMC1A,MGLL,ENO1,PLD1,PIK3C3,SYNJ2,RUNX1T1,DNM2,SMARCA2,HSP90AA1,SMARCD3,NFE2L1,GSK3B,XPO1,CYLD,EIF3I,POMGNT1,GNAS,DYNLL1,RPL6,RPLP0,FUS,ZNF302,SPTLC1,PAPOLA,TFAP…
1	!	1.52e-05	1030	1130	122	0.108	0.118	GO:0033043	BP	2	regulation of organelle organization	5	FKBP4,KDM1A,UPF1,DCN,BRCA1,ERCC1,BID,CLEC16A,MAP4,ELN,LIMA1,U2AF2,RASSF1,SREBF1,VDAC3,RAPGEF3,DNM2,CDC14B,GSK3B,XPO1,CYLD,CTTN,ADD1,DYNLL1,HNRNPC,SH3GLB1,PPM1F,HPS4,SLC17A9,MAPK3,DHODH,NPRL3,PIH1D1,AKT2,MAPK8,RPL28,PFN1,UBE2D3,CHORDC1,MDM1,CNOT2,FBXO5,ZNF451,WASF1,VEGFA,H2AFY,BCL6,SPTBN1,KDM3A,SFPQ,ARHGEF2,ITGB1BP1,PHF19,SORBS3,TWIST1,OPTN,LRP1,MKKS,XRCC3,CDC16,HIP1R,RBSN,TBC1D8B,ANXA1,CALCOCO2,C…
1	!	1.8e-05	52	1130	18	0.016	0.346	GO:0002181	BP	2	cytoplasmic translation	9	YBX3,RPL31,EIF3I,RPL6,EIF4H,RWDD1,EIF4G1,RPL22,UNK,RPL7,DPH7,DPH3,RPL30,RPL8,RPL29,RPL9,RPL15,EIF3K
1	!	1.83e-05	186	1130	37	0.033	0.199	GO:0071826	BP	2	ribonucleoprotein complex subunit organization	5	LUC7L,SFSWAP,HSP90AA1,YTHDC1,EIF3I,RPL6,CIRBP,SNU13,SRSF5,PIH1D1,EIF4H,LUC7L3,CNOT2,SRSF9,SF3B1,SRSF6,DHX30,SCAF11,SNRPG,SNRNP200,MRRF,BICD1,GFM2,RPS14,TSR1,SF1,ATXN2L,RUVBL1,RPS27,EIF3K,GEMIN4,NPM1,MRPS11,SF3A3,RPS27L,PRPF39,BOP1
1	!	2.19e-05	1620	1130	173	0.153	0.107	GO:0033554	BP	2	cellular response to stress	4	FKBP4,KDM1A,UPF1,LAMP2,SPAG9,REV3L,POMT2,PPP5C,BRCA1,ERCC1,SLC30A9,BID,AQR,CD44,BOD1L1,CLEC16A,TDP1,JKAMP,EIF2AK2,SEC61A1,YBX3,MYLK,SEC61A2,TP53BP1,NEDD4,SREBF1,SMC1A,DERL2,ENO1,UNG,PIK3C3,DNM2,HSP90AA1,UBA5,CDC14B,NFE2L1,GSK3B,ADD1,PXN,TFAP4,DNAJB11,TXNL1,AAAS,SH3GLB1,POLR2E,ASCC2,POLE2,PSMC1,YY1,PSMA7,STK24,MAPK3,NPRL3,UBE2I,BFAR,STK3,BRAT1,NUDT1,MAPK8,MAP3K8,PSMD3,DUSP3,UBE2D3,CRYAB,CHORDC1,IT…
1	!	2.51e-05	5928	1130	507	0.449	0.086	GO:1901564	BP	2	organonitrogen compound metabolic process	4	HECW1,ALS2,AK2,FKBP4,KDM1A,UPF1,MSL3,LAMP2,RHBDF1,SPAG9,POMT2,DCN,PPP5C,BRCA1,PGM3,BID,WWTR1,NR1H3,CD44,SNX1,SARS,PIAS1,TRIO,VCAN,CLEC16A,CTPS2,HDAC9,JKAMP,EIF2AK2,MTA3,UNKL,GATB,YBX3,U2AF2,GPC1,NDUFB4,MYLK,PFKP,TP53BP1,MAST4,KCNAB2,NEDD4,RPL31,ATP6AP1,ALDH3A2,SREBF1,EVC,DERL2,ALPK1,ENO1,UNG,FBLN1,PIK3C3,PPP2R5C,RAPGEF3,HSP90AA1,UBA5,CDC14B,DLG3,NFE2L1,GSK3B,XPO1,CYLD,EIF3I,PREP,POMGNT1,ADD1,GNAS…
1	!	2.82e-05	5428	1130	470	0.416	0.087	GO:0009058	BP	2	biosynthetic process	3	AK2,KDM1A,UPF1,MSL3,ZNF263,REV3L,POMT2,WIZ,DCN,PPP5C,BRCA1,PGM3,POLA2,SLC30A9,WWTR1,NR1H3,HMGB3,SARS,PIAS1,BOD1L1,VCAN,ZFYVE16,CTPS2,WWC3,HDAC9,EIF2AK2,MTA3,TARBP1,GATB,YBX3,SFSWAP,U2AF2,GPC1,RFXANK,TP53BP1,NEDD4,MNT,RPL31,TCF3,ALDH3A2,SREBF1,SMC1A,MGLL,ENO1,PLD1,PIK3C3,SYNJ2,RUNX1T1,DNM2,SMARCA2,HSP90AA1,SMARCD3,NFE2L1,GSK3B,XPO1,CYLD,EIF3I,POMGNT1,GNAS,DYNLL1,RPL6,RPLP0,FUS,ZNF302,SPTLC1,PAPOLA…
1	!	3.78e-05	5602	1130	482	0.427	0.086	GO:0019222	BP	2	regulation of metabolic process	3	ALS2,KDM1A,UPF1,MSL3,ZNF263,RHBDF1,SPAG9,POMT2,WIZ,DCN,PPP5C,BRCA1,ERCC1,SLC30A9,BID,WWTR1,NR1H3,CD44,SNX1,HMGB3,SARS,PIAS1,APBA2,CLEC16A,ZFYVE16,WWC3,HDAC9,EIF2AK2,MTA3,TARBP1,YBX3,SFSWAP,U2AF2,RFXANK,TP53BP1,NEDD4,MNT,RPL31,ATP6AP1,TCF3,SREBF1,SMC1A,DERL2,ENO1,UNG,SNRPA,FBLN1,RUNX1T1,RAPGEF3,DNM2,SMARCA2,HSP90AA1,CDC14B,SMARCD3,DLG3,NFE2L1,GSK3B,XPO1,DIS3,CYLD,YTHDC1,EIF3I,CTTN,GNAS,DYNLL1,RPL6…
1	!	4.06e-05	1836	1130	190	0.168	0.103	GO:0019899	MF	1	enzyme binding	4	ALS2,KDM1A,LAMP2,FARP2,SPAG9,BRCA1,BID,PIAS1,TRIO,CNTLN,WWC3,HDAC9,JKAMP,YBX3,U2AF2,RFXANK,SLC9A3R2,NEDD4,ATP6AP1,TCF3,SREBF1,ENO1,UNG,RAPGEF3,DNM2,HSP90AA1,DLG3,GSK3B,XPO1,DIS3,CYLD,ANAPC5,PXN,TFAP4,EXOC1,GGA1,HPS4,SNU13,MICALL1,RIN3,SRSF5,YY1,ACIN1,CDK5RAP1,TIMP1,MAPK3,NUTF2,COTL1,UBE2I,GGA2,BFAR,DMXL2,PIH1D1,GLI3,HPS1,DNMBP,MAPK8,PPP3CB,SUFU,CASC3,PFN1,HDAC5,DUSP3,CTSC,PPP6R3,MADD,FBXO5,SOD2,W…
1	!	4.69e-05	226	1130	41	0.036	0.181	GO:1903311	BP	2	regulation of mRNA metabolic process	7	UPF1,YBX3,SFSWAP,U2AF2,SNRPA,XPO1,DIS3,YTHDC1,PAPOLA,HNRNPC,CIRBP,RBFOX2,TNRC6B,PSMC1,PSMA7,SNRNP70,PSMD3,SRSF9,SRSF3,EIF4G1,SRSF7,SRSF4,RBM25,EXOSC8,EXOSC9,SRSF6,EXOSC2,TRA2B,PSMB7,HNRNPD,ANP32A,PSMA5,RPS27A,SREK1,RNF20,PSMC2,PSMD6,UBB,EXOSC4,NPM1,PSMD12
1	!	5.22e-05	2477	1130	242	0.214	0.098	GO:0009892	BP	2	negative regulation of metabolic process	4	KDM1A,UPF1,MSL3,ZNF263,DCN,PPP5C,BRCA1,ERCC1,WWTR1,NR1H3,CD44,SARS,PIAS1,CLEC16A,WWC3,HDAC9,EIF2AK2,MTA3,YBX3,SFSWAP,U2AF2,TP53BP1,NEDD4,MNT,RPL31,TCF3,SREBF1,SMC1A,DERL2,ENO1,FBLN1,RUNX1T1,SMARCA2,DLG3,GSK3B,XPO1,DIS3,DYNLL1,RPL6,ANAPC5,RPLP0,TFAP4,HNRNPC,AAAS,CREM,CIRBP,POLR2E,PPM1F,RBFOX2,TNRC6B,PPM1A,PSMC1,YY1,PSMA7,CDK5RAP1,TBL1X,TIMP1,N4BP1,ZNF423,UBE2I,SNRNP70,PIH1D1,PPP2R1A,FKBP8,LSM5,GLI…
1	!	5.43e-05	811	1130	100	0.088	0.123	GO:0006518	BP	2	peptide metabolic process	6	UPF1,LAMP2,SARS,EIF2AK2,GATB,YBX3,RPL31,HSP90AA1,EIF3I,RPL6,RPLP0,AAAS,CIRBP,POLR2E,TNRC6B,CDK5RAP1,MAPK3,SNRNP70,AKT2,EIF4H,RPL28,RPL19,CASC3,MRPL27,RPL34,CNOT2,GAPDH,RWDD1,SOD2,RPS12,HBS1L,MRPS30,RARS,FXR1,EIF1B,EIF4G1,MRPL37,RPL22,RPS25,ZNF706,NLN,DNPEP,RPL27,UNK,GSTM3,YARS,MRPL50,RPS6,THBS1,RPS24,HNRNPD,WARS,NCOR1,NPEPPS,WTIP,RPS27A,RPL37,PAM,NHP2,RPL7,C9ORF3,MRRF,DPH7,GSTO1,DPH3,RPL30,EEF1A1…
1	!	5.68e-05	663	1130	86	0.076	0.13	GO:0006412	BP	2	translation	8	UPF1,SARS,EIF2AK2,GATB,YBX3,RPL31,EIF3I,RPL6,RPLP0,AAAS,CIRBP,POLR2E,TNRC6B,CDK5RAP1,MAPK3,AKT2,EIF4H,RPL28,RPL19,CASC3,MRPL27,RPL34,CNOT2,GAPDH,RWDD1,RPS12,HBS1L,MRPS30,RARS,FXR1,EIF1B,EIF4G1,MRPL37,RPL22,RPS25,ZNF706,RPL27,UNK,YARS,MRPL50,RPS6,THBS1,RPS24,HNRNPD,WARS,NCOR1,WTIP,RPS27A,RPL37,NHP2,RPL7,MRRF,DPH7,DPH3,RPL30,EEF1A1,RPL8,RPL29,MRPL55,MRPS18C,RPL9,GFM2,RPS14,GFM1,RPS9,RBM4B,RPL15,RPS…
1	!	6.35e-05	178	1130	35	0.031	0.197	GO:0022618	BP	2	ribonucleoprotein complex assembly	7	LUC7L,SFSWAP,HSP90AA1,YTHDC1,EIF3I,RPL6,CIRBP,SNU13,SRSF5,PIH1D1,EIF4H,LUC7L3,CNOT2,SRSF9,SF3B1,SRSF6,DHX30,SCAF11,SNRPG,SNRNP200,BICD1,RPS14,TSR1,SF1,ATXN2L,RUVBL1,RPS27,EIF3K,GEMIN4,NPM1,MRPS11,SF3A3,RPS27L,PRPF39,BOP1
1	!	6.53e-05	2347	1130	231	0.204	0.098	GO:0043168	MF	1	anion binding	4	AK2,FKBP4,KDM1A,UPF1,RHOBTB2,NISCH,PPP5C,CD44,SNX1,SARS,TRIO,VCAN,ZFYVE16,CTPS2,PLEKHA5,EIF2AK2,GATB,GPC1,MYLK,PFKP,MAST4,ATP2B1,ATP6AP1,SMC1A,ALPK1,BCS1L,PLD1,PIK3C3,RAPGEF3,DNM2,RABL2B,SMARCA2,HSP90AA1,UBA5,GSK3B,GNAS,SPTLC1,PAPOLA,EXOC1,ABCC6,CCDC80,SH3GLB1,GRK3,MICALL1,IFT27,TRMU,PYGL,PSMC1,SRP54,STK24,MAPK3,DHODH,UBE2I,ATP8B4,DECR1,STK3,GSDMD,MCM4,AKT2,SNX8,PCOLCE,MAPK8,GTPBP4,SH3PXD2A,MAP3K…
1	!	6.73e-05	3875	1130	351	0.311	0.091	GO:0010468	BP	2	regulation of gene expression	5	KDM1A,UPF1,MSL3,ZNF263,DCN,BRCA1,SLC30A9,WWTR1,NR1H3,HMGB3,SARS,PIAS1,APBA2,ZFYVE16,WWC3,HDAC9,EIF2AK2,MTA3,TARBP1,YBX3,SFSWAP,U2AF2,RFXANK,TP53BP1,NEDD4,MNT,RPL31,TCF3,SREBF1,ENO1,SNRPA,RUNX1T1,DNM2,SMARCA2,SMARCD3,NFE2L1,XPO1,DIS3,CYLD,YTHDC1,EIF3I,DYNLL1,RPL6,RPLP0,FUS,ZNF302,PAPOLA,TFAP4,HNRNPC,LRRFIP2,AAAS,IL11,CREM,CIRBP,POLR2E,PPM1F,RBFOX2,ASCC2,TNRC6B,PPM1A,SRSF5,PSMC1,YY1,PABPC1L,PSMA7,C…
1	!	7.37e-05	179	1130	35	0.031	0.196	GO:0006403	BP	2	RNA localization	4	UPF1,U2AF2,XPO1,AAAS,SRSF5,YY1,NUTF2,PIH1D1,CASC3,MAGOHB,SRSF9,SRSF3,SRSF7,SRSF4,SMG7,SRSF11,ENY2,DDX39A,SRSF6,EXOSC2,SRRM1,RBMX2,FLOT1,SSB,WRAP53,NHP2,TERF1,BICD1,U2AF1,CHTOP,NXF1,NUDT4,CKAP5,RUVBL1,NPM1
1	!	9.66e-05	1512	1130	161	0.142	0.106	GO:0007049	BP	2	cell cycle	3	UPF1,WIZ,PPP5C,BRCA1,ERCC1,POLA2,BID,PIAS1,CNTLN,MAP4,MTA3,TP53BP1,RASSF1,MNT,SMC1A,PIK3C3,DNM2,EPB41L2,HSP90AA1,CDC14B,SMARCD3,XPO1,CYLD,DYNLL1,ANAPC5,TFAP4,AAAS,SH3GLB1,PES1,POLE2,PPM1A,SRSF5,PSMC1,PSMA7,CDK5RAP1,STK24,MAPK3,UBE2I,STK3,MCM4,AKT2,PPP2R1A,HBP1,GTPBP4,MAP3K8,PSMD3,DUSP3,CHORDC1,MADD,MDM1,CNOT2,CDCA3,FBXO5,CCNC,PTP4A1,H2AFY,BCL6,EIF4G1,SPTBN1,STK25,ORC2,ARID3A,SFPQ,ARHGEF2,SSX2IP,P…
1	!	0.000125	685	1130	87	0.077	0.127	GO:0043043	BP	2	peptide biosynthetic process	7	UPF1,SARS,EIF2AK2,GATB,YBX3,RPL31,EIF3I,RPL6,RPLP0,AAAS,CIRBP,POLR2E,TNRC6B,CDK5RAP1,MAPK3,AKT2,EIF4H,RPL28,RPL19,CASC3,MRPL27,RPL34,CNOT2,GAPDH,RWDD1,RPS12,HBS1L,MRPS30,RARS,FXR1,EIF1B,EIF4G1,MRPL37,RPL22,RPS25,ZNF706,RPL27,UNK,YARS,MRPL50,RPS6,THBS1,RPS24,HNRNPD,WARS,NCOR1,WTIP,RPS27A,RPL37,NHP2,RPL7,MRRF,DPH7,DPH3,RPL30,EEF1A1,RPL8,RPL29,MRPL55,MRPS18C,RPL9,GFM2,RPS14,GFM1,RPS9,RBM4B,RPL15,RPS…
1	!	0.000166	160	1130	32	0.028	0.2	GO:0051168	BP	2	nuclear export	7	UPF1,U2AF2,RAPGEF3,GSK3B,XPO1,AAAS,PPM1A,SRSF5,NUTF2,CASC3,MAGOHB,SRSF9,SRSF3,SRSF7,SRSF4,SMG7,SRSF11,ENY2,DDX39A,SRSF6,ATXN1,SRRM1,RBMX2,SSB,U2AF1,CHTOP,NXF1,XPO6,MALT1,NUDT4,NPM1,GAS6
1	!	0.000205	5165	1130	445	0.394	0.086	GO:0060255	BP	2	regulation of macromolecule metabolic process	4	ALS2,KDM1A,UPF1,MSL3,ZNF263,RHBDF1,SPAG9,POMT2,WIZ,DCN,PPP5C,BRCA1,ERCC1,SLC30A9,BID,WWTR1,NR1H3,CD44,SNX1,HMGB3,SARS,PIAS1,APBA2,CLEC16A,ZFYVE16,WWC3,HDAC9,EIF2AK2,MTA3,TARBP1,YBX3,SFSWAP,U2AF2,RFXANK,TP53BP1,NEDD4,MNT,RPL31,ATP6AP1,TCF3,SREBF1,SMC1A,DERL2,ENO1,UNG,SNRPA,FBLN1,RUNX1T1,RAPGEF3,DNM2,SMARCA2,HSP90AA1,CDC14B,SMARCD3,NFE2L1,GSK3B,XPO1,DIS3,CYLD,YTHDC1,EIF3I,GNAS,DYNLL1,RPL6,ANAPC5,RP…
1	!	0.000214	966	1130	112	0.099	0.116	GO:0051726	BP	2	regulation of cell cycle	4	WIZ,BRCA1,BID,MTA3,TP53BP1,RASSF1,MNT,SMC1A,PIK3C3,HSP90AA1,CDC14B,SMARCD3,XPO1,CYLD,DYNLL1,ANAPC5,TFAP4,SH3GLB1,PES1,PPM1A,SRSF5,PSMC1,PSMA7,CDK5RAP1,STK24,STK3,AKT2,PPP2R1A,HBP1,GTPBP4,MAP3K8,PSMD3,DUSP3,CHORDC1,MADD,MDM1,CNOT2,FBXO5,CCNC,H2AFY,BCL6,EIF4G1,STK25,ARID3A,SFPQ,PLAGL1,USP22,XRCC3,CDC16,HAUS8,ANKRD17,PCNA,CCNH,ANXA1,TBX3,GPNMB,CDK5RAP2,PSMB7,TMEM8B,RPS6,NUMA1,THBS1,ACTR1A,PML,PSMA5,…
1	!	0.000221	758	1130	93	0.082	0.123	GO:0043604	BP	2	amide biosynthetic process	6	UPF1,SARS,EIF2AK2,GATB,YBX3,RPL31,EIF3I,RPL6,RPLP0,SPTLC1,AAAS,CIRBP,POLR2E,TNRC6B,CDK5RAP1,MAPK3,AKT2,EIF4H,RPL28,RPL19,CASC3,MRPL27,RPL34,CNOT2,GAPDH,RWDD1,RPS12,HBS1L,MRPS30,RARS,FXR1,EIF1B,EIF4G1,MRPL37,RPL22,RPS25,ZNF706,ORMDL1,RPL27,UNK,YARS,FPGS,MRPL50,RPS6,THBS1,RPS24,HNRNPD,CERS5,WARS,ST8SIA2,NCOR1,WTIP,RPS27A,RPL37,NHP2,RPL7,MRRF,DPH7,DPH3,RPL30,EEF1A1,RPL8,RPL29,MRPL55,MRPS18C,RPL9,GFM…
1	!	0.000227	5372	1130	460	0.407	0.086	GO:0051179	BP	2	localization	2	ALS2,FKBP4,KDM1A,UPF1,LAMP2,RHBDF1,SPAG9,NISCH,DCN,POLA2,SLC30A9,BID,RUFY3,WWTR1,NR1H3,CD44,SNX1,GRN,APBA2,ZFYVE16,CNTLN,MAP4,HDAC9,CC2D2A,MCUR1,HEBP2,IL17RB,SEC61A1,MON2,SLC6A16,U2AF2,GPC1,MYLK,SEC61A2,KCNAB2,NEDD4,ATP2B1,RPL31,ATP6AP1,SREBF1,DERL2,PLD1,FBLN1,PIK3C3,VDAC3,RAPGEF3,DNM2,EPB41L2,HSP90AA1,HSPB11,DLG3,GSK3B,XPO1,CYLD,TXLNA,CTTN,FAT2,ADD1,GNAS,DYNLL1,RPL6,TMEM230,RPLP0,NECAP1,EXOC1,LA…
1	!	0.000301	2303	1130	224	0.198	0.097	GO:0071702	BP	2	organic substance transport	5	UPF1,LAMP2,RHBDF1,NISCH,POLA2,BID,RUFY3,WWTR1,NR1H3,SNX1,APBA2,ZFYVE16,IL17RB,SEC61A1,MON2,SLC6A16,U2AF2,SEC61A2,NEDD4,RPL31,ATP6AP1,SREBF1,DERL2,PIK3C3,VDAC3,RAPGEF3,DNM2,HSP90AA1,HSPB11,GSK3B,XPO1,CYLD,CTTN,GNAS,DYNLL1,RPL6,RPLP0,NECAP1,EXOC1,SLC7A8,SNAP23,AAAS,SH3GLB1,GGA1,HPS4,MICALL1,SYNGR1,IFT27,PPM1A,SRSF5,SRP54,SLC17A9,MAPK3,NUTF2,COG4,GGA2,ATP8B4,GSDMD,OAZ1,OLFM2,TIMM50,AKT2,BET1,SNX8,GL…
1	!	0.000307	460	1130	64	0.057	0.139	GO:0007005	BP	2	mitochondrion organization	5	DCN,BID,CLEC16A,HEBP2,U2AF2,NDUFB4,SREBF1,BCS1L,DNM2,HSP90AA1,GSK3B,CTTN,DYNLL1,SH3GLB1,HPS4,SLC17A9,DHODH,GABPB1,TIMM50,MAPK8,RPL28,UBE2D3,SOD2,EIF4G1,HMGCL,CEP89,OPTN,PANK2,NDUFA10,HIP1R,TIMM17A,USP15,YME1L1,PSMB7,UQCRC2,NPEPPS,ATG3,CISD2,NDUFAF6,NRG1,WIPI2,NDUFS2,CCAR2,UBE2J2,U2AF1,LMNA,PRIMPOL,FUNDC2,ATG4B,MFF,HSPA4,MFN1,MTX1,RUVBL1,ARIH2,COA4,COA5,DNM3,TFDP1,UBL5,INF2,DNAJC19,MLLT11,WDR46
1	!	0.000351	5024	1130	433	0.383	0.086	GO:0019538	BP	2	protein metabolic process	5	HECW1,ALS2,FKBP4,KDM1A,UPF1,MSL3,LAMP2,RHBDF1,SPAG9,POMT2,DCN,PPP5C,BRCA1,PGM3,BID,WWTR1,NR1H3,CD44,SNX1,SARS,PIAS1,TRIO,VCAN,CLEC16A,HDAC9,JKAMP,EIF2AK2,MTA3,UNKL,GATB,YBX3,U2AF2,GPC1,MYLK,TP53BP1,MAST4,NEDD4,RPL31,ATP6AP1,SREBF1,EVC,DERL2,ALPK1,ENO1,FBLN1,PIK3C3,PPP2R5C,RAPGEF3,HSP90AA1,UBA5,CDC14B,GSK3B,XPO1,CYLD,EIF3I,PREP,POMGNT1,ADD1,RPL6,ANAPC5,RPLP0,TFAP4,LAMB1,AAAS,IL11,CIRBP,POLR2E,PPM1…
1	!	0.000371	965	1130	111	0.098	0.115	GO:0043603	BP	2	cellular amide metabolic process	5	UPF1,LAMP2,SARS,EIF2AK2,GATB,YBX3,RPL31,HSP90AA1,EIF3I,RPL6,RPLP0,SPTLC1,AAAS,CIRBP,POLR2E,TNRC6B,CDK5RAP1,MAPK3,SNRNP70,AKT2,PPP2R1A,EIF4H,RPL28,RPL19,CASC3,MRPL27,RPL34,CNOT2,GAPDH,RWDD1,SOD2,RPS12,HBS1L,MRPS30,RARS,NIT2,FXR1,EIF1B,EIF4G1,MRPL37,RPL22,RPS25,ZNF706,NLN,DNPEP,PANK2,ORMDL1,RPL27,MCCC2,UNK,GSTM3,YARS,FPGS,MRPL50,RPS6,THBS1,RPS24,HNRNPD,CERS5,WARS,ST8SIA2,NCOR1,NPEPPS,WTIP,RPS27A,RP…
1	!	0.0004	576	1130	75	0.066	0.13	GO:0010564	BP	2	regulation of cell cycle process	5	WIZ,BRCA1,BID,MTA3,SMC1A,PIK3C3,HSP90AA1,CDC14B,SMARCD3,XPO1,DYNLL1,ANAPC5,TFAP4,SH3GLB1,PSMC1,PSMA7,AKT2,PPP2R1A,PSMD3,CHORDC1,MDM1,CNOT2,FBXO5,H2AFY,BCL6,EIF4G1,ARID3A,SFPQ,PLAGL1,XRCC3,CDC16,HAUS8,ANKRD17,PCNA,ANXA1,GPNMB,CDK5RAP2,PSMB7,NUMA1,ACTR1A,PML,PSMA5,RPS27A,PKP4,CTDSP1,PHIP,HDAC8,TERF1,ORAOV1,PCNT,PRMT2,PSMC2,PSMD6,SDCCAG3,BTRC,STXBP4,CENPV,PLK1,USP47,PDCD6IP,UBB,PRKCE,NME6,SLFN11,CKA…
1	!	0.000456	69	1130	19	0.017	0.275	GO:0031124	BP	2	mRNA 3'-end processing	10	U2AF2,SNRPA,PAPOLA,SRSF5,PABPC1L,CASC3,MAGOHB,SRSF9,SRSF3,PAPOLG,SRSF7,SRSF4,SRSF11,DDX39A,SRSF6,SRRM1,RNF20,U2AF1,CHTOP
1	!	0.000476	738	1130	90	0.08	0.122	GO:0044087	BP	2	regulation of cellular component biogenesis	3	FKBP4,FARP2,BRCA1,ERCC1,BID,MAP4,ELN,EIF2AK2,PLD1,VDAC3,RAPGEF3,DNM2,HSP90AA1,GSK3B,CYLD,CTTN,ADD1,DYNLL1,SH3GLB1,PPM1F,PPM1A,PSMC1,NPRL3,PIH1D1,PFN1,CRYAB,MDM1,CNOT2,ZNF451,WASF1,VEGFA,DPYSL3,CRBN,EIF4G1,EPB41L5,SPTBN1,RAP1A,ARHGEF2,ITGB1BP1,SORBS3,TWIST1,MKKS,ORMDL1,HIP1R,CDK5RAP2,FLOT1,NUMA1,THBS1,SMAD6,WARS,DNAJA4,TPM1,ATG3,MYO10,BIN3,TERF1,FEZ1,TWF1,SACS,EPHB1,PSMC2,FBLIM1,ARPC2,DLC1,SPIDR,S…
1	!	0.000556	850	1130	100	0.088	0.118	GO:0034622	BP	2	cellular macromolecular complex assembly	6	FKBP4,LUC7L,PIAS1,ELN,EIF2AK2,SFSWAP,NDUFB4,BCS1L,DNM2,HSP90AA1,COBLL1,YTHDC1,EIF3I,CTTN,ADD1,RPL6,PXN,SNAP23,CIRBP,SNU13,PPM1A,SRSF5,PSMC1,SRP54,COG4,DMXL2,PIH1D1,EIF4H,PFN1,LUC7L3,CRYAB,CNOT2,SRSF9,FBXO5,WASF1,H2AFY,EIF4G1,SPTBN1,SF3B1,UBN1,DNAL1,SRSF6,MKKS,XRCC3,TUBGCP3,NDUFA10,HIP1R,DHX30,NASP,CCNH,KIF13A,NUMA1,TUBGCP4,SMAD6,SCAF11,CCDC40,RPS27A,SNRPG,SNRNP200,TERF1,TWF1,BICD1,NDUFAF6,NRG1,ND…
1	!	0.000583	144	1130	29	0.026	0.201	GO:0006611	BP	2	protein export from nucleus	7	UPF1,U2AF2,RAPGEF3,GSK3B,XPO1,AAAS,PPM1A,SRSF5,NUTF2,CASC3,MAGOHB,SRSF9,SRSF3,SRSF7,SRSF4,SMG7,SRSF11,ENY2,DDX39A,SRSF6,SRRM1,RBMX2,SSB,U2AF1,CHTOP,NXF1,XPO6,NPM1,GAS6
1	!	0.000594	51	1130	16	0.014	0.314	GO:0006369	BP	2	termination of RNA polymerase II transcription	9	U2AF2,PAPOLA,SRSF5,CASC3,MAGOHB,SRSF9,SRSF3,SRSF7,SRSF4,SRSF11,DDX39A,SRSF6,SRRM1,SNRPG,U2AF1,CHTOP
1	!	0.000753	670	1130	83	0.073	0.124	GO:0006974	BP	2	cellular response to DNA damage stimulus	5	KDM1A,UPF1,REV3L,PPP5C,BRCA1,ERCC1,SLC30A9,BID,AQR,CD44,BOD1L1,TDP1,TP53BP1,SMC1A,UNG,CDC14B,TFAP4,POLR2E,ASCC2,POLE2,YY1,MAPK3,UBE2I,BRAT1,NUDT1,UBE2D3,CNOT2,SOD2,BCL6,ARID3A,SFPQ,PLAGL1,ZRANB3,TWIST1,DDX39A,MORF4L2,XRCC3,HERC2,PCNA,RBM17,CCNH,TANK,PARP9,TDG,USP3,PML,INTS3,RPS27A,COPS7B,ORAOV1,MMS19,CCAR2,IFI16,SHISA5,PRIMPOL,SPIDR,STXBP4,MCM7,PLK1,UBE2V2,INO80E,USP47,UBB,NABP1,ENDOV,LIG4,RMI2,R…
1	!	0.000826	846	1130	99	0.088	0.117	GO:0000278	BP	2	mitotic cell cycle	4	PPP5C,BRCA1,POLA2,BID,PIAS1,MAP4,MTA3,SMC1A,DNM2,HSP90AA1,CDC14B,SMARCD3,CYLD,DYNLL1,ANAPC5,TFAP4,AAAS,POLE2,PSMC1,PSMA7,STK24,STK3,MCM4,PPP2R1A,MAP3K8,PSMD3,DUSP3,CNOT2,FBXO5,H2AFY,BCL6,EIF4G1,SPTBN1,STK25,ORC2,ARID3A,ARHGEF2,PLAGL1,PTPA,OPTN,STAMBP,USP22,XRCC3,TUBGCP3,CDC16,HAUS8,ANKRD17,PCNA,LPIN1,CCNH,ANXA1,SETDB2,GPNMB,CDK5RAP2,PSMB7,TMEM8B,RPS6,NUMA1,TUBGCP4,ACTR1A,USP3,PML,PSMA5,INTS3,RPS2…
1	!	0.000874	100	1130	23	0.02	0.23	GO:0071426	BP	2	ribonucleoprotein complex export from nucleus	8	UPF1,U2AF2,XPO1,AAAS,SRSF5,CASC3,MAGOHB,SRSF9,SRSF3,SRSF7,SRSF4,SMG7,SRSF11,ENY2,DDX39A,SRSF6,SRRM1,RBMX2,SSB,U2AF1,CHTOP,NXF1,NPM1
1	!	0.000888	494	1130	66	0.058	0.134	GO:0044770	BP	2	cell cycle phase transition	4	UPF1,BRCA1,POLA2,BID,PIAS1,MTA3,DNM2,HSP90AA1,CDC14B,SMARCD3,DYNLL1,ANAPC5,TFAP4,POLE2,PSMC1,PSMA7,MCM4,PPP2R1A,PSMD3,CNOT2,FBXO5,H2AFY,EIF4G1,ORC2,ARID3A,PLAGL1,OPTN,XRCC3,CDC16,HAUS8,ANKRD17,PCNA,CCNH,ANXA1,GPNMB,CDK5RAP2,PSMB7,RPS6,ACTR1A,PML,PSMA5,RPS27A,CTDSP1,ORAOV1,ITGB1,PCNT,PRMT2,PSMC2,PSMD6,BTRC,STXBP4,MCM7,PLK1,USP47,UBB,SLFN11,CKAP5,PPP2R2D,ATAD5,NPM1,CHEK2,RPS27L,PBX1,PSMD12,TFDP1,PP…
1	!	0.00106	697	1130	85	0.075	0.122	GO:1903047	BP	2	mitotic cell cycle process	4	BRCA1,POLA2,BID,PIAS1,MAP4,MTA3,SMC1A,DNM2,HSP90AA1,CDC14B,SMARCD3,DYNLL1,ANAPC5,TFAP4,AAAS,POLE2,PSMC1,PSMA7,MCM4,PPP2R1A,PSMD3,CNOT2,FBXO5,H2AFY,BCL6,EIF4G1,SPTBN1,ORC2,ARID3A,ARHGEF2,PLAGL1,PTPA,OPTN,STAMBP,XRCC3,TUBGCP3,CDC16,HAUS8,ANKRD17,PCNA,LPIN1,CCNH,ANXA1,GPNMB,CDK5RAP2,PSMB7,RPS6,NUMA1,TUBGCP4,ACTR1A,PML,PSMA5,INTS3,RPS27A,CTDSP1,PHIP,BIN3,ORAOV1,ITGB1,NCAPD3,PCNT,PRMT2,LMNA,PSMC2,PSMD…
1	!	0.00125	1091	1130	120	0.106	0.11	GO:0022402	BP	2	cell cycle process	3	UPF1,WIZ,BRCA1,ERCC1,POLA2,BID,PIAS1,CNTLN,MAP4,MTA3,RASSF1,SMC1A,PIK3C3,DNM2,HSP90AA1,CDC14B,SMARCD3,XPO1,DYNLL1,ANAPC5,TFAP4,AAAS,SH3GLB1,POLE2,PPM1A,PSMC1,PSMA7,MCM4,AKT2,PPP2R1A,HBP1,PSMD3,CHORDC1,MDM1,CNOT2,FBXO5,H2AFY,BCL6,EIF4G1,SPTBN1,ORC2,ARID3A,SFPQ,ARHGEF2,SSX2IP,PLAGL1,PTPA,ANXA11,OPTN,STAMBP,XRCC3,TUBGCP3,CDC16,HAUS8,ANKRD17,PCNA,LPIN1,CCNH,ANXA1,GPNMB,CDK5RAP2,PSMB7,RPS6,KIF13A,NUMA…
1	!	0.00126	468	1130	63	0.056	0.135	GO:0044772	BP	2	mitotic cell cycle phase transition	5	BRCA1,POLA2,BID,PIAS1,MTA3,DNM2,HSP90AA1,CDC14B,SMARCD3,DYNLL1,ANAPC5,TFAP4,POLE2,PSMC1,PSMA7,MCM4,PPP2R1A,PSMD3,CNOT2,FBXO5,EIF4G1,ORC2,ARID3A,PLAGL1,OPTN,XRCC3,CDC16,HAUS8,ANKRD17,PCNA,CCNH,ANXA1,GPNMB,CDK5RAP2,PSMB7,RPS6,ACTR1A,PML,PSMA5,RPS27A,CTDSP1,ORAOV1,ITGB1,PCNT,PRMT2,PSMC2,PSMD6,BTRC,MCM7,PLK1,USP47,UBB,SLFN11,CKAP5,PPP2R2D,ATAD5,NPM1,CHEK2,RPS27L,PBX1,PSMD12,TFDP1,PPP2R2A
1	!	0.00128	102	1130	23	0.02	0.225	GO:0071166	BP	2	ribonucleoprotein complex localization	4	UPF1,U2AF2,XPO1,AAAS,SRSF5,CASC3,MAGOHB,SRSF9,SRSF3,SRSF7,SRSF4,SMG7,SRSF11,ENY2,DDX39A,SRSF6,SRRM1,RBMX2,SSB,U2AF1,CHTOP,NXF1,NPM1
1	!	0.00129	551	1130	71	0.063	0.129	GO:0010638	BP	2	positive regulation of organelle organization	5	KDM1A,DCN,BRCA1,ERCC1,BID,CLEC16A,U2AF2,SREBF1,RAPGEF3,GSK3B,CTTN,DYNLL1,SH3GLB1,PPM1F,HPS4,SLC17A9,MAPK3,PIH1D1,AKT2,MAPK8,RPL28,PFN1,UBE2D3,CNOT2,WASF1,VEGFA,H2AFY,BCL6,SFPQ,ITGB1BP1,PHF19,SORBS3,OPTN,HIP1R,ANXA1,CALCOCO2,PSMB7,ARRB1,NUMA1,HNRNPD,TPM1,PML,NPEPPS,PHIP,TERF1,RNF20,NRG1,PAXBP1,UBE2J2,U2AF1,CHTOP,ARPC2,SYNPO2L,MLST8,MFF,PDCD6IP,PRKCE,SYNPO,SYNPO2,LIG4,HRAS,RUVBL1,ARIH2,NPM1,ANXA2,E…
1	!	0.0013	339	1130	50	0.044	0.147	GO:0042176	BP	2	regulation of protein catabolic process	6	RHBDF1,SNX1,PIAS1,CLEC16A,NEDD4,DERL2,GSK3B,XPO1,ANAPC5,GGA1,PSMC1,PSMA7,TIMP1,N4BP1,SNRNP70,OAZ1,SUFU,PSMD3,CTSC,CD81,FBXO5,UBE3A,FBXL5,LRP1,CDC16,DDA1,SERPINE2,PSMB7,IL33,PML,PSMA5,RPS27A,EEF1A1,NRG1,CCAR2,VPS28,PSMC2,PSMD6,BTRC,PLK1,ATG4B,UBE2V2,UBB,ARIH2,ANXA2,CHEK2,UBE2G2,PSMD12,SVIP,BAG6
1	!	0.00154	430	1130	59	0.052	0.137	GO:0006281	BP	2	DNA repair	8	KDM1A,UPF1,REV3L,PPP5C,BRCA1,ERCC1,SLC30A9,AQR,BOD1L1,TDP1,TP53BP1,SMC1A,UNG,CDC14B,POLR2E,ASCC2,POLE2,YY1,UBE2I,NUDT1,UBE2D3,SFPQ,ZRANB3,TWIST1,MORF4L2,XRCC3,HERC2,PCNA,RBM17,CCNH,PARP9,TDG,USP3,PML,INTS3,RPS27A,COPS7B,ORAOV1,MMS19,PRIMPOL,SPIDR,UBE2V2,INO80E,USP47,UBB,NABP1,ENDOV,LIG4,RMI2,RUVBL1,NPM1,ERCC6L2,CHEK2,RPS27L,USP7,TCEA1,HMGB1,HIST4H4,NUDT16
1	!	0.00162	1870	1130	185	0.164	0.099	GO:0006366	BP	2	transcription from RNA polymerase II promoter	10	KDM1A,ZNF263,DCN,BRCA1,SLC30A9,WWTR1,NR1H3,SARS,PIAS1,ZFYVE16,WWC3,HDAC9,TARBP1,YBX3,U2AF2,RFXANK,TP53BP1,NEDD4,MNT,TCF3,SREBF1,ENO1,SMARCA2,SMARCD3,NFE2L1,XPO1,PAPOLA,TFAP4,IL11,CREM,POLR2E,PPM1A,SRSF5,PSMC1,YY1,PSMA7,TBL1X,TSC22D1,MAPK3,ZNF423,UBE2I,GABPB1,CRTC1,FKBP8,GLI3,PPP3CB,SUFU,PSMD3,CASC3,PFN1,MLX,EZH1,HDAC5,SMURF2,UBE2D3,CD81,MAGOHB,CNOT2,HCFC2,SRSF9,RWDD1,SRSF3,SOD2,ZNF451,CCNC,SIM1,D…
1	!	0.00165	111	1130	24	0.021	0.216	GO:0006405	BP	2	RNA export from nucleus	7	UPF1,U2AF2,XPO1,AAAS,SRSF5,CASC3,MAGOHB,SRSF9,SRSF3,SRSF7,SRSF4,SMG7,SRSF11,ENY2,DDX39A,SRSF6,SRRM1,RBMX2,SSB,U2AF1,CHTOP,NXF1,NUDT4,NPM1
1	!	0.00238	1893	1130	186	0.165	0.098	GO:0097367	MF	1	carbohydrate derivative binding	3	AK2,FKBP4,UPF1,RHOBTB2,DCN,PPP5C,CD44,SARS,TRIO,VCAN,CTPS2,EIF2AK2,GATB,GPC1,MYLK,PFKP,MAST4,ATP2B1,ATP6AP1,SMC1A,ALPK1,BCS1L,PIK3C3,RAPGEF3,DNM2,RABL2B,SMARCA2,HSP90AA1,UBA5,GSK3B,GNAS,PAPOLA,ABCC6,CCDC80,GRK3,IFT27,TRMU,PYGL,PSMC1,SRP54,STK24,MAPK3,DHODH,UBE2I,ATP8B4,STK3,MCM4,AKT2,PCOLCE,MAPK8,GTPBP4,MAP3K8,ABCC3,UBE2D3,DHX15,CHORDC1,OAS3,OAS2,HBS1L,PTK7,VEGFA,THG1L,FGF1,RARS,DPYSL3,ABCC5,EIF4…
1	!	0.00268	1568	1130	159	0.141	0.101	GO:0035639	MF	1	purine ribonucleoside triphosphate binding	5	AK2,FKBP4,UPF1,RHOBTB2,PPP5C,SARS,TRIO,CTPS2,EIF2AK2,GATB,MYLK,PFKP,MAST4,ATP2B1,ATP6AP1,SMC1A,ALPK1,BCS1L,PIK3C3,DNM2,RABL2B,SMARCA2,HSP90AA1,UBA5,GSK3B,GNAS,PAPOLA,ABCC6,GRK3,IFT27,TRMU,PYGL,PSMC1,SRP54,STK24,MAPK3,UBE2I,ATP8B4,STK3,MCM4,AKT2,MAPK8,GTPBP4,MAP3K8,ABCC3,UBE2D3,DHX15,CHORDC1,OAS3,OAS2,HBS1L,PTK7,THG1L,RARS,ABCC5,EIF4G1,RTKN,PAPOLG,STK25,RAP1A,KIF17,ABCD3,PTPA,ZRANB3,DDX39A,NAGK,GR…
1	!	0.00291	77	1130	19	0.017	0.247	GO:0016575	BP	2	histone deacetylation	8	KDM1A,MSL3,HDAC9,MTA3,SREBF1,TBL1X,MAPK8,HDAC5,VEGFA,BCL6,HDAC1,SFPQ,MORF4L2,SIN3B,PHF21A,HDAC8,RBBP4,SAP30L,C6ORF89
1	!	0.00309	737	1130	87	0.077	0.118	GO:0030163	BP	2	protein catabolic process	6	HECW1,LAMP2,RHBDF1,POMT2,WWTR1,SNX1,PIAS1,CLEC16A,JKAMP,GPC1,NEDD4,DERL2,PPP2R5C,HSP90AA1,GSK3B,XPO1,CYLD,ANAPC5,GGA1,PSMC1,PSMA7,TBL1X,TIMP1,N4BP1,UBE2I,BFAR,SNRNP70,OAZ1,SUFU,PSMD3,SMURF2,UBE2D3,CTSC,PPP6R3,CD81,FBXO5,FAF2,CRBN,UBE3A,FBXL5,LRP1,USP22,HERC2,CDC16,DDA1,USP15,SERPINE2,YME1L1,PSMB7,IL33,ARRB1,USP3,PML,PSMA5,RPS27A,ADAMTS12,RNF20,EEF1A1,NRG1,CCAR2,UBE2J2,VPS28,PSMC2,USP24,CAPN2,ANKZ…
1	!	0.00314	349	1130	50	0.044	0.143	GO:1901990	BP	2	regulation of mitotic cell cycle phase transition	7	BRCA1,BID,MTA3,HSP90AA1,CDC14B,SMARCD3,DYNLL1,ANAPC5,TFAP4,PSMC1,PSMA7,PPP2R1A,PSMD3,CNOT2,FBXO5,EIF4G1,ARID3A,PLAGL1,XRCC3,CDC16,HAUS8,ANKRD17,PCNA,ANXA1,GPNMB,CDK5RAP2,PSMB7,ACTR1A,PML,PSMA5,RPS27A,CTDSP1,ORAOV1,PCNT,PRMT2,PSMC2,PSMD6,BTRC,PLK1,USP47,UBB,SLFN11,CKAP5,ATAD5,NPM1,CHEK2,RPS27L,PBX1,PSMD12,TFDP1
1	!	0.00321	1621	1130	163	0.144	0.101	GO:0032553	MF	1	ribonucleotide binding	5	AK2,FKBP4,UPF1,RHOBTB2,PPP5C,SARS,TRIO,CTPS2,EIF2AK2,GATB,MYLK,PFKP,MAST4,ATP2B1,ATP6AP1,SMC1A,ALPK1,BCS1L,PIK3C3,RAPGEF3,DNM2,RABL2B,SMARCA2,HSP90AA1,UBA5,GSK3B,GNAS,PAPOLA,ABCC6,GRK3,IFT27,TRMU,PYGL,PSMC1,SRP54,STK24,MAPK3,DHODH,UBE2I,ATP8B4,STK3,MCM4,AKT2,MAPK8,GTPBP4,MAP3K8,ABCC3,UBE2D3,DHX15,CHORDC1,OAS3,OAS2,HBS1L,PTK7,THG1L,RARS,ABCC5,EIF4G1,RTKN,PAPOLG,STK25,RAP1A,KIF17,ABCD3,PTPA,ZRANB3,…
1	!	0.00321	1621	1130	163	0.144	0.101	GO:0017076	MF	1	purine nucleotide binding	5	AK2,FKBP4,UPF1,RHOBTB2,PPP5C,SARS,TRIO,CTPS2,EIF2AK2,GATB,MYLK,PFKP,MAST4,ATP2B1,ATP6AP1,SMC1A,ALPK1,BCS1L,PIK3C3,RAPGEF3,DNM2,RABL2B,SMARCA2,HSP90AA1,UBA5,GSK3B,GNAS,PAPOLA,ABCC6,GRK3,IFT27,TRMU,PYGL,PSMC1,SRP54,STK24,MAPK3,UBE2I,ATP8B4,STK3,MCM4,AKT2,MAPK8,GTPBP4,MAP3K8,PFN1,ABCC3,UBE2D3,DHX15,CHORDC1,OAS3,OAS2,HBS1L,PTK7,THG1L,RARS,ABCC5,EIF4G1,RTKN,PAPOLG,STK25,RAP1A,KIF17,ABCD3,PTPA,ZRANB3,D…
1	!	0.00335	1610	1130	162	0.143	0.101	GO:0032555	MF	1	purine ribonucleotide binding	6	AK2,FKBP4,UPF1,RHOBTB2,PPP5C,SARS,TRIO,CTPS2,EIF2AK2,GATB,MYLK,PFKP,MAST4,ATP2B1,ATP6AP1,SMC1A,ALPK1,BCS1L,PIK3C3,RAPGEF3,DNM2,RABL2B,SMARCA2,HSP90AA1,UBA5,GSK3B,GNAS,PAPOLA,ABCC6,GRK3,IFT27,TRMU,PYGL,PSMC1,SRP54,STK24,MAPK3,UBE2I,ATP8B4,STK3,MCM4,AKT2,MAPK8,GTPBP4,MAP3K8,ABCC3,UBE2D3,DHX15,CHORDC1,OAS3,OAS2,HBS1L,PTK7,THG1L,RARS,ABCC5,EIF4G1,RTKN,PAPOLG,STK25,RAP1A,KIF17,ABCD3,PTPA,ZRANB3,DDX39A…
1	!	0.00345	85	1130	20	0.018	0.235	GO:0006476	BP	2	protein deacetylation	8	KDM1A,MSL3,HDAC9,MTA3,SREBF1,TBL1X,MAPK8,HDAC5,VEGFA,BCL6,HDAC1,SFPQ,MORF4L2,SIN3B,PHF21A,HDAC8,CCAR2,RBBP4,SAP30L,C6ORF89
1	!	0.00373	23	1130	10	0.009	0.435	GO:0006376	BP	2	mRNA splice site selection	12	LUC7L,SFSWAP,YTHDC1,SRSF5,LUC7L3,SRSF9,SRSF6,SF1,SF3A3,PRPF39
1	!	0.00408	1024	1130	112	0.099	0.109	GO:0051130	BP	2	positive regulation of cellular component organization	4	KDM1A,DCN,BRCA1,ERCC1,BID,RUFY3,CLEC16A,U2AF2,SREBF1,RAPGEF3,DNM2,GSK3B,CTTN,ADD1,DYNLL1,SH3GLB1,PPM1F,HPS4,PSMC1,SLC17A9,MAPK3,PIH1D1,AKT2,CRTC1,MAPK8,RPL28,PFN1,UBE2D3,CNOT2,WASF1,PTK7,VEGFA,H2AFY,DPYSL3,BCL6,EIF4G1,EPB41L5,STK25,RAP1A,SFPQ,ITGB1BP1,PHF19,SORBS3,TWIST1,OPTN,LRP1,HIP1R,SERPINF1,KIDINS220,ANXA1,DDX56,CALCOCO2,PSMB7,FLOT1,ARRB1,NUMA1,HNRNPD,WARS,TPM1,PML,NPEPPS,PHIP,DOCK5,TERF1,FE…
1	!	0.0041	372	1130	52	0.046	0.14	GO:1901987	BP	2	regulation of cell cycle phase transition	6	BRCA1,BID,MTA3,HSP90AA1,CDC14B,SMARCD3,DYNLL1,ANAPC5,TFAP4,PSMC1,PSMA7,PPP2R1A,PSMD3,CNOT2,FBXO5,H2AFY,EIF4G1,ARID3A,PLAGL1,XRCC3,CDC16,HAUS8,ANKRD17,PCNA,ANXA1,GPNMB,CDK5RAP2,PSMB7,ACTR1A,PML,PSMA5,RPS27A,CTDSP1,ORAOV1,PCNT,PRMT2,PSMC2,PSMD6,BTRC,STXBP4,PLK1,USP47,UBB,SLFN11,CKAP5,ATAD5,NPM1,CHEK2,RPS27L,PBX1,PSMD12,TFDP1
1	!	0.00436	1812	1130	178	0.158	0.098	GO:1901265	MF	1	nucleoside phosphate binding	4	AK2,FKBP4,KDM1A,UPF1,RHOBTB2,REV3L,PPP5C,SARS,TRIO,CTPS2,EIF2AK2,GATB,MYLK,PFKP,MAST4,ATP2B1,ATP6AP1,SMC1A,ALPK1,BCS1L,PIK3C3,VDAC3,RAPGEF3,DNM2,RABL2B,SMARCA2,HSP90AA1,UBA5,GSK3B,GNAS,PAPOLA,ABCC6,GRK3,IFT27,TRMU,PYGL,PSMC1,SRP54,STK24,MAPK3,DHODH,UBE2I,ATP8B4,DECR1,STK3,MCM4,AKT2,MAPK8,GTPBP4,MAP3K8,PFN1,ABCC3,UBE2D3,DHX15,CHORDC1,OAS3,OAS2,GAPDH,HBS1L,PTK7,THG1L,RARS,ABCC5,EIF4G1,RTKN,PAPOLG,S…
1	!	0.00436	1812	1130	178	0.158	0.098	GO:0000166	MF	1	nucleotide binding	4	AK2,FKBP4,KDM1A,UPF1,RHOBTB2,REV3L,PPP5C,SARS,TRIO,CTPS2,EIF2AK2,GATB,MYLK,PFKP,MAST4,ATP2B1,ATP6AP1,SMC1A,ALPK1,BCS1L,PIK3C3,VDAC3,RAPGEF3,DNM2,RABL2B,SMARCA2,HSP90AA1,UBA5,GSK3B,GNAS,PAPOLA,ABCC6,GRK3,IFT27,TRMU,PYGL,PSMC1,SRP54,STK24,MAPK3,DHODH,UBE2I,ATP8B4,DECR1,STK3,MCM4,AKT2,MAPK8,GTPBP4,MAP3K8,PFN1,ABCC3,UBE2D3,DHX15,CHORDC1,OAS3,OAS2,GAPDH,HBS1L,PTK7,THG1L,RARS,ABCC5,EIF4G1,RTKN,PAPOLG,S…
1	!	0.00479	834	1130	95	0.084	0.114	GO:0006259	BP	2	DNA metabolic process	7	KDM1A,UPF1,REV3L,WIZ,PPP5C,BRCA1,ERCC1,POLA2,SLC30A9,AQR,HMGB3,BOD1L1,TDP1,TP53BP1,TCF3,SMC1A,UNG,HSP90AA1,CDC14B,GNAS,HNRNPC,POLR2E,ASCC2,POLE2,YY1,MAPK3,UBE2I,MCM4,PPP2R1A,NUDT1,GTPBP4,PFN1,UBE2D3,BCL6,ORC2,HDAC1,SFPQ,SMG7,TNFSF4,ZRANB3,TWIST1,MORF4L2,XRCC3,HERC2,ANKRD17,PCNA,NASP,RBM17,CCNH,ANXA1,FAM129B,PARP9,HNRNPD,TDG,USP3,PML,WRAP53,INTS3,RPS27A,COPS7B,NHP2,HDAC8,TERF1,ORAOV1,MMS19,PTMS,RE…
1	!	0.0051	87	1130	20	0.018	0.23	GO:0071427	BP	2	mRNA-containing ribonucleoprotein complex export from nucleus	9	UPF1,U2AF2,AAAS,SRSF5,CASC3,MAGOHB,SRSF9,SRSF3,SRSF7,SRSF4,SMG7,SRSF11,ENY2,DDX39A,SRSF6,SRRM1,RBMX2,U2AF1,CHTOP,NXF1
1	!	0.0051	87	1130	20	0.018	0.23	GO:0006406	BP	2	mRNA export from nucleus	6	UPF1,U2AF2,AAAS,SRSF5,CASC3,MAGOHB,SRSF9,SRSF3,SRSF7,SRSF4,SMG7,SRSF11,ENY2,DDX39A,SRSF6,SRRM1,RBMX2,U2AF1,CHTOP,NXF1
1	!	0.00536	151	1130	28	0.025	0.185	GO:0051236	BP	2	establishment of RNA localization	5	UPF1,U2AF2,XPO1,AAAS,SRSF5,NUTF2,CASC3,MAGOHB,SRSF9,SRSF3,SRSF7,SRSF4,SMG7,SRSF11,ENY2,DDX39A,SRSF6,SRRM1,RBMX2,FLOT1,SSB,TERF1,U2AF1,CHTOP,NXF1,NUDT4,CKAP5,NPM1
1	!	0.00556	499	1130	64	0.057	0.128	GO:0043632	BP	2	modification-dependent macromolecule catabolic process	6	HECW1,WWTR1,PIAS1,CLEC16A,JKAMP,NEDD4,DERL2,PPP2R5C,GSK3B,CYLD,ANAPC5,PSMC1,PSMA7,TBL1X,N4BP1,UBE2I,BFAR,SUFU,PSMD3,SMURF2,UBE2D3,FBXO5,FAF2,CRBN,UBE3A,FBXL5,EXOSC8,EXOSC9,USP22,HERC2,CDC16,DDA1,EXOSC2,USP15,PSMB7,IL33,ARRB1,USP3,PML,PSMA5,RPS27A,RNF20,CCAR2,UBE2J2,VPS28,PSMC2,USP24,ANKZF1,PSMD6,BTRC,PLK1,UBE2V2,USP47,UBB,RNF34,RNF213,ARIH2,UBE2G2,USP7,MVB12B,PSMD12,SVIP,BAG6,RNF115
1	!	0.00594	5060	1130	427	0.378	0.084	GO:0003824	MF	1	catalytic activity	2	HECW1,AK2,FKBP4,KDM1A,UPF1,PNPLA4,RHBDF1,RHOBTB2,REV3L,POMT2,PPP5C,BRCA1,ERCC1,PGM3,POLA2,SARS,PIAS1,TRIO,TDP1,CTPS2,HDAC9,EIF2AK2,MTA3,UNKL,TARBP1,GATB,NDUFB4,MYLK,PFKP,MAST4,KCNAB2,NEDD4,ATP2B1,ATP6AP1,CYBRD1,ALDH3A2,DERL2,ALPK1,MGLL,ENO1,PLD1,UNG,PIK3C3,SYNJ2,PPP2R5C,DNM2,RABL2B,SMARCA2,HSP90AA1,UBA5,CDC14B,DLG3,GSK3B,DIS3,CYLD,PREP,POMGNT1,DIMT1,GNAS,DYNLL1,SPTLC1,PAPOLA,TXNL1,ABCC6,ECHDC1,PT…
1	!	0.00616	88	1130	20	0.018	0.227	GO:0043484	BP	2	regulation of RNA splicing	7	SFSWAP,U2AF2,YTHDC1,RBFOX2,SRSF5,SNRNP70,SRSF9,SRSF3,SRSF7,SRSF4,RBM25,SRSF6,RBM17,TRA2B,SREK1,ZNF326,CDK12,HNRNPH1,CLK3,NPM1
1	!	0.00641	15	1130	8	0.007	0.533	GO:0048025	BP	2	negative regulation of mRNA splicing, via spliceosome	9	SFSWAP,U2AF2,SRSF9,SRSF7,SRSF4,SRSF6,TRA2B,NPM1
1	!	0.00644	1197	1130	126	0.112	0.105	GO:0070271	BP	2	protein complex biogenesis	4	FKBP4,FARP2,SPAG9,WIZ,PPP5C,ERCC1,BID,ELN,EIF2AK2,SLC9A3R2,NDUFB4,TP53BP1,BCS1L,DNM2,HSP90AA1,COBLL1,GSK3B,CYLD,CTTN,ADD1,PXN,TFAP4,SNAP23,SH3GLB1,PPM1A,PSMC1,SRP54,MAPK3,COG4,DMXL2,DECR1,GSDMD,KCTD9,PIH1D1,PPP2R1A,CRTC1,BET1,EIF4H,SH3PXD2A,PFN1,CRYAB,CTSC,PPP6R3,FBXO5,SOD2,ZNF451,WASF1,VEGFA,THG1L,DPYSL3,CRBN,EIF4G1,SPTBN1,GLS,HDAC1,ARHGEF2,CRYZ,HMGCL,ITGB1BP1,DNAL1,CAT,TWIST1,MKKS,TUBGCP3,NDUFA…
1	!	0.00644	1197	1130	126	0.112	0.105	GO:0006461	BP	2	protein complex assembly	6	FKBP4,FARP2,SPAG9,WIZ,PPP5C,ERCC1,BID,ELN,EIF2AK2,SLC9A3R2,NDUFB4,TP53BP1,BCS1L,DNM2,HSP90AA1,COBLL1,GSK3B,CYLD,CTTN,ADD1,PXN,TFAP4,SNAP23,SH3GLB1,PPM1A,PSMC1,SRP54,MAPK3,COG4,DMXL2,DECR1,GSDMD,KCTD9,PIH1D1,PPP2R1A,CRTC1,BET1,EIF4H,SH3PXD2A,PFN1,CRYAB,CTSC,PPP6R3,FBXO5,SOD2,ZNF451,WASF1,VEGFA,THG1L,DPYSL3,CRBN,EIF4G1,SPTBN1,GLS,HDAC1,ARHGEF2,CRYZ,HMGCL,ITGB1BP1,DNAL1,CAT,TWIST1,MKKS,TUBGCP3,NDUFA…
1	!	0.00709	1401	1130	143	0.127	0.102	GO:0071822	BP	2	protein complex subunit organization	5	FKBP4,UPF1,LAMP2,FARP2,SPAG9,WIZ,PPP5C,ERCC1,BID,CLEC16A,ELN,LIMA1,EIF2AK2,SLC9A3R2,NDUFB4,TP53BP1,BCS1L,DNM2,HSP90AA1,COBLL1,GSK3B,CYLD,CTTN,ADD1,PXN,TFAP4,SNAP23,SH3GLB1,PPM1A,PSMC1,SRP54,MAPK3,COG4,DMXL2,DECR1,GSDMD,KCTD9,PIH1D1,PPP2R1A,CRTC1,BET1,EIF4H,SH3PXD2A,PFN1,MRPL27,CRYAB,CTSC,PPP6R3,FBXO5,SOD2,ZNF451,WASF1,VEGFA,MRPS30,THG1L,DPYSL3,CRBN,EIF4G1,SPTBN1,GLS,MRPL37,HDAC1,ARHGEF2,CRYZ,HMGC…
1	!	0.00711	1036	1130	112	0.099	0.108	GO:1901565	BP	2	organonitrogen compound catabolic process	5	HECW1,LAMP2,RHBDF1,POMT2,DCN,WWTR1,CD44,SNX1,PIAS1,VCAN,CLEC16A,JKAMP,GPC1,NEDD4,DERL2,UNG,PPP2R5C,RAPGEF3,HSP90AA1,GSK3B,XPO1,CYLD,ANAPC5,GGA1,PSMC1,PSMA7,TBL1X,TIMP1,N4BP1,UBE2I,BFAR,FAH,SNRNP70,OAZ1,NUDT1,SUFU,PSMD3,SMURF2,UBE2D3,CTSC,PPP6R3,CD81,FBXO5,FAF2,CRBN,UBE3A,GLS,HMGCL,FBXL5,LRP1,USP22,IDUA,HERC2,IVD,CDC16,DDA1,MCCC2,USP15,GLUL,SERPINE2,YME1L1,PSMB7,IL33,ARRB1,AOX1,PDE5A,TDG,USP3,PML,…
1	!	0.00755	3733	1130	327	0.289	0.088	GO:0043412	BP	2	macromolecule modification	5	HECW1,ALS2,FKBP4,KDM1A,MSL3,SPAG9,POMT2,DCN,PPP5C,BRCA1,PGM3,WWTR1,CD44,PIAS1,TRIO,VCAN,HDAC9,EIF2AK2,MTA3,UNKL,TARBP1,U2AF2,MYLK,TP53BP1,MAST4,NEDD4,ATP6AP1,SREBF1,DERL2,ALPK1,UNG,FBLN1,PIK3C3,RAPGEF3,HSP90AA1,UBA5,CDC14B,SMARCD3,GSK3B,CYLD,POMGNT1,DIMT1,GNAS,ANAPC5,TFAP4,DNAJB11,LAMB1,AAAS,IL11,PPM1F,GRK3,LGALS1,ASCC2,TRMU,PIGH,PPM1A,GALNT16,PSMC1,YY1,PSMA7,CDK5RAP1,TBL1X,TIMP1,PIN4,STK24,MAPK3…
1	!	0.00787	855	1130	96	0.085	0.112	GO:0044877	MF	1	macromolecular complex binding	3	NISCH,DCN,CD44,SNX1,LIMA1,LETMD1,MTA3,SEC61A1,SEC61A2,PFKP,SREBF1,SMC1A,SNRPA,FBLN1,DNM2,HSP90AA1,NFE2L1,ADD1,GNAS,PXN,HNRNPC,PES1,SRP54,CDK5RAP1,SNRNP70,TIMM50,PCOLCE,EIF4H,CRYAB,CD81,WASF1,FGF1,H2AFY,SPTBN1,RAP1A,HDAC1,SMG7,LGALS8,ITGB1BP1,TGFBI,ANXA11,LRP1,PEX1,HIP1R,SYNE1,PCNA,GPNMB,ARRB1,NUMA1,THBS1,ADAM10,SHROOM3,SMARCC2,FBLN5,TPM1,UQCRC2,WRAP53,TPM3,MYO10,PHIP,MRRF,ITGB1,TWF1,BICD1,SACS,DS…
1	!	0.00795	452	1130	59	0.052	0.131	GO:0003712	MF	1	transcription cofactor activity	4	KDM1A,BRCA1,SLC30A9,WWTR1,NR1H3,PIAS1,HDAC9,YBX3,RFXANK,TP53BP1,MNT,TCF3,RUNX1T1,SMARCA2,SMARCD3,NFE2L1,FUS,RBFOX2,YY1,TBL1X,SUFU,CNOT2,HCFC2,ZNF451,UBE3A,PRRX1,HDAC1,RCOR3,ATF6,ENY2,MED13L,BATF3,USP22,SIN3B,LPIN1,PHF21A,FAM129B,TDG,SMARCC2,NCOR1,WTIP,ZEB1,BEND6,TADA1,MMS19,RNF20,NRG1,PRMT2,SAP30L,NFKBID,SF1,ASXL1,ZHX3,CIITA,NPM1,NCOR2,MKL1,TFDP1,HSBP1
1	!	0.00818	129	1130	25	0.022	0.194	GO:0006626	BP	2	protein targeting to mitochondrion	6	BID,U2AF2,SREBF1,HSP90AA1,SH3GLB1,HPS4,SLC17A9,TIMM50,RPL28,UBE2D3,TIMM17A,PSMB7,UQCRC2,NPEPPS,NRG1,UBE2J2,U2AF1,MFF,HSPA4,MTX1,RUVBL1,ARIH2,UBL5,DNAJC19,WDR46
1	!	0.0088	5186	1130	435	0.385	0.084	GO:0043167	MF	1	ion binding	3	AK2,FKBP4,KDM1A,UPF1,ZNF263,RHOBTB2,REV3L,POMT2,NISCH,WIZ,PPP5C,BRCA1,PGM3,NR1H3,CD44,SNX1,SARS,ZCCHC8,PIAS1,TRIO,VCAN,ZFYVE16,CTPS2,HDAC9,LIMA1,PLEKHA5,EIF2AK2,MTA3,UNKL,GATB,GPC1,MYLK,PFKP,RASSF1,MAST4,NUCB2,ATP2B1,ATP6AP1,CYBRD1,SMC1A,ALPK1,BCS1L,ENO1,PLD1,FBLN1,PIK3C3,RUNX1T1,RAPGEF3,DNM2,RABL2B,SMARCA2,HSP90AA1,UBA5,HSPB11,GSK3B,CYLD,FAT2,GNAS,PXN,FUS,ZNF302,SPTLC1,PAPOLA,EXOC1,ABCC6,CCDC80,…
1	!	0.00893	90	1130	20	0.018	0.222	GO:0035601	BP	2	protein deacylation	7	KDM1A,MSL3,HDAC9,MTA3,SREBF1,TBL1X,MAPK8,HDAC5,VEGFA,BCL6,HDAC1,SFPQ,MORF4L2,SIN3B,PHF21A,HDAC8,CCAR2,RBBP4,SAP30L,C6ORF89
1	!	0.00899	48	1130	14	0.012	0.292	GO:0000245	BP	2	spliceosomal complex assembly	11	LUC7L,SFSWAP,YTHDC1,SRSF5,LUC7L3,SRSF9,SF3B1,SRSF6,SCAF11,SNRPG,SNRNP200,SF1,SF3A3,PRPF39
1	!	0.00936	236	1130	37	0.033	0.157	GO:1903362	BP	2	regulation of cellular protein catabolic process	6	RHBDF1,PIAS1,CLEC16A,DERL2,GSK3B,ANAPC5,PSMC1,PSMA7,N4BP1,SUFU,PSMD3,CTSC,CD81,FBXO5,UBE3A,FBXL5,LRP1,CDC16,DDA1,PSMB7,IL33,PML,PSMA5,RPS27A,CCAR2,PSMC2,PSMD6,BTRC,PLK1,UBE2V2,UBB,ARIH2,ANXA2,UBE2G2,PSMD12,SVIP,BAG6
1	!	0.0106	4398	1130	376	0.333	0.085	GO:0051234	BP	2	establishment of localization	3	ALS2,FKBP4,UPF1,LAMP2,RHBDF1,SPAG9,NISCH,POLA2,SLC30A9,BID,RUFY3,WWTR1,NR1H3,CD44,SNX1,GRN,APBA2,ZFYVE16,MAP4,MCUR1,HEBP2,IL17RB,SEC61A1,MON2,SLC6A16,U2AF2,MYLK,SEC61A2,KCNAB2,NEDD4,ATP2B1,RPL31,ATP6AP1,SREBF1,DERL2,PLD1,PIK3C3,VDAC3,RAPGEF3,DNM2,EPB41L2,HSP90AA1,HSPB11,DLG3,GSK3B,XPO1,CYLD,TXLNA,CTTN,ADD1,GNAS,DYNLL1,RPL6,TMEM230,RPLP0,NECAP1,EXOC1,ABCC6,SLC7A8,SNAP23,AAAS,CRAT,IL11,SH3GLB1,GRK3…
1	!	0.0107	91	1130	20	0.018	0.22	GO:0098732	BP	2	macromolecule deacylation	6	KDM1A,MSL3,HDAC9,MTA3,SREBF1,TBL1X,MAPK8,HDAC5,VEGFA,BCL6,HDAC1,SFPQ,MORF4L2,SIN3B,PHF21A,HDAC8,CCAR2,RBBP4,SAP30L,C6ORF89
1	!	0.0112	148	1130	27	0.024	0.182	GO:0050657	BP	2	nucleic acid transport	7	UPF1,U2AF2,XPO1,AAAS,SRSF5,NUTF2,CASC3,MAGOHB,SRSF9,SRSF3,SRSF7,SRSF4,SMG7,SRSF11,ENY2,DDX39A,SRSF6,SRRM1,RBMX2,FLOT1,SSB,U2AF1,CHTOP,NXF1,NUDT4,CKAP5,NPM1
1	!	0.0112	148	1130	27	0.024	0.182	GO:0050658	BP	2	RNA transport	6	UPF1,U2AF2,XPO1,AAAS,SRSF5,NUTF2,CASC3,MAGOHB,SRSF9,SRSF3,SRSF7,SRSF4,SMG7,SRSF11,ENY2,DDX39A,SRSF6,SRRM1,RBMX2,FLOT1,SSB,U2AF1,CHTOP,NXF1,NUDT4,CKAP5,NPM1
1	!	0.0125	1296	1130	133	0.118	0.103	GO:0005524	MF	1	ATP binding	8	AK2,FKBP4,UPF1,PPP5C,SARS,TRIO,CTPS2,EIF2AK2,GATB,MYLK,PFKP,MAST4,ATP2B1,ATP6AP1,SMC1A,ALPK1,BCS1L,PIK3C3,SMARCA2,HSP90AA1,UBA5,GSK3B,PAPOLA,ABCC6,GRK3,TRMU,PYGL,PSMC1,STK24,MAPK3,UBE2I,ATP8B4,STK3,MCM4,AKT2,MAPK8,MAP3K8,ABCC3,UBE2D3,DHX15,CHORDC1,OAS3,OAS2,PTK7,THG1L,RARS,ABCC5,EIF4G1,PAPOLG,STK25,KIF17,ABCD3,PTPA,ZRANB3,DDX39A,NAGK,GRK4,PANK2,MKKS,XRCC3,PEX1,PAICS,TRPM4,MCCC2,DHX30,DCLK1,YARS,N…
1	!	0.0126	239	1130	37	0.033	0.155	GO:0010948	BP	2	negative regulation of cell cycle process	6	BRCA1,SMC1A,TFAP4,PSMC1,PSMA7,PSMD3,MDM1,CNOT2,FBXO5,H2AFY,BCL6,ARID3A,PLAGL1,XRCC3,PCNA,GPNMB,CDK5RAP2,PSMB7,PML,PSMA5,RPS27A,CTDSP1,TERF1,ORAOV1,PRMT2,PSMC2,PSMD6,PLK1,USP47,UBB,NME6,SLFN11,NPM1,CHEK2,RPS27L,PSMD12,TFDP1
1	!	0.0141	610	1130	73	0.065	0.12	GO:0044257	BP	2	cellular protein catabolic process	6	HECW1,LAMP2,RHBDF1,POMT2,WWTR1,PIAS1,CLEC16A,JKAMP,NEDD4,DERL2,PPP2R5C,GSK3B,CYLD,ANAPC5,PSMC1,PSMA7,TBL1X,N4BP1,UBE2I,BFAR,SUFU,PSMD3,SMURF2,UBE2D3,CTSC,CD81,FBXO5,FAF2,CRBN,UBE3A,FBXL5,LRP1,USP22,HERC2,CDC16,DDA1,USP15,YME1L1,PSMB7,IL33,ARRB1,USP3,PML,PSMA5,RPS27A,ADAMTS12,RNF20,CCAR2,UBE2J2,VPS28,PSMC2,USP24,CAPN2,ANKZF1,PSMD6,BTRC,PLK1,UBE2V2,USP47,PDCD6IP,UBB,RNF34,RNF213,ARIH2,ANXA2,CHEK2,U…
1	!	0.0165	1339	1130	136	0.12	0.102	GO:0030554	MF	1	adenyl nucleotide binding	6	AK2,FKBP4,UPF1,PPP5C,SARS,TRIO,CTPS2,EIF2AK2,GATB,MYLK,PFKP,MAST4,ATP2B1,ATP6AP1,SMC1A,ALPK1,BCS1L,PIK3C3,RAPGEF3,SMARCA2,HSP90AA1,UBA5,GSK3B,PAPOLA,ABCC6,GRK3,TRMU,PYGL,PSMC1,STK24,MAPK3,UBE2I,ATP8B4,STK3,MCM4,AKT2,MAPK8,MAP3K8,PFN1,ABCC3,UBE2D3,DHX15,CHORDC1,OAS3,OAS2,PTK7,THG1L,RARS,ABCC5,EIF4G1,PAPOLG,STK25,KIF17,ABCD3,PTPA,ZRANB3,DDX39A,NAGK,GRK4,PANK2,MKKS,XRCC3,PEX1,PAICS,TRPM4,MCCC2,DHX30…
1	!	0.0186	1330	1130	135	0.119	0.102	GO:0032559	MF	1	adenyl ribonucleotide binding	7	AK2,FKBP4,UPF1,PPP5C,SARS,TRIO,CTPS2,EIF2AK2,GATB,MYLK,PFKP,MAST4,ATP2B1,ATP6AP1,SMC1A,ALPK1,BCS1L,PIK3C3,RAPGEF3,SMARCA2,HSP90AA1,UBA5,GSK3B,PAPOLA,ABCC6,GRK3,TRMU,PYGL,PSMC1,STK24,MAPK3,UBE2I,ATP8B4,STK3,MCM4,AKT2,MAPK8,MAP3K8,ABCC3,UBE2D3,DHX15,CHORDC1,OAS3,OAS2,PTK7,THG1L,RARS,ABCC5,EIF4G1,PAPOLG,STK25,KIF17,ABCD3,PTPA,ZRANB3,DDX39A,NAGK,GRK4,PANK2,MKKS,XRCC3,PEX1,PAICS,TRPM4,MCCC2,DHX30,DCLK…
1	!	0.0199	170	1130	29	0.026	0.171	GO:0070585	BP	2	protein localization to mitochondrion	7	BID,U2AF2,SREBF1,HSP90AA1,DYNLL1,SH3GLB1,HPS4,SLC17A9,TIMM50,MAPK8,RPL28,UBE2D3,MTCH2,TIMM17A,PSMB7,UQCRC2,NPEPPS,NRG1,UBE2J2,U2AF1,MFF,HSPA4,MTX1,RUVBL1,ARIH2,TFDP1,UBL5,DNAJC19,WDR46
1	!	0.0204	87	1130	19	0.017	0.218	GO:0006353	BP	2	DNA-templated transcription, termination	8	U2AF2,PAPOLA,POLR2E,SRSF5,UBTF,CASC3,MAGOHB,SRSF9,SRSF3,SRSF7,SRSF4,SRSF11,DDX39A,SRSF6,SRRM1,CCNH,SNRPG,U2AF1,CHTOP
1	!	0.0205	487	1130	61	0.054	0.125	GO:0006511	BP	2	ubiquitin-dependent protein catabolic process	9	HECW1,WWTR1,PIAS1,CLEC16A,JKAMP,NEDD4,DERL2,PPP2R5C,GSK3B,CYLD,ANAPC5,PSMC1,PSMA7,TBL1X,N4BP1,UBE2I,BFAR,SUFU,PSMD3,SMURF2,UBE2D3,FBXO5,FAF2,CRBN,UBE3A,FBXL5,USP22,HERC2,CDC16,DDA1,USP15,PSMB7,IL33,ARRB1,USP3,PML,PSMA5,RPS27A,RNF20,CCAR2,UBE2J2,VPS28,PSMC2,USP24,ANKZF1,PSMD6,BTRC,PLK1,UBE2V2,USP47,UBB,RNF34,RNF213,ARIH2,UBE2G2,USP7,MVB12B,PSMD12,SVIP,BAG6,RNF115
1	!	0.0206	322	1130	45	0.04	0.14	GO:0043161	BP	2	proteasome-mediated ubiquitin-dependent protein catabolic process	10	HECW1,WWTR1,PIAS1,CLEC16A,JKAMP,DERL2,PPP2R5C,GSK3B,ANAPC5,PSMC1,PSMA7,TBL1X,N4BP1,UBE2I,BFAR,PSMD3,UBE2D3,FAF2,CRBN,FBXL5,HERC2,CDC16,DDA1,PSMB7,IL33,ARRB1,PML,PSMA5,RPS27A,CCAR2,UBE2J2,PSMC2,ANKZF1,PSMD6,BTRC,PLK1,UBE2V2,UBB,RNF34,ARIH2,UBE2G2,PSMD12,SVIP,BAG6,RNF115
1	!	0.0234	22	1130	9	0.008	0.409	GO:0050686	BP	2	negative regulation of mRNA processing	9	SFSWAP,U2AF2,SRSF9,SRSF7,SRSF4,SRSF6,TRA2B,RNF20,NPM1
1	!	0.0258	5222	1130	434	0.384	0.083	GO:0031323	BP	2	regulation of cellular metabolic process	4	ALS2,KDM1A,UPF1,MSL3,ZNF263,RHBDF1,SPAG9,POMT2,WIZ,DCN,PPP5C,BRCA1,ERCC1,SLC30A9,BID,WWTR1,NR1H3,CD44,HMGB3,SARS,PIAS1,CLEC16A,ZFYVE16,WWC3,HDAC9,EIF2AK2,MTA3,TARBP1,YBX3,SFSWAP,U2AF2,RFXANK,TP53BP1,NEDD4,MNT,ATP6AP1,TCF3,SREBF1,SMC1A,DERL2,ENO1,UNG,SNRPA,FBLN1,RUNX1T1,RAPGEF3,DNM2,SMARCA2,HSP90AA1,CDC14B,SMARCD3,DLG3,NFE2L1,GSK3B,XPO1,DIS3,CYLD,YTHDC1,EIF3I,CTTN,GNAS,DYNLL1,RPL6,ANAPC5,FUS,ZNF30…
1	!	0.028	1079	1130	113	0.1	0.105	GO:0051253	BP	2	negative regulation of RNA metabolic process	7	KDM1A,MSL3,ZNF263,BRCA1,WWTR1,NR1H3,SARS,PIAS1,WWC3,HDAC9,MTA3,YBX3,SFSWAP,U2AF2,NEDD4,MNT,TCF3,SREBF1,ENO1,RUNX1T1,SMARCA2,XPO1,TFAP4,HNRNPC,CREM,CIRBP,PPM1F,RBFOX2,PPM1A,YY1,TBL1X,ZNF423,UBE2I,GLI3,SUFU,MLX,HDAC5,SMURF2,UBE2D3,CNOT2,HCFC2,SRSF9,ZNF451,DUSP22,VEGFA,H2AFY,BCL6,SRSF7,ORC2,PRRX1,SRSF4,HDAC1,SFPQ,TNFSF4,RCOR3,PHF19,SORBS3,ZNF706,TWIST1,MORF4L2,BATF3,SRSF6,ATXN1,SIN3B,TBX3,SETDB2,TRA…
1	!	0.0288	4281	1130	364	0.322	0.085	GO:0048522	BP	2	positive regulation of cellular process	3	ALS2,KDM1A,UPF1,SPAG9,POMT2,WIZ,DCN,PPP5C,BRCA1,ERCC1,SLC30A9,BID,RUFY3,WWTR1,NR1H3,CD44,PIAS1,TRIO,CLEC16A,HDAC9,HEBP2,EIF2AK2,IL17RB,MTA3,YBX3,U2AF2,GPC1,RFXANK,MYLK,TP53BP1,NEDD4,ATP6AP1,TCF3,SREBF1,EVC,DERL2,ENO1,UNG,FBLN1,RAPGEF3,DNM2,SMARCA2,HSP90AA1,CDC14B,SMARCD3,NFE2L1,GSK3B,CYLD,CTTN,SH3BP2,ADD1,GNAS,DYNLL1,ANAPC5,SPTLC1,TFAP4,EXOC1,LAMB1,SUCO,IL11,CREM,SH3GLB1,CIRBP,PPM1F,LGALS1,HPS4,T…
1	!	0.0291	113	1130	22	0.019	0.195	GO:0051028	BP	2	mRNA transport	7	UPF1,U2AF2,XPO1,AAAS,SRSF5,NUTF2,CASC3,MAGOHB,SRSF9,SRSF3,SRSF7,SRSF4,SMG7,SRSF11,ENY2,DDX39A,SRSF6,SRRM1,RBMX2,U2AF1,CHTOP,NXF1
1	!	0.0292	568	1130	68	0.06	0.12	GO:0051603	BP	2	proteolysis involved in cellular protein catabolic process	7	HECW1,RHBDF1,POMT2,WWTR1,PIAS1,CLEC16A,JKAMP,NEDD4,DERL2,PPP2R5C,GSK3B,CYLD,ANAPC5,PSMC1,PSMA7,TBL1X,N4BP1,UBE2I,BFAR,SUFU,PSMD3,SMURF2,UBE2D3,CTSC,FBXO5,FAF2,CRBN,UBE3A,FBXL5,USP22,HERC2,CDC16,DDA1,USP15,YME1L1,PSMB7,IL33,ARRB1,USP3,PML,PSMA5,RPS27A,ADAMTS12,RNF20,CCAR2,UBE2J2,VPS28,PSMC2,USP24,CAPN2,ANKZF1,PSMD6,BTRC,PLK1,UBE2V2,USP47,PDCD6IP,UBB,RNF34,RNF213,ARIH2,UBE2G2,USP7,MVB12B,PSMD12,SVI…
1	!	0.0301	493	1130	61	0.054	0.124	GO:0019941	BP	2	modification-dependent protein catabolic process	8	HECW1,WWTR1,PIAS1,CLEC16A,JKAMP,NEDD4,DERL2,PPP2R5C,GSK3B,CYLD,ANAPC5,PSMC1,PSMA7,TBL1X,N4BP1,UBE2I,BFAR,SUFU,PSMD3,SMURF2,UBE2D3,FBXO5,FAF2,CRBN,UBE3A,FBXL5,USP22,HERC2,CDC16,DDA1,USP15,PSMB7,IL33,ARRB1,USP3,PML,PSMA5,RPS27A,RNF20,CCAR2,UBE2J2,VPS28,PSMC2,USP24,ANKZF1,PSMD6,BTRC,PLK1,UBE2V2,USP47,UBB,RNF34,RNF213,ARIH2,UBE2G2,USP7,MVB12B,PSMD12,SVIP,BAG6,RNF115
1	!	0.0361	23	1130	9	0.008	0.391	GO:0030515	MF	1	snoRNA binding	6	SNU13,NUDT1,UTP6,IMP4,NHP2,NUDT5,TSR1,NUDT4,NUDT16
1	!	0.0366	561	1130	67	0.059	0.119	GO:0007346	BP	2	regulation of mitotic cell cycle	5	BRCA1,BID,MTA3,HSP90AA1,CDC14B,SMARCD3,CYLD,DYNLL1,ANAPC5,TFAP4,PSMC1,PSMA7,STK24,STK3,PPP2R1A,MAP3K8,PSMD3,DUSP3,CNOT2,FBXO5,H2AFY,BCL6,EIF4G1,STK25,ARID3A,PLAGL1,USP22,XRCC3,CDC16,HAUS8,ANKRD17,PCNA,ANXA1,GPNMB,CDK5RAP2,PSMB7,TMEM8B,RPS6,NUMA1,ACTR1A,PML,PSMA5,INTS3,RPS27A,CTDSP1,PHIP,ORAOV1,PCNT,PRMT2,PSMC2,PSMD6,BTRC,PLK1,USP47,UBB,NME6,SLFN11,NABP1,HRAS,CKAP5,ATAD5,NPM1,CHEK2,RPS27L,PBX1,PSM…
1	!	0.0386	3208	1130	282	0.25	0.088	GO:0051252	BP	2	regulation of RNA metabolic process	6	KDM1A,UPF1,MSL3,ZNF263,DCN,BRCA1,SLC30A9,WWTR1,NR1H3,HMGB3,SARS,PIAS1,ZFYVE16,WWC3,HDAC9,EIF2AK2,MTA3,TARBP1,YBX3,SFSWAP,U2AF2,RFXANK,TP53BP1,NEDD4,MNT,TCF3,SREBF1,ENO1,SNRPA,RUNX1T1,DNM2,SMARCA2,SMARCD3,NFE2L1,XPO1,DIS3,CYLD,YTHDC1,DYNLL1,RPL6,FUS,ZNF302,PAPOLA,TFAP4,HNRNPC,LRRFIP2,IL11,CREM,CIRBP,PPM1F,RBFOX2,ASCC2,TNRC6B,PPM1A,SRSF5,PSMC1,YY1,PABPC1L,PSMA7,TBL1X,TSC22D1,MAPK3,ZNF423,UBE2I,GABP…
1	!	0.0399	213	1130	33	0.029	0.155	GO:1903050	BP	2	regulation of proteolysis involved in cellular protein catabolic process	7	RHBDF1,PIAS1,CLEC16A,DERL2,GSK3B,ANAPC5,PSMC1,PSMA7,N4BP1,SUFU,PSMD3,CTSC,FBXO5,UBE3A,CDC16,DDA1,PSMB7,IL33,PML,PSMA5,RPS27A,CCAR2,PSMC2,PSMD6,BTRC,PLK1,UBE2V2,UBB,ARIH2,UBE2G2,PSMD12,SVIP,BAG6
1	!	0.0426	3514	1130	305	0.27	0.087	GO:0036211	BP	2	protein modification process	6	HECW1,ALS2,FKBP4,KDM1A,MSL3,SPAG9,POMT2,DCN,PPP5C,BRCA1,PGM3,WWTR1,CD44,PIAS1,TRIO,VCAN,HDAC9,EIF2AK2,MTA3,UNKL,U2AF2,MYLK,TP53BP1,MAST4,NEDD4,ATP6AP1,SREBF1,DERL2,ALPK1,FBLN1,PIK3C3,RAPGEF3,HSP90AA1,UBA5,CDC14B,GSK3B,CYLD,POMGNT1,ANAPC5,TFAP4,LAMB1,AAAS,IL11,PPM1F,GRK3,LGALS1,PIGH,PPM1A,GALNT16,PSMC1,YY1,PSMA7,CDK5RAP1,TBL1X,TIMP1,PIN4,STK24,MAPK3,N4BP1,UBE2I,BFAR,STK3,KCTD9,PIH1D1,TIMM50,AKT2,P…
1	!	0.0426	3514	1130	305	0.27	0.087	GO:0006464	BP	2	cellular protein modification process	6	HECW1,ALS2,FKBP4,KDM1A,MSL3,SPAG9,POMT2,DCN,PPP5C,BRCA1,PGM3,WWTR1,CD44,PIAS1,TRIO,VCAN,HDAC9,EIF2AK2,MTA3,UNKL,U2AF2,MYLK,TP53BP1,MAST4,NEDD4,ATP6AP1,SREBF1,DERL2,ALPK1,FBLN1,PIK3C3,RAPGEF3,HSP90AA1,UBA5,CDC14B,GSK3B,CYLD,POMGNT1,ANAPC5,TFAP4,LAMB1,AAAS,IL11,PPM1F,GRK3,LGALS1,PIGH,PPM1A,GALNT16,PSMC1,YY1,PSMA7,CDK5RAP1,TBL1X,TIMP1,PIN4,STK24,MAPK3,N4BP1,UBE2I,BFAR,STK3,KCTD9,PIH1D1,TIMM50,AKT2,P…
1	!	0.0428	3567	1130	309	0.273	0.087	GO:0034654	BP	2	nucleobase-containing compound biosynthetic process	6	AK2,KDM1A,MSL3,ZNF263,REV3L,DCN,PPP5C,BRCA1,PGM3,POLA2,SLC30A9,WWTR1,NR1H3,HMGB3,SARS,PIAS1,ZFYVE16,CTPS2,WWC3,HDAC9,EIF2AK2,MTA3,TARBP1,YBX3,SFSWAP,U2AF2,RFXANK,TP53BP1,NEDD4,MNT,TCF3,SREBF1,ENO1,RUNX1T1,DNM2,SMARCA2,HSP90AA1,SMARCD3,NFE2L1,XPO1,CYLD,GNAS,DYNLL1,RPL6,FUS,ZNF302,PAPOLA,TFAP4,HNRNPC,LRRFIP2,IL11,CREM,POLR2E,PPM1F,RBFOX2,ASCC2,POLR3H,POLE2,PPM1A,SRSF5,PSMC1,YY1,PABPC1L,PSMA7,TBL1X,…
1	!	0.0444	168	1130	28	0.025	0.167	GO:0072655	BP	2	establishment of protein localization to mitochondrion	8	BID,U2AF2,SREBF1,HSP90AA1,DYNLL1,SH3GLB1,HPS4,SLC17A9,TIMM50,MAPK8,RPL28,UBE2D3,TIMM17A,PSMB7,UQCRC2,NPEPPS,NRG1,UBE2J2,U2AF1,MFF,HSPA4,MTX1,RUVBL1,ARIH2,TFDP1,UBL5,DNAJC19,WDR46
1	!	0.045	116	1130	22	0.019	0.19	GO:0031397	BP	2	negative regulation of protein ubiquitination	9	U2AF2,ANAPC5,PSMC1,PSMA7,N4BP1,SUFU,GTPBP4,PSMD3,FBXO5,CDC16,PSMB7,ARRB1,PML,PSMA5,RPS27A,HDAC8,VPS28,PSMC2,PSMD6,UBB,PRKCE,PSMD12
1	!	0.0459	35	1130	11	0.01	0.314	GO:0000380	BP	2	alternative mRNA splicing, via spliceosome	11	KDM1A,SFSWAP,HNRNPM,RBFOX2,SFPQ,RBM25,SRSF6,RBM17,TRA2B,SREK1,RSRC1
1	!	0.0486	215	1130	33	0.029	0.153	GO:0044839	BP	2	cell cycle G2/M phase transition	5	BRCA1,MTA3,DNM2,HSP90AA1,SMARCD3,DYNLL1,PSMC1,PSMA7,PPP2R1A,PSMD3,H2AFY,OPTN,HAUS8,CCNH,CDK5RAP2,PSMB7,ACTR1A,PSMA5,RPS27A,ORAOV1,PCNT,PSMC2,PSMD6,BTRC,PLK1,USP47,UBB,CKAP5,NPM1,CHEK2,PBX1,PSMD12,PPP2R2A
1		0.0509	55	1130	14	0.012	0.255	GO:0048024	BP	2	regulation of mRNA splicing, via spliceosome	8	SFSWAP,U2AF2,YTHDC1,RBFOX2,SNRNP70,SRSF9,SRSF3,SRSF7,SRSF4,RBM25,SRSF6,TRA2B,SREK1,NPM1
1		0.0525	1738	1130	166	0.147	0.096	GO:1901566	BP	2	organonitrogen compound biosynthetic process	5	AK2,UPF1,POMT2,DCN,PGM3,SARS,VCAN,CTPS2,EIF2AK2,GATB,YBX3,GPC1,RPL31,ALDH3A2,ENO1,PIK3C3,NFE2L1,EIF3I,POMGNT1,GNAS,RPL6,RPLP0,SPTLC1,AAAS,CIRBP,POLR2E,TNRC6B,PIGH,PPM1A,GALNT16,CDK5RAP1,MAPK3,DHODH,OAZ1,AKT2,C1GALT1,EIF4H,RPL28,RPL19,CASC3,MRPL27,RPL34,OAS2,ADGRD1,CNOT2,GAPDH,RWDD1,MDGA1,RPS12,HBS1L,MRPS30,RARS,FXR1,UMPS,ABCC5,EIF1B,EIF4G1,GLS,TMEM59,MRPL37,RPL22,ST6GALNAC5,RPS25,ZNF706,B4GALT4,R…
1		0.0583	19	1130	8	0.007	0.421	GO:0033119	BP	2	negative regulation of RNA splicing	8	SFSWAP,U2AF2,SRSF9,SRSF7,SRSF4,SRSF6,TRA2B,NPM1
1		0.0584	3620	1130	312	0.276	0.086	GO:0018130	BP	2	heterocycle biosynthetic process	5	AK2,KDM1A,MSL3,ZNF263,REV3L,DCN,PPP5C,BRCA1,PGM3,POLA2,SLC30A9,WWTR1,NR1H3,HMGB3,SARS,PIAS1,ZFYVE16,CTPS2,WWC3,HDAC9,EIF2AK2,MTA3,TARBP1,YBX3,SFSWAP,U2AF2,RFXANK,TP53BP1,NEDD4,MNT,TCF3,SREBF1,ENO1,RUNX1T1,DNM2,SMARCA2,HSP90AA1,SMARCD3,NFE2L1,XPO1,CYLD,GNAS,DYNLL1,RPL6,FUS,ZNF302,PAPOLA,TFAP4,HNRNPC,LRRFIP2,IL11,CREM,POLR2E,PPM1F,RBFOX2,ASCC2,POLR3H,POLE2,PPM1A,SRSF5,PSMC1,YY1,PABPC1L,PSMA7,TBL1X,…
1		0.0601	246	1130	36	0.032	0.146	GO:1903320	BP	2	regulation of protein modification by small protein conjugation or removal	7	KDM1A,BRCA1,PIAS1,U2AF2,HSP90AA1,CDC14B,ANAPC5,PSMC1,PSMA7,N4BP1,UBE2I,SUFU,GTPBP4,PSMD3,FBXO5,UBE3A,CDC16,TANK,PSMB7,ARRB1,PML,PSMA5,RPS27A,HDAC8,RNF20,VPS28,PSMC2,PSMD6,BTRC,PLK1,UBB,PRKCE,MALT1,NPM1,PSMD12,RASSF5
1		0.0642	199	1130	31	0.027	0.156	GO:0010821	BP	2	regulation of mitochondrion organization	6	DCN,BID,CLEC16A,U2AF2,SREBF1,GSK3B,CTTN,DYNLL1,SH3GLB1,HPS4,SLC17A9,DHODH,MAPK8,RPL28,UBE2D3,OPTN,HIP1R,PSMB7,NPEPPS,NRG1,UBE2J2,U2AF1,LMNA,MFF,RUVBL1,ARIH2,TFDP1,UBL5,INF2,MLLT11,WDR46
1		0.0678	2646	1130	237	0.21	0.09	GO:0010033	BP	2	response to organic substance	4	FKBP4,KDM1A,UPF1,POMT2,DCN,PPP5C,BRCA1,ERCC1,BID,NR1H3,CD44,PIAS1,ZFYVE16,HDAC9,JKAMP,EIF2AK2,IL17RB,SEC61A1,YBX3,GPC1,SEC61A2,PFKP,NEDD4,ATP2B1,ATP6AP1,SREBF1,DERL2,PIK3C3,RAPGEF3,DNM2,HSP90AA1,UBA5,GSK3B,CYLD,ADD1,GNAS,RPLP0,PXN,TFAP4,DNAJB11,HNRNPM,POLR2E,LGALS1,MICALL1,RBFOX2,SYNGR1,TNRC6B,PPM1A,SRSF5,PSMC1,YY1,PSMA7,TIMP1,MAPK3,ZNF423,DHODH,UBE2I,BFAR,IL21R,SNRNP70,PIH1D1,AKT2,PPP2R1A,FKBP8,…
1		0.0695	71	1130	16	0.014	0.225	GO:1904668	BP	2	positive regulation of ubiquitin protein ligase activity	10	CDC14B,ANAPC5,PSMC1,PSMA7,PSMD3,FBXO5,CDC16,PSMB7,PSMA5,RPS27A,PSMC2,PSMD6,BTRC,PLK1,UBB,PSMD12
1		0.0697	379	1130	49	0.043	0.129	GO:0009896	BP	2	positive regulation of catabolic process	4	UPF1,DCN,SNX1,PIAS1,CLEC16A,NEDD4,RAPGEF3,GSK3B,ANAPC5,SPTLC1,SH3GLB1,GGA1,TNRC6B,PSMC1,PSMA7,MAPK3,OAZ1,AKT2,PSMD3,CTSC,CD81,FBXO5,TMEM59,FBXL5,TWIST1,OPTN,LRP1,CDC16,CALCOCO2,PSMB7,IL33,HNRNPD,PSMA5,RPS27A,VPS28,PSMC2,PSMD6,BTRC,PLK1,ATG4B,UBE2V2,UBB,PRKCE,ARIH2,HMGB1,PSMD12,SVIP,BAG6,IKBKG
1		0.0702	3628	1130	312	0.276	0.086	GO:0019438	BP	2	aromatic compound biosynthetic process	5	AK2,KDM1A,MSL3,ZNF263,REV3L,DCN,PPP5C,BRCA1,PGM3,POLA2,SLC30A9,WWTR1,NR1H3,HMGB3,SARS,PIAS1,ZFYVE16,CTPS2,WWC3,HDAC9,EIF2AK2,MTA3,TARBP1,YBX3,SFSWAP,U2AF2,RFXANK,TP53BP1,NEDD4,MNT,TCF3,SREBF1,ENO1,RUNX1T1,DNM2,SMARCA2,HSP90AA1,SMARCD3,NFE2L1,XPO1,CYLD,GNAS,DYNLL1,RPL6,FUS,ZNF302,PAPOLA,TFAP4,HNRNPC,LRRFIP2,IL11,CREM,POLR2E,PPM1F,RBFOX2,ASCC2,POLR3H,POLE2,PPM1A,SRSF5,PSMC1,YY1,PABPC1L,PSMA7,TBL1X,…
1		0.0708	1019	1130	106	0.094	0.104	GO:0007010	BP	2	cytoskeleton organization	5	FKBP4,FARP2,NISCH,BRCA1,RUFY3,CNTLN,MAP4,CC2D2A,ELN,LIMA1,RASSF1,SMC1A,RAPGEF3,EPB41L2,CDC14B,COBLL1,XPO1,CYLD,CTTN,ADD1,PPM1F,MAPK3,PPP2R1A,PFN1,CRYAB,CHORDC1,MDM1,GAPDH,FBXO5,WASF1,PTK7,DPYSL3,BCL6,RTKN,EPB41L5,SPTBN1,ARHGEF2,SSX2IP,ITGB1BP1,PTPA,MAPKAP1,DNAL1,SORBS3,LRP1,MKKS,XRCC3,TUBGCP3,MKLN1,HIP1R,SYNE1,HAUS8,ANXA1,FLNB,CDK5RAP2,ARRB1,NUMA1,TUBGCP4,FRMD6,TPM1,NCOR1,CCDC40,WTIP,TPM3,PAM,ARH…
1		0.0752	508	1130	61	0.054	0.12	GO:0000989	MF	1	transcription factor activity, transcription factor binding	3	KDM1A,BRCA1,SLC30A9,WWTR1,NR1H3,PIAS1,HDAC9,YBX3,RFXANK,TP53BP1,MNT,TCF3,RUNX1T1,SMARCA2,SMARCD3,NFE2L1,FUS,RBFOX2,YY1,TBL1X,SUFU,CNOT2,HCFC2,ZNF451,UBE3A,PRRX1,HDAC1,RCOR3,ATF6,ENY2,MED13L,BATF3,USP22,SIN3B,LPIN1,PHF21A,FAM129B,PARP9,TDG,SMARCC2,NCOR1,WTIP,ZEB1,BEND6,TADA1,MMS19,RNF20,NRG1,PRMT2,SAP30L,NFKBID,SF1,ASXL1,ZHX3,CIITA,NPM1,MYBL1,NCOR2,MKL1,TFDP1,HSBP1
1		0.0753	64	1130	15	0.013	0.234	GO:0051437	BP	2	positive regulation of ubiquitin-protein ligase activity involved in regulation of mitotic cell cycle transition	9	ANAPC5,PSMC1,PSMA7,PSMD3,FBXO5,CDC16,PSMB7,PSMA5,RPS27A,PSMC2,PSMD6,BTRC,PLK1,UBB,PSMD12
1		0.0769	95	1130	19	0.017	0.2	GO:0043021	MF	1	ribonucleoprotein complex binding	4	LETMD1,SEC61A1,SEC61A2,SNRPA,PES1,SRP54,SNRNP70,TIMM50,EIF4H,SMG7,MRRF,NAA15,LETM2,EIF3K,NPM1,RNF135,EIF1AY,BAG6,BOP1
1		0.0787	998	1130	104	0.092	0.104	GO:0051276	BP	2	chromosome organization	5	LAS1L,KDM1A,UPF1,MSL3,PPP5C,BRCA1,ERCC1,POLA2,HMGB3,HDAC9,MTA3,SREBF1,SMC1A,ACTR6,SMARCA2,HSP90AA1,CDC14B,SMARCD3,XPO1,DYNLL1,HNRNPC,PPM1F,POLE2,YY1,ACIN1,PABPC1L,TBL1X,MAPK3,MCM4,PIH1D1,PPP2R1A,MAPK8,EZH1,HDAC5,KMT5B,ZNF451,VEGFA,H2AFY,BCL6,KDM3A,HDAC1,SFPQ,SMG7,PRDM2,UBN1,PHF19,ENY2,ZRANB3,TWIST1,MORF4L2,USP22,XRCC3,SIN3B,PCNA,NASP,ANXA1,PHF21A,USP15,SETDB2,ARRB1,NUMA1,HNRNPD,TDG,SMARCC2,MAP3K1…
1		0.0843	7	1130	5	0.004	0.714	GO:0034427	BP	2	nuclear-transcribed mRNA catabolic process, exonucleolytic, 3'-5'	10	EXOSC8,EXOSC9,EXOSC2,EXOSC4,SKIV2L
1		0.089	3164	1130	276	0.244	0.087	GO:0006351	BP	2	transcription, DNA-templated	9	KDM1A,MSL3,ZNF263,DCN,PPP5C,BRCA1,SLC30A9,WWTR1,NR1H3,HMGB3,SARS,PIAS1,ZFYVE16,WWC3,HDAC9,EIF2AK2,MTA3,TARBP1,YBX3,SFSWAP,U2AF2,RFXANK,TP53BP1,NEDD4,MNT,TCF3,SREBF1,ENO1,RUNX1T1,DNM2,SMARCA2,SMARCD3,NFE2L1,XPO1,CYLD,DYNLL1,RPL6,FUS,ZNF302,PAPOLA,TFAP4,LRRFIP2,IL11,CREM,POLR2E,PPM1F,RBFOX2,ASCC2,POLR3H,PPM1A,SRSF5,PSMC1,YY1,PABPC1L,PSMA7,TBL1X,TSC22D1,MAPK3,ZNF423,UBE2I,GABPB1,STK3,PIH1D1,PPP2R1A,…
1		0.105	81	1130	17	0.015	0.21	GO:0050684	BP	2	regulation of mRNA processing	8	SFSWAP,U2AF2,SNRPA,YTHDC1,PAPOLA,RBFOX2,SNRNP70,SRSF9,SRSF3,SRSF7,SRSF4,RBM25,SRSF6,TRA2B,SREK1,RNF20,NPM1
1		0.105	749	1130	82	0.073	0.109	GO:0008092	MF	1	cytoskeletal protein binding	4	FKBP4,FARP2,SPAG9,PPP5C,BRCA1,VEZT,MAP4,LIMA1,MYLK,DNM2,EPB41L2,COBLL1,ADD1,DYNLL1,PXN,FUS,COTL1,PFN1,CRYAB,MDM1,GAPDH,WASF1,DPYSL3,EPB41L5,SPTBN1,ARHGEF2,KIF17,DNAL1,SORBS3,CALD1,TUBGCP3,HIP1R,SYNE1,MPRIP,FLNB,CDK5RAP2,KIF13A,NUMA1,TUBGCP4,TTLL7,SHROOM3,TPM1,TOR1AIP1,TPM3,MYO10,BIN3,FEZ1,ITGB1,TWF1,BICD1,DST,OBSCN,ENAH,SORBS2,KCNMA1,RUSC1,FBLIM1,CAPN2,ARPC2,KIF6,SYNPO2L,PLK1,ANTXR1,PRKCE,TLN2,SY…
1		0.106	503	1130	60	0.053	0.119	GO:1903827	BP	2	regulation of cellular protein localization	5	KDM1A,BID,RUFY3,WWTR1,U2AF2,KCNAB2,SREBF1,DERL2,RAPGEF3,EPB41L2,GSK3B,XPO1,CYLD,DYNLL1,SH3GLB1,HPS4,PPM1A,SLC17A9,NUTF2,OAZ1,AKT2,GLI3,MAPK8,SUFU,RPL28,UBE2D3,H2AFY,SPTBN1,ITGB1BP1,LRP1,DCLK1,NUMB,PSMB7,NUMA1,NPEPPS,WRAP53,HDAC8,TERF1,NRG1,UBE2J2,U2AF1,PCNT,LMNA,VPS28,SPIDR,PLK1,MFF,STX8,PRKCE,TRAPPC12,RUVBL1,ARIH2,NPM1,GAS6,UBE2G2,SVIP,TFDP1,UBL5,WDR46,RASSF5
1		0.106	89	1130	18	0.016	0.202	GO:2000058	BP	2	regulation of protein ubiquitination involved in ubiquitin-dependent protein catabolic process	8	ANAPC5,PSMC1,PSMA7,SUFU,PSMD3,FBXO5,UBE3A,CDC16,PSMB7,PML,PSMA5,RPS27A,PSMC2,PSMD6,BTRC,PLK1,UBB,PSMD12
1		0.106	4828	1130	400	0.354	0.083	GO:0048518	BP	2	positive regulation of biological process	2	ALS2,KDM1A,UPF1,SPAG9,POMT2,WIZ,DCN,PPP5C,BRCA1,ERCC1,SLC30A9,BID,RUFY3,WWTR1,NR1H3,CD44,SNX1,PIAS1,TRIO,CLEC16A,HDAC9,HEBP2,EIF2AK2,IL17RB,MTA3,YBX3,U2AF2,GPC1,RFXANK,MYLK,TP53BP1,NEDD4,ATP6AP1,TCF3,SREBF1,EVC,DERL2,ENO1,UNG,FBLN1,PIK3C3,RAPGEF3,DNM2,EPB41L2,SMARCA2,HSP90AA1,CDC14B,SMARCD3,NFE2L1,GSK3B,CYLD,CTTN,SH3BP2,ADD1,GNAS,DYNLL1,ANAPC5,SPTLC1,TFAP4,EXOC1,LAMB1,CCDC80,HNRNPC,SUCO,IL11,CREM…
1		0.109	38	1130	11	0.01	0.289	GO:0019843	MF	1	rRNA binding	6	CIRBP,IMP4,RPL37,RPL8,RPL9,RPS14,RPS9,NPM1,MRPS11,RPS4X,RPS18
1		0.114	186	1130	29	0.026	0.156	GO:1901988	BP	2	negative regulation of cell cycle phase transition	7	BRCA1,PSMC1,PSMA7,PSMD3,CNOT2,H2AFY,ARID3A,PLAGL1,XRCC3,PCNA,GPNMB,PSMB7,PML,PSMA5,RPS27A,CTDSP1,ORAOV1,PRMT2,PSMC2,PSMD6,PLK1,USP47,UBB,SLFN11,NPM1,CHEK2,RPS27L,PSMD12,TFDP1
1		0.118	177	1130	28	0.025	0.158	GO:1901991	BP	2	negative regulation of mitotic cell cycle phase transition	8	BRCA1,PSMC1,PSMA7,PSMD3,CNOT2,ARID3A,PLAGL1,XRCC3,PCNA,GPNMB,PSMB7,PML,PSMA5,RPS27A,CTDSP1,ORAOV1,PRMT2,PSMC2,PSMD6,PLK1,USP47,UBB,SLFN11,NPM1,CHEK2,RPS27L,PSMD12,TFDP1
1		0.119	516	1130	61	0.054	0.118	GO:0000988	MF	1	transcription factor activity, protein binding	2	KDM1A,BRCA1,SLC30A9,WWTR1,NR1H3,PIAS1,HDAC9,YBX3,RFXANK,TP53BP1,MNT,TCF3,RUNX1T1,SMARCA2,SMARCD3,NFE2L1,FUS,RBFOX2,YY1,TBL1X,SUFU,CNOT2,HCFC2,ZNF451,UBE3A,PRRX1,HDAC1,RCOR3,ATF6,ENY2,MED13L,BATF3,USP22,SIN3B,LPIN1,PHF21A,FAM129B,PARP9,TDG,SMARCC2,NCOR1,WTIP,ZEB1,BEND6,TADA1,MMS19,RNF20,NRG1,PRMT2,SAP30L,NFKBID,SF1,ASXL1,ZHX3,CIITA,NPM1,MYBL1,NCOR2,MKL1,TFDP1,HSBP1
1		0.12	4307	1130	361	0.319	0.084	GO:0006810	BP	2	transport	4	ALS2,FKBP4,UPF1,LAMP2,RHBDF1,SPAG9,NISCH,POLA2,SLC30A9,BID,RUFY3,WWTR1,NR1H3,CD44,SNX1,GRN,APBA2,ZFYVE16,MCUR1,HEBP2,IL17RB,SEC61A1,MON2,SLC6A16,U2AF2,MYLK,SEC61A2,KCNAB2,NEDD4,ATP2B1,RPL31,ATP6AP1,SREBF1,DERL2,PLD1,PIK3C3,VDAC3,RAPGEF3,DNM2,EPB41L2,HSP90AA1,HSPB11,DLG3,GSK3B,XPO1,CYLD,TXLNA,CTTN,ADD1,GNAS,DYNLL1,RPL6,TMEM230,RPLP0,NECAP1,EXOC1,ABCC6,SLC7A8,SNAP23,AAAS,CRAT,IL11,SH3GLB1,GRK3,GGA1…
1		0.121	3190	1130	277	0.245	0.087	GO:0032774	BP	2	RNA biosynthetic process	7	KDM1A,MSL3,ZNF263,DCN,PPP5C,BRCA1,SLC30A9,WWTR1,NR1H3,HMGB3,SARS,PIAS1,ZFYVE16,WWC3,HDAC9,EIF2AK2,MTA3,TARBP1,YBX3,SFSWAP,U2AF2,RFXANK,TP53BP1,NEDD4,MNT,TCF3,SREBF1,ENO1,RUNX1T1,DNM2,SMARCA2,SMARCD3,NFE2L1,XPO1,CYLD,DYNLL1,RPL6,FUS,ZNF302,PAPOLA,TFAP4,LRRFIP2,IL11,CREM,POLR2E,PPM1F,RBFOX2,ASCC2,POLR3H,PPM1A,SRSF5,PSMC1,YY1,PABPC1L,PSMA7,TBL1X,TSC22D1,MAPK3,ZNF423,UBE2I,GABPB1,STK3,PIH1D1,PPP2R1A,…
1		0.123	141	1130	24	0.021	0.17	GO:0043487	BP	2	regulation of RNA stability	7	UPF1,YBX3,XPO1,DIS3,HNRNPC,CIRBP,PSMC1,PSMA7,PSMD3,EIF4G1,SMG7,EXOSC8,EXOSC9,EXOSC2,PSMB7,HNRNPD,ANP32A,PSMA5,RPS27A,PSMC2,PSMD6,UBB,EXOSC4,PSMD12
1		0.124	3257	1130	282	0.25	0.087	GO:0006950	BP	2	response to stress	3	ALS2,FKBP4,KDM1A,UPF1,LAMP2,SPAG9,REV3L,POMT2,DCN,PPP5C,BRCA1,ERCC1,SLC30A9,BID,AQR,NR1H3,CD44,HMGB3,PIAS1,BOD1L1,CLEC16A,TDP1,HDAC9,JKAMP,EIF2AK2,IL17RB,SEC61A1,YBX3,NDUFB4,MYLK,SEC61A2,TP53BP1,NEDD4,ATP2B1,SREBF1,SMC1A,DERL2,MGLL,ENO1,UNG,FBLN1,PIK3C3,VDAC3,DNM2,HSP90AA1,UBA5,CDC14B,NFE2L1,GSK3B,CYLD,ADD1,GNAS,PXN,TFAP4,DNAJB11,TXNL1,SNAP23,AAAS,PTGS1,SH3GLB1,CIRBP,POLR2E,LGALS1,HPS4,ASCC2,POLR…
1		0.124	3178	1130	276	0.244	0.087	GO:0097659	BP	2	nucleic acid-templated transcription	8	KDM1A,MSL3,ZNF263,DCN,PPP5C,BRCA1,SLC30A9,WWTR1,NR1H3,HMGB3,SARS,PIAS1,ZFYVE16,WWC3,HDAC9,EIF2AK2,MTA3,TARBP1,YBX3,SFSWAP,U2AF2,RFXANK,TP53BP1,NEDD4,MNT,TCF3,SREBF1,ENO1,RUNX1T1,DNM2,SMARCA2,SMARCD3,NFE2L1,XPO1,CYLD,DYNLL1,RPL6,FUS,ZNF302,PAPOLA,TFAP4,LRRFIP2,IL11,CREM,POLR2E,PPM1F,RBFOX2,ASCC2,POLR3H,PPM1A,SRSF5,PSMC1,YY1,PABPC1L,PSMA7,TBL1X,TSC22D1,MAPK3,ZNF423,UBE2I,GABPB1,STK3,PIH1D1,PPP2R1A,…
1		0.124	225	1130	33	0.029	0.147	GO:0031396	BP	2	regulation of protein ubiquitination	8	KDM1A,BRCA1,U2AF2,HSP90AA1,CDC14B,ANAPC5,PSMC1,PSMA7,N4BP1,SUFU,GTPBP4,PSMD3,FBXO5,UBE3A,CDC16,PSMB7,ARRB1,PML,PSMA5,RPS27A,HDAC8,RNF20,VPS28,PSMC2,PSMD6,BTRC,PLK1,UBB,PRKCE,MALT1,NPM1,PSMD12,RASSF5
1		0.127	206	1130	31	0.027	0.15	GO:0000086	BP	2	G2/M transition of mitotic cell cycle	6	BRCA1,MTA3,DNM2,HSP90AA1,SMARCD3,DYNLL1,PSMC1,PSMA7,PPP2R1A,PSMD3,OPTN,HAUS8,CCNH,CDK5RAP2,PSMB7,ACTR1A,PSMA5,RPS27A,ORAOV1,PCNT,PSMC2,PSMD6,BTRC,PLK1,USP47,UBB,CKAP5,CHEK2,PBX1,PSMD12,PPP2R2A
1		0.129	245	1130	35	0.031	0.143	GO:0045930	BP	2	negative regulation of mitotic cell cycle	6	BRCA1,CDC14B,PSMC1,PSMA7,PSMD3,CNOT2,BCL6,ARID3A,PLAGL1,XRCC3,PCNA,GPNMB,PSMB7,RPS6,PML,PSMA5,INTS3,RPS27A,CTDSP1,ORAOV1,PRMT2,PSMC2,PSMD6,PLK1,USP47,UBB,NME6,SLFN11,NABP1,HRAS,NPM1,CHEK2,RPS27L,PSMD12,TFDP1
1		0.13	10065	1130	770	0.681	0.077	GO:0065007	BP	2	biological regulation	2	CD99,HECW1,ALS2,FKBP4,KDM1A,UPF1,MSL3,LAMP2,ZNF263,FARP2,PNPLA4,ST7L,RHBDF1,LUC7L,SPAG9,RHOBTB2,POMT2,NISCH,TSPAN9,WIZ,DCN,PPP5C,BRCA1,ERCC1,POLA2,SLC30A9,BID,RUFY3,WWTR1,NR1H3,CD44,SNX1,HMGB3,GRN,SARS,PIAS1,APBA2,TRIO,CLEC16A,ZFYVE16,RAI14,WWC3,MAP4,HDAC9,CC2D2A,ELN,MCUR1,LIMA1,LETMD1,HEBP2,EIF2AK2,IL17RB,MTA3,SEC61A1,TARBP1,YBX3,SFSWAP,U2AF2,GPC1,RFXANK,MYLK,SEC61A2,TP53BP1,RASSF1,MAST4,KCNAB2,…
1		0.136	133	1130	23	0.02	0.173	GO:0043488	BP	2	regulation of mRNA stability	8	UPF1,YBX3,XPO1,DIS3,HNRNPC,CIRBP,PSMC1,PSMA7,PSMD3,EIF4G1,EXOSC8,EXOSC9,EXOSC2,PSMB7,HNRNPD,ANP32A,PSMA5,RPS27A,PSMC2,PSMD6,UBB,EXOSC4,PSMD12
1		0.138	151	1130	25	0.022	0.166	GO:0010822	BP	2	positive regulation of mitochondrion organization	6	DCN,BID,U2AF2,GSK3B,DYNLL1,SH3GLB1,HPS4,SLC17A9,MAPK8,RPL28,UBE2D3,OPTN,HIP1R,PSMB7,NPEPPS,NRG1,UBE2J2,U2AF1,MFF,RUVBL1,ARIH2,TFDP1,UBL5,MLLT11,WDR46
1		0.146	390	1130	49	0.043	0.126	GO:0016570	BP	2	histone modification	7	KDM1A,MSL3,PPP5C,BRCA1,HDAC9,MTA3,SREBF1,PPM1F,TBL1X,MAPK3,PIH1D1,MAPK8,EZH1,HDAC5,KMT5B,ZNF451,VEGFA,H2AFY,BCL6,KDM3A,HDAC1,SFPQ,PRDM2,PHF19,ENY2,TWIST1,MORF4L2,USP22,SIN3B,PHF21A,USP15,SETDB2,ARRB1,MAP3K12,USP3,HDAC8,TADA1,RNF20,PAXBP1,PRMT2,CHTOP,RBBP4,SAP30L,ASXL1,COPRS,RUVBL1,SMYD3,USP7,C6ORF89
1		0.147	369	1130	47	0.042	0.127	GO:0010498	BP	2	proteasomal protein catabolic process	8	HECW1,RHBDF1,POMT2,WWTR1,PIAS1,CLEC16A,JKAMP,DERL2,PPP2R5C,GSK3B,ANAPC5,PSMC1,PSMA7,TBL1X,N4BP1,UBE2I,BFAR,PSMD3,UBE2D3,FAF2,CRBN,FBXL5,HERC2,CDC16,DDA1,PSMB7,IL33,ARRB1,PML,PSMA5,RPS27A,CCAR2,UBE2J2,PSMC2,ANKZF1,PSMD6,BTRC,PLK1,UBE2V2,UBB,RNF34,ARIH2,UBE2G2,PSMD12,SVIP,BAG6,RNF115
1		0.149	125	1130	22	0.019	0.176	GO:1903321	BP	2	negative regulation of protein modification by small protein conjugation or removal	8	U2AF2,ANAPC5,PSMC1,PSMA7,N4BP1,SUFU,GTPBP4,PSMD3,FBXO5,CDC16,PSMB7,ARRB1,PML,PSMA5,RPS27A,HDAC8,VPS28,PSMC2,PSMD6,UBB,PRKCE,PSMD12
1		0.149	170	1130	27	0.024	0.159	GO:1903322	BP	2	positive regulation of protein modification by small protein conjugation or removal	7	KDM1A,BRCA1,PIAS1,CDC14B,ANAPC5,PSMC1,PSMA7,UBE2I,PSMD3,FBXO5,UBE3A,CDC16,TANK,PSMB7,ARRB1,PSMA5,RPS27A,RNF20,PSMC2,PSMD6,BTRC,PLK1,UBB,MALT1,NPM1,PSMD12,RASSF5
1		0.155	2101	1130	192	0.17	0.091	GO:0036094	MF	1	small molecule binding	3	AK2,FKBP4,KDM1A,UPF1,RHOBTB2,REV3L,PPP5C,NR1H3,CD44,SARS,TRIO,VCAN,CTPS2,EIF2AK2,GATB,MYLK,PFKP,MAST4,ATP2B1,ATP6AP1,SMC1A,ALPK1,BCS1L,PIK3C3,VDAC3,RAPGEF3,DNM2,RABL2B,SMARCA2,HSP90AA1,UBA5,GSK3B,GNAS,SPTLC1,PAPOLA,ABCC6,SH3GLB1,GRK3,IFT27,TRMU,PYGL,PSMC1,SRP54,STK24,MAPK3,DHODH,UBE2I,ATP8B4,DECR1,STK3,MCM4,AKT2,MAPK8,GTPBP4,MAP3K8,PFN1,ABCC3,UBE2D3,DHX15,CHORDC1,OAS3,OAS2,GAPDH,HBS1L,PTK7,THG1L,…
1		0.16	402	1130	50	0.044	0.124	GO:0061919	BP	2	process utilizing autophagic mechanism	3	LAMP2,DCN,CLEC16A,U2AF2,NEDD4,SREBF1,PIK3C3,HSP90AA1,CTTN,DYNLL1,SPTLC1,EXOC1,SH3GLB1,SLC17A9,MAPK3,NPRL3,SNRNP70,MAPK8,RPL28,GAPDH,EIF4G1,TMEM59,LGALS8,ATP6V0B,VPS26A,OPTN,EXOC4,CALCOCO2,RPS27A,ATG3,CISD2,LAMTOR1,FEZ1,EEF1A1,WIPI2,U2AF1,VPS28,IFI16,FUNDC2,MLST8,ATG4B,UBB,MFN1,SYNPO2,SNX32,RUVBL1,EXOC7,HMGB1,SVIP,IKBKG
1		0.16	402	1130	50	0.044	0.124	GO:0006914	BP	2	autophagy	5	LAMP2,DCN,CLEC16A,U2AF2,NEDD4,SREBF1,PIK3C3,HSP90AA1,CTTN,DYNLL1,SPTLC1,EXOC1,SH3GLB1,SLC17A9,MAPK3,NPRL3,SNRNP70,MAPK8,RPL28,GAPDH,EIF4G1,TMEM59,LGALS8,ATP6V0B,VPS26A,OPTN,EXOC4,CALCOCO2,RPS27A,ATG3,CISD2,LAMTOR1,FEZ1,EEF1A1,WIPI2,U2AF1,VPS28,IFI16,FUNDC2,MLST8,ATG4B,UBB,MFN1,SYNPO2,SNX32,RUVBL1,EXOC7,HMGB1,SVIP,IKBKG
1		0.174	9555	1130	734	0.65	0.077	GO:0050789	BP	2	regulation of biological process	2	CD99,HECW1,ALS2,FKBP4,KDM1A,UPF1,MSL3,ZNF263,FARP2,ST7L,RHBDF1,LUC7L,SPAG9,RHOBTB2,POMT2,NISCH,TSPAN9,WIZ,DCN,PPP5C,BRCA1,ERCC1,SLC30A9,BID,RUFY3,WWTR1,NR1H3,CD44,SNX1,HMGB3,GRN,SARS,PIAS1,APBA2,TRIO,CLEC16A,ZFYVE16,RAI14,WWC3,MAP4,HDAC9,CC2D2A,ELN,LIMA1,HEBP2,EIF2AK2,IL17RB,MTA3,SEC61A1,TARBP1,YBX3,SFSWAP,U2AF2,GPC1,RFXANK,MYLK,SEC61A2,TP53BP1,RASSF1,MAST4,KCNAB2,NEDD4,MNT,ATP2B1,RPL31,ATP6AP1,T…
1		0.177	61	1130	14	0.012	0.23	GO:0051439	BP	2	regulation of ubiquitin-protein ligase activity involved in mitotic cell cycle	11	ANAPC5,PSMC1,PSMA7,PSMD3,FBXO5,CDC16,PSMB7,PSMA5,RPS27A,PSMC2,PSMD6,PLK1,UBB,PSMD12
1		0.185	3539	1130	302	0.267	0.085	GO:0019219	BP	2	regulation of nucleobase-containing compound metabolic process	5	KDM1A,UPF1,MSL3,ZNF263,WIZ,DCN,BRCA1,ERCC1,SLC30A9,WWTR1,NR1H3,HMGB3,SARS,PIAS1,ZFYVE16,WWC3,HDAC9,EIF2AK2,MTA3,TARBP1,YBX3,SFSWAP,U2AF2,RFXANK,TP53BP1,NEDD4,MNT,TCF3,SREBF1,SMC1A,ENO1,UNG,SNRPA,RUNX1T1,RAPGEF3,DNM2,SMARCA2,HSP90AA1,SMARCD3,NFE2L1,XPO1,DIS3,CYLD,YTHDC1,GNAS,DYNLL1,RPL6,FUS,ZNF302,PAPOLA,TFAP4,HNRNPC,LRRFIP2,AAAS,IL11,CREM,CIRBP,PPM1F,RBFOX2,ASCC2,TNRC6B,PPM1A,SRSF5,PSMC1,YY1,PABP…
1		0.199	77	1130	16	0.014	0.208	GO:1904666	BP	2	regulation of ubiquitin protein ligase activity	10	CDC14B,ANAPC5,PSMC1,PSMA7,PSMD3,FBXO5,CDC16,PSMB7,PSMA5,RPS27A,PSMC2,PSMD6,BTRC,PLK1,UBB,PSMD12
1		0.224	1217	1130	120	0.106	0.099	GO:0045934	BP	2	negative regulation of nucleobase-containing compound metabolic process	6	KDM1A,MSL3,ZNF263,BRCA1,ERCC1,WWTR1,NR1H3,SARS,PIAS1,WWC3,HDAC9,MTA3,YBX3,SFSWAP,U2AF2,TP53BP1,NEDD4,MNT,TCF3,SREBF1,SMC1A,ENO1,RUNX1T1,SMARCA2,XPO1,TFAP4,HNRNPC,CREM,CIRBP,PPM1F,RBFOX2,PPM1A,YY1,TBL1X,ZNF423,UBE2I,GLI3,SUFU,GTPBP4,MLX,HDAC5,SMURF2,UBE2D3,CNOT2,HCFC2,SRSF9,ZNF451,DUSP22,VEGFA,H2AFY,BCL6,SRSF7,ORC2,PRRX1,SRSF4,HDAC1,SFPQ,TNFSF4,RCOR3,PHF19,SORBS3,ZNF706,ZRANB3,TWIST1,MORF4L2,BATF3…
1		0.225	174	1130	27	0.024	0.155	GO:1902749	BP	2	regulation of cell cycle G2/M phase transition	7	BRCA1,MTA3,HSP90AA1,SMARCD3,DYNLL1,PSMC1,PSMA7,PPP2R1A,PSMD3,H2AFY,HAUS8,CDK5RAP2,PSMB7,ACTR1A,PSMA5,RPS27A,ORAOV1,PCNT,PSMC2,PSMD6,PLK1,USP47,UBB,CKAP5,NPM1,PBX1,PSMD12
1		0.25	263	1130	36	0.032	0.137	GO:0010506	BP	2	regulation of autophagy	6	DCN,CLEC16A,U2AF2,NEDD4,SREBF1,CTTN,SPTLC1,EXOC1,SH3GLB1,SLC17A9,MAPK3,NPRL3,SNRNP70,MAPK8,RPL28,GAPDH,EIF4G1,TMEM59,ATP6V0B,VPS26A,OPTN,EXOC4,CALCOCO2,CISD2,LAMTOR1,FEZ1,EEF1A1,U2AF1,IFI16,MLST8,SNX32,RUVBL1,EXOC7,HMGB1,SVIP,IKBKG
1		0.255	3914	1130	329	0.291	0.084	GO:0048523	BP	2	negative regulation of cellular process	4	HECW1,FKBP4,KDM1A,UPF1,MSL3,ZNF263,ST7L,RHBDF1,NISCH,DCN,PPP5C,BRCA1,ERCC1,BID,RUFY3,WWTR1,NR1H3,CD44,HMGB3,SARS,PIAS1,CLEC16A,WWC3,MAP4,HDAC9,LIMA1,EIF2AK2,MTA3,YBX3,SFSWAP,U2AF2,GPC1,TP53BP1,RASSF1,NEDD4,MNT,TCF3,SREBF1,SMC1A,DERL2,ENO1,UNG,FBLN1,PPP2R5C,RUNX1T1,RAPGEF3,DNM2,SMARCA2,CDC14B,DLG3,GSK3B,XPO1,CYLD,CTTN,ADD1,DYNLL1,ANAPC5,TFAP4,HNRNPC,AAAS,IL11,CREM,CIRBP,POLR2E,PPM1F,LGALS1,RBFOX2,…
1		0.256	541	1130	62	0.055	0.115	GO:0051020	MF	1	GTPase binding	5	ALS2,FARP2,TRIO,YBX3,ATP6AP1,ENO1,RAPGEF3,HSP90AA1,XPO1,DIS3,EXOC1,GGA1,HPS4,MICALL1,RIN3,NUTF2,GGA2,DMXL2,HPS1,DNMBP,PFN1,MADD,WASF1,FGF1,RTKN,SPTBN1,RALGPS2,RAP1A,ARHGEF2,MAPKAP1,OPTN,HERC2,RBSN,EXOC4,RIN2,TBC1D8B,SYTL2,BCAR3,GRTP1,DOCK5,LAMTOR1,BICD1,RABGAP1L,OBSCN,ELMO1,NRG1,ABR,ARHGEF3,RHOBTB3,XPO6,DENND5B,TRAPPC12,EPS8L2,ANXA2,ANKFY1,CHM,SPTAN1,INF2,TBC1D8,IPO7,ITSN1,RASSF5
1		0.257	1715	1130	160	0.142	0.093	GO:0006357	BP	2	regulation of transcription from RNA polymerase II promoter	10	KDM1A,ZNF263,DCN,BRCA1,SLC30A9,WWTR1,NR1H3,SARS,PIAS1,ZFYVE16,WWC3,HDAC9,TARBP1,YBX3,RFXANK,TP53BP1,NEDD4,MNT,TCF3,SREBF1,ENO1,SMARCA2,SMARCD3,NFE2L1,XPO1,TFAP4,IL11,CREM,PPM1A,PSMC1,YY1,PSMA7,TBL1X,MAPK3,ZNF423,UBE2I,GABPB1,CRTC1,FKBP8,GLI3,PPP3CB,SUFU,PSMD3,PFN1,MLX,EZH1,HDAC5,SMURF2,UBE2D3,CD81,CNOT2,HCFC2,RWDD1,SOD2,ZNF451,CCNC,SIM1,DUSP22,VEGFA,FGF1,H2AFY,BCL6,UBE3A,KDM3A,ORC2,ARID3A,PRRX1,H…
1		0.261	185	1130	28	0.025	0.151	GO:0015931	BP	2	nucleobase-containing compound transport	6	UPF1,U2AF2,XPO1,AAAS,SRSF5,NUTF2,CASC3,MAGOHB,SRSF9,SRSF3,SLC29A1,SRSF7,SRSF4,SMG7,SRSF11,ENY2,DDX39A,SRSF6,SRRM1,RBMX2,FLOT1,SSB,U2AF1,CHTOP,NXF1,NUDT4,CKAP5,NPM1
1		0.271	389	1130	48	0.042	0.123	GO:0006913	BP	2	nucleocytoplasmic transport	6	UPF1,POLA2,WWTR1,U2AF2,NEDD4,RAPGEF3,GSK3B,XPO1,CYLD,AAAS,PPM1A,SRSF5,MAPK3,NUTF2,GLI3,SUFU,CASC3,MAGOHB,SRSF9,SRSF3,BCL6,SPTBN1,SRSF7,SRSF4,SMG7,SRSF11,ENY2,DDX39A,SRSF6,ATXN1,SRRM1,RBMX2,SSB,ANP32A,PML,SNRPG,U2AF1,CHTOP,LMNA,NXF1,XPO6,MALT1,NUDT4,RSRC1,GEMIN4,NPM1,GAS6,IPO7
1		0.307	511	1130	59	0.052	0.115	GO:0030036	BP	2	actin cytoskeleton organization	6	FARP2,NISCH,RUFY3,ELN,LIMA1,RAPGEF3,EPB41L2,COBLL1,CTTN,ADD1,PPM1F,PFN1,WASF1,PTK7,DPYSL3,BCL6,EPB41L5,SPTBN1,ARHGEF2,ITGB1BP1,MAPKAP1,SORBS3,LRP1,MKKS,MKLN1,HIP1R,ANXA1,FLNB,ARRB1,FRMD6,TPM1,TPM3,PAM,ARHGAP26,BIN3,ITGB1,TWF1,OBSCN,SORBS2,ELMO1,ABR,ARPC2,DLC1,SYNPO2L,MLST8,ANTXR1,PDCD6IP,PRKCDBP,PRKCE,SYNPO,SYNPO2,HRAS,PRKG1,EVL,MKL1,SPTAN1,FCHSD1,TPM2,INF2
1		0.319	328	1130	42	0.037	0.128	GO:1903829	BP	2	positive regulation of cellular protein localization	3	BID,RUFY3,U2AF2,RAPGEF3,EPB41L2,GSK3B,CYLD,DYNLL1,SH3GLB1,HPS4,PPM1A,SLC17A9,NUTF2,OAZ1,AKT2,GLI3,MAPK8,RPL28,UBE2D3,SPTBN1,ITGB1BP1,LRP1,PSMB7,NUMA1,NPEPPS,WRAP53,NRG1,UBE2J2,U2AF1,PCNT,VPS28,PLK1,MFF,PRKCE,TRAPPC12,RUVBL1,ARIH2,NPM1,GAS6,TFDP1,UBL5,WDR46
1		0.32	105	1130	19	0.017	0.181	GO:1903749	BP	2	positive regulation of establishment of protein localization to mitochondrion	4	BID,U2AF2,DYNLL1,SH3GLB1,HPS4,SLC17A9,MAPK8,RPL28,UBE2D3,PSMB7,NPEPPS,NRG1,UBE2J2,U2AF1,RUVBL1,ARIH2,TFDP1,UBL5,WDR46
1		0.327	1228	1130	120	0.106	0.098	GO:0042802	MF	1	identical protein binding	4	ALS2,LUC7L,NISCH,PPP5C,WWTR1,SNX1,SARS,TCF3,MGLL,ENO1,SNRPA,FBLN1,HSP90AA1,ADD1,FUS,TFAP4,HNRNPC,SH3GLB1,LGALS1,HPS4,MICALL1,FAM118A,PYGL,PSMA7,KCTD9,FKBP8,SNX8,CASC3,MLX,SMURF2,CRYAB,CTSC,GAPDH,SOD2,VEGFA,THG1L,BCL6,FXR1,STK25,ARID3A,SFPQ,MEF2D,UAP1,HMGCL,ABCD3,ATF6,PTPA,EXOSC8,CAT,KLHL7,TWIST1,GLIPR2,DDX39A,OPTN,DNPEP,ATXN1,MASP1,PAICS,SLC27A1,HIP1R,SYNE1,LRRC41,PCNA,GSTM3,ANXA1,USP15,GLUL,FLNB…
1		0.355	18	1130	7	0.006	0.389	GO:0016180	BP	2	snRNA processing	10	USB1,EXOSC8,EXOSC9,EXOSC2,INTS3,INTS4,EXOSC4
1		0.365	481	1130	56	0.05	0.116	GO:0016569	BP	2	covalent chromatin modification	6	KDM1A,MSL3,PPP5C,BRCA1,HDAC9,MTA3,SREBF1,SMARCD3,PPM1F,TBL1X,MAPK3,PIH1D1,MAPK8,EZH1,HDAC5,KMT5B,ZNF451,VEGFA,H2AFY,BCL6,KDM3A,HDAC1,SFPQ,PRDM2,UBN1,PHF19,ENY2,TWIST1,MORF4L2,USP22,SIN3B,PHF21A,USP15,SETDB2,ARRB1,TDG,SMARCC2,MAP3K12,USP3,NCOR1,HDAC8,TADA1,RNF20,PAXBP1,PRMT2,CHTOP,RBBP4,PBRM1,SAP30L,ASXL1,COPRS,RUVBL1,SMYD3,USP7,C6ORF89,BAG6
1		0.369	871	1130	90	0.08	0.103	GO:0032880	BP	2	regulation of protein localization	4	KDM1A,RHBDF1,BID,RUFY3,WWTR1,NR1H3,IL17RB,U2AF2,KCNAB2,SREBF1,DERL2,PIK3C3,RAPGEF3,EPB41L2,GSK3B,XPO1,CYLD,GNAS,DYNLL1,EXOC1,SH3GLB1,HPS4,PPM1A,SLC17A9,MAPK3,NUTF2,GSDMD,OAZ1,AKT2,GLI3,MAPK8,PPP3CB,SUFU,RPL28,UBE2D3,GAPDH,H2AFY,EPB41L5,SPTBN1,RAP1A,TNFSF4,ITGB1BP1,ENY2,TWIST1,LRP1,TRPM4,DCLK1,NUMB,ANXA1,GLUL,PSMB7,IL33,ARRB1,NUMA1,PML,NPEPPS,WRAP53,MPC2,PAM,HDAC8,TERF1,RABGAP1L,DPH3,MCU,NRG1,UBE2…
1		0.393	395	1130	48	0.042	0.122	GO:0051169	BP	2	nuclear transport	5	UPF1,POLA2,WWTR1,U2AF2,NEDD4,RAPGEF3,GSK3B,XPO1,CYLD,AAAS,PPM1A,SRSF5,MAPK3,NUTF2,GLI3,SUFU,CASC3,MAGOHB,SRSF9,SRSF3,BCL6,SPTBN1,SRSF7,SRSF4,SMG7,SRSF11,ENY2,DDX39A,SRSF6,ATXN1,SRRM1,RBMX2,SSB,ANP32A,PML,SNRPG,U2AF1,CHTOP,LMNA,NXF1,XPO6,MALT1,NUDT4,RSRC1,GEMIN4,NPM1,GAS6,IPO7
1		0.399	2614	1130	229	0.203	0.088	GO:0010604	BP	2	positive regulation of macromolecule metabolic process	4	ALS2,KDM1A,UPF1,SPAG9,POMT2,WIZ,DCN,BRCA1,ERCC1,SLC30A9,BID,WWTR1,NR1H3,CD44,SNX1,PIAS1,EIF2AK2,YBX3,U2AF2,RFXANK,TP53BP1,NEDD4,ATP6AP1,TCF3,SREBF1,ENO1,UNG,FBLN1,RAPGEF3,DNM2,SMARCA2,HSP90AA1,CDC14B,SMARCD3,NFE2L1,GSK3B,ANAPC5,TFAP4,HNRNPC,SUCO,IL11,CREM,CIRBP,POLR2E,PPM1F,GGA1,TNRC6B,PPM1A,SRSF5,PSMC1,YY1,PABPC1L,PSMA7,CDK5RAP1,TBL1X,STK24,MAPK3,ZNF423,UBE2I,GABPB1,STK3,SNRNP70,PIH1D1,OAZ1,AKT2…
1		0.402	3749	1130	315	0.279	0.084	GO:1901362	BP	2	organic cyclic compound biosynthetic process	5	AK2,KDM1A,MSL3,ZNF263,REV3L,DCN,PPP5C,BRCA1,PGM3,POLA2,SLC30A9,WWTR1,NR1H3,HMGB3,SARS,PIAS1,ZFYVE16,CTPS2,WWC3,HDAC9,EIF2AK2,MTA3,TARBP1,YBX3,SFSWAP,U2AF2,RFXANK,TP53BP1,NEDD4,MNT,TCF3,SREBF1,ENO1,RUNX1T1,DNM2,SMARCA2,HSP90AA1,SMARCD3,NFE2L1,XPO1,CYLD,GNAS,DYNLL1,RPL6,FUS,ZNF302,PAPOLA,TFAP4,HNRNPC,LRRFIP2,IL11,CREM,POLR2E,PPM1F,RBFOX2,ASCC2,POLR3H,POLE2,PPM1A,SRSF5,PSMC1,YY1,PABPC1L,PSMA7,TBL1X,…
1		0.403	30	1130	9	0.008	0.3	GO:0043928	BP	2	exonucleolytic nuclear-transcribed mRNA catabolic process involved in deadenylation-dependent decay	10	DIS3,LSM5,HBS1L,EXOSC8,EXOSC9,EXOSC2,EXOSC4,TTC37,SKIV2L
1		0.414	152	1130	24	0.021	0.158	GO:0061013	BP	2	regulation of mRNA catabolic process	8	UPF1,YBX3,XPO1,DIS3,HNRNPC,CIRBP,TNRC6B,PSMC1,PSMA7,PSMD3,EIF4G1,EXOSC8,EXOSC9,EXOSC2,PSMB7,HNRNPD,ANP32A,PSMA5,RPS27A,PSMC2,PSMD6,UBB,EXOSC4,PSMD12
1		0.421	722	1130	77	0.068	0.107	GO:0016462	MF	1	pyrophosphatase activity	6	UPF1,RHOBTB2,ATP2B1,ATP6AP1,DNM2,RABL2B,SMARCA2,HSP90AA1,GNAS,DYNLL1,ABCC6,IFT27,PSMC1,ACIN1,SRP54,ATP8B4,MCM4,NUDT1,EIF4H,GTPBP4,ABCC3,DHX15,HBS1L,ABCC5,RAP1A,KIF17,ATP6V0B,ABCD3,PTPA,ZRANB3,DDX39A,XRCC3,PEX1,GTPBP3,DHX30,AGAP3,CCNH,ANXA1,NTPCR,DDX56,YME1L1,KIF13A,SNRNP200,MYO10,G3BP1,DST,EEF1A1,AGAP1,RECQL4,PSMC2,RBBP4,PSMD6,GMPS,DNALI1,RHOBTB3,GFM2,KIF6,NUDT5,MCM7,NAV2,TSR1,RAB31,GFM1,MFN1,NUD…
1		0.434	260	1130	35	0.031	0.135	GO:0006839	BP	2	mitochondrial transport	5	BID,MCUR1,HEBP2,U2AF2,SREBF1,HSP90AA1,GSK3B,DYNLL1,SH3GLB1,HPS4,SLC17A9,SLC25A14,TIMM50,MAPK8,RPL28,UBE2D3,HIP1R,TIMM17A,PSMB7,UQCRC2,NPEPPS,MPC2,MCU,NRG1,UBE2J2,U2AF1,MFF,HSPA4,MTX1,RUVBL1,ARIH2,TFDP1,UBL5,DNAJC19,WDR46
1		0.45	2090	1130	188	0.166	0.09	GO:0050790	BP	2	regulation of catalytic activity	4	ALS2,FARP2,SPAG9,DCN,BID,WWTR1,NR1H3,CD44,TRIO,EIF2AK2,FBLN1,PPP2R5C,RAPGEF3,DNM2,HSP90AA1,CDC14B,DLG3,GSK3B,DIS3,GNAS,DYNLL1,ANAPC5,TFAP4,DNAJB11,SH3GLB1,PPM1F,HPS4,RIN3,PSMC1,PSMA7,CDK5RAP1,TIMP1,STK24,MAPK3,NPRL3,UBE2I,STK3,SNRNP70,PIH1D1,OAZ1,AKT2,PPP2R1A,PCOLCE,HPS1,DNMBP,MAPK8,ARHGAP21,GTPBP4,SH3PXD2A,MAP3K8,PSMD3,PFN1,DUSP3,CRYAB,PPP6R3,CHORDC1,MADD,CD81,OAS3,ADGRD1,GAPDH,FBXO5,SOD2,CCNC,D…
1		0.476	334	1130	42	0.037	0.126	GO:0031331	BP	2	positive regulation of cellular catabolic process	5	UPF1,DCN,PIAS1,CLEC16A,RAPGEF3,GSK3B,ANAPC5,SPTLC1,SH3GLB1,TNRC6B,PSMC1,PSMA7,MAPK3,AKT2,PSMD3,CTSC,CD81,FBXO5,TMEM59,FBXL5,TWIST1,OPTN,LRP1,CDC16,CALCOCO2,PSMB7,IL33,HNRNPD,PSMA5,RPS27A,PSMC2,PSMD6,BTRC,PLK1,UBE2V2,UBB,ARIH2,HMGB1,PSMD12,SVIP,BAG6,IKBKG
1		0.479	725	1130	77	0.068	0.106	GO:0016818	MF	1	hydrolase activity, acting on acid anhydrides, in phosphorus-containing anhydrides	5	UPF1,RHOBTB2,ATP2B1,ATP6AP1,DNM2,RABL2B,SMARCA2,HSP90AA1,GNAS,DYNLL1,ABCC6,IFT27,PSMC1,ACIN1,SRP54,ATP8B4,MCM4,NUDT1,EIF4H,GTPBP4,ABCC3,DHX15,HBS1L,ABCC5,RAP1A,KIF17,ATP6V0B,ABCD3,PTPA,ZRANB3,DDX39A,XRCC3,PEX1,GTPBP3,DHX30,AGAP3,CCNH,ANXA1,NTPCR,DDX56,YME1L1,KIF13A,SNRNP200,MYO10,G3BP1,DST,EEF1A1,AGAP1,RECQL4,PSMC2,RBBP4,PSMD6,GMPS,DNALI1,RHOBTB3,GFM2,KIF6,NUDT5,MCM7,NAV2,TSR1,RAB31,GFM1,MFN1,NUD…
1		0.482	117	1130	20	0.018	0.171	GO:1903747	BP	2	regulation of establishment of protein localization to mitochondrion	6	BID,U2AF2,SREBF1,DYNLL1,SH3GLB1,HPS4,SLC17A9,MAPK8,RPL28,UBE2D3,PSMB7,NPEPPS,NRG1,UBE2J2,U2AF1,RUVBL1,ARIH2,TFDP1,UBL5,WDR46
1		0.5	726	1130	77	0.068	0.106	GO:0016817	MF	1	hydrolase activity, acting on acid anhydrides	4	UPF1,RHOBTB2,ATP2B1,ATP6AP1,DNM2,RABL2B,SMARCA2,HSP90AA1,GNAS,DYNLL1,ABCC6,IFT27,PSMC1,ACIN1,SRP54,ATP8B4,MCM4,NUDT1,EIF4H,GTPBP4,ABCC3,DHX15,HBS1L,ABCC5,RAP1A,KIF17,ATP6V0B,ABCD3,PTPA,ZRANB3,DDX39A,XRCC3,PEX1,GTPBP3,DHX30,AGAP3,CCNH,ANXA1,NTPCR,DDX56,YME1L1,KIF13A,SNRNP200,MYO10,G3BP1,DST,EEF1A1,AGAP1,RECQL4,PSMC2,RBBP4,PSMD6,GMPS,DNALI1,RHOBTB3,GFM2,KIF6,NUDT5,MCM7,NAV2,TSR1,RAB31,GFM1,MFN1,NUD…
1		0.522	346	1130	43	0.038	0.124	GO:0043254	BP	2	regulation of protein complex assembly	5	FKBP4,FARP2,ERCC1,BID,ELN,EIF2AK2,HSP90AA1,GSK3B,CTTN,ADD1,SH3GLB1,PPM1A,PSMC1,PIH1D1,PFN1,CRYAB,ZNF451,WASF1,VEGFA,CRBN,EIF4G1,SPTBN1,ARHGEF2,TWIST1,MKKS,HIP1R,NUMA1,SMAD6,WARS,TWF1,PSMC2,FBLIM1,ARPC2,SPIDR,MLST8,PRKCE,TRAPPC12,CTNNBIP1,HMGB1,EVL,SPTAN1,FCHSD1,SVIP
1		0.528	325	1130	41	0.036	0.126	GO:0045862	BP	2	positive regulation of proteolysis	6	BID,PIAS1,ENO1,FBLN1,GSK3B,ANAPC5,TFAP4,PPM1F,PSMC1,PSMA7,MAPK3,PCOLCE,PSMD3,CTSC,FBXO5,CDC16,HIP1R,TANK,PSMB7,IL33,ARRB1,PML,PSMA5,RPS27A,PSMC2,IFI16,PSMD6,MELTF,DLC1,BTRC,PLK1,UBE2V2,ANTXR1,UBB,ARIH2,CCBE1,RPS27L,HMGB1,PSMD12,ASPH,BAG6
1		0.532	31	1130	9	0.008	0.29	GO:0000291	BP	2	nuclear-transcribed mRNA catabolic process, exonucleolytic	9	DIS3,LSM5,HBS1L,EXOSC8,EXOSC9,EXOSC2,EXOSC4,TTC37,SKIV2L
1		0.539	164	1130	25	0.022	0.152	GO:0010389	BP	2	regulation of G2/M transition of mitotic cell cycle	8	BRCA1,MTA3,HSP90AA1,SMARCD3,DYNLL1,PSMC1,PSMA7,PPP2R1A,PSMD3,HAUS8,CDK5RAP2,PSMB7,ACTR1A,PSMA5,RPS27A,ORAOV1,PCNT,PSMC2,PSMD6,PLK1,USP47,UBB,CKAP5,PBX1,PSMD12
1		0.551	92	1130	17	0.015	0.185	GO:0006289	BP	2	nucleotide-excision repair	9	ERCC1,SLC30A9,AQR,POLR2E,UBE2I,PCNA,CCNH,RPS27A,COPS7B,ORAOV1,MMS19,UBE2V2,UBB,LIG4,USP7,TCEA1,HMGB1
1		0.562	155	1130	24	0.021	0.155	GO:0031398	BP	2	positive regulation of protein ubiquitination	8	KDM1A,BRCA1,CDC14B,ANAPC5,PSMC1,PSMA7,PSMD3,FBXO5,UBE3A,CDC16,PSMB7,ARRB1,PSMA5,RPS27A,RNF20,PSMC2,PSMD6,BTRC,PLK1,UBB,MALT1,NPM1,PSMD12,RASSF5
1		0.563	223	1130	31	0.027	0.139	GO:0045732	BP	2	positive regulation of protein catabolic process	6	SNX1,PIAS1,NEDD4,GSK3B,ANAPC5,GGA1,PSMC1,PSMA7,OAZ1,PSMD3,CTSC,CD81,FBXO5,FBXL5,LRP1,CDC16,PSMB7,IL33,PSMA5,RPS27A,VPS28,PSMC2,PSMD6,BTRC,PLK1,ATG4B,UBE2V2,UBB,ARIH2,PSMD12,BAG6
1		0.579	978	1130	98	0.087	0.1	GO:0045892	BP	2	negative regulation of transcription, DNA-templated	9	KDM1A,MSL3,ZNF263,BRCA1,WWTR1,NR1H3,SARS,PIAS1,WWC3,HDAC9,MTA3,YBX3,NEDD4,MNT,TCF3,SREBF1,ENO1,RUNX1T1,SMARCA2,XPO1,TFAP4,CREM,PPM1F,RBFOX2,PPM1A,YY1,TBL1X,ZNF423,UBE2I,GLI3,SUFU,MLX,HDAC5,SMURF2,UBE2D3,CNOT2,HCFC2,ZNF451,DUSP22,VEGFA,H2AFY,BCL6,ORC2,PRRX1,HDAC1,SFPQ,TNFSF4,RCOR3,PHF19,SORBS3,ZNF706,TWIST1,MORF4L2,BATF3,ATXN1,SIN3B,TBX3,SETDB2,FAM129B,PARP9,TDG,SMARCC2,USP3,PML,NCOR1,RPS27A,HDAC8…
1		0.592	765	1130	80	0.071	0.105	GO:0060341	BP	2	regulation of cellular localization	4	KDM1A,BID,RUFY3,WWTR1,U2AF2,KCNAB2,NEDD4,SREBF1,DERL2,RAPGEF3,EPB41L2,GSK3B,XPO1,CYLD,DYNLL1,AAAS,SH3GLB1,HPS4,PPM1A,SLC17A9,MAPK3,NUTF2,OAZ1,AKT2,GLI3,MAPK8,PPP3CB,SUFU,RPL28,UBE2D3,CRYAB,H2AFY,SPTBN1,RAP1A,ITGB1BP1,ENY2,LRP1,PNKD,TRPM4,HIP1R,DCLK1,NUMB,PSMB7,ARRB1,NUMA1,PREPL,PML,NPEPPS,WRAP53,MPC2,HDAC8,TERF1,PARD3,GSTO1,NRG1,UBE2J2,U2AF1,PCNT,LMNA,VPS28,SPIDR,STXBP4,PLK1,MFF,STX8,PRKCE,TRAPPC…
1		0.593	60	1130	13	0.012	0.217	GO:0031146	BP	2	SCF-dependent proteasomal ubiquitin-dependent protein catabolic process	11	WWTR1,PSMC1,PSMA7,PSMD3,FBXL5,PSMB7,PSMA5,RPS27A,PSMC2,PSMD6,BTRC,UBB,PSMD12
1		0.593	60	1130	13	0.012	0.217	GO:0051436	BP	2	negative regulation of ubiquitin-protein ligase activity involved in mitotic cell cycle	12	ANAPC5,PSMC1,PSMA7,PSMD3,FBXO5,CDC16,PSMB7,PSMA5,RPS27A,PSMC2,PSMD6,UBB,PSMD12
1		0.593	165	1130	25	0.022	0.152	GO:1903364	BP	2	positive regulation of cellular protein catabolic process	6	PIAS1,GSK3B,ANAPC5,PSMC1,PSMA7,PSMD3,CTSC,CD81,FBXO5,FBXL5,LRP1,CDC16,PSMB7,IL33,PSMA5,RPS27A,PSMC2,PSMD6,BTRC,PLK1,UBE2V2,UBB,ARIH2,PSMD12,BAG6
1		0.603	244	1130	33	0.029	0.135	GO:0016236	BP	2	macroautophagy	6	LAMP2,DCN,CLEC16A,NEDD4,PIK3C3,DYNLL1,SPTLC1,EXOC1,SH3GLB1,MAPK3,NPRL3,MAPK8,GAPDH,LGALS8,ATP6V0B,VPS26A,OPTN,EXOC4,CALCOCO2,RPS27A,ATG3,LAMTOR1,FEZ1,WIPI2,VPS28,MLST8,ATG4B,UBB,MFN1,SYNPO2,SNX32,EXOC7,IKBKG
1		0.651	245	1130	33	0.029	0.135	GO:0000209	BP	2	protein polyubiquitination	10	BRCA1,UNKL,NEDD4,ANAPC5,PSMC1,PSMA7,BFAR,PSMD3,SMURF2,UBE2D3,UBE3A,FBXL5,FBXW2,CDC16,PSMB7,PELI2,NPEPPS,PSMA5,RPS27A,RNF20,UBE2J2,RUSC1,PSMC2,PSMD6,BTRC,UBE2V2,UBB,RNF34,RNF213,ARIH2,UBE2G2,PSMD12,RNF115
1		0.659	1385	1130	131	0.116	0.095	GO:0051247	BP	2	positive regulation of protein metabolic process	5	ALS2,KDM1A,SPAG9,POMT2,BRCA1,BID,NR1H3,CD44,SNX1,PIAS1,EIF2AK2,YBX3,NEDD4,ATP6AP1,SREBF1,ENO1,FBLN1,RAPGEF3,CDC14B,GSK3B,ANAPC5,TFAP4,IL11,CIRBP,PPM1F,GGA1,PSMC1,PSMA7,CDK5RAP1,STK24,MAPK3,UBE2I,STK3,PIH1D1,OAZ1,AKT2,BRAT1,PCOLCE,MAPK8,MAP3K8,PSMD3,CTSC,MADD,CD81,FBXO5,CCNC,DUSP22,VEGFA,FGF1,BCL6,UBE3A,EIF4G1,STK25,RAP1A,ARHGEF2,FBXL5,ITGB1BP1,PTPA,PHF19,SORBS3,GLIPR2,LRP1,CDC16,SLC27A1,HIP1R,KID…
1		0.662	686	1130	73	0.065	0.106	GO:0017111	MF	1	nucleoside-triphosphatase activity	7	UPF1,RHOBTB2,ATP2B1,ATP6AP1,DNM2,RABL2B,SMARCA2,HSP90AA1,GNAS,DYNLL1,ABCC6,IFT27,PSMC1,ACIN1,SRP54,ATP8B4,MCM4,NUDT1,EIF4H,GTPBP4,ABCC3,DHX15,HBS1L,ABCC5,RAP1A,KIF17,ATP6V0B,ABCD3,PTPA,ZRANB3,DDX39A,XRCC3,PEX1,GTPBP3,DHX30,AGAP3,CCNH,ANXA1,NTPCR,DDX56,YME1L1,KIF13A,SNRNP200,MYO10,G3BP1,DST,EEF1A1,AGAP1,RECQL4,PSMC2,RBBP4,PSMD6,DNALI1,RHOBTB3,GFM2,KIF6,MCM7,NAV2,TSR1,RAB31,GFM1,MFN1,RNF213,ATP2A2,…
1		0.691	256	1130	34	0.03	0.133	GO:0016579	BP	2	protein deubiquitination	9	BRCA1,CYLD,PSMC1,YY1,PSMA7,PSMD3,SMURF2,ENY2,STAMBP,USP22,USP15,TANK,PSMB7,IL33,STAMBPL1,USP3,FOXK2,PSMA5,RPS27A,PSMC2,USP24,PSMD6,AR,INO80E,USP47,UBB,ASXL1,RUVBL1,RNF135,SHMT2,USP7,PSMD12,MBD5,IKBKG
1		0.696	2223	1130	197	0.174	0.089	GO:0016787	MF	1	hydrolase activity	3	KDM1A,UPF1,PNPLA4,RHBDF1,RHOBTB2,REV3L,PPP5C,ERCC1,TDP1,HDAC9,MTA3,ATP2B1,ATP6AP1,DERL2,MGLL,PLD1,UNG,SYNJ2,PPP2R5C,DNM2,RABL2B,SMARCA2,HSP90AA1,CDC14B,DIS3,CYLD,PREP,GNAS,DYNLL1,ABCC6,PPM1F,IFT27,PPM1A,PSMC1,ACIN1,SRP54,PSMA7,CDADC1,USB1,FAH,ATP8B4,MCM4,TIMM50,PPP2R1A,NUDT1,EIF4H,PPP3CB,GTPBP4,HDAC5,ABCC3,DUSP3,INPP4B,DHX15,CTSC,SIAE,CNOT2,PTP4A1,HBS1L,DUSP22,DPYSL3,NIT2,ABCC5,GLS,PLCD4,TMEM59,R…
1		0.703	77	1130	15	0.013	0.195	GO:2000060	BP	2	positive regulation of protein ubiquitination involved in ubiquitin-dependent protein catabolic process	8	ANAPC5,PSMC1,PSMA7,PSMD3,FBXO5,CDC16,PSMB7,PSMA5,RPS27A,PSMC2,PSMD6,BTRC,PLK1,UBB,PSMD12
1		0.703	77	1130	15	0.013	0.195	GO:1903955	BP	2	positive regulation of protein targeting to mitochondrion	5	U2AF2,SH3GLB1,HPS4,SLC17A9,RPL28,UBE2D3,PSMB7,NPEPPS,NRG1,UBE2J2,U2AF1,RUVBL1,ARIH2,UBL5,WDR46
1		0.735	39	1130	10	0.009	0.256	GO:0004407	MF	1	histone deacetylase activity	6	KDM1A,HDAC9,MTA3,HDAC5,HDAC1,SIN3B,PHF21A,HDAC8,RBBP4,SAP30L
1		0.736	1179	1130	114	0.101	0.097	GO:0051336	BP	2	regulation of hydrolase activity	5	ALS2,FARP2,BID,NR1H3,CD44,TRIO,FBLN1,RAPGEF3,DNM2,DLG3,GSK3B,DIS3,GNAS,DYNLL1,TFAP4,DNAJB11,PPM1F,HPS4,RIN3,TIMP1,MAPK3,NPRL3,SNRNP70,PIH1D1,AKT2,PCOLCE,HPS1,DNMBP,MAPK8,ARHGAP21,PFN1,CRYAB,PPP6R3,MADD,OAS3,GAPDH,VEGFA,FGF1,BCL6,RTKN,SPTBN1,RALGPS2,RAP1A,ARHGEF2,UBN1,ITGB1BP1,PTPA,RECK,LRP1,MKKS,HERC2,HIP1R,SERPINF1,PCNA,RIN2,TBC1D8B,AGAP3,ANXA1,SERPINE2,TANK,ARRB1,SYTL2,THBS1,BCAR3,ARHGAP24,FAM1…
1		0.744	257	1130	34	0.03	0.132	GO:0033044	BP	2	regulation of chromosome organization	6	KDM1A,UPF1,BRCA1,ERCC1,SREBF1,HNRNPC,MAPK3,PIH1D1,MAPK8,ZNF451,VEGFA,H2AFY,BCL6,KDM3A,SFPQ,PHF19,TWIST1,XRCC3,ARRB1,NUMA1,HNRNPD,PML,HDAC8,TERF1,RNF20,PAXBP1,CHTOP,CENPV,PLK1,TRAPPC12,LIG4,RMI2,USP7,C6ORF89
1		0.755	2812	1130	242	0.214	0.086	GO:0009893	BP	2	positive regulation of metabolic process	3	ALS2,KDM1A,UPF1,SPAG9,POMT2,WIZ,DCN,BRCA1,ERCC1,SLC30A9,BID,WWTR1,NR1H3,CD44,SNX1,PIAS1,CLEC16A,EIF2AK2,YBX3,U2AF2,RFXANK,TP53BP1,NEDD4,ATP6AP1,TCF3,SREBF1,ENO1,UNG,FBLN1,RAPGEF3,DNM2,SMARCA2,HSP90AA1,CDC14B,SMARCD3,NFE2L1,GSK3B,GNAS,ANAPC5,SPTLC1,TFAP4,HNRNPC,SUCO,IL11,CREM,SH3GLB1,CIRBP,POLR2E,PPM1F,GGA1,TNRC6B,PPM1A,SRSF5,PSMC1,YY1,PABPC1L,PSMA7,CDK5RAP1,TBL1X,STK24,MAPK3,ZNF423,UBE2I,GABPB1,S…
1		0.761	278	1130	36	0.032	0.129	GO:0031589	BP	2	cell-substrate adhesion	4	CD44,FBLN1,DNM2,GSK3B,CTTN,PXN,LAMB1,CCDC80,PPM1F,LGALS1,VEGFA,BCL6,EPB41L5,ITGB1BP1,KIAA1217,SORBS3,MKLN1,TMEM8B,THBS1,SMAD6,FBLN5,CASK,DOCK5,ITGB1,ADAMTS12,PTPRK,EPHB1,ARPC2,MELTF,DLC1,COL3A1,ANTXR1,LIMS1,PRKCE,GAS6,VIT
1		0.763	20	1130	7	0.006	0.35	GO:0000469	BP	2	cleavage involved in rRNA processing	9	LAS1L,EXOSC8,EXOSC9,EXOSC2,NHP2,TSR1,BOP1
1		0.769	1010	1130	100	0.088	0.099	GO:1903507	BP	2	negative regulation of nucleic acid-templated transcription	8	KDM1A,MSL3,ZNF263,BRCA1,WWTR1,NR1H3,SARS,PIAS1,WWC3,HDAC9,MTA3,YBX3,NEDD4,MNT,TCF3,SREBF1,ENO1,RUNX1T1,SMARCA2,XPO1,TFAP4,CREM,PPM1F,RBFOX2,PPM1A,YY1,TBL1X,ZNF423,UBE2I,GLI3,SUFU,MLX,HDAC5,SMURF2,UBE2D3,CNOT2,HCFC2,ZNF451,DUSP22,VEGFA,H2AFY,BCL6,ORC2,PRRX1,HDAC1,SFPQ,TNFSF4,RCOR3,PHF19,SORBS3,ZNF706,TWIST1,MORF4L2,BATF3,ATXN1,SIN3B,TBX3,SETDB2,FAM129B,PARP9,TDG,SMARCC2,USP3,PML,NCOR1,WTIP,RPS27A,…
1		0.773	86	1130	16	0.014	0.186	GO:1903214	BP	2	regulation of protein targeting to mitochondrion	7	U2AF2,SREBF1,SH3GLB1,HPS4,SLC17A9,RPL28,UBE2D3,PSMB7,NPEPPS,NRG1,UBE2J2,U2AF1,RUVBL1,ARIH2,UBL5,WDR46
1		0.79	451	1130	52	0.046	0.115	GO:1904951	BP	2	positive regulation of establishment of protein localization	3	BID,RUFY3,IL17RB,U2AF2,RAPGEF3,GSK3B,DYNLL1,EXOC1,SH3GLB1,HPS4,PPM1A,SLC17A9,MAPK3,NUTF2,GSDMD,OAZ1,AKT2,GLI3,MAPK8,PPP3CB,RPL28,UBE2D3,GAPDH,SPTBN1,TNFSF4,ITGB1BP1,TWIST1,LRP1,TRPM4,GLUL,PSMB7,IL33,ARRB1,NPEPPS,WRAP53,MPC2,MCU,NRG1,UBE2J2,U2AF1,PCNT,VPS28,MFF,PRKCE,PPID,RUVBL1,ARIH2,GAS6,HMGB1,TFDP1,UBL5,WDR46
1		0.799	54	1130	12	0.011	0.222	GO:0042273	BP	2	ribosomal large subunit biogenesis	5	LAS1L,NOP16,RPL6,PES1,SNU13,DHX30,NHP2,RPL7,NPM1,RPL14,RPL10A,BOP1
1		0.825	1012	1130	100	0.088	0.099	GO:1902679	BP	2	negative regulation of RNA biosynthetic process	7	KDM1A,MSL3,ZNF263,BRCA1,WWTR1,NR1H3,SARS,PIAS1,WWC3,HDAC9,MTA3,YBX3,NEDD4,MNT,TCF3,SREBF1,ENO1,RUNX1T1,SMARCA2,XPO1,TFAP4,CREM,PPM1F,RBFOX2,PPM1A,YY1,TBL1X,ZNF423,UBE2I,GLI3,SUFU,MLX,HDAC5,SMURF2,UBE2D3,CNOT2,HCFC2,ZNF451,DUSP22,VEGFA,H2AFY,BCL6,ORC2,PRRX1,HDAC1,SFPQ,TNFSF4,RCOR3,PHF19,SORBS3,ZNF706,TWIST1,MORF4L2,BATF3,ATXN1,SIN3B,TBX3,SETDB2,FAM129B,PARP9,TDG,SMARCC2,USP3,PML,NCOR1,WTIP,RPS27A,…
1		0.834	452	1130	52	0.046	0.115	GO:0031267	MF	1	small GTPase binding	6	ALS2,FARP2,TRIO,YBX3,ATP6AP1,RAPGEF3,XPO1,EXOC1,GGA1,HPS4,MICALL1,RIN3,NUTF2,GGA2,DMXL2,DNMBP,PFN1,MADD,WASF1,FGF1,RTKN,SPTBN1,RAP1A,ARHGEF2,MAPKAP1,OPTN,RBSN,EXOC4,RIN2,TBC1D8B,SYTL2,GRTP1,BICD1,RABGAP1L,OBSCN,NRG1,ABR,ARHGEF3,RHOBTB3,XPO6,DENND5B,TRAPPC12,EPS8L2,ANXA2,ANKFY1,CHM,SPTAN1,INF2,TBC1D8,IPO7,ITSN1,RASSF5
1		0.845	10	1130	5	0.004	0.5	GO:0098792	BP	2	xenophagy	8	MAPK3,LGALS8,OPTN,CALCOCO2,WIPI2
1		0.86	1307	1130	124	0.11	0.095	GO:0032270	BP	2	positive regulation of cellular protein metabolic process	5	ALS2,KDM1A,SPAG9,POMT2,BRCA1,BID,NR1H3,CD44,PIAS1,EIF2AK2,YBX3,ATP6AP1,SREBF1,ENO1,FBLN1,RAPGEF3,CDC14B,GSK3B,ANAPC5,TFAP4,IL11,CIRBP,PPM1F,PSMC1,PSMA7,CDK5RAP1,STK24,MAPK3,UBE2I,STK3,PIH1D1,AKT2,BRAT1,PCOLCE,MAP3K8,PSMD3,CTSC,MADD,CD81,FBXO5,CCNC,DUSP22,VEGFA,FGF1,BCL6,UBE3A,EIF4G1,STK25,RAP1A,ARHGEF2,FBXL5,ITGB1BP1,PTPA,PHF19,SORBS3,GLIPR2,LRP1,CDC16,SLC27A1,HIP1R,KIDINS220,CCNH,GPNMB,TANK,PSMB…
1		0.862	6	1130	4	0.004	0.667	GO:0034475	BP	2	U4 snRNA 3'-end processing	12	EXOSC8,EXOSC9,EXOSC2,EXOSC4
1		0.894	693	1130	73	0.065	0.105	GO:0000122	BP	2	negative regulation of transcription from RNA polymerase II promoter	10	KDM1A,ZNF263,WWTR1,NR1H3,SARS,PIAS1,WWC3,HDAC9,YBX3,NEDD4,MNT,TCF3,SREBF1,ENO1,SMARCA2,XPO1,CREM,PPM1A,YY1,TBL1X,UBE2I,GLI3,SUFU,MLX,HDAC5,SMURF2,UBE2D3,CNOT2,HCFC2,ZNF451,DUSP22,VEGFA,H2AFY,BCL6,ORC2,PRRX1,HDAC1,SFPQ,RCOR3,PHF19,SORBS3,TWIST1,BATF3,SIN3B,TBX3,PARP9,TDG,SMARCC2,USP3,NCOR1,RPS27A,HDAC8,ZEB1,BEND6,CC2D1B,IFI16,RPS14,OSR2,PLK1,AR,UBB,ASXL1,PPID,ZHX3,DEAF1,CTNNBIP1,CIITA,POU6F1,SEMA4…
1		0.901	270	1130	35	0.031	0.13	GO:0070646	BP	2	protein modification by small protein removal	8	BRCA1,CYLD,PSMC1,YY1,PSMA7,PSMD3,SMURF2,ENY2,STAMBP,USP22,USP15,TANK,PSMB7,IL33,STAMBPL1,USP3,FOXK2,PSMA5,RPS27A,COPS7B,PSMC2,USP24,PSMD6,AR,INO80E,USP47,UBB,ASXL1,RUVBL1,RNF135,SHMT2,USP7,PSMD12,MBD5,IKBKG
1		0.917	2533	1130	220	0.195	0.087	GO:0051173	BP	2	positive regulation of nitrogen compound metabolic process	4	ALS2,KDM1A,UPF1,SPAG9,POMT2,WIZ,DCN,BRCA1,ERCC1,SLC30A9,BID,WWTR1,NR1H3,CD44,SNX1,PIAS1,EIF2AK2,YBX3,U2AF2,RFXANK,TP53BP1,NEDD4,ATP6AP1,TCF3,SREBF1,ENO1,UNG,FBLN1,RAPGEF3,DNM2,SMARCA2,HSP90AA1,CDC14B,SMARCD3,NFE2L1,GSK3B,GNAS,ANAPC5,TFAP4,IL11,CREM,CIRBP,PPM1F,GGA1,TNRC6B,PPM1A,SRSF5,PSMC1,YY1,PABPC1L,PSMA7,CDK5RAP1,TBL1X,STK24,MAPK3,ZNF423,UBE2I,GABPB1,STK3,SNRNP70,PIH1D1,OAZ1,AKT2,CRTC1,BRAT1,P…
1		0.918	3	1130	3	0.003	1	GO:0000459	BP	2	exonucleolytic trimming involved in rRNA processing	10	EXOSC8,EXOSC9,EXOSC2
1		0.918	3	1130	3	0.003	1	GO:0000467	BP	2	exonucleolytic trimming to generate mature 3'-end of 5.8S rRNA from tricistronic rRNA transcript (SSU-rRNA, 5.8S rRNA, LSU-rRNA)	11	EXOSC8,EXOSC9,EXOSC2
1		0.918	3	1130	3	0.003	1	GO:0071038	BP	2	nuclear polyadenylation-dependent tRNA catabolic process	12	EXOSC8,EXOSC9,EXOSC2
1		0.918	3	1130	3	0.003	1	GO:1902576	BP	2	negative regulation of nuclear cell cycle DNA replication	10	BCL6,TERF1,CHEK2
1		0.919	40	1130	10	0.009	0.25	GO:0033558	MF	1	protein deacetylase activity	5	KDM1A,HDAC9,MTA3,HDAC5,HDAC1,SIN3B,PHF21A,HDAC8,RBBP4,SAP30L
1		0.987	63	1130	13	0.012	0.206	GO:1903312	BP	2	negative regulation of mRNA metabolic process	8	YBX3,SFSWAP,U2AF2,HNRNPC,CIRBP,SRSF9,SRSF7,SRSF4,SRSF6,TRA2B,HNRNPD,RNF20,NPM1
1		0.993	210	1130	29	0.026	0.138	GO:0031647	BP	2	regulation of protein stability	4	LAMP2,WIZ,SREBF1,HSP90AA1,SH3GLB1,HPS4,STK3,GTPBP4,PFN1,CRYAB,CD81,GAPDH,HIP1R,CCNH,FLOT1,USP3,HDAC8,SAV1,CCAR2,NAA15,SUGT1,BTRC,STXBP4,PLK1,NPM1,CHEK2,USP7,ASPH,BAG6
1		1	5273	1130	394	0.349	0.075	GO:0032502	BP	2	developmental process	2	ALS2,FKBP4,KDM1A,FARP2,LUC7L,SPAG9,DCN,BRCA1,ERCC1,PGM3,BID,RUFY3,WWTR1,NR1H3,CD44,SNX1,HMGB3,SARS,PIAS1,APBA2,VCAN,WWC3,MAP4,HDAC9,CC2D2A,ELN,PLEKHA5,EIF2AK2,SEC61A1,YBX3,GPC1,MYLK,TP53BP1,KCNAB2,NEDD4,MNT,ATP2B1,ATP6AP1,TCF3,ALDH3A2,SREBF1,SMC1A,EVC,UNG,FBLN1,RUNX1T1,RAPGEF3,DNM2,SMARCA2,HSPB11,SMARCD3,DLG3,NFE2L1,GSK3B,CYLD,CTTN,ADD1,GNAS,DYNLL1,LAMB1,HNRNPC,SUCO,IL11,CREM,HNRNPH3,POLR2E,LGALS…
1		1	136	1130	11	0.01	0.081	GO:0098727	BP	2	maintenance of cell number	3	SMC1A,POLR2E,CNOT2,KDM3A,PRRX1,PHF19,ZNF706,TBX3,SAV1,LIG4,PBX1
1		1	6	1130	1	0.001	0.167	GO:0043696	BP	2	dedifferentiation	3	HNRNPD
1		1	230	1130	13	0.012	0.057	GO:0021700	BP	2	developmental maturation	3	KDM1A,FARP2,PABPC1L,PPP2R1A,FBXO5,VEGFA,RECK,ANKRD17,SCLT1,ANO6,FAM20C,GLDN,SEMA4D
1		1	4933	1130	368	0.326	0.075	GO:0048856	BP	2	anatomical structure development	3	ALS2,FKBP4,KDM1A,FARP2,LUC7L,SPAG9,DCN,BRCA1,ERCC1,PGM3,BID,RUFY3,WWTR1,CD44,SNX1,HMGB3,SARS,PIAS1,APBA2,VCAN,MAP4,HDAC9,CC2D2A,ELN,PLEKHA5,EIF2AK2,SEC61A1,YBX3,GPC1,MYLK,TP53BP1,KCNAB2,NEDD4,MNT,ATP2B1,ATP6AP1,TCF3,ALDH3A2,SREBF1,EVC,UNG,FBLN1,RAPGEF3,DNM2,SMARCA2,HSPB11,SMARCD3,DLG3,NFE2L1,GSK3B,CYLD,CTTN,ADD1,GNAS,DYNLL1,LAMB1,SUCO,IL11,CREM,HNRNPH3,LGALS1,MICALL1,RBFOX2,TNRC6B,IFT27,SRSF5,PSM…
1		1	16	1130	3	0.003	0.188	GO:0071696	BP	2	ectodermal placode development	4	GNAS,HDAC1,TBX3
1		1	164	1130	12	0.011	0.073	GO:0031099	BP	2	regeneration	4	SRSF5,STK24,PRRX1,RAP1A,PCNA,LARGE1,LPIN1,ANXA1,FPGS,BIN3,NNMT,GAS6
1		1	141	1130	12	0.011	0.085	GO:0071695	BP	2	anatomical structure maturation	4	KDM1A,FARP2,PABPC1L,PPP2R1A,FBXO5,RECK,ANKRD17,SCLT1,ANO6,FAM20C,GLDN,SEMA4D
1		1	52	1130	2	0.002	0.038	GO:0048857	BP	2	neural nucleus development	4	DYNLL1,MAPKAP1
1		1	654	1130	47	0.042	0.072	GO:0060322	BP	2	head development	4	KDM1A,BID,ATP2B1,GSK3B,DYNLL1,LAMB1,RBFOX2,CDK5RAP1,MAPK3,GLI3,ZFAND5,EZH1,MDGA1,UBE3A,MAPKAP1,LRP1,MKKS,DCLK1,NUMB,TBX3,SERPINE2,TRA2B,CDK5RAP2,FPGS,STRA6,HNRNPD,SMARCC2,DUOX2,TACC1,ITGB1,NRG1,SSBP3,ABR,AK4,DLC1,OSR2,COL3A1,EXT1,SCN5A,TBX1,PCDH9,POU6F1,PRKG1,MKL1,SZT2,ASPH,BAG6
1		1	1	1130	1	0.001	1	GO:0097065	BP	2	anterior head development	5	SSBP3
1		1	84	1130	8	0.007	0.095	GO:0060021	BP	2	palate development	4	NPRL3,GLI3,PRRX1,TWIST1,TBX3,OSR2,TBX1,ASPH
1		1	6	1130	1	0.001	0.167	GO:0003360	BP	2	brainstem development	4	SCN5A
1		1	1731	1130	126	0.112	0.073	GO:0009888	BP	2	tissue development	4	LUC7L,DCN,WWTR1,CD44,HDAC9,CC2D2A,ELN,YBX3,GPC1,MYLK,NEDD4,ALDH3A2,EVC,RAPGEF3,DLG3,GSK3B,ADD1,GNAS,LAMB1,HNRNPH3,PSMC1,PSMA7,TIMP1,MAPK3,NPRL3,STK3,PIH1D1,AKT2,FKBP8,C1GALT1,GLI3,ZFAND5,SUFU,PSMD3,PFN1,SMURF2,SIM1,PTK7,VEGFA,FGF1,H2AFY,EPB41L5,PRRX1,RAP1A,HDAC1,MEF2D,TJP2,ITGB1BP1,TGFBI,CAT,TWIST1,GLIPR2,NLN,SRSF6,MKKS,TRPM4,EXOC4,PCNA,LARGE1,NUMB,GSTM3,EMP1,ANXA1,TBX3,KRT7,SERPINE2,FLNB,SETDB2,…
1		1	69	1130	4	0.004	0.058	GO:0007492	BP	2	endoderm development	5	LAMB1,EPB41L5,EXT1,HSBP1
1		1	416	1130	15	0.013	0.036	GO:0008544	BP	2	epidermis development	5	ALDH3A2,GNAS,H2AFY,HDAC1,SRSF6,EMP1,ANXA1,KRT7,FLNB,NUMA1,PTPRQ,PKP4,SAV1,ATP2A2,TFDP1
1		1	216	1130	14	0.012	0.065	GO:0061448	BP	2	connective tissue development	5	CD44,EVC,GNAS,TIMP1,MAPK3,GLI3,PRRX1,MEF2D,TGFBI,MKKS,TRPM4,ZEB1,ADAMTS12,OSR2
1		1	1127	1130	77	0.068	0.068	GO:0060429	BP	2	epithelium development	5	WWTR1,CD44,CC2D2A,RAPGEF3,DLG3,GSK3B,ADD1,GNAS,HNRNPH3,PSMC1,PSMA7,STK3,PIH1D1,AKT2,FKBP8,C1GALT1,GLI3,SUFU,PSMD3,PFN1,SMURF2,SIM1,PTK7,VEGFA,FGF1,H2AFY,EPB41L5,RAP1A,HDAC1,TJP2,CAT,TWIST1,SRSF6,MKKS,PCNA,NUMB,GSTM3,ANXA1,TBX3,KRT7,SERPINE2,FLNB,SETDB2,PSMB7,NUMA1,SMAD6,STRA6,SHROOM3,PTPRQ,FRMD6,PML,CCDC40,PSMA5,RPS27A,PKP4,ZEB1,ADAMTS12,AKR1C2,SAV1,NRG1,SSBP3,WDR19,TAGLN2,PSMC2,PSMD6,DLC1,BTRC,A…
1		1	106	1130	10	0.009	0.094	GO:0003158	BP	2	endothelium development	6	RAPGEF3,ADD1,FGF1,RAP1A,TJP2,GSTM3,ZEB1,ADAMTS12,NRG1,COL18A1
1		1	20	1130	1	0.001	0.05	GO:0007398	BP	2	ectoderm development	5	EPB41L5
1		1	343	1130	31	0.027	0.09	GO:0060537	BP	2	muscle tissue development	5	LUC7L,DCN,HDAC9,ELN,YBX3,GPC1,MYLK,NPRL3,ZFAND5,VEGFA,MEF2D,TWIST1,NLN,TBX3,FLNB,FAM129B,FLOT1,STRA6,TPM1,BIN3,ITGB1,SAV1,SORBS2,EPHB1,NRG1,RCAN1,LMNA,COL3A1,SGCD,TBX1,SVIL
1		1	327	1130	27	0.024	0.083	GO:0014706	BP	2	striated muscle tissue development	6	LUC7L,DCN,HDAC9,ELN,YBX3,GPC1,NPRL3,VEGFA,MEF2D,TWIST1,NLN,TBX3,FLNB,FAM129B,FLOT1,TPM1,BIN3,ITGB1,SAV1,SORBS2,EPHB1,NRG1,RCAN1,LMNA,SGCD,TBX1,SVIL
1		1	21	1130	4	0.004	0.19	GO:0048745	BP	2	smooth muscle tissue development	6	MYLK,ZFAND5,STRA6,COL3A1
1		1	114	1130	7	0.006	0.061	GO:0007498	BP	2	mesoderm development	5	VEGFA,EPB41L5,EXOC4,TBX3,ITGB1,EXT1,TBX1
1		1	8	1130	1	0.001	0.125	GO:0048318	BP	2	axial mesoderm development	6	EPB41L5
1		1	55	1130	7	0.006	0.127	GO:1904888	BP	2	cranial skeletal system development	4	GNAS,GLI3,PRRX1,TWIST1,SLC39A1,WDR19,TBX1
1		1	556	1130	56	0.05	0.101	GO:0061061	BP	2	muscle structure development	4	KDM1A,LUC7L,SPAG9,DCN,PIAS1,HDAC9,ELN,YBX3,GPC1,MYLK,TCF3,EVC,SMARCD3,LGALS1,OLFM2,HDAC5,CRYAB,KMT5B,VEGFA,FXR1,MEF2D,TWIST1,NLN,MORF4L2,SYNE1,ANKRD17,LARGE1,TBX3,FLNB,FAM129B,FLOT1,STRA6,TPM1,BOC,BIN3,ZEB1,ITGB1,SAV1,OBSCN,SORBS2,EPHB1,NRG1,PAXBP1,RCAN1,LMNA,CAPN2,COL3A1,SGCD,COPRS,ATP2A2,TBX1,POU6F1,SMYD3,MKL1,SVIL,ADARB1
1		1	4	1130	1	0.001	0.25	GO:0060023	BP	2	soft palate development	4	TBX1
1		1	47	1130	6	0.005	0.128	GO:0060324	BP	2	face development	4	MAPK3,ZFAND5,MKKS,STRA6,TBX1,ASPH
1		1	269	1130	27	0.024	0.1	GO:0007568	BP	2	aging	3	DCN,ERCC1,MNT,ATP2B1,SREBF1,TIMP1,NUDT1,CRYAB,CTSC,RWDD1,SOD2,BCL6,PRDM2,CAT,TWIST1,LRP1,SERPINF1,TBX3,PML,CISD2,LMNA,COL3A1,LIMS1,HRAS,CIITA,NPM1,CHEK2
1		1	1	1130	1	0.001	1	GO:0007571	BP	2	age-dependent general metabolic decline	3	SOD2
1		1	29	1130	2	0.002	0.069	GO:0031128	BP	2	developmental induction	3	FGF1,AR
1		1	2199	1130	183	0.162	0.083	GO:0009653	BP	2	anatomical structure morphogenesis	3	ALS2,DCN,BRCA1,ERCC1,RUFY3,WWTR1,CD44,SNX1,SARS,HDAC9,CC2D2A,ELN,GPC1,MYLK,NEDD4,FBLN1,RAPGEF3,DNM2,SMARCD3,DLG3,NFE2L1,CTTN,ADD1,GNAS,LAMB1,RBFOX2,PSMC1,YY1,PSMA7,STK24,MAPK3,DHODH,NPRL3,STK3,C1GALT1,GLI3,ZFAND5,PPP3CB,SUFU,SH3PXD2A,PSMD3,PFN1,EZH1,HDAC5,SMURF2,CRYAB,CNOT2,WASF1,PTK7,VEGFA,FGF1,BCL6,UBE3A,EPB41L5,SPTBN1,STK25,PRRX1,RAP1A,HDAC1,ARHGEF2,MEF2D,LGALS8,ITGB1BP1,KIAA1217,TGFBI,TWIST1,…
1		1	108	1130	14	0.012	0.13	GO:0007164	BP	2	establishment of tissue polarity	4	DLG3,PSMC1,PSMA7,PSMD3,PFN1,SMURF2,PTK7,PSMB7,PSMA5,RPS27A,PSMC2,PSMD6,UBB,PSMD12
1		1	15	1130	3	0.003	0.2	GO:0071697	BP	2	ectodermal placode morphogenesis	4	GNAS,HDAC1,TBX3
1		1	48	1130	2	0.002	0.042	GO:0061383	BP	2	trabecula morphogenesis	4	NRG1,SEMA4D
1		1	13	1130	1	0.001	0.077	GO:0061430	BP	2	bone trabecula morphogenesis	5	SEMA4D
1		1	33	1130	1	0.001	0.03	GO:0061384	BP	2	heart trabecula morphogenesis	5	NRG1
1		1	49	1130	5	0.004	0.102	GO:0010171	BP	2	body morphogenesis	4	GNAS,STRA6,SSBP3,TBX1,ASPH
1		1	559	1130	45	0.04	0.081	GO:0048729	BP	2	tissue morphogenesis	4	CD44,CC2D2A,MYLK,DLG3,PSMC1,PSMA7,STK3,GLI3,SUFU,PSMD3,PFN1,SMURF2,PTK7,VEGFA,FGF1,EPB41L5,TWIST1,MKKS,EXOC4,NUMB,TBX3,SETDB2,PSMB7,SHROOM3,TPM1,PML,CCDC40,PSMA5,RPS27A,ITGB1,ADAMTS12,NRG1,PSMC2,PSMD6,DLC1,BTRC,COL3A1,AR,UBB,DEAF1,CTNNBIP1,TBX1,PBX1,PSMD12,ADARB1
1		1	71	1130	4	0.004	0.056	GO:0048332	BP	2	mesoderm morphogenesis	5	EPB41L5,EXOC4,TBX3,ITGB1
1		1	4	1130	1	0.001	0.25	GO:0048319	BP	2	axial mesoderm morphogenesis	6	EPB41L5
1		1	464	1130	37	0.033	0.08	GO:0002009	BP	2	morphogenesis of an epithelium	5	CD44,CC2D2A,DLG3,PSMC1,PSMA7,STK3,GLI3,SUFU,PSMD3,PFN1,SMURF2,PTK7,VEGFA,FGF1,EPB41L5,TWIST1,MKKS,NUMB,TBX3,SETDB2,PSMB7,SHROOM3,PML,CCDC40,PSMA5,RPS27A,ADAMTS12,PSMC2,PSMD6,DLC1,BTRC,AR,UBB,DEAF1,CTNNBIP1,PBX1,PSMD12
1		1	14	1130	2	0.002	0.143	GO:0003159	BP	2	morphogenesis of an endothelium	6	FGF1,ADAMTS12
1		1	14	1130	2	0.002	0.143	GO:0060026	BP	2	convergent extension	6	PTK7,MKKS
1		1	48	1130	1	0.001	0.021	GO:0002011	BP	2	morphogenesis of an epithelial sheet	6	CD44
1		1	29	1130	1	0.001	0.034	GO:0090504	BP	2	epiboly	7	CD44
1		1	23	1130	1	0.001	0.043	GO:0060571	BP	2	morphogenesis of an epithelial fold	6	AR
1		1	17	1130	1	0.001	0.059	GO:0060572	BP	2	morphogenesis of an epithelial bud	7	AR
1		1	117	1130	15	0.013	0.128	GO:0001738	BP	2	morphogenesis of a polarized epithelium	6	DLG3,PSMC1,PSMA7,PSMD3,PFN1,SMURF2,PTK7,NUMB,PSMB7,PSMA5,RPS27A,PSMC2,PSMD6,UBB,PSMD12
1		1	108	1130	14	0.012	0.13	GO:0001736	BP	2	establishment of planar polarity	7	DLG3,PSMC1,PSMA7,PSMD3,PFN1,SMURF2,PTK7,PSMB7,PSMA5,RPS27A,PSMC2,PSMD6,UBB,PSMD12
1		1	15	1130	1	0.001	0.067	GO:0042249	BP	2	establishment of planar polarity of embryonic epithelium	8	PTK7
1		1	37	1130	4	0.004	0.108	GO:0060323	BP	2	head morphogenesis	4	STRA6,SSBP3,TBX1,ASPH
1		1	31	1130	3	0.003	0.097	GO:0060325	BP	2	face morphogenesis	4	STRA6,TBX1,ASPH
1		1	907	1130	62	0.055	0.068	GO:0048646	BP	2	anatomical structure formation involved in morphogenesis	3	DCN,BRCA1,ERCC1,SARS,HDAC9,CC2D2A,GPC1,RAPGEF3,SMARCD3,GNAS,LAMB1,MAPK3,STK3,C1GALT1,GLI3,PPP3CB,SUFU,SH3PXD2A,PFN1,HDAC5,CNOT2,PTK7,VEGFA,FGF1,BCL6,EPB41L5,HDAC1,ITGB1BP1,TGFBI,TWIST1,EXOC4,SERPINF1,TBX3,GPNMB,FAM129B,FLOT1,PRCP,THBS1,STRA6,ARHGAP24,SHROOM3,WARS,TPM1,PML,ITGB1,OBSCN,EPHB1,SSBP3,CAPN2,NAA15,DLC1,AR,RNF213,DEAF1,FAM20C,ANXA2,COL18A1,CCBE1,TBX1,THBS2,HMGB1,HSBP1
1		1	15	1130	3	0.003	0.2	GO:0060788	BP	2	ectodermal placode formation	4	GNAS,HDAC1,TBX3
1		1	86	1130	8	0.007	0.093	GO:0043473	BP	2	pigmentation	2	HPS4,GLI3,HPS1,SOD2,MKKS,KIF13A,SHROOM3,SZT2
1		1	41	1130	3	0.003	0.073	GO:0048066	BP	2	developmental pigmentation	3	HPS4,GLI3,SOD2
1		1	10	1130	1	0.001	0.1	GO:0048069	BP	2	eye pigmentation	4	HPS4
1		1	517	1130	31	0.027	0.06	GO:0007610	BP	2	behavior	2	ALS2,PIAS1,APBA2,DERL2,VDAC3,AAAS,OLFM2,CRTC1,PPP3CB,SOD2,EIF4G1,GLS,TRMT1L,MKKS,SERPINF1,UNC79,SERPINE2,THBS1,STRA6,ITGB1,NRG1,MSS51,NAV2,PRKCE,GAA,SYNPO,DEAF1,TBX1,PRKAR1B,ADARB1,MBD5
1		1	4	1130	1	0.001	0.25	GO:0061744	BP	2	motor behavior	3	ADARB1
1		1	100	1130	3	0.003	0.03	GO:0007631	BP	2	feeding behavior	3	DERL2,GLS,STRA6
1		1	26	1130	1	0.001	0.038	GO:0035640	BP	2	exploration behavior	3	PRKCE
1		1	178	1130	9	0.008	0.051	GO:0007626	BP	2	locomotory behavior	3	ALS2,APBA2,OLFM2,PPP3CB,SOD2,NRG1,NAV2,PRKCE,GAA
1		1	12	1130	1	0.001	0.083	GO:0035641	BP	2	locomotory exploration behavior	4	PRKCE
1		1	3053	1130	239	0.212	0.078	GO:0065008	BP	2	regulation of biological quality	3	ALS2,KDM1A,UPF1,LAMP2,PNPLA4,NISCH,WIZ,DCN,ERCC1,POLA2,BID,RUFY3,NR1H3,ELN,MCUR1,LIMA1,LETMD1,HEBP2,YBX3,NEDD4,ATP2B1,ATP6AP1,CYBRD1,SREBF1,FBLN1,RAPGEF3,DNM2,EPB41L2,HSP90AA1,NFE2L1,GSK3B,XPO1,DIS3,CYLD,CTTN,ADD1,GNAS,DYNLL1,TXNL1,SLC7A8,HNRNPC,SNAP23,PTGS1,IL11,SH3GLB1,CIRBP,LGALS1,HPS4,RBFOX2,SYNGR1,POLE2,PYGL,PSMC1,ACIN1,PSMA7,CDK5RAP1,MAPK3,DHODH,ATP8B4,DMXL2,STK3,PIH1D1,AKT2,CRTC1,MAPK8,PPP…
1		1	401	1130	33	0.029	0.082	GO:0090066	BP	2	regulation of anatomical structure size	4	ALS2,KDM1A,RUFY3,ELN,LIMA1,DNM2,CTTN,ADD1,PFN1,SOD2,WASF1,VEGFA,SPTBN1,ITGB1BP1,MKKS,TRPM4,HIP1R,DOCK5,TWF1,ZFYVE27,KCNMA1,NRG1,ARPC2,MLST8,PRKCE,ANO6,NPM1,PRR16,PRKG1,SEMA4D,EVL,SPTAN1,FCHSD1
1		1	128	1130	6	0.005	0.047	GO:0035150	BP	2	regulation of tube size	5	SOD2,ITGB1BP1,MKKS,TRPM4,DOCK5,PRKG1
1		1	120	1130	5	0.004	0.042	GO:0035296	BP	2	regulation of tube diameter	6	SOD2,MKKS,TRPM4,DOCK5,PRKG1
1		1	9	1130	1	0.001	0.111	GO:0099072	BP	2	regulation of postsynaptic membrane neurotransmitter receptor levels	4	DNM3
1		1	165	1130	8	0.007	0.048	GO:0001505	BP	2	regulation of neurotransmitter levels	4	SNAP23,RAP1A,PNKD,GLUL,PREPL,CASK,ATP2A2,SYT15
1		1	431	1130	31	0.027	0.072	GO:0050878	BP	2	regulation of body fluid levels	4	KDM1A,NR1H3,FBLN1,GNAS,HPS4,MAPK3,DHODH,VEGFA,SLC29A1,UMPS,HDAC1,RBSN,PHF21A,SERPINE2,VPS45,ARRB1,SYTL2,PRCP,THBS1,PAM,DGKE,ADCY9,COL3A1,PRKCE,ANO6,ANXA2,GAS6,PRKG1,PRKAR1B,CLDN4,NCOR2
1		1	293	1130	21	0.019	0.072	GO:0007599	BP	2	hemostasis	5	KDM1A,FBLN1,GNAS,HPS4,MAPK3,HDAC1,RBSN,PHF21A,SERPINE2,VPS45,ARRB1,PRCP,THBS1,DGKE,COL3A1,PRKCE,ANO6,ANXA2,GAS6,PRKG1,PRKAR1B
1		1	1466	1130	99	0.088	0.068	GO:0042592	BP	2	homeostatic process	4	UPF1,LAMP2,PNPLA4,DCN,ERCC1,POLA2,NR1H3,MCUR1,LETMD1,ATP2B1,ATP6AP1,CYBRD1,HSP90AA1,NFE2L1,CYLD,ADD1,GNAS,TXNL1,SLC7A8,HNRNPC,LGALS1,RBFOX2,POLE2,PYGL,ACIN1,MAPK3,DMXL2,PIH1D1,CRTC1,PPP3CB,SOD2,VEGFA,SLC29A1,BCL6,EIF4G1,RAP1A,SMG7,ATP6V0B,FBXL5,ENY2,MKKS,XRCC3,ORMDL1,SLC27A1,TRPM4,SERPINF1,PCNA,SLC41A1,LARGE1,ANXA1,TRA2B,RPS6,ARRB1,PRCP,RPS24,HNRNPD,LPAR6,PML,WRAP53,MPC2,TMCO1,ITPKB,RPS27A,SLC30A…
1		1	325	1130	27	0.024	0.083	GO:0060249	BP	2	anatomical structure homeostasis	5	UPF1,LAMP2,ERCC1,POLA2,ATP6AP1,HSP90AA1,ADD1,GNAS,HNRNPC,POLE2,MAPK3,VEGFA,SMG7,MKKS,XRCC3,PCNA,LARGE1,HNRNPD,PML,WRAP53,NHP2,HDAC8,TERF1,TNFRSF11B,GAA,USP7,HIST4H4
1		1	950	1130	59	0.052	0.062	GO:0048878	BP	2	chemical homeostasis	5	PNPLA4,DCN,NR1H3,MCUR1,LETMD1,ATP2B1,ATP6AP1,CYBRD1,GNAS,SLC7A8,LGALS1,PYGL,MAPK3,DMXL2,PIH1D1,PPP3CB,SOD2,VEGFA,SLC29A1,RAP1A,ATP6V0B,FBXL5,ENY2,ORMDL1,TRPM4,SERPINF1,SLC41A1,TRA2B,RPS6,ARRB1,PRCP,LPAR6,PML,MPC2,TMCO1,RPS27A,SLC30A5,GSTO1,LAMTOR1,MCU,KCNMA1,ADCY9,MELTF,SFXN1,LETM2,STXBP4,FTH1,UBB,PRKCE,ATP2A2,SLC35G1,GAS6,SCN5A,AKR1C1,PRKAR1B,CLDN4,HMGB1,MBD5,MLLT11
1		1	7	1130	1	0.001	0.143	GO:0033483	BP	2	gas homeostasis	6	SOD2
1		1	4	1130	1	0.001	0.25	GO:0032364	BP	2	oxygen homeostasis	7	SOD2
1		1	63	1130	4	0.004	0.063	GO:0030104	BP	2	water homeostasis	6	GNAS,ADCY9,PRKAR1B,CLDN4
1		1	204	1130	19	0.017	0.093	GO:0033500	BP	2	carbohydrate homeostasis	6	LGALS1,PYGL,PIH1D1,PPP3CB,SLC29A1,RAP1A,ENY2,TRPM4,SERPINF1,TRA2B,RPS6,ARRB1,PRCP,MPC2,MCU,STXBP4,PRKCE,GAS6,MBD5
1		1	204	1130	19	0.017	0.093	GO:0042593	BP	2	glucose homeostasis	7	LGALS1,PYGL,PIH1D1,PPP3CB,SLC29A1,RAP1A,ENY2,TRPM4,SERPINF1,TRA2B,RPS6,ARRB1,PRCP,MPC2,MCU,STXBP4,PRKCE,GAS6,MBD5
1		1	97	1130	5	0.004	0.052	GO:0055088	BP	2	lipid homeostasis	6	PNPLA4,NR1H3,ORMDL1,LAMTOR1,AKR1C1
1		1	28	1130	1	0.001	0.036	GO:0055090	BP	2	acylglycerol homeostasis	7	NR1H3
1		1	28	1130	1	0.001	0.036	GO:0070328	BP	2	triglyceride homeostasis	8	NR1H3
1		1	65	1130	3	0.003	0.046	GO:0055092	BP	2	sterol homeostasis	7	NR1H3,LAMTOR1,AKR1C1
1		1	65	1130	3	0.003	0.046	GO:0042632	BP	2	cholesterol homeostasis	8	NR1H3,LAMTOR1,AKR1C1
1		1	660	1130	33	0.029	0.05	GO:0050801	BP	2	ion homeostasis	6	DCN,MCUR1,LETMD1,ATP2B1,ATP6AP1,CYBRD1,SLC7A8,MAPK3,DMXL2,SOD2,ATP6V0B,FBXL5,TRPM4,SLC41A1,LPAR6,PML,TMCO1,RPS27A,SLC30A5,GSTO1,MCU,KCNMA1,MELTF,SFXN1,LETM2,FTH1,UBB,PRKCE,ATP2A2,SLC35G1,SCN5A,HMGB1,MLLT11
1		1	589	1130	30	0.027	0.051	GO:0055080	BP	2	cation homeostasis	7	MCUR1,LETMD1,ATP2B1,ATP6AP1,CYBRD1,SLC7A8,MAPK3,DMXL2,SOD2,ATP6V0B,FBXL5,TRPM4,SLC41A1,LPAR6,PML,TMCO1,RPS27A,SLC30A5,GSTO1,MCU,KCNMA1,MELTF,SFXN1,LETM2,FTH1,UBB,PRKCE,ATP2A2,SLC35G1,HMGB1
1		1	603	1130	30	0.027	0.05	GO:0098771	BP	2	inorganic ion homeostasis	7	MCUR1,LETMD1,ATP2B1,ATP6AP1,CYBRD1,SLC7A8,MAPK3,DMXL2,SOD2,ATP6V0B,FBXL5,TRPM4,SLC41A1,LPAR6,PML,TMCO1,RPS27A,SLC30A5,GSTO1,MCU,KCNMA1,MELTF,SFXN1,LETM2,FTH1,UBB,PRKCE,ATP2A2,SLC35G1,HMGB1
1		1	400	1130	14	0.012	0.035	GO:0072507	BP	2	divalent inorganic cation homeostasis	8	MCUR1,ATP2B1,TRPM4,SLC41A1,LPAR6,PML,TMCO1,SLC30A5,GSTO1,MCU,PRKCE,ATP2A2,SLC35G1,HMGB1
1		1	130	1130	5	0.004	0.038	GO:0055067	BP	2	monovalent inorganic cation homeostasis	8	ATP6AP1,MAPK3,DMXL2,ATP6V0B,KCNMA1
1		1	88	1130	4	0.004	0.045	GO:0006885	BP	2	regulation of pH	9	ATP6AP1,MAPK3,DMXL2,ATP6V0B
1		1	44	1130	3	0.003	0.068	GO:0045851	BP	2	pH reduction	10	ATP6AP1,DMXL2,ATP6V0B
1		1	518	1130	27	0.024	0.052	GO:0055065	BP	2	metal ion homeostasis	8	MCUR1,LETMD1,ATP2B1,ATP6AP1,CYBRD1,SLC7A8,SOD2,FBXL5,TRPM4,SLC41A1,LPAR6,PML,TMCO1,RPS27A,SLC30A5,GSTO1,MCU,KCNMA1,MELTF,SFXN1,LETM2,FTH1,UBB,PRKCE,ATP2A2,SLC35G1,HMGB1
1		1	112	1130	10	0.009	0.089	GO:0055076	BP	2	transition metal ion homeostasis	9	ATP6AP1,CYBRD1,SOD2,FBXL5,RPS27A,SLC30A5,MELTF,SFXN1,FTH1,UBB
1		1	77	1130	9	0.008	0.117	GO:0055072	BP	2	iron ion homeostasis	10	ATP6AP1,CYBRD1,SOD2,FBXL5,RPS27A,MELTF,SFXN1,FTH1,UBB
1		1	26	1130	1	0.001	0.038	GO:0055069	BP	2	zinc ion homeostasis	10	SLC30A5
1		1	370	1130	12	0.011	0.032	GO:0055074	BP	2	calcium ion homeostasis	9	MCUR1,ATP2B1,TRPM4,LPAR6,PML,TMCO1,GSTO1,MCU,PRKCE,ATP2A2,SLC35G1,HMGB1
1		1	11	1130	1	0.001	0.091	GO:0010960	BP	2	magnesium ion homeostasis	9	SLC41A1
1		1	16	1130	1	0.001	0.062	GO:0055075	BP	2	potassium ion homeostasis	9	KCNMA1
1		1	212	1130	17	0.015	0.08	GO:0048872	BP	2	homeostasis of number of cells	5	NFE2L1,CYLD,ADD1,RBFOX2,ACIN1,PPP3CB,VEGFA,BCL6,ANXA1,RPS6,RPS24,ITPKB,SFXN1,RPS14,KLF13,ASXL1,HMGB1
1		1	2	1130	1	0.001	0.5	GO:0036506	BP	2	maintenance of unfolded protein	5	BAG6
1		1	131	1130	19	0.017	0.145	GO:0050821	BP	2	protein stabilization	5	LAMP2,WIZ,HSP90AA1,HPS4,STK3,GTPBP4,PFN1,CRYAB,GAPDH,HIP1R,CCNH,FLOT1,SAV1,NAA15,STXBP4,NPM1,CHEK2,USP7,BAG6
1		1	38	1130	2	0.002	0.053	GO:0031648	BP	2	protein destabilization	5	BTRC,PLK1
1		1	359	1130	16	0.014	0.045	GO:0042391	BP	2	regulation of membrane potential	4	DCN,BID,HEBP2,NEDD4,AKT2,CRTC1,SOD2,SLC29A1,PANK2,TRPM4,KCNMA1,UBB,ATP2A2,SCN5A,GRIN3A,MLLT11
1		1	10	1130	1	0.001	0.1	GO:0045837	BP	2	negative regulation of membrane potential	5	HEBP2
1		1	7	1130	1	0.001	0.143	GO:0086036	BP	2	regulation of cardiac muscle cell membrane potential	5	ATP2A2
1		1	87	1130	4	0.004	0.046	GO:0051899	BP	2	membrane depolarization	5	DCN,TRPM4,SCN5A,MLLT11
1		1	1	1130	1	0.001	1	GO:1990736	BP	2	regulation of vascular smooth muscle cell membrane depolarization	6	TRPM4
1		1	11	1130	1	0.001	0.091	GO:0060081	BP	2	membrane hyperpolarization	5	CRTC1
1		1	54	1130	8	0.007	0.148	GO:0051881	BP	2	regulation of mitochondrial membrane potential	5	DCN,BID,HEBP2,AKT2,SOD2,PANK2,UBB,MLLT11
1		1	18	1130	2	0.002	0.111	GO:0051882	BP	2	mitochondrial depolarization	6	DCN,MLLT11
1		1	8	1130	1	0.001	0.125	GO:0010917	BP	2	negative regulation of mitochondrial membrane potential	6	HEBP2
1		1	13	1130	2	0.002	0.154	GO:0045838	BP	2	positive regulation of membrane potential	5	BID,AKT2
1		1	8	1130	2	0.002	0.25	GO:0010918	BP	2	positive regulation of mitochondrial membrane potential	6	BID,AKT2
1		1	118	1130	3	0.003	0.025	GO:0060078	BP	2	regulation of postsynaptic membrane potential	5	SLC29A1,SCN5A,GRIN3A
1		1	126	1130	3	0.003	0.024	GO:0001508	BP	2	action potential	5	TRPM4,ATP2A2,SCN5A
1		1	63	1130	3	0.003	0.048	GO:0086001	BP	2	cardiac muscle cell action potential	6	TRPM4,ATP2A2,SCN5A
1		1	44	1130	2	0.002	0.045	GO:0086010	BP	2	membrane depolarization during action potential	6	TRPM4,SCN5A
1		1	21	1130	2	0.002	0.095	GO:0086012	BP	2	membrane depolarization during cardiac muscle cell action potential	7	TRPM4,SCN5A
1		1	12	1130	2	0.002	0.167	GO:0006450	BP	2	regulation of translational fidelity	4	CDK5RAP1,RPS9
1		1	117	1130	6	0.005	0.051	GO:0050803	BP	2	regulation of synapse structure or activity	4	NEDD4,EIF4G1,EPHB1,UBE2V2,FLRT2,THBS2
1		1	68	1130	10	0.009	0.147	GO:0090559	BP	2	regulation of membrane permeability	4	BID,HEBP2,GSK3B,DYNLL1,SH3GLB1,MAPK8,TJP2,HIP1R,PDCD6IP,TFDP1
1		1	52	1130	8	0.007	0.154	GO:1905710	BP	2	positive regulation of membrane permeability	5	BID,HEBP2,GSK3B,DYNLL1,SH3GLB1,MAPK8,HIP1R,TFDP1
1		1	432	1130	25	0.022	0.058	GO:0010817	BP	2	regulation of hormone levels	4	PNPLA4,SREBF1,RAPGEF3,GNAS,SNAP23,IL11,PPP3CB,RAP1A,ENY2,TRPM4,ANXA1,TBX3,GLUL,FAM129B,ARRB1,DUOX2,MPC2,C9ORF3,AKR1C2,MCU,STXBP4,SCG5,KCNS3,PRKCE,AKR1C1
1		1	2611	1130	222	0.196	0.085	GO:0065009	BP	2	regulation of molecular function	3	ALS2,KDM1A,FARP2,SPAG9,DCN,BID,WWTR1,NR1H3,CD44,TRIO,EIF2AK2,TP53BP1,KCNAB2,NEDD4,TCF3,FBLN1,PPP2R5C,RAPGEF3,DNM2,HSP90AA1,CDC14B,SMARCD3,DLG3,GSK3B,DIS3,CYLD,ADD1,GNAS,DYNLL1,ANAPC5,TFAP4,DNAJB11,SH3GLB1,PPM1F,HPS4,RIN3,PSMC1,PSMA7,CDK5RAP1,TIMP1,STK24,MAPK3,NPRL3,UBE2I,STK3,SNRNP70,PIH1D1,OAZ1,AKT2,PPP2R1A,CRTC1,PCOLCE,TRIM14,HPS1,DNMBP,MAPK8,ARHGAP21,SUFU,GTPBP4,SH3PXD2A,MAP3K8,PSMD3,PFN1,HDAC…
1		1	1667	1130	150	0.133	0.09	GO:0044093	BP	2	positive regulation of molecular function	4	ALS2,KDM1A,FARP2,SPAG9,BID,NR1H3,CD44,TRIO,EIF2AK2,TP53BP1,TCF3,FBLN1,RAPGEF3,DNM2,HSP90AA1,CDC14B,GSK3B,DIS3,ADD1,GNAS,DYNLL1,ANAPC5,TFAP4,DNAJB11,SH3GLB1,PPM1F,HPS4,RIN3,PSMC1,PSMA7,STK24,MAPK3,NPRL3,UBE2I,STK3,PIH1D1,AKT2,CRTC1,PCOLCE,TRIM14,HPS1,DNMBP,MAPK8,ARHGAP21,SH3PXD2A,MAP3K8,PSMD3,PFN1,HDAC5,MADD,CD81,ADGRD1,RWDD1,FBXO5,CCNC,TRIM38,VEGFA,FGF1,CRBN,EIF4G1,EPB41L5,SPTBN1,STK25,RALGPS2,RA…
1		1	969	1130	92	0.081	0.095	GO:0044092	BP	2	negative regulation of molecular function	4	KDM1A,SPAG9,DCN,WWTR1,CD44,NEDD4,DLG3,GSK3B,CYLD,ANAPC5,TFAP4,PPM1F,PSMC1,PSMA7,CDK5RAP1,TIMP1,MAPK3,PIH1D1,OAZ1,PPP2R1A,MAPK8,SUFU,GTPBP4,PSMD3,DUSP3,CRYAB,CHORDC1,GAPDH,FBXO5,DUSP22,VEGFA,FAF2,H2AFY,RTKN,EPB41L5,CD46,TNFSF4,UBN1,ITGB1BP1,PTPA,CAT,TWIST1,RECK,MKKS,CDC16,HABP4,PODNL1,SERPINF1,ANXA1,SERPINE2,PSMB7,ARRB1,SYTL2,THBS1,TDG,WARS,NLRC5,PSMA5,RPS27A,TERF1,GSTO1,BICD1,CAST,CCAR2,PRMT2,PSM…
1		1	75	1130	5	0.004	0.067	GO:0060191	BP	2	regulation of lipase activity	6	NR1H3,LRP1,ANXA1,BICD1,PRKCE
1		1	20	1130	1	0.001	0.05	GO:0051004	BP	2	regulation of lipoprotein lipase activity	7	NR1H3
1		1	53	1130	4	0.004	0.075	GO:0010517	BP	2	regulation of phospholipase activity	7	LRP1,ANXA1,BICD1,PRKCE
1		1	32	1130	2	0.002	0.062	GO:1900274	BP	2	regulation of phospholipase C activity	8	BICD1,PRKCE
1		1	8	1130	2	0.002	0.25	GO:0032429	BP	2	regulation of phospholipase A2 activity	8	LRP1,ANXA1
1		1	9	1130	1	0.001	0.111	GO:0051095	BP	2	regulation of helicase activity	6	CHTOP
1		1	1	1130	1	0.001	1	GO:1902544	BP	2	regulation of DNA N-glycosylase activity	6	TDG
1		1	57	1130	9	0.008	0.158	GO:0043462	BP	2	regulation of ATPase activity	6	DNM2,DYNLL1,DNAJB11,SNRNP70,PFN1,TPM1,TOR1AIP1,CHTOP,TPM2
1		1	596	1130	59	0.052	0.099	GO:0043087	BP	2	regulation of GTPase activity	6	ALS2,FARP2,TRIO,RAPGEF3,GSK3B,DIS3,GNAS,HPS4,RIN3,NPRL3,AKT2,HPS1,DNMBP,ARHGAP21,MADD,FGF1,BCL6,RTKN,SPTBN1,RALGPS2,RAP1A,ARHGEF2,ITGB1BP1,MKKS,HERC2,RIN2,TBC1D8B,AGAP3,ARRB1,BCAR3,ARHGAP24,FAM13A,GRTP1,PKP4,ARHGAP26,DOCK5,LAMTOR1,ITGB1,RABGAP1L,OBSCN,ELMO1,NRG1,AGAP1,ABR,ARHGEF3,DLC1,MLST8,LIMS1,DENND5B,TRAPPC12,HRAS,EPS8L2,PRKG1,SEMA4D,CHM,CDC42SE1,SPTAN1,TBC1D8,ITSN1
1		1	7	1130	1	0.001	0.143	GO:2000574	BP	2	regulation of microtubule motor activity	6	DYNLL1
1		1	4	1130	1	0.001	0.25	GO:2000580	BP	2	regulation of ATP-dependent microtubule motor activity, plus-end-directed	7	DYNLL1
1		1	83	1130	3	0.003	0.036	GO:0051339	BP	2	regulation of lyase activity	5	GNAS,ADGRD1,ADCY9
1		1	857	1130	75	0.066	0.088	GO:0051338	BP	2	regulation of transferase activity	5	ALS2,SPAG9,DCN,WWTR1,CD44,EIF2AK2,HSP90AA1,CDC14B,GSK3B,ANAPC5,TFAP4,SH3GLB1,PPM1F,PSMC1,PSMA7,CDK5RAP1,STK24,MAPK3,UBE2I,STK3,PIH1D1,PPP2R1A,GTPBP4,MAP3K8,PSMD3,DUSP3,CHORDC1,MADD,CD81,FBXO5,CCNC,DUSP22,VEGFA,FGF1,H2AFY,STK25,RAP1A,ITGB1BP1,CDC16,SLC27A1,PODNL1,KIDINS220,CCNH,PSMB7,ARRB1,THBS1,HNRNPD,PDE5A,MAP3K12,WARS,NLRC5,WRAP53,PSMA5,RPS27A,TERF1,NRG1,PSMC2,ADCY9,PSMD6,BTRC,PLK1,CDK12,MLST8,…
1		1	4	1130	1	0.001	0.25	GO:2000465	BP	2	regulation of glycogen (starch) synthase activity	6	GSK3B
1		1	83	1130	5	0.004	0.06	GO:0031279	BP	2	regulation of cyclase activity	5	GNAS,MAPK3,MAPK8,ADGRD1,ADCY9
1		1	1396	1130	127	0.112	0.091	GO:0043085	BP	2	positive regulation of catalytic activity	5	ALS2,FARP2,SPAG9,BID,NR1H3,CD44,TRIO,EIF2AK2,FBLN1,RAPGEF3,DNM2,HSP90AA1,CDC14B,GSK3B,DIS3,GNAS,DYNLL1,ANAPC5,TFAP4,DNAJB11,SH3GLB1,PPM1F,HPS4,RIN3,PSMC1,PSMA7,STK24,MAPK3,NPRL3,UBE2I,STK3,PIH1D1,AKT2,PCOLCE,HPS1,DNMBP,MAPK8,ARHGAP21,SH3PXD2A,MAP3K8,PSMD3,PFN1,MADD,CD81,ADGRD1,FBXO5,CCNC,VEGFA,FGF1,SPTBN1,STK25,RALGPS2,RAP1A,ARHGEF2,ITGB1BP1,PTPA,HERC2,CDC16,SLC27A1,HIP1R,PCNA,RIN2,TBC1D8B,AGAP3,…
1		1	596	1130	55	0.049	0.092	GO:0051347	BP	2	positive regulation of transferase activity	6	ALS2,SPAG9,CD44,EIF2AK2,HSP90AA1,CDC14B,ANAPC5,SH3GLB1,PSMC1,PSMA7,STK24,MAPK3,UBE2I,STK3,PIH1D1,MAP3K8,PSMD3,MADD,CD81,FBXO5,CCNC,VEGFA,FGF1,STK25,RAP1A,ITGB1BP1,CDC16,SLC27A1,KIDINS220,CCNH,PSMB7,ARRB1,THBS1,HNRNPD,PDE5A,MAP3K12,WRAP53,PSMA5,RPS27A,NRG1,PSMC2,ADCY9,PSMD6,BTRC,PLK1,MLST8,UBB,MALT1,HRAS,NPM1,GAS6,PRKAR1B,HMGB1,PSMD12,IKBKG
1		1	52	1130	3	0.003	0.058	GO:0051349	BP	2	positive regulation of lyase activity	6	GNAS,ADGRD1,ADCY9
1		1	52	1130	5	0.004	0.096	GO:0031281	BP	2	positive regulation of cyclase activity	6	GNAS,MAPK3,MAPK8,ADGRD1,ADCY9
1		1	817	1130	80	0.071	0.098	GO:0051345	BP	2	positive regulation of hydrolase activity	6	ALS2,FARP2,BID,NR1H3,TRIO,FBLN1,RAPGEF3,DNM2,GSK3B,DIS3,GNAS,DYNLL1,TFAP4,DNAJB11,PPM1F,HPS4,RIN3,MAPK3,NPRL3,AKT2,PCOLCE,HPS1,DNMBP,MAPK8,ARHGAP21,PFN1,MADD,VEGFA,FGF1,SPTBN1,RALGPS2,RAP1A,ARHGEF2,PTPA,HERC2,HIP1R,PCNA,RIN2,TBC1D8B,AGAP3,TANK,ARRB1,BCAR3,ARHGAP24,FAM13A,GRTP1,TPM1,PML,TOR1AIP1,PKP4,ARHGAP26,DOCK5,LAMTOR1,ITGB1,RABGAP1L,OBSCN,ELMO1,NRG1,AGAP1,ABR,CHTOP,IFI16,ARHGEF3,DLC1,ANTXR1,L…
1		1	6	1130	3	0.003	0.5	GO:0090045	BP	2	positive regulation of deacetylase activity	7	MAPK8,VEGFA,C6ORF89
1		1	40	1130	7	0.006	0.175	GO:0032781	BP	2	positive regulation of ATPase activity	7	DNM2,DYNLL1,DNAJB11,PFN1,TPM1,TOR1AIP1,CHTOP
1		1	53	1130	2	0.002	0.038	GO:0060193	BP	2	positive regulation of lipase activity	7	NR1H3,PRKCE
1		1	8	1130	1	0.001	0.125	GO:0061365	BP	2	positive regulation of triglyceride lipase activity	8	NR1H3
1		1	7	1130	1	0.001	0.143	GO:0051006	BP	2	positive regulation of lipoprotein lipase activity	9	NR1H3
1		1	44	1130	1	0.001	0.023	GO:0010518	BP	2	positive regulation of phospholipase activity	8	PRKCE
1		1	30	1130	1	0.001	0.033	GO:0010863	BP	2	positive regulation of phospholipase C activity	9	PRKCE
1		1	23	1130	1	0.001	0.043	GO:0007202	BP	2	activation of phospholipase C activity	10	PRKCE
1		1	6	1130	1	0.001	0.167	GO:0051096	BP	2	positive regulation of helicase activity	7	CHTOP
1		1	551	1130	52	0.046	0.094	GO:0043547	BP	2	positive regulation of GTPase activity	7	ALS2,FARP2,TRIO,RAPGEF3,GSK3B,DIS3,GNAS,HPS4,RIN3,NPRL3,AKT2,HPS1,DNMBP,ARHGAP21,MADD,FGF1,SPTBN1,RALGPS2,RAP1A,ARHGEF2,HERC2,RIN2,TBC1D8B,AGAP3,ARRB1,BCAR3,ARHGAP24,FAM13A,GRTP1,PKP4,ARHGAP26,DOCK5,LAMTOR1,ITGB1,RABGAP1L,OBSCN,ELMO1,NRG1,AGAP1,ABR,ARHGEF3,DLC1,LIMS1,DENND5B,TRAPPC12,HRAS,EPS8L2,SEMA4D,CHM,SPTAN1,TBC1D8,ITSN1
1		1	64	1130	5	0.004	0.078	GO:0090630	BP	2	activation of GTPase activity	8	AKT2,TBC1D8B,GRTP1,RABGAP1L,TBC1D8
1		1	5	1130	1	0.001	0.2	GO:2000576	BP	2	positive regulation of microtubule motor activity	7	DYNLL1
1		1	4	1130	1	0.001	0.25	GO:2000582	BP	2	positive regulation of ATP-dependent microtubule motor activity, plus-end-directed	8	DYNLL1
1		1	731	1130	69	0.061	0.094	GO:0043086	BP	2	negative regulation of catalytic activity	5	DCN,WWTR1,CD44,DLG3,GSK3B,ANAPC5,TFAP4,PPM1F,PSMC1,PSMA7,CDK5RAP1,TIMP1,PIH1D1,OAZ1,PPP2R1A,PSMD3,DUSP3,CRYAB,CHORDC1,GAPDH,FBXO5,DUSP22,VEGFA,FAF2,H2AFY,RTKN,CD46,UBN1,ITGB1BP1,PTPA,RECK,MKKS,CDC16,PODNL1,SERPINF1,ANXA1,SERPINE2,PSMB7,ARRB1,SYTL2,THBS1,WARS,PSMA5,RPS27A,TERF1,BICD1,CAST,CCAR2,PSMC2,PRPSAP1,IFI16,PSMD6,PLK1,SCG5,USP47,UBB,RNF34,HRAS,NPM1,ANXA2,GAS6,FLRT2,SMYD3,SEMA4D,PRKAR1B,MKL1…
1		1	303	1130	34	0.03	0.112	GO:0051348	BP	2	negative regulation of transferase activity	6	DCN,WWTR1,GSK3B,ANAPC5,TFAP4,PPM1F,PSMC1,PSMA7,CDK5RAP1,PPP2R1A,PSMD3,DUSP3,CHORDC1,FBXO5,DUSP22,H2AFY,ITGB1BP1,CDC16,PODNL1,PSMB7,WARS,PSMA5,RPS27A,TERF1,PSMC2,PSMD6,PLK1,UBB,NPM1,FLRT2,SMYD3,PRKAR1B,PSMD12,ADARB1
1		1	2	1130	1	0.001	0.5	GO:2000466	BP	2	negative regulation of glycogen (starch) synthase activity	7	GSK3B
1		1	352	1130	29	0.026	0.082	GO:0051346	BP	2	negative regulation of hydrolase activity	6	CD44,DLG3,TIMP1,PIH1D1,CRYAB,GAPDH,VEGFA,RTKN,UBN1,PTPA,RECK,MKKS,SERPINF1,ANXA1,SERPINE2,ARRB1,SYTL2,THBS1,TERF1,BICD1,CAST,IFI16,USP47,RNF34,HRAS,GAS6,SEMA4D,MKL1,CDC42SE1
1		1	13	1130	2	0.002	0.154	GO:0060192	BP	2	negative regulation of lipase activity	7	ANXA1,BICD1
1		1	6	1130	2	0.002	0.333	GO:0010519	BP	2	negative regulation of phospholipase activity	8	ANXA1,BICD1
1		1	2	1130	1	0.001	0.5	GO:1900138	BP	2	negative regulation of phospholipase A2 activity	9	ANXA1
1		1	2	1130	1	0.001	0.5	GO:1900275	BP	2	negative regulation of phospholipase C activity	9	BICD1
1		1	294	1130	31	0.027	0.105	GO:0051098	BP	2	regulation of binding	4	KDM1A,SPAG9,SMARCD3,GSK3B,CYLD,ADD1,TFAP4,MAPK3,STK3,MAPK8,GTPBP4,HDAC5,CRBN,EIF4G1,EPB41L5,ITGB1BP1,TWIST1,LRP1,HIP1R,HABP4,FLOT1,ARRB1,TDG,HDAC8,DPH3,NRG1,IFI16,PLK1,CTNNBIP1,ANXA2,HMGB1
1		1	20	1130	2	0.002	0.1	GO:0035561	BP	2	regulation of chromatin binding	5	KDM1A,TDG
1		1	9	1130	1	0.001	0.111	GO:1905214	BP	2	regulation of RNA binding	5	EIF4G1
1		1	7	1130	1	0.001	0.143	GO:1902415	BP	2	regulation of mRNA binding	6	EIF4G1
1		1	1	1130	1	0.001	1	GO:1905610	BP	2	regulation of mRNA cap binding	7	EIF4G1
1		1	94	1130	9	0.008	0.096	GO:0051101	BP	2	regulation of DNA binding	5	KDM1A,TFAP4,MAPK8,TWIST1,HABP4,HDAC8,IFI16,CTNNBIP1,HMGB1
1		1	2	1130	1	0.001	0.5	GO:1902595	BP	2	regulation of DNA replication origin binding	6	MAPK8
1		1	42	1130	1	0.001	0.024	GO:2000677	BP	2	regulation of transcription regulatory region DNA binding	6	TWIST1
1		1	181	1130	23	0.02	0.127	GO:0043393	BP	2	regulation of protein binding	5	KDM1A,SPAG9,SMARCD3,GSK3B,CYLD,ADD1,MAPK3,STK3,MAPK8,GTPBP4,HDAC5,CRBN,EPB41L5,ITGB1BP1,LRP1,HIP1R,FLOT1,ARRB1,TDG,NRG1,PLK1,CTNNBIP1,ANXA2
1		1	1	1130	1	0.001	1	GO:2000656	BP	2	regulation of apolipoprotein binding	6	MAPK3
1		1	19	1130	1	0.001	0.053	GO:1900120	BP	2	regulation of receptor binding	6	ANXA2
1		1	2	1130	1	0.001	0.5	GO:1905595	BP	2	regulation of low-density lipoprotein particle receptor binding	7	ANXA2
1		1	2	1130	1	0.001	0.5	GO:0033341	BP	2	regulation of collagen binding	6	GTPBP4
1		1	9	1130	1	0.001	0.111	GO:0043497	BP	2	regulation of protein heterodimerization activity	6	NRG1
1		1	21	1130	3	0.003	0.143	GO:0043496	BP	2	regulation of protein homodimerization activity	6	SPAG9,CRBN,NRG1
1		1	1	1130	1	0.001	1	GO:1905696	BP	2	regulation of polysome binding	5	EIF4G1
1		1	129	1130	13	0.012	0.101	GO:0051100	BP	2	negative regulation of binding	5	KDM1A,SPAG9,GSK3B,TFAP4,MAPK3,MAPK8,GTPBP4,EPB41L5,ITGB1BP1,HABP4,TDG,IFI16,CTNNBIP1
1		1	8	1130	1	0.001	0.125	GO:0035562	BP	2	negative regulation of chromatin binding	6	TDG
1		1	43	1130	5	0.004	0.116	GO:0043392	BP	2	negative regulation of DNA binding	6	KDM1A,TFAP4,HABP4,IFI16,CTNNBIP1
1		1	79	1130	10	0.009	0.127	GO:0032091	BP	2	negative regulation of protein binding	6	KDM1A,SPAG9,GSK3B,MAPK3,MAPK8,GTPBP4,EPB41L5,ITGB1BP1,TDG,CTNNBIP1
1		1	1	1130	1	0.001	1	GO:0033342	BP	2	negative regulation of collagen binding	7	GTPBP4
1		1	1	1130	1	0.001	1	GO:2000657	BP	2	negative regulation of apolipoprotein binding	7	MAPK3
1		1	5	1130	1	0.001	0.2	GO:0090074	BP	2	negative regulation of protein homodimerization activity	7	SPAG9
1		1	144	1130	16	0.014	0.111	GO:0051099	BP	2	positive regulation of binding	5	KDM1A,GSK3B,ADD1,STK3,CRBN,EIF4G1,EPB41L5,TWIST1,LRP1,HIP1R,FLOT1,ARRB1,HDAC8,DPH3,ANXA2,HMGB1
1		1	11	1130	1	0.001	0.091	GO:0035563	BP	2	positive regulation of chromatin binding	6	KDM1A
1		1	81	1130	10	0.009	0.123	GO:0032092	BP	2	positive regulation of protein binding	6	GSK3B,ADD1,STK3,CRBN,EPB41L5,LRP1,HIP1R,FLOT1,ARRB1,ANXA2
1		1	7	1130	1	0.001	0.143	GO:1900122	BP	2	positive regulation of receptor binding	7	ANXA2
1		1	1	1130	1	0.001	1	GO:1905597	BP	2	positive regulation of low-density lipoprotein particle receptor binding	8	ANXA2
1		1	9	1130	1	0.001	0.111	GO:0090073	BP	2	positive regulation of protein homodimerization activity	7	CRBN
1		1	6	1130	1	0.001	0.167	GO:1905216	BP	2	positive regulation of RNA binding	6	EIF4G1
1		1	5	1130	1	0.001	0.2	GO:1902416	BP	2	positive regulation of mRNA binding	7	EIF4G1
1		1	1	1130	1	0.001	1	GO:1905612	BP	2	positive regulation of mRNA cap binding	8	EIF4G1
1		1	44	1130	3	0.003	0.068	GO:0043388	BP	2	positive regulation of DNA binding	6	TWIST1,HDAC8,HMGB1
1		1	18	1130	1	0.001	0.056	GO:2000679	BP	2	positive regulation of transcription regulatory region DNA binding	7	TWIST1
1		1	2079	1130	177	0.157	0.085	GO:0051704	BP	2	multi-organism process	2	FKBP4,UPF1,SPAG9,DCN,ERCC1,PGM3,NR1H3,PIAS1,EIF2AK2,YBX3,NEDD4,RPL31,DERL2,ENO1,UNG,FBLN1,DNM2,SMARCA2,XPO1,GNAS,DYNLL1,RPL6,RPLP0,TFAP4,AAAS,CREM,POLR2E,LGALS1,SNU13,POLR3H,YY1,PABPC1L,PSMA7,TIMP1,MAPK3,DHODH,COTL1,UBE2I,GSDMD,PPP2R1A,CRTC1,FKBP8,EIF4H,TRIM14,MAPK8,PPP3CB,RPL28,RPL19,PFN1,HDAC5,SMURF2,RPL34,CD81,OAS3,OAS2,GAPDH,HCFC2,FBXO5,SOD2,RPS12,TRIM38,BCL6,UBE3A,UMPS,EIF4G1,GLS,KDM3A,PLCD4…
1		1	45	1130	4	0.004	0.089	GO:0051703	BP	2	intraspecies interaction between organisms	3	PPP3CB,MKKS,MSS51,TBX1
1		1	11	1130	1	0.001	0.091	GO:0019042	BP	2	viral latency	6	LIG4
1		1	277	1130	21	0.019	0.076	GO:0019058	BP	2	viral life cycle	6	EIF2AK2,XPO1,AAAS,LGALS1,CD81,OAS3,TRIM38,CD46,PML,RPS27A,ITGB1,VPS28,IFI16,FAM111A,PDCD6IP,UBB,PPID,GAS6,SIVA1,MVB12B,ADARB1
1		1	25	1130	2	0.002	0.08	GO:0050690	BP	2	regulation of defense response to virus by virus	6	EIF2AK2,ELMO1
1		1	1	1130	1	0.001	1	GO:0019075	BP	2	virus maturation	6	MVB12B
1		1	31	1130	4	0.004	0.129	GO:0019068	BP	2	virion assembly	6	RPS27A,VPS28,PDCD6IP,UBB
1		1	9	1130	1	0.001	0.111	GO:0019043	BP	2	establishment of viral latency	6	LIG4
1		1	8	1130	1	0.001	0.125	GO:0075713	BP	2	establishment of integrated proviral latency	7	LIG4
1		1	100	1130	7	0.006	0.07	GO:0019079	BP	2	viral genome replication	6	EIF2AK2,OAS3,IFI16,FAM111A,PPID,GAS6,ADARB1
1		1	12	1130	1	0.001	0.083	GO:0019081	BP	2	viral translation	6	SSB
1		1	19	1130	2	0.002	0.105	GO:0046755	BP	2	viral budding	6	VPS28,PDCD6IP
1		1	16	1130	2	0.002	0.125	GO:0039702	BP	2	viral budding via host ESCRT complex	7	VPS28,PDCD6IP
1		1	8	1130	1	0.001	0.125	GO:0075522	BP	2	IRES-dependent viral translational initiation	6	SSB
1		1	184	1130	15	0.013	0.082	GO:0051701	BP	2	interaction with host	4	EIF2AK2,NEDD4,LGALS1,CD81,GAPDH,TRIM38,CD46,PML,RPS27A,ITGB1,UBB,PPID,EXOC7,GAS6,SIVA1
1		1	123	1130	10	0.009	0.081	GO:0051828	BP	2	entry into other organism involved in symbiotic interaction	5	LGALS1,CD81,TRIM38,CD46,RPS27A,ITGB1,UBB,EXOC7,GAS6,SIVA1
1		1	123	1130	10	0.009	0.081	GO:0044409	BP	2	entry into host	6	LGALS1,CD81,TRIM38,CD46,RPS27A,ITGB1,UBB,EXOC7,GAS6,SIVA1
1		1	123	1130	10	0.009	0.081	GO:0051806	BP	2	entry into cell of other organism involved in symbiotic interaction	6	LGALS1,CD81,TRIM38,CD46,RPS27A,ITGB1,UBB,EXOC7,GAS6,SIVA1
1		1	123	1130	10	0.009	0.081	GO:0030260	BP	2	entry into host cell	7	LGALS1,CD81,TRIM38,CD46,RPS27A,ITGB1,UBB,EXOC7,GAS6,SIVA1
1		1	17	1130	3	0.003	0.176	GO:0035635	BP	2	entry of bacterium into host cell	8	RPS27A,UBB,EXOC7
1		1	108	1130	7	0.006	0.065	GO:0046718	BP	2	viral entry into host cell	8	LGALS1,CD81,TRIM38,CD46,ITGB1,GAS6,SIVA1
1		1	133	1130	10	0.009	0.075	GO:0035821	BP	2	modification of morphology or physiology of other organism	4	EIF2AK2,TFAP4,GSDMD,GAPDH,HDAC1,RPL30,SUGT1,ANXA2,SP1,HMGN2
1		1	8	1130	2	0.002	0.25	GO:0044359	BP	2	modulation of molecular function in other organism	5	SUGT1,ANXA2
1		1	7	1130	2	0.002	0.286	GO:0044362	BP	2	negative regulation of molecular function in other organism	6	SUGT1,ANXA2
1		1	54	1130	3	0.003	0.056	GO:0044364	BP	2	disruption of cells of other organism	5	GAPDH,RPL30,HMGN2
1		1	91	1130	7	0.006	0.077	GO:0051817	BP	2	modification of morphology or physiology of other organism involved in symbiotic interaction	5	EIF2AK2,TFAP4,GAPDH,HDAC1,SUGT1,ANXA2,SP1
1		1	8	1130	2	0.002	0.25	GO:0052205	BP	2	modulation of molecular function in other organism involved in symbiotic interaction	6	SUGT1,ANXA2
1		1	7	1130	2	0.002	0.286	GO:0052204	BP	2	negative regulation of molecular function in other organism involved in symbiotic interaction	7	SUGT1,ANXA2
1		1	4	1130	1	0.001	0.25	GO:0052203	BP	2	modulation of catalytic activity in other organism involved in symbiotic interaction	7	SUGT1
1		1	1	1130	1	0.001	1	GO:0043946	BP	2	positive regulation of catalytic activity in other organism involved in symbiotic interaction	8	SUGT1
1		1	15	1130	1	0.001	0.067	GO:0051818	BP	2	disruption of cells of other organism involved in symbiotic interaction	6	GAPDH
1		1	41	1130	2	0.002	0.049	GO:0044003	BP	2	modification by symbiont of host morphology or physiology	6	EIF2AK2,GAPDH
1		1	27	1130	1	0.001	0.037	GO:0044068	BP	2	modulation by symbiont of host cellular process	7	GAPDH
1		1	5	1130	1	0.001	0.2	GO:0044004	BP	2	disruption by symbiont of host cell	7	GAPDH
1		1	34	1130	1	0.001	0.029	GO:0019048	BP	2	modulation by virus of host morphology or physiology	7	EIF2AK2
1		1	5	1130	1	0.001	0.2	GO:0051673	BP	2	membrane disruption in other organism	5	GSDMD
1		1	2	1130	1	0.001	0.5	GO:0035915	BP	2	pore formation in membrane of other organism	6	GSDMD
1		1	63	1130	6	0.005	0.095	GO:0051702	BP	2	interaction with symbiont	4	TFAP4,GAPDH,HDAC1,SUGT1,ANXA2,SP1
1		1	59	1130	6	0.005	0.102	GO:0051851	BP	2	modification by host of symbiont morphology or physiology	5	TFAP4,GAPDH,HDAC1,SUGT1,ANXA2,SP1
1		1	7	1130	2	0.002	0.286	GO:0052428	BP	2	modulation by host of symbiont molecular function	6	SUGT1,ANXA2
1		1	3	1130	1	0.001	0.333	GO:0052422	BP	2	modulation by host of symbiont catalytic activity	7	SUGT1
1		1	6	1130	2	0.002	0.333	GO:0052405	BP	2	negative regulation by host of symbiont molecular function	7	SUGT1,ANXA2
1		1	1	1130	1	0.001	1	GO:0043947	BP	2	positive regulation by host of symbiont catalytic activity	8	SUGT1
1		1	59	1130	6	0.005	0.102	GO:0051705	BP	2	multi-organism behavior	3	DERL2,PPP3CB,GLS,MKKS,MSS51,TBX1
1		1	45	1130	4	0.004	0.089	GO:0035176	BP	2	social behavior	4	PPP3CB,MKKS,MSS51,TBX1
1		1	12	1130	2	0.002	0.167	GO:0001967	BP	2	suckling behavior	4	DERL2,GLS
1		1	2	1130	2	0.002	1	GO:0044111	BP	2	development involved in symbiotic interaction	3	NEDD4,ANXA2
1		1	1	1130	1	0.001	1	GO:0044115	BP	2	development of symbiont involved in interaction with host	4	ANXA2
1		1	1271	1130	102	0.09	0.08	GO:0051674	BP	2	localization of cell	3	RHBDF1,SPAG9,NISCH,DCN,RUFY3,CD44,HDAC9,GPC1,MYLK,PLD1,FBLN1,CTTN,FAT2,LAMB1,SLC7A8,PPM1F,RBFOX2,TIMP1,STK24,MAPK3,AKT2,BRAT1,GLI3,ZFAND5,GTPBP4,PFN1,HDAC5,SMURF2,CD81,SOD2,MDGA1,PTP4A1,PTK7,VEGFA,FGF1,DPYSL3,EPB41L5,IL1R1,LGALS8,SSX2IP,ITGB1BP1,KIAA1217,TWIST1,GLIPR2,RECK,LRP1,MKKS,TRPM4,CAPN7,SERPINF1,UNK,DCLK1,NUMB,ANXA1,SERPINE2,GPNMB,IL33,PRCP,THBS1,ADAM10,PARP9,TPM1,PML,CCDC40,SH3KBP1,BIN3,…
1		1	122	1130	8	0.007	0.066	GO:0006818	BP	2	hydrogen transport	5	ATP6AP1,SLC25A14,SLC2A9,COX7A2L,ATP6V0B,TWIST1,SLC30A5,SLC2A13
1		1	30	1130	1	0.001	0.033	GO:0072348	BP	2	sulfur compound transport	5	SLC6A6
1		1	200	1130	8	0.007	0.04	GO:0015850	BP	2	organic hydroxy compound transport	6	NISCH,NR1H3,ABCC3,LRP1,LAMTOR1,SLC2A13,ANXA2,AKR1C1
1		1	9	1130	1	0.001	0.111	GO:0015791	BP	2	polyol transport	7	SLC2A13
1		1	3	1130	1	0.001	0.333	GO:0015798	BP	2	myo-inositol transport	8	SLC2A13
1		1	284	1130	19	0.017	0.067	GO:0015849	BP	2	organic acid transport	6	SLC6A16,SLC7A8,AKT2,ABCC3,SLC2A9,GLS,ABCD3,SLC27A1,SLC6A6,ANXA1,THBS1,NCOR1,MPC2,SLC7A7,SLC38A10,SLC13A3,SLC3A2,SLCO3A1,AKR1C1
1		1	41	1130	2	0.002	0.049	GO:1901571	BP	2	fatty acid derivative transport	6	ANXA1,SLCO3A1
1		1	77	1130	1	0.001	0.013	GO:0015748	BP	2	organophosphate ester transport	6	ATP8B4
1		1	5	1130	1	0.001	0.2	GO:0015846	BP	2	polyamine transport	6	OAZ1
1		1	18	1130	1	0.001	0.056	GO:0045117	BP	2	azole transport	6	SNAP23
1		1	58	1130	3	0.003	0.052	GO:1901264	BP	2	carbohydrate derivative transport	6	SLC29A1,SYTL2,PRKCE
1		1	131	1130	5	0.004	0.038	GO:0008643	BP	2	carbohydrate transport	6	AKT2,SLC2A9,RAP1A,SLC2A13,STXBP4
1		1	109	1130	5	0.004	0.046	GO:0015749	BP	2	monosaccharide transport	7	AKT2,SLC2A9,RAP1A,SLC2A13,STXBP4
1		1	107	1130	5	0.004	0.047	GO:0008645	BP	2	hexose transport	8	AKT2,SLC2A9,RAP1A,SLC2A13,STXBP4
1		1	102	1130	5	0.004	0.049	GO:0015758	BP	2	glucose transport	9	AKT2,SLC2A9,RAP1A,SLC2A13,STXBP4
1		1	64	1130	3	0.003	0.047	GO:0046323	BP	2	glucose import	10	AKT2,RAP1A,SLC2A13
1		1	8	1130	1	0.001	0.125	GO:0015858	BP	2	nucleoside transport	7	SLC29A1
1		1	2	1130	1	0.001	0.5	GO:0015864	BP	2	pyrimidine nucleoside transport	8	SLC29A1
1		1	1	1130	1	0.001	1	GO:0015862	BP	2	uridine transport	9	SLC29A1
1		1	9	1130	1	0.001	0.111	GO:0015851	BP	2	nucleobase transport	6	VDAC3
1		1	7	1130	1	0.001	0.143	GO:0006863	BP	2	purine nucleobase transport	7	VDAC3
1		1	4	1130	1	0.001	0.25	GO:0015853	BP	2	adenine transport	8	VDAC3
1		1	71	1130	1	0.001	0.014	GO:0015844	BP	2	monoamine transport	6	NISCH
1		1	60	1130	1	0.001	0.017	GO:0051937	BP	2	catecholamine transport	7	NISCH
1		1	19	1130	1	0.001	0.053	GO:0015874	BP	2	norepinephrine transport	8	NISCH
1		1	1244	1130	71	0.063	0.057	GO:0055085	BP	2	transmembrane transport	5	SLC30A9,MCUR1,SLC6A16,KCNAB2,NEDD4,ATP2B1,ATP6AP1,VDAC3,DNM2,HSP90AA1,DLG3,ADD1,ABCC6,SLC7A8,PSMC1,SRP54,PSMA7,SLC17A9,SLC25A14,OAZ1,TIMM50,AKT2,PSMD3,ABCC3,SLC2A9,SLC29A1,CRBN,ABCC5,COX7A2L,ATP6V0B,ABCD3,TWIST1,PEX1,TRPM4,SLC6A6,SLC41A1,UNC79,TIMM17A,YME1L1,PSMB7,THBS1,PSMA5,MPC2,TMCO1,SLC39A1,RPS27A,SLC30A5,GSTO1,SLC2A13,SLC7A7,MCU,KCNMA1,SLC38A10,SLC13A3,PSMC2,PSMD6,SFXN1,SLC3A2,UBB,DENND5B,HS…
1		1	4	1130	1	0.001	0.25	GO:1902047	BP	2	polyamine transmembrane transport	6	OAZ1
1		1	53	1130	7	0.006	0.132	GO:0090662	BP	2	ATP hydrolysis coupled transmembrane transport	6	ATP2B1,ATP6AP1,ABCC6,ABCC3,ABCC5,ATP6V0B,ATP2A2
1		1	27	1130	2	0.002	0.074	GO:0034219	BP	2	carbohydrate transmembrane transport	6	SLC2A9,SLC2A13
1		1	21	1130	2	0.002	0.095	GO:1905950	BP	2	monosaccharide transmembrane transport	7	SLC2A9,SLC2A13
1		1	21	1130	2	0.002	0.095	GO:0035428	BP	2	hexose transmembrane transport	8	SLC2A9,SLC2A13
1		1	21	1130	2	0.002	0.095	GO:1904659	BP	2	glucose transmembrane transport	9	SLC2A9,SLC2A13
1		1	109	1130	11	0.01	0.101	GO:1903825	BP	2	organic acid transmembrane transport	6	SLC6A16,SLC7A8,AKT2,SLC2A9,SLC6A6,THBS1,MPC2,SLC7A7,SLC38A10,SLC13A3,SLC3A2
1		1	7	1130	1	0.001	0.143	GO:1901642	BP	2	nucleoside transmembrane transport	6	SLC29A1
1		1	1646	1130	142	0.126	0.086	GO:0016192	BP	2	vesicle-mediated transport	5	LAMP2,SPAG9,NR1H3,CD44,SNX1,GRN,ZFYVE16,HEBP2,MON2,KCNAB2,NEDD4,ATP6AP1,PLD1,PIK3C3,DNM2,HSP90AA1,TXLNA,CTTN,DYNLL1,TMEM230,NECAP1,EXOC1,SNAP23,GRK3,GGA1,MICALL1,SYNGR1,PYGL,RIN3,SLC17A9,TIMP1,MAPK3,COG4,COTL1,GGA2,TMEM87A,ATP8B4,GSDMD,AKT2,KXD1,BET1,SNX8,PPP3CB,PSMD3,CTSC,PPP6R3,CD81,WASF1,VEGFA,FAF2,NIT2,UBE3A,ARMC8,SPTBN1,RAP1A,SCAMP3,KIF17,CAT,ANXA11,VPS26A,OPTN,LRP1,GRK4,MASP1,HIP1R,HABP4,RB…
1		1	111	1130	9	0.008	0.081	GO:0099003	BP	2	vesicle-mediated transport in synapse	6	DNM2,TMEM230,SNAP23,RAP1A,PREPL,ATP2A2,DNM3,SYT15,ITSN1
1		1	33	1130	3	0.003	0.091	GO:0098927	BP	2	vesicle-mediated transport between endosomal compartments	6	PIK3C3,MAPK3,STX8
1		1	57	1130	10	0.009	0.175	GO:0098876	BP	2	vesicle-mediated transport to the plasma membrane	6	DNM2,EXOC1,MICALL1,SPTBN1,VPS26A,OPTN,EXOC4,KIF13A,SDCCAG3,RAB31
1		1	285	1130	27	0.024	0.095	GO:0048193	BP	2	Golgi vesicle transport	6	SNX1,MON2,DNM2,DYNLL1,EXOC1,SNAP23,COG4,BET1,SNX8,CTSC,PPP6R3,SPTBN1,SCAMP3,OPTN,RBSN,EXOC4,KIF13A,ACTR1A,CNIH4,RER1,YIF1B,RAB31,TRAPPC12,GAS6,ANKFY1,SPTAN1,CUX1
1		1	36	1130	3	0.003	0.083	GO:0006891	BP	2	intra-Golgi vesicle-mediated transport	7	COG4,OPTN,CUX1
1		1	20	1130	3	0.003	0.15	GO:0000301	BP	2	retrograde transport, vesicle recycling within Golgi	8	COG4,OPTN,CUX1
1		1	76	1130	12	0.011	0.158	GO:0006892	BP	2	post-Golgi vesicle-mediated transport	7	MON2,DNM2,EXOC1,SNAP23,SPTBN1,SCAMP3,OPTN,RBSN,EXOC4,KIF13A,RAB31,ANKFY1
1		1	36	1130	7	0.006	0.194	GO:0006893	BP	2	Golgi to plasma membrane transport	8	DNM2,EXOC1,SPTBN1,OPTN,EXOC4,KIF13A,RAB31
1		1	71	1130	2	0.002	0.028	GO:0006890	BP	2	retrograde vesicle-mediated transport, Golgi to ER	7	COG4,RER1
1		1	17	1130	1	0.001	0.059	GO:0071985	BP	2	multivesicular body sorting pathway	6	VPS28
1		1	15	1130	1	0.001	0.067	GO:0045056	BP	2	transcytosis	6	LRP1
1		1	689	1130	58	0.051	0.084	GO:0098657	BP	2	import into cell	5	NR1H3,SNX1,ZFYVE16,NEDD4,PIK3C3,DNM2,HSP90AA1,CTTN,NECAP1,GRK3,MICALL1,RIN3,MAPK3,SNX8,CD81,WASF1,VEGFA,UBE3A,RAP1A,ANXA11,LRP1,GRK4,MASP1,TRPM4,HIP1R,RBSN,RIN2,ANXA1,GLUL,FLOT1,ARRB1,THBS1,LMBR1L,ATG3,MYO10,SH3KBP1,GPR107,ITGB1,BICD1,ELMO1,CDC42SE2,SPON2,ABR,VPS28,ARPC2,RAB31,PRKCE,SNX32,HRAS,ANO6,ANXA2,CAMK1D,GAS6,ANKFY1,HMGB1,CDC42SE1,DNM3,ITSN1
1		1	50	1130	1	0.001	0.02	GO:0098739	BP	2	import across plasma membrane	6	TRPM4
1		1	633	1130	56	0.05	0.088	GO:0006897	BP	2	endocytosis	6	NR1H3,SNX1,ZFYVE16,NEDD4,PIK3C3,DNM2,HSP90AA1,CTTN,NECAP1,GRK3,MICALL1,RIN3,MAPK3,SNX8,CD81,WASF1,VEGFA,UBE3A,RAP1A,ANXA11,LRP1,GRK4,MASP1,HIP1R,RBSN,RIN2,ANXA1,FLOT1,ARRB1,THBS1,LMBR1L,ATG3,MYO10,SH3KBP1,GPR107,ITGB1,BICD1,ELMO1,CDC42SE2,SPON2,ABR,VPS28,ARPC2,RAB31,PRKCE,SNX32,HRAS,ANO6,ANXA2,CAMK1D,GAS6,ANKFY1,HMGB1,CDC42SE1,DNM3,ITSN1
1		1	303	1130	23	0.02	0.076	GO:0006898	BP	2	receptor-mediated endocytosis	7	SNX1,NEDD4,DNM2,HSP90AA1,CTTN,GRK3,MICALL1,CD81,WASF1,VEGFA,LRP1,GRK4,MASP1,HIP1R,FLOT1,ARRB1,GPR107,ITGB1,BICD1,RAB31,ANXA2,DNM3,ITSN1
1		1	57	1130	4	0.004	0.07	GO:0072583	BP	2	clathrin-dependent endocytosis	8	HIP1R,GPR107,DNM3,ITSN1
1		1	275	1130	22	0.019	0.08	GO:0006909	BP	2	phagocytosis	7	NR1H3,DNM2,HSP90AA1,MAPK3,RAP1A,ANXA11,LRP1,ANXA1,THBS1,ATG3,MYO10,ELMO1,CDC42SE2,SPON2,ABR,ARPC2,PRKCE,ANO6,CAMK1D,GAS6,HMGB1,CDC42SE1
1		1	33	1130	5	0.004	0.152	GO:0043277	BP	2	apoptotic cell clearance	8	NR1H3,LRP1,THBS1,GAS6,HMGB1
1		1	18	1130	3	0.003	0.167	GO:0006907	BP	2	pinocytosis	7	NR1H3,DNM2,ANKFY1
1		1	8	1130	1	0.001	0.125	GO:0044351	BP	2	macropinocytosis	8	DNM2
1		1	9	1130	1	0.001	0.111	GO:0072584	BP	2	caveolin-mediated endocytosis	7	MAPK3
1		1	172	1130	10	0.009	0.058	GO:0006836	BP	2	neurotransmitter transport	5	SLC6A16,SNAP23,RAP1A,PNKD,SLC6A6,GLUL,PREPL,CASK,ATP2A2,SYT15
1		1	23	1130	1	0.001	0.043	GO:0001504	BP	2	neurotransmitter uptake	6	GLUL
1		1	31	1130	1	0.001	0.032	GO:0051180	BP	2	vitamin transport	5	STRA6
1		1	1398	1130	70	0.062	0.05	GO:0006811	BP	2	ion transport	5	FKBP4,SLC30A9,MCUR1,SLC6A16,MYLK,KCNAB2,NEDD4,ATP2B1,ATP6AP1,VDAC3,DNM2,DLG3,ABCC6,SLC7A8,SNAP23,SLC17A9,SLC25A14,ATP8B4,AKT2,ABCC3,SLC2A9,CRBN,ABCC5,GLS,COX7A2L,ATP6V0B,ABCD3,TWIST1,SLC27A1,TRPM4,SLC6A6,SLC41A1,UNC79,ANXA1,SERPINE2,YME1L1,THBS1,PML,NCOR1,MPC2,TMCO1,SLC39A1,RPS27A,SLC30A5,CASK,GSTO1,SLC2A13,SLC7A7,MCU,KCNMA1,SLC38A10,SLC13A3,MELTF,SFXN1,FTH1,SLC3A2,UBB,DENND5B,KCNS3,PRKCE,ATP2A2,…
1		1	529	1130	25	0.022	0.047	GO:0006820	BP	2	anion transport	6	SLC6A16,VDAC3,ABCC6,SLC7A8,SLC17A9,ATP8B4,AKT2,ABCC3,SLC2A9,ABCC5,GLS,ABCD3,SLC27A1,SLC6A6,ANXA1,THBS1,NCOR1,MPC2,SLC7A7,SLC38A10,SLC13A3,SLC3A2,SLCO3A1,ANO6,AKR1C1
1		1	150	1130	4	0.004	0.027	GO:0015698	BP	2	inorganic anion transport	7	ABCC6,ABCC3,ABCC5,ANO6
1		1	95	1130	1	0.001	0.011	GO:0006821	BP	2	chloride transport	8	ANO6
1		1	406	1130	21	0.019	0.052	GO:0015711	BP	2	organic anion transport	7	SLC6A16,SLC7A8,ATP8B4,AKT2,ABCC3,SLC2A9,ABCC5,GLS,ABCD3,SLC27A1,SLC6A6,ANXA1,THBS1,NCOR1,MPC2,SLC7A7,SLC38A10,SLC13A3,SLC3A2,SLCO3A1,AKR1C1
1		1	24	1130	1	0.001	0.042	GO:0043252	BP	2	sodium-independent organic anion transport	8	SLCO3A1
1		1	278	1130	18	0.016	0.065	GO:0046942	BP	2	carboxylic acid transport	8	SLC6A16,SLC7A8,AKT2,ABCC3,GLS,ABCD3,SLC27A1,SLC6A6,ANXA1,THBS1,NCOR1,MPC2,SLC7A7,SLC38A10,SLC13A3,SLC3A2,SLCO3A1,AKR1C1
1		1	41	1130	2	0.002	0.049	GO:0071715	BP	2	icosanoid transport	9	ANXA1,SLCO3A1
1		1	142	1130	10	0.009	0.07	GO:0015718	BP	2	monocarboxylic acid transport	9	AKT2,ABCC3,ABCD3,SLC27A1,ANXA1,THBS1,NCOR1,MPC2,SLCO3A1,AKR1C1
1		1	4	1130	1	0.001	0.25	GO:0006848	BP	2	pyruvate transport	10	MPC2
1		1	79	1130	2	0.002	0.025	GO:0006835	BP	2	dicarboxylic acid transport	9	GLS,SLC13A3
1		1	11	1130	1	0.001	0.091	GO:0015740	BP	2	C4-dicarboxylate transport	10	SLC13A3
1		1	2	1130	1	0.001	0.5	GO:0015744	BP	2	succinate transport	11	SLC13A3
1		1	3	1130	1	0.001	0.333	GO:0006842	BP	2	tricarboxylic acid transport	9	SLC13A3
1		1	3	1130	1	0.001	0.333	GO:0015746	BP	2	citrate transport	10	SLC13A3
1		1	125	1130	7	0.006	0.056	GO:0006865	BP	2	amino acid transport	9	SLC6A16,SLC7A8,GLS,SLC6A6,SLC7A7,SLC38A10,SLC3A2
1		1	18	1130	1	0.001	0.056	GO:0043090	BP	2	amino acid import	10	SLC3A2
1		1	59	1130	3	0.003	0.051	GO:0015807	BP	2	L-amino acid transport	10	SLC7A8,SLC7A7,SLC3A2
1		1	34	1130	2	0.002	0.059	GO:0015804	BP	2	neutral amino acid transport	10	SLC7A8,SLC3A2
1		1	5	1130	1	0.001	0.2	GO:0015801	BP	2	aromatic amino acid transport	10	SLC3A2
1		1	4	1130	1	0.001	0.25	GO:0015803	BP	2	branched-chain amino acid transport	10	SLC3A2
1		1	8	1130	1	0.001	0.125	GO:0015802	BP	2	basic amino acid transport	10	SLC7A7
1		1	1	1130	1	0.001	1	GO:0015734	BP	2	taurine transport	8	SLC6A6
1		1	969	1130	45	0.04	0.046	GO:0006812	BP	2	cation transport	6	FKBP4,SLC30A9,MCUR1,MYLK,KCNAB2,NEDD4,ATP2B1,ATP6AP1,DNM2,SLC7A8,SNAP23,SLC25A14,SLC2A9,COX7A2L,ATP6V0B,TWIST1,TRPM4,SLC41A1,SERPINE2,YME1L1,PML,TMCO1,SLC39A1,SLC30A5,CASK,GSTO1,SLC2A13,MCU,KCNMA1,SLC38A10,SLC13A3,MELTF,SFXN1,FTH1,SLC3A2,DENND5B,KCNS3,PRKCE,ATP2A2,SLC35G1,ANO6,GAS6,SCN5A,RHD,GRIN3A
1		1	399	1130	22	0.019	0.055	GO:0072511	BP	2	divalent inorganic cation transport	7	SLC30A9,MCUR1,MYLK,ATP2B1,TRPM4,SLC41A1,YME1L1,PML,TMCO1,SLC39A1,SLC30A5,CASK,GSTO1,MCU,SLC3A2,DENND5B,PRKCE,ATP2A2,SLC35G1,ANO6,GAS6,GRIN3A
1		1	33	1130	3	0.003	0.091	GO:0072512	BP	2	trivalent inorganic cation transport	7	ATP6AP1,DNM2,ATP6V0B
1		1	757	1130	37	0.033	0.049	GO:0030001	BP	2	metal ion transport	7	FKBP4,SLC30A9,MCUR1,MYLK,KCNAB2,NEDD4,ATP2B1,ATP6AP1,DNM2,ATP6V0B,TRPM4,SLC41A1,SERPINE2,YME1L1,PML,TMCO1,SLC39A1,SLC30A5,CASK,GSTO1,MCU,KCNMA1,SLC38A10,SLC13A3,MELTF,SFXN1,FTH1,SLC3A2,DENND5B,KCNS3,PRKCE,ATP2A2,SLC35G1,ANO6,GAS6,SCN5A,GRIN3A
1		1	94	1130	10	0.009	0.106	GO:0000041	BP	2	transition metal ion transport	8	FKBP4,SLC30A9,ATP6AP1,DNM2,ATP6V0B,SLC39A1,SLC30A5,MELTF,SFXN1,FTH1
1		1	14	1130	1	0.001	0.071	GO:0006825	BP	2	copper ion transport	9	FKBP4
1		1	51	1130	6	0.005	0.118	GO:0006826	BP	2	iron ion transport	9	ATP6AP1,DNM2,ATP6V0B,MELTF,SFXN1,FTH1
1		1	33	1130	3	0.003	0.091	GO:0015682	BP	2	ferric iron transport	10	ATP6AP1,DNM2,ATP6V0B
1		1	11	1130	1	0.001	0.091	GO:0097286	BP	2	iron ion import	10	MELTF
1		1	5	1130	1	0.001	0.2	GO:0006824	BP	2	cobalt ion transport	9	SLC30A5
1		1	395	1130	22	0.019	0.056	GO:0070838	BP	2	divalent metal ion transport	8	SLC30A9,MCUR1,MYLK,ATP2B1,TRPM4,SLC41A1,YME1L1,PML,TMCO1,SLC39A1,SLC30A5,CASK,GSTO1,MCU,SLC3A2,DENND5B,PRKCE,ATP2A2,SLC35G1,ANO6,GAS6,GRIN3A
1		1	351	1130	18	0.016	0.051	GO:0006816	BP	2	calcium ion transport	9	MCUR1,MYLK,ATP2B1,TRPM4,YME1L1,PML,TMCO1,CASK,GSTO1,MCU,SLC3A2,DENND5B,PRKCE,ATP2A2,SLC35G1,ANO6,GAS6,GRIN3A
1		1	132	1130	6	0.005	0.045	GO:0060401	BP	2	cytosolic calcium ion transport	10	MCUR1,PML,GSTO1,MCU,PRKCE,ATP2A2
1		1	59	1130	4	0.004	0.068	GO:0070509	BP	2	calcium ion import	10	MCUR1,CASK,MCU,ATP2A2
1		1	9	1130	2	0.002	0.222	GO:1901660	BP	2	calcium ion export	10	ATP2B1,SLC35G1
1		1	6	1130	2	0.002	0.333	GO:1990034	BP	2	calcium ion export across plasma membrane	11	ATP2B1,SLC35G1
1		1	29	1130	2	0.002	0.069	GO:0070296	BP	2	sarcoplasmic reticulum calcium ion transport	10	GSTO1,ATP2A2
1		1	16	1130	1	0.001	0.062	GO:0015693	BP	2	magnesium ion transport	9	SLC41A1
1		1	23	1130	3	0.003	0.13	GO:0006829	BP	2	zinc II ion transport	9	SLC30A9,SLC39A1,SLC30A5
1		1	465	1130	22	0.019	0.047	GO:0015672	BP	2	monovalent inorganic cation transport	7	KCNAB2,NEDD4,ATP6AP1,DNM2,SLC25A14,SLC2A9,COX7A2L,ATP6V0B,TWIST1,TRPM4,SLC41A1,SERPINE2,SLC30A5,SLC2A13,KCNMA1,SLC38A10,SLC13A3,SLC3A2,KCNS3,PRKCE,ANO6,SCN5A
1		1	121	1130	8	0.007	0.066	GO:0015992	BP	2	proton transport	8	ATP6AP1,SLC25A14,SLC2A9,COX7A2L,ATP6V0B,TWIST1,SLC30A5,SLC2A13
1		1	221	1130	6	0.005	0.027	GO:0006813	BP	2	potassium ion transport	8	KCNAB2,NEDD4,DNM2,KCNMA1,KCNS3,ANO6
1		1	200	1130	11	0.01	0.055	GO:0006814	BP	2	sodium ion transport	8	NEDD4,DNM2,TRPM4,SLC41A1,SERPINE2,SLC38A10,SLC13A3,SLC3A2,PRKCE,ANO6,SCN5A
1		1	35	1130	2	0.002	0.057	GO:0015695	BP	2	organic cation transport	7	SLC7A8,RHD
1		1	85	1130	2	0.002	0.024	GO:0015696	BP	2	ammonium transport	7	SNAP23,RHD
1		1	11	1130	1	0.001	0.091	GO:0051608	BP	2	histamine transport	8	SNAP23
1		1	3	1130	1	0.001	0.333	GO:0015827	BP	2	tryptophan transport	7	SLC3A2
1		1	3	1130	1	0.001	0.333	GO:0015820	BP	2	leucine transport	7	SLC3A2
1		1	1	1130	1	0.001	1	GO:0060356	BP	2	leucine import	8	SLC3A2
1		1	941	1130	48	0.042	0.051	GO:0034220	BP	2	ion transmembrane transport	6	SLC30A9,MCUR1,SLC6A16,KCNAB2,NEDD4,ATP2B1,ATP6AP1,VDAC3,DNM2,DLG3,ABCC6,SLC7A8,AKT2,ABCC3,CRBN,ABCC5,COX7A2L,ATP6V0B,TRPM4,SLC6A6,SLC41A1,UNC79,YME1L1,THBS1,MPC2,TMCO1,SLC39A1,RPS27A,SLC30A5,GSTO1,SLC7A7,MCU,KCNMA1,SLC38A10,SLC13A3,SFXN1,SLC3A2,UBB,DENND5B,KCNS3,PRKCE,ATP2A2,ANO6,GAS6,SCN5A,RHD,ASPH,GRIN3A
1		1	698	1130	29	0.026	0.042	GO:0098660	BP	2	inorganic ion transmembrane transport	7	MCUR1,KCNAB2,NEDD4,ATP2B1,ATP6AP1,DNM2,ABCC6,ABCC3,ABCC5,COX7A2L,ATP6V0B,TRPM4,SLC41A1,YME1L1,TMCO1,SLC39A1,SLC30A5,GSTO1,MCU,KCNMA1,SLC3A2,DENND5B,KCNS3,PRKCE,ATP2A2,ANO6,GAS6,SCN5A,GRIN3A
1		1	38	1130	1	0.001	0.026	GO:0099587	BP	2	inorganic ion import across plasma membrane	8	TRPM4
1		1	48	1130	7	0.006	0.146	GO:0099131	BP	2	ATP hydrolysis coupled ion transmembrane transport	8	ATP2B1,ATP6AP1,ABCC6,ABCC3,ABCC5,ATP6V0B,ATP2A2
1		1	242	1130	15	0.013	0.062	GO:0098656	BP	2	anion transmembrane transport	7	SLC6A16,VDAC3,ABCC6,SLC7A8,AKT2,ABCC3,ABCC5,SLC6A6,THBS1,MPC2,SLC7A7,SLC38A10,SLC13A3,SLC3A2,ANO6
1		1	109	1130	4	0.004	0.037	GO:0098661	BP	2	inorganic anion transmembrane transport	8	ABCC6,ABCC3,ABCC5,ANO6
1		1	82	1130	1	0.001	0.012	GO:1902476	BP	2	chloride transmembrane transport	9	ANO6
1		1	12	1130	3	0.003	0.25	GO:0099133	BP	2	ATP hydrolysis coupled anion transmembrane transport	9	ABCC6,ABCC3,ABCC5
1		1	101	1130	10	0.009	0.099	GO:1905039	BP	2	carboxylic acid transmembrane transport	8	SLC6A16,SLC7A8,AKT2,SLC6A6,THBS1,MPC2,SLC7A7,SLC38A10,SLC13A3,SLC3A2
1		1	4	1130	1	0.001	0.25	GO:1901475	BP	2	pyruvate transmembrane transport	9	MPC2
1		1	69	1130	6	0.005	0.087	GO:0003333	BP	2	amino acid transmembrane transport	9	SLC6A16,SLC7A8,SLC6A6,SLC7A7,SLC38A10,SLC3A2
1		1	36	1130	3	0.003	0.083	GO:1902475	BP	2	L-alpha-amino acid transmembrane transport	10	SLC7A8,SLC7A7,SLC3A2
1		1	7	1130	1	0.001	0.143	GO:1990822	BP	2	basic amino acid transmembrane transport	10	SLC7A7
1		1	2	1130	1	0.001	0.5	GO:0071422	BP	2	succinate transmembrane transport	9	SLC13A3
1		1	700	1130	28	0.025	0.04	GO:0098655	BP	2	cation transmembrane transport	7	SLC30A9,MCUR1,KCNAB2,NEDD4,ATP2B1,ATP6AP1,DNM2,COX7A2L,ATP6V0B,TRPM4,SLC41A1,YME1L1,TMCO1,SLC39A1,SLC30A5,GSTO1,MCU,KCNMA1,SLC3A2,DENND5B,KCNS3,PRKCE,ATP2A2,ANO6,GAS6,SCN5A,RHD,GRIN3A
1		1	614	1130	26	0.023	0.042	GO:0098662	BP	2	inorganic cation transmembrane transport	8	MCUR1,KCNAB2,NEDD4,ATP2B1,ATP6AP1,DNM2,COX7A2L,ATP6V0B,TRPM4,SLC41A1,YME1L1,TMCO1,SLC39A1,SLC30A5,GSTO1,MCU,KCNMA1,SLC3A2,DENND5B,KCNS3,PRKCE,ATP2A2,ANO6,GAS6,SCN5A,GRIN3A
1		1	38	1130	1	0.001	0.026	GO:0098659	BP	2	inorganic cation import across plasma membrane	9	TRPM4
1		1	37	1130	4	0.004	0.108	GO:0099132	BP	2	ATP hydrolysis coupled cation transmembrane transport	9	ATP2B1,ATP6AP1,ATP6V0B,ATP2A2
1		1	133	1130	8	0.007	0.06	GO:0035725	BP	2	sodium ion transmembrane transport	9	NEDD4,DNM2,TRPM4,SLC41A1,SLC3A2,PRKCE,ANO6,SCN5A
1		1	13	1130	1	0.001	0.077	GO:0097369	BP	2	sodium ion import	10	TRPM4
1		1	12	1130	1	0.001	0.083	GO:0098719	BP	2	sodium ion import across plasma membrane	11	TRPM4
1		1	79	1130	3	0.003	0.038	GO:1902600	BP	2	hydrogen ion transmembrane transport	9	ATP6AP1,COX7A2L,ATP6V0B
1		1	22	1130	2	0.002	0.091	GO:0015988	BP	2	energy coupled proton transmembrane transport, against electrochemical gradient	10	ATP6AP1,ATP6V0B
1		1	21	1130	2	0.002	0.095	GO:0015991	BP	2	ATP hydrolysis coupled proton transport	11	ATP6AP1,ATP6V0B
1		1	15	1130	1	0.001	0.067	GO:1903830	BP	2	magnesium ion transmembrane transport	9	SLC41A1
1		1	258	1130	13	0.012	0.05	GO:0070588	BP	2	calcium ion transmembrane transport	9	MCUR1,ATP2B1,TRPM4,YME1L1,TMCO1,GSTO1,MCU,DENND5B,PRKCE,ATP2A2,ANO6,GAS6,GRIN3A
1		1	21	1130	3	0.003	0.143	GO:0006851	BP	2	mitochondrial calcium ion transmembrane transport	10	MCUR1,YME1L1,MCU
1		1	1	1130	1	0.001	1	GO:1903515	BP	2	calcium ion transport from cytosol to endoplasmic reticulum	10	ATP2A2
1		1	20	1130	2	0.002	0.1	GO:0071577	BP	2	zinc II ion transmembrane transport	9	SLC39A1,SLC30A5
1		1	16	1130	1	0.001	0.062	GO:0072488	BP	2	ammonium transmembrane transport	8	RHD
1		1	41	1130	1	0.001	0.024	GO:0086009	BP	2	membrane repolarization	7	SCN5A
1		1	32	1130	1	0.001	0.031	GO:0099622	BP	2	cardiac muscle cell membrane repolarization	8	SCN5A
1		1	10	1130	1	0.001	0.1	GO:0099624	BP	2	atrial cardiac muscle cell membrane repolarization	9	SCN5A
1		1	21	1130	1	0.001	0.048	GO:0099625	BP	2	ventricular cardiac muscle cell membrane repolarization	9	SCN5A
1		1	1356	1130	109	0.096	0.08	GO:0046903	BP	2	secretion	5	LAMP2,RHBDF1,NISCH,NR1H3,CD44,GRN,HEBP2,IL17RB,KCNAB2,ATP6AP1,SREBF1,PLD1,PIK3C3,RAPGEF3,HSP90AA1,TXLNA,GNAS,DYNLL1,EXOC1,SNAP23,IL11,SYNGR1,PYGL,SLC17A9,TIMP1,MAPK3,DHODH,COTL1,ATP8B4,GSDMD,OLFM2,PPP3CB,PSMD3,ABCC3,CTSC,GAPDH,VEGFA,SLC29A1,FAF2,NIT2,ARMC8,UMPS,SPTBN1,GLS,RAP1A,TNFSF4,ENY2,CAT,TWIST1,PNKD,TRPM4,HIP1R,HABP4,EXOC4,ANXA1,TBX3,GLUL,SERPINE2,VPS45,FAM129B,PSMB7,IL33,ARRB1,SYTL2,PRCP,T…
1		1	104	1130	4	0.004	0.038	GO:0046717	BP	2	acid secretion	6	ABCC3,GLS,HIP1R,ANXA1
1		1	37	1130	1	0.001	0.027	GO:0032309	BP	2	icosanoid secretion	7	ANXA1
1		1	81	1130	10	0.009	0.123	GO:0007589	BP	2	body fluid secretion	6	NR1H3,DHODH,VEGFA,SLC29A1,UMPS,SYTL2,PAM,PRKCE,ANXA2,NCOR2
1		1	479	1130	35	0.031	0.073	GO:0002790	BP	2	peptide secretion	6	RHBDF1,NR1H3,IL17RB,SREBF1,PIK3C3,RAPGEF3,GNAS,EXOC1,MAPK3,GSDMD,OLFM2,PPP3CB,GAPDH,SPTBN1,RAP1A,TNFSF4,ENY2,TWIST1,TRPM4,ANXA1,GLUL,IL33,ARRB1,PML,MPC2,PAM,DPH3,MCU,STXBP4,KCNS3,PRKCE,PPID,TMEM167A,GAS6,HMGB1
1		1	10	1130	1	0.001	0.1	GO:0001821	BP	2	histamine secretion	6	SNAP23
1		1	10	1130	2	0.002	0.2	GO:0042908	BP	2	xenobiotic transport	5	ABCC3,SLC6A6
1		1	1	1130	1	0.001	1	GO:0042918	BP	2	alkanesulfonate transport	6	SLC6A6
1		1	33	1130	2	0.002	0.061	GO:1901998	BP	2	toxin transport	5	SLC7A8,GGA1
1		1	283	1130	20	0.018	0.071	GO:0009914	BP	2	hormone transport	5	SREBF1,RAPGEF3,GNAS,SNAP23,IL11,PPP3CB,RAP1A,ENY2,TRPM4,ANXA1,TBX3,GLUL,FAM129B,ARRB1,MPC2,MCU,STXBP4,SCG5,KCNS3,PRKCE
1		1	91	1130	6	0.005	0.066	GO:0051668	BP	2	localization within membrane	4	DLG3,KIF17,ITGB1BP1,WDR19,RER1,DNM3
1		1	21	1130	2	0.002	0.095	GO:0097120	BP	2	receptor localization to synapse	5	DLG3,KIF17
1		1	533	1130	52	0.046	0.098	GO:0051640	BP	2	organelle localization	4	MAP4,CC2D2A,ATP6AP1,DNM2,HSP90AA1,XPO1,DYNLL1,TMEM230,SNAP23,PABPC1L,PPP2R1A,KXD1,BET1,BRAT1,ARHGAP21,CTSC,PPP6R3,STK25,RAP1A,ARHGEF2,CEP89,MKKS,PEX1,HAUS8,EXOC4,VPS45,CDK5RAP2,KIF13A,NUMA1,SYTL2,PREPL,ACTR1A,TERF1,LAMTOR1,FEZ1,SCLT1,BICD1,PCNT,PLK1,STX8,UBB,TSNARE1,MFN1,TRAPPC12,ATP2A2,CKAP5,NPM1,ANKFY1,DNM3,SYT15,ITSN1,IKBKG
1		1	63	1130	3	0.003	0.048	GO:0050000	BP	2	chromosome localization	5	NUMA1,TERF1,TRAPPC12
1		1	12	1130	1	0.001	0.083	GO:0034397	BP	2	telomere localization	6	TERF1
1		1	2	1130	1	0.001	0.5	GO:0060151	BP	2	peroxisome localization	5	PEX1
1		1	30	1130	4	0.004	0.133	GO:0051646	BP	2	mitochondrion localization	5	BRAT1,FEZ1,UBB,MFN1
1		1	227	1130	18	0.016	0.079	GO:0051648	BP	2	vesicle localization	5	DNM2,TMEM230,SNAP23,BET1,CTSC,PPP6R3,RAP1A,MKKS,EXOC4,KIF13A,PREPL,LAMTOR1,ATP2A2,ANKFY1,DNM3,SYT15,ITSN1,IKBKG
1		1	117	1130	9	0.008	0.077	GO:0097479	BP	2	synaptic vesicle localization	6	DNM2,TMEM230,SNAP23,RAP1A,PREPL,ATP2A2,DNM3,SYT15,ITSN1
1		1	3	1130	2	0.002	0.667	GO:0032439	BP	2	endosome localization	6	LAMTOR1,ANKFY1
1		1	14	1130	1	0.001	0.071	GO:0051647	BP	2	nucleus localization	5	PABPC1L
1		1	54	1130	3	0.003	0.056	GO:0032418	BP	2	lysosome localization	5	SNAP23,KXD1,LAMTOR1
1		1	9	1130	2	0.002	0.222	GO:0051645	BP	2	Golgi localization	5	ARHGAP21,STK25
1		1	379	1130	30	0.027	0.079	GO:0051656	BP	2	establishment of organelle localization	5	MAP4,ATP6AP1,DNM2,XPO1,TMEM230,SNAP23,BET1,ARHGAP21,CTSC,PPP6R3,STK25,RAP1A,ARHGEF2,MKKS,EXOC4,CDK5RAP2,KIF13A,NUMA1,PREPL,TERF1,FEZ1,BICD1,UBB,TRAPPC12,ATP2A2,NPM1,DNM3,SYT15,ITSN1,IKBKG
1		1	108	1130	7	0.006	0.065	GO:0099504	BP	2	synaptic vesicle cycle	5	SNAP23,RAP1A,PREPL,ATP2A2,DNM3,SYT15,ITSN1
1		1	7	1130	2	0.002	0.286	GO:0051683	BP	2	establishment of Golgi localization	5	ARHGAP21,STK25
1		1	63	1130	3	0.003	0.048	GO:0051303	BP	2	establishment of chromosome localization	5	NUMA1,TERF1,TRAPPC12
1		1	15	1130	2	0.002	0.133	GO:0051654	BP	2	establishment of mitochondrion localization	5	FEZ1,UBB
1		1	215	1130	16	0.014	0.074	GO:0051650	BP	2	establishment of vesicle localization	5	DNM2,TMEM230,SNAP23,BET1,CTSC,PPP6R3,RAP1A,MKKS,EXOC4,KIF13A,PREPL,ATP2A2,DNM3,SYT15,ITSN1,IKBKG
1		1	111	1130	9	0.008	0.081	GO:0097480	BP	2	establishment of synaptic vesicle localization	6	DNM2,TMEM230,SNAP23,RAP1A,PREPL,ATP2A2,DNM3,SYT15,ITSN1
1		1	24	1130	4	0.004	0.167	GO:1903513	BP	2	endoplasmic reticulum to cytosol transport	5	DERL2,FAF2,UBE2G2,SVIP
1		1	15	1130	1	0.001	0.067	GO:0043574	BP	2	peroxisomal transport	5	PEX1
1		1	25	1130	2	0.002	0.08	GO:1990542	BP	2	mitochondrial transmembrane transport	6	MCUR1,MCU
1		1	8	1130	2	0.002	0.25	GO:0036444	BP	2	mitochondrial calcium uptake	7	MCUR1,MCU
1		1	3	1130	1	0.001	0.333	GO:0006850	BP	2	mitochondrial pyruvate transport	6	MPC2
1		1	3	1130	1	0.001	0.333	GO:1902361	BP	2	mitochondrial pyruvate transmembrane transport	7	MPC2
1		1	254	1130	17	0.015	0.067	GO:0051170	BP	2	nuclear import	7	POLA2,WWTR1,GSK3B,CYLD,PPM1A,MAPK3,NUTF2,GLI3,SUFU,BCL6,SPTBN1,PML,SNRPG,LMNA,GEMIN4,GAS6,IPO7
1		1	219	1130	22	0.019	0.1	GO:0016197	BP	2	endosomal transport	5	ALS2,SPAG9,SNX1,ZFYVE16,MON2,PIK3C3,MICALL1,MAPK3,TMEM87A,SNX8,VPS26A,RBSN,DCLK1,KIF13A,RPS27A,VPS28,RHOBTB3,SDCCAG3,STX8,UBB,ANKFY1,MVB12B
1		1	30	1130	1	0.001	0.033	GO:0032456	BP	2	endocytic recycling	6	MICALL1
1		1	1	1130	1	0.001	1	GO:0032458	BP	2	slow endocytic recycling	7	MICALL1
1		1	18	1130	3	0.003	0.167	GO:1990126	BP	2	retrograde transport, endosome to plasma membrane	6	MICALL1,VPS26A,SDCCAG3
1		1	11	1130	1	0.001	0.091	GO:0032509	BP	2	endosome transport via multivesicular body sorting pathway	6	VPS28
1		1	93	1130	8	0.007	0.086	GO:0007034	BP	2	vacuolar transport	5	LAMP2,ZFYVE16,NEDD4,RBSN,KIF13A,VPS28,STX8,ANKFY1
1		1	73	1130	7	0.006	0.096	GO:0007041	BP	2	lysosomal transport	6	LAMP2,ZFYVE16,NEDD4,RBSN,KIF13A,STX8,ANKFY1
1		1	39	1130	2	0.002	0.051	GO:0008333	BP	2	endosome to lysosome transport	7	KIF13A,STX8
1		1	8	1130	1	0.001	0.125	GO:0045324	BP	2	late endosome to vacuole transport	6	VPS28
1		1	4	1130	1	0.001	0.25	GO:0032511	BP	2	late endosome to vacuole transport via multivesicular body sorting pathway	7	VPS28
1		1	10	1130	2	0.002	0.2	GO:0006896	BP	2	Golgi to vacuole transport	6	RBSN,ANKFY1
1		1	125	1130	12	0.011	0.096	GO:0030705	BP	2	cytoskeleton-dependent intracellular transport	5	HSPB11,DYNLL1,IFT27,ARHGAP21,SSX2IP,KIF17,KIF13A,MYO10,BICD1,DST,WDR19,UBB
1		1	35	1130	1	0.001	0.029	GO:0099518	BP	2	vesicle cytoskeletal trafficking	6	KIF13A
1		1	115	1130	12	0.011	0.104	GO:0016482	BP	2	cytosolic transport	5	SPAG9,SNX1,MON2,PIK3C3,MAPK3,TMEM87A,SNX8,VPS26A,RBSN,RHOBTB3,STX8,ANKFY1
1		1	62	1130	8	0.007	0.129	GO:0042147	BP	2	retrograde transport, endosome to Golgi	6	SPAG9,SNX1,TMEM87A,SNX8,VPS26A,RBSN,RHOBTB3,ANKFY1
1		1	8	1130	3	0.003	0.375	GO:0034498	BP	2	early endosome to Golgi transport	7	SNX1,SNX8,RBSN
1		1	30	1130	3	0.003	0.1	GO:0045022	BP	2	early endosome to late endosome transport	6	PIK3C3,MAPK3,STX8
1		1	17	1130	2	0.002	0.118	GO:0006895	BP	2	Golgi to endosome transport	6	MON2,RBSN
1		1	7	1130	2	0.002	0.286	GO:0090160	BP	2	Golgi to lysosome transport	6	RBSN,ANKFY1
1		1	146	1130	12	0.011	0.082	GO:0006888	BP	2	ER to Golgi vesicle-mediated transport	5	DYNLL1,COG4,BET1,CTSC,PPP6R3,SPTBN1,ACTR1A,CNIH4,YIF1B,TRAPPC12,GAS6,SPTAN1
1		1	111	1130	9	0.008	0.081	GO:0048489	BP	2	synaptic vesicle transport	5	DNM2,TMEM230,SNAP23,RAP1A,PREPL,ATP2A2,DNM3,SYT15,ITSN1
1		1	40	1130	2	0.002	0.05	GO:0036465	BP	2	synaptic vesicle recycling	6	DNM3,ITSN1
1		1	5	1130	1	0.001	0.2	GO:1990036	BP	2	calcium ion import into sarcoplasmic reticulum	5	ATP2A2
1		1	33	1130	2	0.002	0.061	GO:0048488	BP	2	synaptic vesicle endocytosis	5	DNM3,ITSN1
1		1	3	1130	1	0.001	0.333	GO:0097695	BP	2	establishment of macromolecular complex localization to telomere	5	TERF1
1		1	5	1130	1	0.001	0.2	GO:0071692	BP	2	protein localization to extracellular region	5	FBN1
1		1	1	1130	1	0.001	1	GO:1904327	BP	2	protein localization to cytosolic proteasome complex	5	BAG6
1		1	13	1130	1	0.001	0.077	GO:0044872	BP	2	lipoprotein localization	5	LRP1
1		1	9	1130	2	0.002	0.222	GO:0033750	BP	2	ribosome localization	5	XPO1,NPM1
1		1	110	1130	11	0.01	0.1	GO:0031503	BP	2	protein complex localization	5	FKBP4,HSPB11,CYLD,DYNLL1,EXOC1,IFT27,PPM1A,SSX2IP,KIF17,WDR19,EXOC3
1		1	9	1130	1	0.001	0.111	GO:0045176	BP	2	apical protein localization	5	SHROOM3
1		1	277	1130	21	0.019	0.076	GO:0017038	BP	2	protein import	7	LAMP2,POLA2,WWTR1,HSP90AA1,GSK3B,CYLD,PPM1A,MAPK3,NUTF2,TIMM50,GLI3,SUFU,BCL6,SPTBN1,PEX1,TIMM17A,PML,LMNA,HSPA4,GAS6,IPO7
1		1	13	1130	1	0.001	0.077	GO:0042953	BP	2	lipoprotein transport	7	LRP1
1		1	49	1130	7	0.006	0.143	GO:0071806	BP	2	protein transmembrane transport	7	HSP90AA1,SRP54,TIMM50,AKT2,PEX1,TIMM17A,HSPA4
1		1	30	1130	3	0.003	0.1	GO:0033572	BP	2	transferrin transport	7	ATP6AP1,DNM2,ATP6V0B
1		1	43	1130	4	0.004	0.093	GO:0034394	BP	2	protein localization to cell surface	6	KCNAB2,FBLN5,PTPRK,NRG1
1		1	37	1130	7	0.006	0.189	GO:0072665	BP	2	protein localization to vacuole	7	LAMP2,ZFYVE16,NEDD4,SH3GLB1,CD81,VPS28,SZT2
1		1	26	1130	5	0.004	0.192	GO:0061462	BP	2	protein localization to lysosome	8	LAMP2,ZFYVE16,NEDD4,CD81,SZT2
1		1	11	1130	1	0.001	0.091	GO:0036010	BP	2	protein localization to endosome	7	MICALL1
1		1	35	1130	1	0.001	0.029	GO:0044380	BP	2	protein localization to cytoskeleton	7	NUMA1
1		1	31	1130	1	0.001	0.032	GO:0072698	BP	2	protein localization to microtubule cytoskeleton	8	NUMA1
1		1	21	1130	1	0.001	0.048	GO:1905508	BP	2	protein localization to microtubule organizing center	9	NUMA1
1		1	1	1130	1	0.001	1	GO:0071988	BP	2	protein localization to spindle pole body	10	NUMA1
1		1	32	1130	2	0.002	0.062	GO:0061512	BP	2	protein localization to cilium	7	CC2D2A,BBIP1
1		1	9	1130	1	0.001	0.111	GO:0097499	BP	2	protein localization to non-motile cilium	8	BBIP1
1		1	4	1130	1	0.001	0.25	GO:1904491	BP	2	protein localization to ciliary transition zone	8	CC2D2A
1		1	62	1130	8	0.007	0.129	GO:0034502	BP	2	protein localization to chromosome	7	PIH1D1,H2AFY,WRAP53,HDAC8,TERF1,SPIDR,PLK1,TRAPPC12
1		1	17	1130	1	0.001	0.059	GO:0071459	BP	2	protein localization to chromosome, centromeric region	8	TRAPPC12
1		1	15	1130	1	0.001	0.067	GO:0034501	BP	2	protein localization to kinetochore	9	TRAPPC12
1		1	17	1130	4	0.004	0.235	GO:0071168	BP	2	protein localization to chromatin	8	PIH1D1,H2AFY,HDAC8,PLK1
1		1	22	1130	3	0.003	0.136	GO:0070198	BP	2	protein localization to chromosome, telomeric region	8	H2AFY,WRAP53,TERF1
1		1	6	1130	1	0.001	0.167	GO:1903608	BP	2	protein localization to cytoplasmic stress granule	7	SSB
1		1	2	1130	1	0.001	0.5	GO:0036309	BP	2	protein localization to M-band	7	OBSCN
1		1	28	1130	1	0.001	0.036	GO:0034067	BP	2	protein localization to Golgi apparatus	7	OPTN
1		1	316	1130	24	0.021	0.076	GO:0034504	BP	2	protein localization to nucleus	7	POLA2,WWTR1,GSK3B,XPO1,CYLD,PPM1A,MAPK3,NUTF2,GLI3,SUFU,BCL6,SPTBN1,SYNE1,DCLK1,TAF8,PML,WRAP53,TOR1AIP1,LMNA,PLK1,NPM1,GAS6,IPO7,RASSF5
1		1	8	1130	1	0.001	0.125	GO:1990173	BP	2	protein localization to nucleoplasm	8	WRAP53
1		1	8	1130	1	0.001	0.125	GO:1903405	BP	2	protein localization to nuclear body	9	WRAP53
1		1	8	1130	1	0.001	0.125	GO:1904867	BP	2	protein localization to Cajal body	10	WRAP53
1		1	8	1130	1	0.001	0.125	GO:1902570	BP	2	protein localization to nucleolus	8	NPM1
1		1	20	1130	5	0.004	0.25	GO:0070199	BP	2	establishment of protein localization to chromosome	8	PIH1D1,H2AFY,WRAP53,TERF1,SPIDR
1		1	6	1130	2	0.002	0.333	GO:0071169	BP	2	establishment of protein localization to chromatin	9	PIH1D1,H2AFY
1		1	13	1130	2	0.002	0.154	GO:0070200	BP	2	establishment of protein localization to telomere	9	WRAP53,TERF1
1		1	17	1130	1	0.001	0.059	GO:0072600	BP	2	establishment of protein localization to Golgi	8	OPTN
1		1	28	1130	4	0.004	0.143	GO:0072666	BP	2	establishment of protein localization to vacuole	8	LAMP2,ZFYVE16,NEDD4,VPS28
1		1	3	1130	1	0.001	0.333	GO:0070086	BP	2	ubiquitin-dependent endocytosis	8	VPS28
1		1	134	1130	15	0.013	0.112	GO:1990778	BP	2	protein localization to cell periphery	6	EPB41L2,AKT2,SPTBN1,OPTN,LRP1,NUMB,KIF13A,FLOT1,NUMA1,SYTL2,ZFYVE27,RAB31,STX8,PRKCE,BBIP1
1		1	8	1130	2	0.002	0.25	GO:0072697	BP	2	protein localization to cell cortex	7	EPB41L2,NUMA1
1		1	8	1130	1	0.001	0.125	GO:1903044	BP	2	protein localization to membrane raft	7	FLOT1
1		1	160	1130	15	0.013	0.094	GO:0072659	BP	2	protein localization to plasma membrane	7	AKT2,SPTBN1,OPTN,LRP1,NUMB,KIF13A,FLOT1,SYTL2,ZFYVE27,TTC7B,RAB31,STX8,PRKCE,ANXA2,GAS6
1		1	41	1130	4	0.004	0.098	GO:0043113	BP	2	receptor clustering	7	DLG3,ITGB1BP1,WDR19,RER1
1		1	23	1130	4	0.004	0.174	GO:0043001	BP	2	Golgi to plasma membrane protein transport	8	SPTBN1,OPTN,KIF13A,RAB31
1		1	2	1130	1	0.001	0.5	GO:1903778	BP	2	protein localization to vacuolar membrane	7	SH3GLB1
1		1	8	1130	1	0.001	0.125	GO:1903441	BP	2	protein localization to ciliary membrane	7	BBIP1
1		1	4	1130	1	0.001	0.25	GO:0097500	BP	2	receptor localization to non-motile cilium	8	BBIP1
1		1	24	1130	2	0.002	0.083	GO:0034629	BP	2	cellular protein complex localization	6	EXOC1,EXOC3
1		1	8	1130	2	0.002	0.25	GO:0051601	BP	2	exocyst localization	7	EXOC1,EXOC3
1		1	5	1130	1	0.001	0.2	GO:0006620	BP	2	posttranslational protein targeting to endoplasmic reticulum membrane	9	SEC61A1
1		1	21	1130	3	0.003	0.143	GO:0006623	BP	2	protein targeting to vacuole	8	LAMP2,ZFYVE16,NEDD4
1		1	16	1130	3	0.003	0.188	GO:0006622	BP	2	protein targeting to lysosome	9	LAMP2,ZFYVE16,NEDD4
1		1	16	1130	1	0.001	0.062	GO:0000042	BP	2	protein targeting to Golgi	8	OPTN
1		1	33	1130	4	0.004	0.121	GO:0032527	BP	2	protein exit from endoplasmic reticulum	7	DERL2,FAF2,UBE2G2,SVIP
1		1	44	1130	7	0.006	0.159	GO:0065002	BP	2	intracellular protein transmembrane transport	7	HSP90AA1,SRP54,TIMM50,AKT2,PEX1,TIMM17A,HSPA4
1		1	34	1130	5	0.004	0.147	GO:0044743	BP	2	protein transmembrane import into intracellular organelle	8	HSP90AA1,TIMM50,PEX1,TIMM17A,HSPA4
1		1	5	1130	1	0.001	0.2	GO:0006616	BP	2	SRP-dependent cotranslational protein targeting to membrane, translocation	8	SRP54
1		1	238	1130	15	0.013	0.063	GO:0006606	BP	2	protein import into nucleus	7	POLA2,WWTR1,GSK3B,CYLD,PPM1A,MAPK3,NUTF2,GLI3,SUFU,BCL6,SPTBN1,PML,LMNA,GAS6,IPO7
1		1	23	1130	1	0.001	0.043	GO:0035411	BP	2	catenin import into nucleus	8	WWTR1
1		1	79	1130	4	0.004	0.051	GO:0042991	BP	2	transcription factor import into nucleus	8	GSK3B,CYLD,PPM1A,SUFU
1		1	10	1130	1	0.001	0.1	GO:0051531	BP	2	NFAT protein import into nucleus	9	GSK3B
1		1	42	1130	4	0.004	0.095	GO:0000060	BP	2	protein import into nucleus, translocation	7	POLA2,NUTF2,BCL6,GAS6
1		1	17	1130	3	0.003	0.176	GO:0090685	BP	2	RNA localization to nucleus	5	WRAP53,NHP2,RUVBL1
1		1	17	1130	3	0.003	0.176	GO:0090670	BP	2	RNA localization to Cajal body	6	WRAP53,NHP2,RUVBL1
1		1	3	1130	1	0.001	0.333	GO:0090666	BP	2	scaRNA localization to Cajal body	7	WRAP53
1		1	17	1130	3	0.003	0.176	GO:0090672	BP	2	telomerase RNA localization	5	WRAP53,NHP2,RUVBL1
1		1	17	1130	3	0.003	0.176	GO:0090671	BP	2	telomerase RNA localization to Cajal body	6	WRAP53,NHP2,RUVBL1
1		1	3	1130	1	0.001	0.333	GO:0097694	BP	2	establishment of RNA localization to telomere	6	TERF1
1		1	28	1130	2	0.002	0.071	GO:0051031	BP	2	tRNA transport	7	AAAS,SSB
1		1	5	1130	1	0.001	0.2	GO:0033227	BP	2	dsRNA transport	7	FLOT1
1		1	5	1130	1	0.001	0.2	GO:0051029	BP	2	rRNA transport	7	NPM1
1		1	26	1130	2	0.002	0.077	GO:0071431	BP	2	tRNA-containing ribonucleoprotein complex export from nucleus	9	AAAS,SSB
1		1	10	1130	2	0.002	0.2	GO:0071428	BP	2	rRNA-containing ribonucleoprotein complex export from nucleus	9	XPO1,NPM1
1		1	26	1130	2	0.002	0.077	GO:0006409	BP	2	tRNA export from nucleus	8	AAAS,SSB
1		1	3	1130	1	0.001	0.333	GO:0048254	BP	2	snoRNA localization	5	PIH1D1
1		1	10	1130	3	0.003	0.3	GO:0008298	BP	2	intracellular mRNA localization	5	CASC3,EXOSC2,BICD1
1		1	312	1130	15	0.013	0.048	GO:0010876	BP	2	lipid localization	4	NR1H3,ATP8B4,AKT2,ABCC3,ABCD3,LRP1,SLC27A1,ANXA1,THBS1,NCOR1,LAMTOR1,SLCO3A1,ANO6,ANXA2,AKR1C1
1		1	285	1130	15	0.013	0.053	GO:0006869	BP	2	lipid transport	5	NR1H3,ATP8B4,AKT2,ABCC3,ABCD3,LRP1,SLC27A1,ANXA1,THBS1,NCOR1,LAMTOR1,SLCO3A1,ANO6,ANXA2,AKR1C1
1		1	24	1130	1	0.001	0.042	GO:0032365	BP	2	intracellular lipid transport	6	ANXA2
1		1	74	1130	5	0.004	0.068	GO:0015918	BP	2	sterol transport	6	NR1H3,LRP1,LAMTOR1,ANXA2,AKR1C1
1		1	9	1130	1	0.001	0.111	GO:0035376	BP	2	sterol import	7	LAMTOR1
1		1	68	1130	5	0.004	0.074	GO:0030301	BP	2	cholesterol transport	7	NR1H3,LRP1,LAMTOR1,ANXA2,AKR1C1
1		1	36	1130	3	0.003	0.083	GO:0033344	BP	2	cholesterol efflux	8	NR1H3,LRP1,LAMTOR1
1		1	9	1130	1	0.001	0.111	GO:0070508	BP	2	cholesterol import	8	LAMTOR1
1		1	13	1130	1	0.001	0.077	GO:0032366	BP	2	intracellular sterol transport	7	ANXA2
1		1	13	1130	1	0.001	0.077	GO:0032367	BP	2	intracellular cholesterol transport	8	ANXA2
1		1	5	1130	1	0.001	0.2	GO:0090118	BP	2	receptor-mediated endocytosis involved in cholesterol transport	9	ANXA2
1		1	56	1130	1	0.001	0.018	GO:0015914	BP	2	phospholipid transport	6	ATP8B4
1		1	81	1130	7	0.006	0.086	GO:0015908	BP	2	fatty acid transport	6	AKT2,ABCD3,SLC27A1,ANXA1,THBS1,NCOR1,SLCO3A1
1		1	13	1130	2	0.002	0.154	GO:1902001	BP	2	fatty acid transmembrane transport	7	AKT2,THBS1
1		1	2	1130	1	0.001	0.5	GO:0001579	BP	2	medium-chain fatty acid transport	7	SLC27A1
1		1	55	1130	5	0.004	0.091	GO:0015909	BP	2	long-chain fatty acid transport	7	AKT2,ABCD3,SLC27A1,ANXA1,THBS1
1		1	24	1130	1	0.001	0.042	GO:1903963	BP	2	arachidonate transport	8	ANXA1
1		1	24	1130	1	0.001	0.042	GO:0050482	BP	2	arachidonic acid secretion	9	ANXA1
1		1	2	1130	1	0.001	0.5	GO:0015910	BP	2	peroxisomal long-chain fatty acid import	8	ABCD3
1		1	4	1130	2	0.002	0.5	GO:0015911	BP	2	plasma membrane long-chain fatty acid transport	8	AKT2,THBS1
1		1	14	1130	1	0.001	0.071	GO:0015732	BP	2	prostaglandin transport	7	SLCO3A1
1		1	28	1130	2	0.002	0.071	GO:0015721	BP	2	bile acid and bile salt transport	6	ABCC3,AKR1C1
1		1	5	1130	1	0.001	0.2	GO:0032782	BP	2	bile acid secretion	7	ABCC3
1		1	4	1130	1	0.001	0.25	GO:0015722	BP	2	canalicular bile acid transport	8	ABCC3
1		1	256	1130	17	0.015	0.066	GO:0051235	BP	2	maintenance of location	3	NR1H3,EPB41L2,ARHGAP21,SUFU,SYNE1,FLNB,TAF8,PML,SLC30A5,GSTO1,TWF1,FBN1,FTH1,PRKCE,GAA,TLN2,GPAA1
1		1	18	1130	2	0.002	0.111	GO:0051238	BP	2	sequestering of metal ion	4	SLC30A5,FTH1
1		1	56	1130	1	0.001	0.018	GO:0019915	BP	2	lipid storage	4	NR1H3
1		1	15	1130	1	0.001	0.067	GO:0010878	BP	2	cholesterol storage	5	NR1H3
1		1	80	1130	10	0.009	0.125	GO:0045185	BP	2	maintenance of protein location	4	EPB41L2,SUFU,SYNE1,FLNB,TAF8,PML,TWF1,FBN1,TLN2,GPAA1
1		1	5	1130	1	0.001	0.2	GO:0071694	BP	2	maintenance of protein location in extracellular region	5	FBN1
1		1	24	1130	1	0.001	0.042	GO:0051220	BP	2	cytoplasmic sequestering of protein	5	SUFU
1		1	62	1130	6	0.005	0.097	GO:1902579	BP	2	multi-organism localization	3	XPO1,AAAS,RPS27A,VPS28,UBB,MVB12B
1		1	62	1130	6	0.005	0.097	GO:0044766	BP	2	multi-organism transport	4	XPO1,AAAS,RPS27A,VPS28,UBB,MVB12B
1		1	52	1130	6	0.005	0.115	GO:0046794	BP	2	transport of virus	5	XPO1,AAAS,RPS27A,VPS28,UBB,MVB12B
1		1	49	1130	6	0.005	0.122	GO:0075733	BP	2	intracellular transport of virus	6	XPO1,AAAS,RPS27A,VPS28,UBB,MVB12B
1		1	7450	1130	552	0.488	0.074	GO:0050896	BP	2	response to stimulus	2	CD99,HECW1,ALS2,FKBP4,KDM1A,UPF1,LAMP2,FARP2,RHBDF1,SPAG9,RHOBTB2,REV3L,POMT2,NISCH,TSPAN9,DCN,PPP5C,BRCA1,ERCC1,SLC30A9,BID,WWTR1,AQR,NR1H3,CD44,HMGB3,GRN,PIAS1,BOD1L1,TRIO,CLEC16A,ZFYVE16,RAI14,TDP1,WWC3,HDAC9,CC2D2A,JKAMP,HEBP2,EIF2AK2,IL17RB,SEC61A1,YBX3,GPC1,RFXANK,NDUFB4,MYLK,SEC61A2,PFKP,TP53BP1,RASSF1,MAST4,KCNAB2,NEDD4,MNT,ATP2B1,ATP6AP1,CYBRD1,SREBF1,SMC1A,EVC,DERL2,MGLL,ENO1,PLD1,UNG,F…
1		1	1308	1130	115	0.102	0.088	GO:0009719	BP	2	response to endogenous stimulus	3	FKBP4,KDM1A,PPP5C,BRCA1,NR1H3,CD44,PIAS1,ZFYVE16,HDAC9,GPC1,NEDD4,ATP2B1,ATP6AP1,SREBF1,SMC1A,RAPGEF3,DNM2,UBA5,GNAS,PXN,TFAP4,HNRNPM,POLR2E,MICALL1,RBFOX2,PPM1A,SRSF5,YY1,TIMP1,MAPK3,ZNF423,UBE2I,SNRNP70,AKT2,FKBP8,HDAC5,SMURF2,UBE2D3,CD81,CNOT2,RWDD1,ZNF451,WASF1,DUSP22,FGF1,UBE3A,EPB41L5,KDM3A,SRSF4,RAP1A,HDAC1,ARHGEF2,ATP6V0B,TNFSF4,ITGB1BP1,CAT,LRP1,SRSF6,MKKS,SLC27A1,SERPINF1,PCNA,KIDINS220…
1		1	1112	1130	100	0.088	0.09	GO:0071495	BP	2	cellular response to endogenous stimulus	4	FKBP4,KDM1A,PPP5C,BRCA1,NR1H3,CD44,PIAS1,ZFYVE16,HDAC9,GPC1,NEDD4,ATP2B1,ATP6AP1,SREBF1,SMC1A,RAPGEF3,DNM2,UBA5,GNAS,PXN,TFAP4,HNRNPM,POLR2E,MICALL1,RBFOX2,PPM1A,SRSF5,MAPK3,ZNF423,UBE2I,SNRNP70,AKT2,FKBP8,HDAC5,SMURF2,UBE2D3,CNOT2,RWDD1,ZNF451,WASF1,DUSP22,FGF1,UBE3A,EPB41L5,KDM3A,RAP1A,HDAC1,ARHGEF2,ATP6V0B,TNFSF4,ITGB1BP1,LRP1,MKKS,SLC27A1,SERPINF1,KIDINS220,LPIN1,ANXA1,USP15,NUMA1,PRCP,THBS1,…
1		1	3742	1130	293	0.259	0.078	GO:0042221	BP	2	response to chemical	3	FKBP4,KDM1A,UPF1,POMT2,DCN,PPP5C,BRCA1,ERCC1,BID,NR1H3,CD44,PIAS1,ZFYVE16,HDAC9,JKAMP,EIF2AK2,IL17RB,SEC61A1,YBX3,GPC1,SEC61A2,PFKP,NEDD4,ATP2B1,ATP6AP1,CYBRD1,SREBF1,DERL2,ENO1,PLD1,PIK3C3,RAPGEF3,DNM2,HSP90AA1,UBA5,NFE2L1,GSK3B,XPO1,CYLD,ADD1,GNAS,RPLP0,PXN,FUS,TFAP4,DNAJB11,TXNL1,ABCC6,SLC7A8,PTGS1,HNRNPM,POLR2E,PPM1F,LGALS1,MICALL1,RBFOX2,SYNGR1,TNRC6B,PPM1A,SRSF5,PSMC1,YY1,SRP54,PSMA7,TIMP1,…
1		1	926	1130	73	0.065	0.079	GO:1901698	BP	2	response to nitrogen compound	4	KDM1A,POMT2,PPP5C,BRCA1,HDAC9,JKAMP,ATP6AP1,SREBF1,DERL2,PIK3C3,RAPGEF3,DNM2,GNAS,PXN,SRSF5,PSMC1,TIMP1,MAPK3,DHODH,AKT2,TRDMT1,HDAC5,DHX15,CD81,SRSF9,FAF2,UBE3A,SRSF4,RAP1A,ARHGEF2,ATP6V0B,TNFSF4,CAT,LRP1,SRSF6,SLC27A1,PCNA,GSTM3,LPIN1,ANXA1,FLOT1,HNRNPD,DUOX2,NCOR1,PHIP,ZEB1,LAMTOR1,ITGB1,UBE2J2,PSMC2,ADCY9,RBBP4,CAPN2,ANKZF1,SPIDR,FBN1,STXBP4,NNMT,SLC3A2,RAB31,COL3A1,PRKCE,CIITA,CHRM2,NPM1,UBE…
1		1	116	1130	9	0.008	0.078	GO:0060359	BP	2	response to ammonium ion	5	PPP5C,DNM2,MAPK3,HDAC5,UBE3A,HNRNPD,PRKCE,CHRM2,PPP2R2A
1		1	300	1130	24	0.021	0.08	GO:0001101	BP	2	response to acid chemical	4	SREBF1,PIK3C3,GNAS,YY1,DHODH,SNRNP70,SOD2,PTK7,HMGCL,TNFSF4,CAT,SERPINF1,PCNA,HNRNPD,ZEB1,LAMTOR1,AKR1C2,CAPN2,COL3A1,PRKCE,ASXL1,COL18A1,TBX1,AKR1C1
1		1	1356	1130	105	0.093	0.077	GO:1901700	BP	2	response to oxygen-containing compound	4	KDM1A,UPF1,DCN,PPP5C,BRCA1,ERCC1,BID,NR1H3,HDAC9,ATP2B1,ATP6AP1,SREBF1,PIK3C3,RAPGEF3,DNM2,GNAS,PXN,TFAP4,LGALS1,SRSF5,YY1,TIMP1,STK24,MAPK3,DHODH,SNRNP70,PIH1D1,AKT2,MAPK8,PPP3CB,HDAC5,CRYAB,RWDD1,SOD2,PTK7,SLC29A1,UBE3A,STK25,SRSF4,RAP1A,ARHGEF2,HMGCL,ATP6V0B,TNFSF4,ENY2,CAT,LRP1,SRSF6,SLC27A1,TRPM4,SERPINF1,PCNA,NASP,UNC79,LPIN1,ANXA1,GLUL,TRA2B,ARRB1,THBS1,HNRNPD,FBLN5,DUOX2,TPM1,MPC2,PAM,PHI…
1		1	196	1130	15	0.013	0.077	GO:0009636	BP	2	response to toxic substance	4	KDM1A,EIF2AK2,TXNL1,SLC7A8,PTGS1,MAPK3,DHX15,SRSF9,SOD2,CAT,GSTM3,FBLN5,DUOX2,GSTO1,SZT2
1		1	7	1130	1	0.001	0.143	GO:0060992	BP	2	response to fungicide	5	KDM1A
1		1	40	1130	3	0.003	0.075	GO:0046677	BP	2	response to antibiotic	4	HSP90AA1,RSRC1,CIITA
1		1	383	1130	32	0.028	0.084	GO:0042493	BP	2	response to drug	4	SREBF1,XPO1,GNAS,ABCC6,PPM1F,LGALS1,SRP54,DHODH,PTGR1,PPP3CB,HDAC5,ABCC3,SOD2,UMPS,RAP1A,ABCD3,CAT,ANXA1,ARRB1,THBS1,BCAR3,HNRNPD,PAM,TERF1,AK4,TNFRSF11B,MCM7,NNMT,USP47,COL18A1,GAS6,CHEK2
1		1	4	1130	2	0.002	0.5	GO:0097327	BP	2	response to antineoplastic agent	5	PTGR1,RAP1A
1		1	28	1130	1	0.001	0.036	GO:0015893	BP	2	drug transport	5	ABCC3
1		1	21	1130	1	0.001	0.048	GO:0006855	BP	2	drug transmembrane transport	6	ABCC3
1		1	165	1130	17	0.015	0.103	GO:1901654	BP	2	response to ketone	5	NR1H3,ATP2B1,SREBF1,GNAS,TFAP4,RWDD1,TNFSF4,SERPINF1,PCNA,NASP,THBS1,HNRNPD,AR,PRKCE,SLIT3,SMYD3,CLDN4
1		1	903	1130	79	0.07	0.087	GO:0034097	BP	2	response to cytokine	5	UPF1,DCN,BRCA1,NR1H3,CD44,PIAS1,EIF2AK2,IL17RB,SEC61A1,YBX3,PFKP,GSK3B,CYLD,RPLP0,SYNGR1,TNRC6B,PSMC1,YY1,PSMA7,TIMP1,MAPK3,IL21R,SNRNP70,PCOLCE,PPP3CB,PSMD3,MADD,OAS3,OAS2,GAPDH,SOD2,TRIM38,FGF1,DPYSL3,KDM3A,IL1R1,SRSF7,ARHGEF2,TNFSF4,TJP2,MAPKAP1,MKKS,SLC27A1,SNRPA1,PODNL1,ANXA1,CALCOCO2,TANK,PSMB7,THBS1,ADAM10,PARP9,DUOX2,PML,NLRC5,PSMA5,RPS27A,OSMR,GSTO1,ADAMTS12,NRG1,PSMC2,PSMD6,TNFRSF11B,ML…
1		1	4	1130	1	0.001	0.25	GO:0036015	BP	2	response to interleukin-3	6	GSK3B
1		1	84	1130	5	0.004	0.06	GO:0098760	BP	2	response to interleukin-7	6	TNRC6B,FGF1,MAPKAP1,NRG1,MLST8
1		1	9	1130	1	0.001	0.111	GO:0097396	BP	2	response to interleukin-17	6	IL17RB
1		1	88	1130	6	0.005	0.068	GO:1990823	BP	2	response to leukemia inhibitory factor	6	PFKP,SYNGR1,PCOLCE,KDM3A,SRSF7,PML
1		1	1	1130	1	0.001	1	GO:0098756	BP	2	response to interleukin-21	6	IL21R
1		1	1	1130	1	0.001	1	GO:0098757	BP	2	cellular response to interleukin-21	7	IL21R
1		1	31	1130	1	0.001	0.032	GO:0070670	BP	2	response to interleukin-4	6	PML
1		1	253	1130	27	0.024	0.107	GO:0034612	BP	2	response to tumor necrosis factor	6	BRCA1,YBX3,CYLD,PSMC1,PSMA7,SNRNP70,PSMD3,MADD,ARHGEF2,TNFSF4,TJP2,TANK,PSMB7,THBS1,ADAM10,PSMA5,RPS27A,ADAMTS12,PSMC2,PSMD6,TNFRSF11B,LIMS1,UBB,GAS6,PSMD12,SGMS1,IKBKG
1		1	14	1130	2	0.002	0.143	GO:0035455	BP	2	response to interferon-alpha	6	EIF2AK2,GAS6
1		1	98	1130	7	0.006	0.071	GO:0070555	BP	2	response to interleukin-1	6	UPF1,YY1,MAPK3,IL1R1,ANXA1,TANK,ADAMTS12
1		1	18	1130	1	0.001	0.056	GO:0035456	BP	2	response to interferon-beta	6	UBE2G2
1		1	50	1130	5	0.004	0.1	GO:0070671	BP	2	response to interleukin-12	6	RPLP0,SOD2,SNRPA1,GSTO1,ANXA2
1		1	808	1130	54	0.048	0.067	GO:0033993	BP	2	response to lipid	5	FKBP4,UPF1,DCN,PPP5C,BRCA1,BID,NR1H3,PIAS1,NEDD4,ATP2B1,SREBF1,UBA5,GNAS,TFAP4,RBFOX2,YY1,MAPK3,UBE2I,SNRNP70,MAPK8,HDAC5,CRYAB,CNOT2,RWDD1,SOD2,PTK7,UBE3A,KDM3A,HDAC1,HMGCL,TNFSF4,CAT,SERPINF1,PCNA,NASP,ANXA1,THBS1,HNRNPD,PAM,AKR1C2,SPON2,ABR,PRMT2,TNFRSF11B,AR,PRKCE,ASXL1,TBX1,SLIT3,SMYD3,CLDN4,HMGB1,NCOR2,SGMS1
1		1	79	1130	8	0.007	0.101	GO:0070542	BP	2	response to fatty acid	6	SREBF1,GNAS,YY1,HMGCL,TNFSF4,CAT,AKR1C2,PRKCE
1		1	95	1130	6	0.005	0.063	GO:0032526	BP	2	response to retinoic acid	6	SREBF1,SNRNP70,PTK7,SERPINF1,ASXL1,TBX1
1		1	121	1130	6	0.005	0.05	GO:0046683	BP	2	response to organophosphorus	5	KDM1A,SREBF1,RAPGEF3,RAP1A,DUOX2,AKR1C1
1		1	585	1130	61	0.054	0.104	GO:0070848	BP	2	response to growth factor	5	DCN,CD44,ZFYVE16,GPC1,NEDD4,DNM2,PXN,HNRNPM,POLR2E,MICALL1,RBFOX2,PPM1A,MAPK3,ZNF423,SNRNP70,FKBP8,PFN1,SMURF2,UBE2D3,ZNF451,WASF1,DUSP22,VEGFA,FGF1,UBE3A,EPB41L5,RAP1A,ITGB1BP1,CAT,TWIST1,KIDINS220,USP15,FAM129B,NUMA1,THBS1,SMAD6,PML,RPS27A,CASK,PARD3,ZEB1,FEZ1,ADAMTS12,TIAL1,PTPRK,ZFYVE27,EEF1A1,IER2,RPL8,FSTL1,FBN1,MCM7,COL3A1,HNRNPH1,LIMS1,UBB,FAM20C,GAS6,CCBE1,TBX1,FLRT2
1		1	146	1130	13	0.012	0.089	GO:0071772	BP	2	response to BMP	6	ZFYVE16,PPM1A,MAPK3,ZNF423,FKBP8,SMURF2,UBE2D3,USP15,NUMA1,SMAD6,ADAMTS12,FSTL1,FBN1
1		1	15	1130	1	0.001	0.067	GO:0035728	BP	2	response to hepatocyte growth factor	6	ADAMTS12
1		1	132	1130	17	0.015	0.129	GO:0071774	BP	2	response to fibroblast growth factor	6	CD44,GPC1,HNRNPM,POLR2E,RBFOX2,MAPK3,FGF1,ITGB1BP1,THBS1,RPS27A,TIAL1,IER2,HNRNPH1,UBB,FAM20C,TBX1,FLRT2
1		1	38	1130	3	0.003	0.079	GO:0070849	BP	2	response to epidermal growth factor	6	MAPK3,EEF1A1,MCM7
1		1	42	1130	6	0.005	0.143	GO:1990089	BP	2	response to nerve growth factor	6	MICALL1,WASF1,UBE3A,RAP1A,KIDINS220,RPL8
1		1	195	1130	20	0.018	0.103	GO:0071559	BP	2	response to transforming growth factor beta	6	DNM2,PXN,PPM1A,SNRNP70,SMURF2,ZNF451,DUSP22,EPB41L5,USP15,THBS1,SMAD6,PML,RPS27A,PARD3,ZEB1,PTPRK,FBN1,COL3A1,LIMS1,UBB
1		1	832	1130	55	0.049	0.066	GO:0014070	BP	2	response to organic cyclic compound	5	FKBP4,KDM1A,PPP5C,BRCA1,BID,NR1H3,PIAS1,NEDD4,ATP2B1,SREBF1,RAPGEF3,DNM2,UBA5,GNAS,TFAP4,LGALS1,RBFOX2,MAPK3,DHODH,UBE2I,HDAC5,CRYAB,CNOT2,RWDD1,UBE3A,KDM3A,RAP1A,HDAC1,ABCD3,CAT,SERPINF1,PCNA,NASP,ANXA1,FLOT1,THBS1,HNRNPD,DUOX2,NCOR1,PAM,PRMT2,SPIDR,BTRC,SLC3A2,AR,PRKCE,CIITA,NPM1,CHEK2,SLIT3,SMYD3,CLDN4,HMGB1,NCOR2,PPP2R2A
1		1	1	1130	1	0.001	1	GO:1903925	BP	2	response to bisphenol A	6	CHEK2
1		1	4	1130	1	0.001	0.25	GO:0080184	BP	2	response to phenylpropanoid	6	CAT
1		1	84	1130	7	0.006	0.083	GO:0043331	BP	2	response to dsRNA	6	MAPK3,FLOT1,NCOR1,SLC3A2,CIITA,NPM1,NCOR2
1		1	44	1130	4	0.004	0.091	GO:0043330	BP	2	response to exogenous dsRNA	7	MAPK3,FLOT1,SLC3A2,CIITA
1		1	116	1130	8	0.007	0.069	GO:0032355	BP	2	response to estradiol	6	BID,CRYAB,CAT,PCNA,ANXA1,HNRNPD,PAM,NCOR2
1		1	37	1130	4	0.004	0.108	GO:0033574	BP	2	response to testosterone	6	RWDD1,NASP,THBS1,AR
1		1	11	1130	1	0.001	0.091	GO:0045472	BP	2	response to ether	5	HNRNPD
1		1	6	1130	1	0.001	0.167	GO:1903416	BP	2	response to glycoside	5	CHEK2
1		1	201	1130	20	0.018	0.1	GO:0009743	BP	2	response to carbohydrate	5	ERCC1,SREBF1,LGALS1,PIH1D1,PPP3CB,SOD2,SLC29A1,RAP1A,ENY2,CAT,TRPM4,SERPINF1,GLUL,TRA2B,ARRB1,THBS1,MPC2,STXBP4,PRKCE,GAS6
1		1	180	1130	19	0.017	0.106	GO:0034284	BP	2	response to monosaccharide	6	SREBF1,LGALS1,PIH1D1,PPP3CB,SOD2,SLC29A1,RAP1A,ENY2,CAT,TRPM4,SERPINF1,GLUL,TRA2B,ARRB1,THBS1,MPC2,STXBP4,PRKCE,GAS6
1		1	174	1130	17	0.015	0.098	GO:0009746	BP	2	response to hexose	7	SREBF1,LGALS1,PIH1D1,PPP3CB,SLC29A1,RAP1A,ENY2,TRPM4,SERPINF1,GLUL,TRA2B,ARRB1,THBS1,MPC2,STXBP4,PRKCE,GAS6
1		1	169	1130	17	0.015	0.101	GO:0009749	BP	2	response to glucose	8	SREBF1,LGALS1,PIH1D1,PPP3CB,SLC29A1,RAP1A,ENY2,TRPM4,SERPINF1,GLUL,TRA2B,ARRB1,THBS1,MPC2,STXBP4,PRKCE,GAS6
1		1	6	1130	1	0.001	0.167	GO:0034285	BP	2	response to disaccharide	6	ERCC1
1		1	6	1130	1	0.001	0.167	GO:0009744	BP	2	response to sucrose	7	ERCC1
1		1	821	1130	65	0.058	0.079	GO:0010243	BP	2	response to organonitrogen compound	5	KDM1A,POMT2,PPP5C,BRCA1,HDAC9,JKAMP,ATP6AP1,SREBF1,DERL2,PIK3C3,RAPGEF3,DNM2,GNAS,PXN,SRSF5,PSMC1,TIMP1,MAPK3,DHODH,AKT2,TRDMT1,HDAC5,DHX15,CD81,SRSF9,FAF2,UBE3A,SRSF4,RAP1A,ARHGEF2,ATP6V0B,CAT,LRP1,SRSF6,SLC27A1,PCNA,LPIN1,ANXA1,HNRNPD,DUOX2,PHIP,ZEB1,LAMTOR1,ITGB1,UBE2J2,PSMC2,ADCY9,RBBP4,CAPN2,ANKZF1,SPIDR,FBN1,STXBP4,NNMT,RAB31,COL3A1,PRKCE,UBE2G2,SP1,PRKAR1B,NCOR2,SVIP,MBD5,BAG6,PPP2R2A
1		1	37	1130	3	0.003	0.081	GO:0071867	BP	2	response to monoamine	6	DNM2,GNAS,MAPK3
1		1	37	1130	3	0.003	0.081	GO:0071869	BP	2	response to catecholamine	7	DNM2,GNAS,MAPK3
1		1	13	1130	2	0.002	0.154	GO:1903350	BP	2	response to dopamine	8	DNM2,MAPK3
1		1	1	1130	1	0.001	1	GO:1904585	BP	2	response to putrescine	6	HNRNPD
1		1	37	1130	2	0.002	0.054	GO:0014075	BP	2	response to amine	6	HDAC9,TRDMT1
1		1	26	1130	2	0.002	0.077	GO:0001975	BP	2	response to amphetamine	7	HDAC9,TRDMT1
1		1	102	1130	10	0.009	0.098	GO:0043279	BP	2	response to alkaloid	6	PPP5C,DNM2,DHODH,HDAC5,DHX15,SRSF9,UBE3A,SPIDR,PRKCE,PPP2R2A
1		1	27	1130	3	0.003	0.111	GO:0014072	BP	2	response to isoquinoline alkaloid	7	PPP5C,PRKCE,PPP2R2A
1		1	27	1130	3	0.003	0.111	GO:0043278	BP	2	response to morphine	8	PPP5C,PRKCE,PPP2R2A
1		1	52	1130	3	0.003	0.058	GO:0042220	BP	2	response to cocaine	7	DNM2,HDAC5,UBE3A
1		1	132	1130	6	0.005	0.045	GO:0014074	BP	2	response to purine-containing compound	6	KDM1A,SREBF1,RAPGEF3,DHODH,RAP1A,DUOX2
1		1	14	1130	1	0.001	0.071	GO:0031000	BP	2	response to caffeine	7	DHODH
1		1	93	1130	5	0.004	0.054	GO:0051591	BP	2	response to cAMP	7	KDM1A,SREBF1,RAPGEF3,RAP1A,DUOX2
1		1	417	1130	28	0.025	0.067	GO:1901652	BP	2	response to peptide	6	HDAC9,ATP6AP1,SREBF1,GNAS,PXN,SRSF5,TIMP1,MAPK3,AKT2,HDAC5,SRSF4,ARHGEF2,ATP6V0B,CAT,LRP1,SRSF6,SLC27A1,LPIN1,ANXA1,PHIP,ADCY9,RBBP4,FBN1,STXBP4,RAB31,SP1,PRKAR1B,MBD5
1		1	16	1130	1	0.001	0.062	GO:1904645	BP	2	response to amyloid-beta	7	LRP1
1		1	13	1130	1	0.001	0.077	GO:0032495	BP	2	response to muramyl dipeptide	7	ARHGEF2
1		1	25	1130	2	0.002	0.08	GO:0055094	BP	2	response to lipoprotein particle	6	CD81,ITGB1
1		1	100	1130	8	0.007	0.08	GO:0043200	BP	2	response to amino acid	6	PIK3C3,DHODH,PCNA,HNRNPD,ZEB1,LAMTOR1,CAPN2,COL3A1
1		1	9	1130	1	0.001	0.111	GO:1902065	BP	2	response to L-glutamate	7	PCNA
1		1	10	1130	1	0.001	0.1	GO:0043201	BP	2	response to leucine	7	PIK3C3
1		1	1	1130	1	0.001	1	GO:1903576	BP	2	response to L-arginine	7	DHODH
1		1	4	1130	2	0.002	0.5	GO:0034465	BP	2	response to carbon monoxide	5	DNM2,KCNMA1
1		1	9	1130	1	0.001	0.111	GO:0072710	BP	2	response to hydroxyurea	5	SPIDR
1		1	190	1130	12	0.011	0.063	GO:0097305	BP	2	response to alcohol	5	BRCA1,GNAS,SOD2,TNFSF4,CAT,UNC79,HNRNPD,SPIDR,PRKCE,RPL15,RPL10A,GRIN3A
1		1	4	1130	1	0.001	0.25	GO:0071680	BP	2	response to indole-3-methanol	6	BRCA1
1		1	132	1130	7	0.006	0.053	GO:0045471	BP	2	response to ethanol	6	SOD2,CAT,UNC79,PRKCE,RPL15,RPL10A,GRIN3A
1		1	5	1130	1	0.001	0.2	GO:1901563	BP	2	response to camptothecin	6	SPIDR
1		1	2	1130	1	0.001	0.5	GO:1901355	BP	2	response to rapamycin	6	HNRNPD
1		1	765	1130	61	0.054	0.08	GO:0009725	BP	2	response to hormone	5	FKBP4,PPP5C,BRCA1,NR1H3,PIAS1,HDAC9,NEDD4,ATP2B1,ATP6AP1,SREBF1,UBA5,GNAS,PXN,TFAP4,RBFOX2,SRSF5,YY1,TIMP1,MAPK3,UBE2I,AKT2,HDAC5,CNOT2,RWDD1,UBE3A,KDM3A,SRSF4,HDAC1,ATP6V0B,TNFSF4,CAT,SRSF6,MKKS,SLC27A1,SERPINF1,PCNA,LPIN1,ANXA1,PRCP,THBS1,PAM,PHIP,AKR1C2,MMS19,PRMT2,ADCY9,RBBP4,FBN1,STXBP4,RAB31,AR,PRKCE,ANXA2,SLIT3,SMYD3,SP1,AKR1C1,PRKAR1B,CLDN4,HMGB1,MBD5
1		1	31	1130	5	0.004	0.161	GO:0034694	BP	2	response to prostaglandin	6	GNAS,YY1,TNFSF4,AKR1C2,PRKCE
1		1	4	1130	1	0.001	0.25	GO:0071798	BP	2	response to prostaglandin D	7	AKR1C2
1		1	2	1130	1	0.001	0.5	GO:0034696	BP	2	response to prostaglandin F	7	YY1
1		1	25	1130	3	0.003	0.12	GO:0034695	BP	2	response to prostaglandin E	7	GNAS,TNFSF4,PRKCE
1		1	3	1130	2	0.002	0.667	GO:0009753	BP	2	response to jasmonic acid	6	AKR1C2,AKR1C1
1		1	13	1130	1	0.001	0.077	GO:0071107	BP	2	response to parathyroid hormone	6	GNAS
1		1	25	1130	1	0.001	0.04	GO:0097066	BP	2	response to thyroid hormone	6	ANXA2
1		1	20	1130	1	0.001	0.05	GO:0044321	BP	2	response to leptin	6	MKKS
1		1	345	1130	28	0.025	0.081	GO:0048545	BP	2	response to steroid hormone	6	FKBP4,PPP5C,BRCA1,NR1H3,PIAS1,NEDD4,ATP2B1,SREBF1,UBA5,TFAP4,RBFOX2,UBE2I,CNOT2,RWDD1,UBE3A,KDM3A,HDAC1,SERPINF1,PCNA,ANXA1,THBS1,PAM,PRMT2,AR,SLIT3,SMYD3,CLDN4,HMGB1
1		1	145	1130	9	0.008	0.062	GO:0031960	BP	2	response to corticosteroid	7	ATP2B1,TFAP4,SERPINF1,PCNA,ANXA1,PAM,SLIT3,SMYD3,HMGB1
1		1	131	1130	9	0.008	0.069	GO:0051384	BP	2	response to glucocorticoid	8	ATP2B1,TFAP4,SERPINF1,PCNA,ANXA1,PAM,SLIT3,SMYD3,HMGB1
1		1	4	1130	1	0.001	0.25	GO:0051414	BP	2	response to cortisol	9	SLIT3
1		1	38	1130	4	0.004	0.105	GO:0071548	BP	2	response to dexamethasone	9	TFAP4,SERPINF1,PCNA,SMYD3
1		1	27	1130	1	0.001	0.037	GO:0051385	BP	2	response to mineralocorticoid	8	ATP2B1
1		1	17	1130	1	0.001	0.059	GO:0051412	BP	2	response to corticosterone	9	ATP2B1
1		1	39	1130	4	0.004	0.103	GO:0032570	BP	2	response to progesterone	7	NR1H3,SREBF1,THBS1,CLDN4
1		1	362	1130	26	0.023	0.072	GO:0043434	BP	2	response to peptide hormone	6	HDAC9,ATP6AP1,SREBF1,GNAS,PXN,SRSF5,TIMP1,MAPK3,AKT2,HDAC5,SRSF4,ATP6V0B,CAT,SRSF6,SLC27A1,LPIN1,ANXA1,PHIP,ADCY9,RBBP4,FBN1,STXBP4,RAB31,SP1,PRKAR1B,MBD5
1		1	31	1130	4	0.004	0.129	GO:0060416	BP	2	response to growth hormone	7	PXN,MAPK3,RBBP4,MBD5
1		1	46	1130	4	0.004	0.087	GO:0033762	BP	2	response to glucagon	7	SREBF1,GNAS,ADCY9,PRKAR1B
1		1	220	1130	16	0.014	0.073	GO:0032868	BP	2	response to insulin	7	HDAC9,ATP6AP1,SREBF1,SRSF5,AKT2,HDAC5,SRSF4,ATP6V0B,CAT,SRSF6,SLC27A1,LPIN1,PHIP,STXBP4,RAB31,SP1
1		1	20	1130	1	0.001	0.05	GO:1905144	BP	2	response to acetylcholine	5	CHRM2
1		1	15	1130	1	0.001	0.067	GO:1902074	BP	2	response to salt	4	HNRNPD
1		1	87	1130	7	0.006	0.08	GO:0009410	BP	2	response to xenobiotic stimulus	4	PTGS1,CRYZ,GSTM3,GSTO1,CMBL,MCM7,AKR1C1
1		1	443	1130	34	0.03	0.077	GO:0010035	BP	2	response to inorganic substance	4	PPP5C,NEDD4,CYBRD1,DNM2,ADD1,FUS,STK24,MAPK3,NUDT1,MAPK8,CRYAB,SOD2,UBE3A,STK25,TNFSF4,CAT,ANXA11,SERPINF1,PCNA,SLC41A1,ANXA1,THBS1,HNRNPD,FBLN5,ITPKB,PAM,SLC30A5,KCNMA1,TNFRSF11B,SPIDR,LIG4,COL18A1,SCN5A,SZT2
1		1	8	1130	1	0.001	0.125	GO:0010269	BP	2	response to selenium ion	5	SOD2
1		1	291	1130	23	0.02	0.079	GO:0010038	BP	2	response to metal ion	5	PPP5C,NEDD4,CYBRD1,ADD1,FUS,MAPK3,NUDT1,MAPK8,SOD2,CAT,ANXA11,SERPINF1,PCNA,SLC41A1,THBS1,HNRNPD,ITPKB,PAM,SLC30A5,KCNMA1,TNFRSF11B,LIG4,SCN5A
1		1	47	1130	2	0.002	0.043	GO:0010043	BP	2	response to zinc ion	6	SOD2,SLC30A5
1		1	16	1130	2	0.002	0.125	GO:0010288	BP	2	response to lead ion	6	PPP5C,CAT
1		1	17	1130	3	0.003	0.176	GO:0032026	BP	2	response to magnesium ion	6	SLC41A1,THBS1,TNFRSF11B
1		1	23	1130	1	0.001	0.043	GO:0046688	BP	2	response to copper ion	6	PAM
1		1	103	1130	9	0.008	0.087	GO:0051592	BP	2	response to calcium ion	6	NEDD4,ADD1,FUS,ANXA11,THBS1,HNRNPD,ITPKB,KCNMA1,SCN5A
1		1	52	1130	7	0.006	0.135	GO:0046686	BP	2	response to cadmium ion	6	PPP5C,MAPK3,NUDT1,MAPK8,SOD2,CAT,PCNA
1		1	9	1130	1	0.001	0.111	GO:0032025	BP	2	response to cobalt ion	6	SERPINF1
1		1	20	1130	1	0.001	0.05	GO:0010226	BP	2	response to lithium ion	6	LIG4
1		1	16	1130	1	0.001	0.062	GO:0010042	BP	2	response to manganese ion	6	SOD2
1		1	29	1130	1	0.001	0.034	GO:0010039	BP	2	response to iron ion	6	CYBRD1
1		1	3	1130	1	0.001	0.333	GO:0034021	BP	2	response to silicon dioxide	5	SOD2
1		1	3	1130	1	0.001	0.333	GO:1904383	BP	2	response to sodium phosphate	5	HNRNPD
1		1	1	1130	1	0.001	1	GO:0035713	BP	2	response to nitrogen dioxide	5	TNFSF4
1		1	24	1130	3	0.003	0.125	GO:0046685	BP	2	response to arsenic-containing substance	4	SERPINF1,GSTO1,TNFRSF11B
1		1	1043	1130	99	0.088	0.095	GO:0009628	BP	2	response to abiotic stimulus	3	FKBP4,KDM1A,DCN,BRCA1,ERCC1,PIAS1,YBX3,MYLK,TP53BP1,NEDD4,ATP2B1,ATP6AP1,SMC1A,ENO1,DNM2,HSP90AA1,GSK3B,AAAS,CIRBP,PSMC1,YY1,PSMA7,MAPK3,N4BP1,AKT2,CRTC1,BRAT1,MAPK8,PSMD3,UBE2D3,CRYAB,CHORDC1,SOD2,VEGFA,SLC29A1,FGF1,ARHGEF2,CAT,ZRANB3,TWIST1,GRK4,MKKS,XRCC3,SLC27A1,HABP4,SERPINF1,PCNA,ANXA1,SERPINE2,TANK,PSMB7,ARRB1,THBS1,STRA6,HNRNPD,PTPRQ,DNAJA4,PML,NPEPPS,WTIP,PSMA5,INTS3,RPS27A,PAM,ITGB1,PTP…
1		1	330	1130	28	0.025	0.085	GO:0070482	BP	2	response to oxygen levels	4	ATP6AP1,ENO1,PSMC1,PSMA7,PSMD3,UBE2D3,CRYAB,SOD2,VEGFA,SLC29A1,CAT,TWIST1,PSMB7,THBS1,PML,NPEPPS,WTIP,PSMA5,RPS27A,PAM,KCNMA1,LMNA,PSMC2,CAPN2,PSMD6,UBB,PRKCE,PSMD12
1		1	309	1130	27	0.024	0.087	GO:0036293	BP	2	response to decreased oxygen levels	5	ENO1,PSMC1,PSMA7,PSMD3,UBE2D3,CRYAB,SOD2,VEGFA,SLC29A1,CAT,TWIST1,PSMB7,THBS1,PML,NPEPPS,WTIP,PSMA5,RPS27A,PAM,KCNMA1,LMNA,PSMC2,CAPN2,PSMD6,UBB,PRKCE,PSMD12
1		1	27	1130	3	0.003	0.111	GO:0036296	BP	2	response to increased oxygen levels	5	ATP6AP1,SOD2,CAT
1		1	4	1130	1	0.001	0.25	GO:0071000	BP	2	response to magnetism	4	SOD2
1		1	40	1130	3	0.003	0.075	GO:0051602	BP	2	response to electrical stimulus	4	SOD2,HNRNPD,CIITA
1		1	390	1130	44	0.039	0.113	GO:0009314	BP	2	response to radiation	4	KDM1A,BRCA1,ERCC1,PIAS1,TP53BP1,NEDD4,SMC1A,DNM2,CIRBP,YY1,N4BP1,AKT2,CRTC1,BRAT1,MAPK8,CRYAB,SOD2,CAT,ZRANB3,GRK4,XRCC3,PCNA,ANXA1,TANK,ARRB1,PML,INTS3,ITGB1,PTPRK,CCAR2,IFI16,PRIMPOL,SPIDR,COL3A1,USP47,PPID,SYNPO,NABP1,RBM4B,LIG4,HRAS,DEAF1,NPM1,CHEK2
1		1	133	1130	19	0.017	0.143	GO:0010212	BP	2	response to ionizing radiation	5	KDM1A,BRCA1,ERCC1,TP53BP1,DNM2,BRAT1,CRYAB,SOD2,XRCC3,ANXA1,TANK,PML,INTS3,IFI16,SPIDR,NABP1,LIG4,HRAS,CHEK2
1		1	33	1130	5	0.004	0.152	GO:0010165	BP	2	response to X-ray	6	ERCC1,TP53BP1,DNM2,ANXA1,LIG4
1		1	50	1130	7	0.006	0.14	GO:0010332	BP	2	response to gamma radiation	6	KDM1A,CRYAB,SOD2,PML,LIG4,HRAS,CHEK2
1		1	262	1130	27	0.024	0.103	GO:0009416	BP	2	response to light stimulus	5	KDM1A,ERCC1,PIAS1,NEDD4,DNM2,CIRBP,YY1,N4BP1,AKT2,CRTC1,MAPK8,CAT,ZRANB3,GRK4,PCNA,ARRB1,PML,ITGB1,PTPRK,CCAR2,PRIMPOL,USP47,PPID,SYNPO,RBM4B,DEAF1,NPM1
1		1	110	1130	17	0.015	0.155	GO:0009411	BP	2	response to UV	6	KDM1A,ERCC1,NEDD4,CIRBP,YY1,N4BP1,MAPK8,CAT,ZRANB3,PCNA,PML,PTPRK,CCAR2,PRIMPOL,USP47,PPID,NPM1
1		1	8	1130	1	0.001	0.125	GO:0010225	BP	2	response to UV-C	7	YY1
1		1	5	1130	1	0.001	0.2	GO:0070141	BP	2	response to UV-A	7	PPID
1		1	10	1130	2	0.002	0.2	GO:0009650	BP	2	UV protection	7	ERCC1,CAT
1		1	11	1130	2	0.002	0.182	GO:0009642	BP	2	response to light intensity	6	AKT2,CAT
1		1	1	1130	1	0.001	1	GO:0009644	BP	2	response to high light intensity	7	AKT2
1		1	17	1130	3	0.003	0.176	GO:0009648	BP	2	photoperiodism	6	CRTC1,PML,RBM4B
1		1	35	1130	2	0.002	0.057	GO:0009268	BP	2	response to pH	4	SERPINF1,PAM
1		1	17	1130	1	0.001	0.059	GO:0010447	BP	2	response to acidic pH	5	SERPINF1
1		1	199	1130	21	0.019	0.106	GO:0009266	BP	2	response to temperature stimulus	4	FKBP4,YBX3,ATP2B1,HSP90AA1,GSK3B,AAAS,CIRBP,MAPK3,CRYAB,CHORDC1,SOD2,FGF1,SLC27A1,THBS1,DNAJA4,EPHB1,CCAR2,ACOT11,MLST8,RNF34,HSBP1
1		1	15	1130	1	0.001	0.067	GO:0009415	BP	2	response to water	4	COL18A1
1		1	808	1130	50	0.044	0.062	GO:0009607	BP	2	response to biotic stimulus	3	UPF1,DCN,NR1H3,EIF2AK2,SMC1A,ENO1,GSK3B,POLR3H,MAPK3,COTL1,GSDMD,MAPK8,HDAC5,OAS3,OAS2,GAPDH,SOD2,LGALS8,TNFSF4,OPTN,BATF3,ANKRD17,DCLK1,CALCOCO2,IL33,DUOX2,PML,NLRC5,TMCO1,MR1,RPL30,WIPI2,SPON2,ABR,NLRX1,IFI16,TNFRSF11B,FAM111A,POLR3D,PRKCE,MALT1,SLFN11,HRAS,EXOSC4,CHRM2,HMGB1,ADARB1,HMGN2,SGMS1,IKBKG
1		1	14	1130	1	0.001	0.071	GO:0002347	BP	2	response to tumor cell	4	HMGB1
1		1	66	1130	6	0.005	0.091	GO:0043627	BP	2	response to estrogen	3	BRCA1,GLI3,GSTM3,SMAD6,RCAN1,TNFRSF11B
1		1	55	1130	3	0.003	0.055	GO:0014823	BP	2	response to activity	3	HDAC5,SOD2,CAT
1		1	15	1130	2	0.002	0.133	GO:0014854	BP	2	response to inactivity	3	CAT,SCN5A
1		1	12	1130	1	0.001	0.083	GO:0014870	BP	2	response to muscle inactivity	4	SCN5A
1		1	164	1130	19	0.017	0.116	GO:0035966	BP	2	response to topologically incorrect protein	4	POMT2,JKAMP,EIF2AK2,SEC61A1,SEC61A2,DERL2,HSP90AA1,ADD1,DNAJB11,BFAR,FAF2,ATF6,OPTN,THBS1,UBE2J2,LMNA,ANKZF1,HSPA4,BAG6
1		1	23	1130	3	0.003	0.13	GO:0051788	BP	2	response to misfolded protein	5	POMT2,ANKZF1,BAG6
1		1	146	1130	16	0.014	0.11	GO:0006986	BP	2	response to unfolded protein	5	JKAMP,EIF2AK2,SEC61A1,SEC61A2,DERL2,HSP90AA1,ADD1,DNAJB11,BFAR,FAF2,ATF6,OPTN,THBS1,UBE2J2,LMNA,HSPA4
1		1	1383	1130	93	0.082	0.067	GO:0006952	BP	2	defense response	4	ALS2,NR1H3,CD44,HMGB3,PIAS1,HDAC9,EIF2AK2,IL17RB,SEC61A1,MGLL,PIK3C3,VDAC3,NFE2L1,CYLD,SNAP23,PTGS1,POLR3H,PSMC1,PSMA7,MAPK3,COTL1,GSDMD,TRIM14,PSMD3,HDAC5,UBE2D3,CD81,OAS3,OAS2,GAPDH,TRIM38,BCL6,EIF4G1,IL1R1,ARHGEF2,LGALS8,CD46,TNFSF4,OPTN,MASP1,SERPINF1,ANKRD17,ANXA1,CALCOCO2,TANK,PSMB7,IL33,FLOT1,PRCP,THBS1,PARP9,PML,NLRC5,PSMA5,RPS27A,OSMR,ITGB1,ADAMTS12,TIAL1,MR1,RPL30,WIPI2,SPON2,ABR,NLRX1,…
1		1	33	1130	4	0.004	0.121	GO:0002209	BP	2	behavioral defense response	5	ALS2,VDAC3,EIF4G1,DEAF1
1		1	635	1130	34	0.03	0.054	GO:0006954	BP	2	inflammatory response	5	NR1H3,HDAC9,IL17RB,MGLL,NFE2L1,SNAP23,PTGS1,GSDMD,HDAC5,CD81,BCL6,IL1R1,CD46,TNFSF4,SERPINF1,ANXA1,IL33,PRCP,THBS1,OSMR,ADAMTS12,ABR,NLRX1,IFI16,TNFRSF11B,NFKBID,TPST1,ANO6,CTNNBIP1,CIITA,CAMK1D,HMGB1,SGMS1,IKBKG
1		1	20	1130	1	0.001	0.05	GO:0002544	BP	2	chronic inflammatory response	6	THBS1
1		1	173	1130	7	0.006	0.04	GO:0002526	BP	2	acute inflammatory response	6	CD81,CD46,TNFSF4,PRCP,OSMR,ANO6,CTNNBIP1
1		1	2	1130	1	0.001	0.5	GO:0002215	BP	2	defense response to nematode	5	TNFSF4
1		1	47	1130	1	0.001	0.021	GO:0006968	BP	2	cellular defense response	5	ITGB1
1		1	7	1130	3	0.003	0.429	GO:0035900	BP	2	response to isolation stress	4	LGALS1,SOD2,HRAS
1		1	23	1130	1	0.001	0.043	GO:0035902	BP	2	response to immobilization stress	4	SOD2
1		1	33	1130	1	0.001	0.03	GO:0034405	BP	2	response to fluid shear stress	4	SMAD6
1		1	13	1130	1	0.001	0.077	GO:0034616	BP	2	response to laminar fluid shear stress	5	SMAD6
1		1	367	1130	35	0.031	0.095	GO:0006979	BP	2	response to oxidative stress	4	ALS2,PPP5C,ERCC1,NDUFB4,DNM2,NFE2L1,PXN,TXNL1,PTGS1,STK24,MAPK3,NUDT1,MAPK8,CRYAB,RWDD1,SOD2,H2AFY,UBE3A,STK25,SFPQ,PYROXD1,CAT,PCNA,ANXA1,HNRNPD,FBLN5,DUOX2,TPM1,PML,PTPRK,NDUFS2,MSRB3,ATP2A2,ERCC6L2,SZT2
1		1	185	1130	19	0.017	0.103	GO:0000302	BP	2	response to reactive oxygen species	5	PPP5C,DNM2,PXN,STK24,MAPK3,MAPK8,CRYAB,SOD2,UBE3A,STK25,CAT,PCNA,ANXA1,HNRNPD,FBLN5,TPM1,PTPRK,ERCC6L2,SZT2
1		1	27	1130	3	0.003	0.111	GO:0000305	BP	2	response to oxygen radical	6	SOD2,FBLN5,SZT2
1		1	25	1130	3	0.003	0.12	GO:0000303	BP	2	response to superoxide	7	SOD2,FBLN5,SZT2
1		1	111	1130	9	0.008	0.081	GO:0042542	BP	2	response to hydrogen peroxide	6	PPP5C,STK24,CRYAB,SOD2,UBE3A,STK25,CAT,PCNA,ANXA1
1		1	16	1130	2	0.002	0.125	GO:0071731	BP	2	response to nitric oxide	6	DNM2,HNRNPD
1		1	5	1130	1	0.001	0.2	GO:0010193	BP	2	response to ozone	6	CAT
1		1	1	1130	1	0.001	1	GO:0001306	BP	2	age-dependent response to oxidative stress	5	SOD2
1		1	1	1130	1	0.001	1	GO:0001315	BP	2	age-dependent response to reactive oxygen species	6	SOD2
1		1	563	1130	42	0.037	0.075	GO:0009611	BP	2	response to wounding	4	KDM1A,DCN,CD44,MYLK,FBLN1,GNAS,LGALS1,HPS4,TIMP1,STK24,MAPK3,GLI3,SOD2,PTK7,DPYSL3,HDAC1,SRSF6,RBSN,LARGE1,ANXA1,PHF21A,SERPINE2,VPS45,ARRB1,PRCP,THBS1,TPM1,CASK,BIN3,DST,DGKE,NRG1,COL3A1,PRKCE,HRAS,ANO6,ANXA2,GAS6,PRKG1,PRKAR1B,HMGB1,C6ORF89
1		1	59	1130	4	0.004	0.068	GO:0048678	BP	2	response to axon injury	5	LGALS1,STK24,SOD2,DPYSL3
1		1	468	1130	37	0.033	0.079	GO:0042060	BP	2	wound healing	5	KDM1A,DCN,CD44,MYLK,FBLN1,GNAS,HPS4,TIMP1,MAPK3,GLI3,PTK7,HDAC1,SRSF6,RBSN,LARGE1,ANXA1,PHF21A,SERPINE2,VPS45,ARRB1,PRCP,THBS1,TPM1,CASK,BIN3,DGKE,NRG1,COL3A1,PRKCE,HRAS,ANO6,ANXA2,GAS6,PRKG1,PRKAR1B,HMGB1,C6ORF89
1		1	28	1130	1	0.001	0.036	GO:0090505	BP	2	epiboly involved in wound healing	6	CD44
1		1	9	1130	1	0.001	0.111	GO:0006991	BP	2	response to sterol depletion	4	LMNA
1		1	65	1130	5	0.004	0.077	GO:0006970	BP	2	response to osmotic stress	4	YBX3,MYLK,ARHGEF2,KCNMA1,TSC22D2
1		1	22	1130	2	0.002	0.091	GO:0006972	BP	2	hyperosmotic response	5	YBX3,ARHGEF2
1		1	8	1130	1	0.001	0.125	GO:0006971	BP	2	hypotonic response	5	MYLK
1		1	139	1130	13	0.012	0.094	GO:0009408	BP	2	response to heat	4	FKBP4,HSP90AA1,GSK3B,AAAS,MAPK3,CRYAB,CHORDC1,FGF1,THBS1,DNAJA4,CCAR2,MLST8,HSBP1
1		1	49	1130	8	0.007	0.163	GO:0009409	BP	2	response to cold	4	YBX3,ATP2B1,HSP90AA1,CIRBP,SOD2,SLC27A1,ACOT11,RNF34
1		1	21	1130	2	0.002	0.095	GO:0055093	BP	2	response to hyperoxia	4	SOD2,CAT
1		1	301	1130	27	0.024	0.09	GO:0001666	BP	2	response to hypoxia	4	ENO1,PSMC1,PSMA7,PSMD3,UBE2D3,CRYAB,SOD2,VEGFA,SLC29A1,CAT,TWIST1,PSMB7,THBS1,PML,NPEPPS,WTIP,PSMA5,RPS27A,PAM,KCNMA1,LMNA,PSMC2,CAPN2,PSMD6,UBB,PRKCE,PSMD12
1		1	6	1130	1	0.001	0.167	GO:0051599	BP	2	response to hydrostatic pressure	4	COL18A1
1		1	568	1130	12	0.011	0.021	GO:0051606	BP	2	detection of stimulus	3	SOD2,GRK4,MKKS,PCNA,SERPINE2,ARRB1,PTPRQ,RPS27A,EPHB1,UBB,DENND5B,MRPS11
1		1	118	1130	7	0.006	0.059	GO:0009582	BP	2	detection of abiotic stimulus	4	GRK4,MKKS,SERPINE2,ARRB1,PTPRQ,EPHB1,DENND5B
1		1	410	1130	1	0.001	0.002	GO:0009593	BP	2	detection of chemical stimulus	4	SOD2
1		1	3	1130	1	0.001	0.333	GO:0003032	BP	2	detection of oxygen	5	SOD2
1		1	1946	1130	119	0.105	0.061	GO:0009605	BP	2	response to external stimulus	3	UPF1,LAMP2,DCN,ERCC1,NR1H3,CLEC16A,EIF2AK2,IL17RB,GPC1,ATP2B1,SREBF1,MGLL,ENO1,PLD1,PIK3C3,SH3GLB1,PPM1F,POLR3H,STK24,MAPK3,DHODH,NPRL3,COTL1,GSDMD,CRTC1,NUDT1,GLI3,MAPK8,HDAC5,CD81,ITFG2,OAS3,OAS2,GAPDH,SOD2,VEGFA,FGF1,BCL6,SPTBN1,IL1R1,LGALS8,HMGCL,CD46,TNFSF4,CAT,OPTN,BATF3,GRK4,MKKS,TRPM4,HABP4,SERPINF1,ANKRD17,DCLK1,ANXA1,GLUL,SERPINE2,GPNMB,CALCOCO2,FAM129B,IL33,ARRB1,THBS1,ADAM10,STRA6,SHR…
1		1	264	1130	19	0.017	0.072	GO:0071496	BP	2	cellular response to external stimulus	4	LAMP2,CLEC16A,EIF2AK2,ATP2B1,SREBF1,PIK3C3,SH3GLB1,STK24,MAPK3,NPRL3,GSDMD,NUDT1,MAPK8,ITFG2,HABP4,GLUL,IFI16,GAS6,SZT2
1		1	9	1130	1	0.001	0.111	GO:0043476	BP	2	pigment accumulation	4	SHROOM3
1		1	115	1130	7	0.006	0.061	GO:0009581	BP	2	detection of external stimulus	4	GRK4,MKKS,SERPINE2,ARRB1,PTPRQ,EPHB1,DENND5B
1		1	16	1130	1	0.001	0.062	GO:0016048	BP	2	detection of temperature stimulus	5	EPHB1
1		1	64	1130	2	0.002	0.031	GO:0009583	BP	2	detection of light stimulus	5	GRK4,ARRB1
1		1	52	1130	1	0.001	0.019	GO:0009584	BP	2	detection of visible light	6	GRK4
1		1	421	1130	26	0.023	0.062	GO:0009991	BP	2	response to extracellular stimulus	4	LAMP2,ERCC1,CLEC16A,EIF2AK2,ATP2B1,SREBF1,PIK3C3,SH3GLB1,STK24,MAPK3,DHODH,NPRL3,GSDMD,NUDT1,MAPK8,ITFG2,SOD2,HMGCL,CAT,MKKS,GLUL,FSTL1,IFI16,TNFRSF11B,GAS6,SZT2
1		1	392	1130	24	0.021	0.061	GO:0031667	BP	2	response to nutrient levels	5	LAMP2,ERCC1,CLEC16A,EIF2AK2,ATP2B1,SREBF1,PIK3C3,SH3GLB1,STK24,MAPK3,DHODH,NPRL3,MAPK8,ITFG2,SOD2,HMGCL,CAT,MKKS,GLUL,FSTL1,IFI16,TNFRSF11B,GAS6,SZT2
1		1	37	1130	2	0.002	0.054	GO:0032094	BP	2	response to food	6	SREBF1,MKKS
1		1	157	1130	18	0.016	0.115	GO:0042594	BP	2	response to starvation	6	LAMP2,CLEC16A,EIF2AK2,SREBF1,PIK3C3,SH3GLB1,STK24,MAPK3,DHODH,NPRL3,MAPK8,ITFG2,HMGCL,GLUL,FSTL1,IFI16,GAS6,SZT2
1		1	164	1130	7	0.006	0.043	GO:0007584	BP	2	response to nutrient	6	ERCC1,ATP2B1,SOD2,HMGCL,CAT,TNFRSF11B,GAS6
1		1	88	1130	4	0.004	0.045	GO:0033273	BP	2	response to vitamin	7	ATP2B1,SOD2,CAT,GAS6
1		1	4	1130	1	0.001	0.25	GO:0032571	BP	2	response to vitamin K	8	GAS6
1		1	18	1130	1	0.001	0.056	GO:0033189	BP	2	response to vitamin A	8	CAT
1		1	11	1130	1	0.001	0.091	GO:0033197	BP	2	response to vitamin E	8	CAT
1		1	33	1130	1	0.001	0.03	GO:0033280	BP	2	response to vitamin D	8	ATP2B1
1		1	6	1130	2	0.002	0.333	GO:0033591	BP	2	response to L-ascorbic acid	8	SOD2,CAT
1		1	21	1130	1	0.001	0.048	GO:0032098	BP	2	regulation of appetite	6	MKKS
1		1	182	1130	12	0.011	0.066	GO:0009612	BP	2	response to mechanical stimulus	4	DCN,MAPK3,MAPK8,MKKS,HABP4,SERPINE2,THBS1,STRA6,PTPRQ,RCAN1,COL3A1,DENND5B
1		1	20	1130	1	0.001	0.05	GO:0010996	BP	2	response to auditory stimulus	5	STRA6
1		1	10	1130	1	0.001	0.1	GO:0007638	BP	2	mechanosensory behavior	5	STRA6
1		1	9	1130	1	0.001	0.111	GO:0031223	BP	2	auditory behavior	6	STRA6
1		1	37	1130	4	0.004	0.108	GO:0050982	BP	2	detection of mechanical stimulus	5	MKKS,SERPINE2,PTPRQ,DENND5B
1		1	775	1130	46	0.041	0.059	GO:0043207	BP	2	response to external biotic stimulus	4	UPF1,DCN,NR1H3,EIF2AK2,ENO1,POLR3H,MAPK3,COTL1,GSDMD,MAPK8,HDAC5,OAS3,OAS2,GAPDH,SOD2,LGALS8,TNFSF4,OPTN,BATF3,ANKRD17,DCLK1,CALCOCO2,IL33,DUOX2,PML,NLRC5,MR1,RPL30,WIPI2,SPON2,ABR,NLRX1,IFI16,TNFRSF11B,FAM111A,POLR3D,PRKCE,MALT1,SLFN11,HRAS,EXOSC4,CHRM2,ADARB1,HMGN2,SGMS1,IKBKG
1		1	772	1130	46	0.041	0.06	GO:0051707	BP	2	response to other organism	5	UPF1,DCN,NR1H3,EIF2AK2,ENO1,POLR3H,MAPK3,COTL1,GSDMD,MAPK8,HDAC5,OAS3,OAS2,GAPDH,SOD2,LGALS8,TNFSF4,OPTN,BATF3,ANKRD17,DCLK1,CALCOCO2,IL33,DUOX2,PML,NLRC5,MR1,RPL30,WIPI2,SPON2,ABR,NLRX1,IFI16,TNFRSF11B,FAM111A,POLR3D,PRKCE,MALT1,SLFN11,HRAS,EXOSC4,CHRM2,ADARB1,HMGN2,SGMS1,IKBKG
1		1	4	1130	1	0.001	0.25	GO:0075136	BP	2	response to host	6	EIF2AK2
1		1	4	1130	1	0.001	0.25	GO:0052173	BP	2	response to defenses of other organism involved in symbiotic interaction	6	EIF2AK2
1		1	3	1130	1	0.001	0.333	GO:0052564	BP	2	response to immune response of other organism involved in symbiotic interaction	7	EIF2AK2
1		1	3	1130	1	0.001	0.333	GO:0051832	BP	2	avoidance of defenses of other organism involved in symbiotic interaction	7	EIF2AK2
1		1	3	1130	1	0.001	0.333	GO:0051834	BP	2	evasion or tolerance of defenses of other organism involved in symbiotic interaction	8	EIF2AK2
1		1	1	1130	1	0.001	1	GO:0051807	BP	2	evasion or tolerance of defense response of other organism involved in symbiotic interaction	9	EIF2AK2
1		1	1	1130	1	0.001	1	GO:0051805	BP	2	evasion or tolerance of immune response of other organism involved in symbiotic interaction	10	EIF2AK2
1		1	4	1130	1	0.001	0.25	GO:0052200	BP	2	response to host defenses	7	EIF2AK2
1		1	3	1130	1	0.001	0.333	GO:0052572	BP	2	response to host immune response	8	EIF2AK2
1		1	3	1130	1	0.001	0.333	GO:0044413	BP	2	avoidance of host defenses	8	EIF2AK2
1		1	3	1130	1	0.001	0.333	GO:0044415	BP	2	evasion or tolerance of host defenses	9	EIF2AK2
1		1	1	1130	1	0.001	1	GO:0030682	BP	2	evasion or tolerance of host defense response	10	EIF2AK2
1		1	1	1130	1	0.001	1	GO:0020012	BP	2	evasion or tolerance of host immune response	11	EIF2AK2
1		1	3	1130	1	0.001	0.333	GO:0019049	BP	2	evasion or tolerance of host defenses by virus	10	EIF2AK2
1		1	1	1130	1	0.001	1	GO:0030683	BP	2	evasion or tolerance by virus of host immune response	11	EIF2AK2
1		1	262	1130	24	0.021	0.092	GO:0009615	BP	2	response to virus	6	EIF2AK2,ENO1,POLR3H,OAS3,OAS2,LGALS8,TNFSF4,BATF3,ANKRD17,DCLK1,IL33,DUOX2,PML,NLRC5,SPON2,NLRX1,IFI16,FAM111A,POLR3D,SLFN11,EXOSC4,CHRM2,ADARB1,IKBKG
1		1	38	1130	3	0.003	0.079	GO:0098586	BP	2	cellular response to virus	7	LGALS8,ANKRD17,NLRX1
1		1	22	1130	1	0.001	0.045	GO:0001562	BP	2	response to protozoan	6	HRAS
1		1	51	1130	4	0.004	0.078	GO:0009620	BP	2	response to fungus	6	COTL1,GAPDH,SPON2,MALT1
1		1	518	1130	19	0.017	0.037	GO:0009617	BP	2	response to bacterium	6	UPF1,DCN,NR1H3,MAPK3,GSDMD,MAPK8,HDAC5,SOD2,TNFSF4,OPTN,ANKRD17,MR1,RPL30,SPON2,ABR,TNFRSF11B,PRKCE,MALT1,SGMS1
1		1	453	1130	27	0.024	0.06	GO:0098542	BP	2	defense response to other organism	6	EIF2AK2,POLR3H,MAPK3,COTL1,GSDMD,OAS3,OAS2,GAPDH,LGALS8,OPTN,ANKRD17,CALCOCO2,IL33,PML,NLRC5,MR1,RPL30,WIPI2,SPON2,NLRX1,IFI16,FAM111A,POLR3D,SLFN11,HRAS,EXOSC4,ADARB1
1		1	37	1130	3	0.003	0.081	GO:0050832	BP	2	defense response to fungus	7	COTL1,GAPDH,SPON2
1		1	21	1130	1	0.001	0.048	GO:0042832	BP	2	defense response to protozoan	7	HRAS
1		1	258	1130	6	0.005	0.023	GO:0042742	BP	2	defense response to bacterium	7	GSDMD,OPTN,ANKRD17,MR1,RPL30,SPON2
1		1	78	1130	1	0.001	0.013	GO:0050830	BP	2	defense response to Gram-positive bacterium	8	GSDMD
1		1	79	1130	4	0.004	0.051	GO:0050829	BP	2	defense response to Gram-negative bacterium	8	GSDMD,OPTN,MR1,RPL30
1		1	11	1130	1	0.001	0.091	GO:0051852	BP	2	disruption by host of symbiont cells	7	GAPDH
1		1	292	1130	14	0.012	0.048	GO:0002237	BP	2	response to molecule of bacterial origin	5	UPF1,DCN,NR1H3,MAPK3,MAPK8,HDAC5,SOD2,TNFSF4,SPON2,ABR,TNFRSF11B,PRKCE,MALT1,SGMS1
1		1	282	1130	13	0.012	0.046	GO:0032496	BP	2	response to lipopolysaccharide	6	UPF1,DCN,NR1H3,MAPK3,MAPK8,HDAC5,SOD2,TNFSF4,SPON2,ABR,TNFRSF11B,PRKCE,SGMS1
1		1	563	1130	51	0.045	0.091	GO:0007017	BP	2	microtubule-based process	3	FKBP4,BRCA1,CNTLN,MAP4,CC2D2A,RASSF1,SMC1A,CDC14B,HSPB11,GSK3B,XPO1,CYLD,DYNLL1,IFT27,PPP2R1A,ARHGAP21,CRYAB,CHORDC1,MDM1,GAPDH,FBXO5,ARHGEF2,SSX2IP,KIF17,PTPA,DNAL1,MKKS,XRCC3,TUBGCP3,PEX1,HAUS8,CDK5RAP2,KIF13A,NUMA1,TUBGCP4,NCOR1,CCDC40,TACC1,BICD1,DST,WDR19,PCNT,LMNA,KIF6,PLK1,PDCD6IP,UBB,CKAP5,TUBB6,NPM1,CHEK2
1		1	2	1130	1	0.001	0.5	GO:0060152	BP	2	microtubule-based peroxisome localization	4	PEX1
1		1	1691	1130	132	0.117	0.078	GO:0006928	BP	2	movement of cell or subcellular component	3	RHBDF1,SPAG9,NISCH,DCN,RUFY3,CD44,MAP4,HDAC9,GPC1,MYLK,PLD1,FBLN1,HSPB11,CTTN,FAT2,DYNLL1,LAMB1,SLC7A8,PPM1F,RBFOX2,IFT27,TIMP1,STK24,MAPK3,AKT2,BRAT1,GLI3,ZFAND5,ARHGAP21,GTPBP4,PFN1,HDAC5,SMURF2,CD81,SOD2,MDGA1,PTP4A1,WASF1,PTK7,VEGFA,FGF1,DPYSL3,BCL6,EPB41L5,SPTBN1,IL1R1,LGALS8,SSX2IP,KIF17,ITGB1BP1,KIAA1217,TWIST1,GLIPR2,RECK,CALD1,LRP1,MKKS,TRPM4,CAPN7,SERPINF1,UNK,DCLK1,NUMB,ANXA1,SERPINE2,…
1		1	221	1130	15	0.013	0.068	GO:0007018	BP	2	microtubule-based movement	4	MAP4,HSPB11,DYNLL1,IFT27,ARHGAP21,SSX2IP,KIF17,MKKS,KIF13A,CCDC40,BICD1,DST,WDR19,KIF6,UBB
1		1	107	1130	11	0.01	0.103	GO:0099111	BP	2	microtubule-based transport	5	HSPB11,DYNLL1,IFT27,ARHGAP21,SSX2IP,KIF17,KIF13A,BICD1,DST,WDR19,UBB
1		1	46	1130	6	0.005	0.13	GO:0099118	BP	2	microtubule-based protein transport	6	HSPB11,DYNLL1,IFT27,SSX2IP,KIF17,WDR19
1		1	107	1130	11	0.01	0.103	GO:0010970	BP	2	transport along microtubule	6	HSPB11,DYNLL1,IFT27,ARHGAP21,SSX2IP,KIF17,KIF13A,BICD1,DST,WDR19,UBB
1		1	46	1130	6	0.005	0.13	GO:0098840	BP	2	protein transport along microtubule	7	HSPB11,DYNLL1,IFT27,SSX2IP,KIF17,WDR19
1		1	34	1130	2	0.002	0.059	GO:0008088	BP	2	axo-dendritic transport	7	KIF17,DST
1		1	3	1130	1	0.001	0.333	GO:0098935	BP	2	dendritic transport	8	KIF17
1		1	3	1130	1	0.001	0.333	GO:0098937	BP	2	anterograde dendritic transport	9	KIF17
1		1	2	1130	1	0.001	0.5	GO:0098971	BP	2	anterograde dendritic transport of neurotransmitter receptor complex	10	KIF17
1		1	27	1130	1	0.001	0.037	GO:0098930	BP	2	axonal transport	8	DST
1		1	6	1130	1	0.001	0.167	GO:0008090	BP	2	retrograde axonal transport	9	DST
1		1	53	1130	4	0.004	0.075	GO:0072384	BP	2	organelle transport along microtubule	7	ARHGAP21,KIF13A,BICD1,UBB
1		1	4	1130	1	0.001	0.25	GO:0072385	BP	2	minus-end-directed organelle transport along microtubule	8	BICD1
1		1	9	1130	1	0.001	0.111	GO:0072386	BP	2	plus-end-directed organelle transport along microtubule	8	KIF13A
1		1	28	1130	1	0.001	0.036	GO:0047496	BP	2	vesicle transport along microtubule	8	KIF13A
1		1	8	1130	1	0.001	0.125	GO:0072383	BP	2	plus-end-directed vesicle transport along microtubule	9	KIF13A
1		1	13	1130	1	0.001	0.077	GO:0034643	BP	2	establishment of mitochondrion localization, microtubule-mediated	5	UBB
1		1	13	1130	1	0.001	0.077	GO:0047497	BP	2	mitochondrion transport along microtubule	6	UBB
1		1	55	1130	2	0.002	0.036	GO:0003341	BP	2	cilium movement	5	MKKS,CCDC40
1		1	18	1130	1	0.001	0.056	GO:0003351	BP	2	epithelial cilium movement	6	CCDC40
1		1	2	1130	1	0.001	0.5	GO:0051012	BP	2	microtubule sliding	5	MAP4
1		1	487	1130	42	0.037	0.086	GO:0051301	BP	2	cell division	3	WWTR1,MAP4,SMC1A,PIK3C3,EPB41L2,ANAPC5,SH3GLB1,UBE2I,CDCA3,FBXO5,VEGFA,FGF1,SPTBN1,ARHGEF2,ITGB1BP1,CAT,ANXA11,STAMBP,CDC16,HAUS8,NUMB,SETDB2,KIF13A,NUMA1,PKP4,BIN3,TACC1,TERF1,PARD3,NCAPD3,TIAL1,SDCCAG3,CENPV,PLK1,PDCD6IP,PRKCE,LIG4,CKAP5,PPP2R2D,RUVBL1,CHEK2,SVIL
1		1	15	1130	1	0.001	0.067	GO:0008356	BP	2	asymmetric cell division	4	PARD3
1		1	33	1130	3	0.003	0.091	GO:0017145	BP	2	stem cell division	4	WWTR1,NUMB,TIAL1
1		1	21	1130	1	0.001	0.048	GO:0048103	BP	2	somatic stem cell division	5	NUMB
1		1	13	1130	1	0.001	0.077	GO:0036445	BP	2	neuronal stem cell division	6	NUMB
1		1	164	1130	2	0.002	0.012	GO:0008037	BP	2	cell recognition	3	VCAN,EPHB1
1		1	60	1130	1	0.001	0.017	GO:0009988	BP	2	cell-cell recognition	4	EPHB1
1		1	9	1130	1	0.001	0.111	GO:0060352	BP	2	cell adhesion molecule production	3	FLOT1
1		1	1187	1130	94	0.083	0.079	GO:0001775	BP	2	cell activation	3	LAMP2,ERCC1,NR1H3,CD44,HMGB3,GRN,HDAC9,HEBP2,TP53BP1,KCNAB2,NEDD4,TCF3,PLD1,UNG,HSP90AA1,CYLD,TXLNA,GNAS,DYNLL1,SNAP23,IL11,LGALS1,SYNGR1,PYGL,TIMP1,MAPK3,COTL1,IL21R,ATP8B4,GSDMD,GLI3,PPP3CB,MAP3K8,PSMD3,HDAC5,DUSP3,CTSC,CD81,ITFG2,DUSP22,FAF2,BCL6,NIT2,ARMC8,RAP1A,CD46,TNFSF4,MAPKAP1,CAT,LRP1,BATF3,ANXA1,SERPINE2,GPNMB,PSMB7,IL33,RPS6,ARRB1,PRCP,THBS1,ADAM10,PDE5A,PSMA5,ITPKB,ZEB1,LAMTOR1,ITGB1…
1		1	23	1130	2	0.002	0.087	GO:0061900	BP	2	glial cell activation	4	LRP1,IL33
1		1	5	1130	1	0.001	0.2	GO:0014719	BP	2	skeletal muscle satellite cell activation	4	EPHB1
1		1	152	1130	16	0.014	0.105	GO:0007163	BP	2	establishment or maintenance of cell polarity	3	RUFY3,MAP4,DLG3,PTK7,STK25,ARHGEF2,MAPKAP1,CDK5RAP2,NUMA1,PARD3,FRMD4A,DST,EPHB1,LMNA,PDCD6IP,CKAP5
1		1	33	1130	3	0.003	0.091	GO:0061245	BP	2	establishment or maintenance of bipolar cell polarity	4	DLG3,PTK7,PDCD6IP
1		1	33	1130	3	0.003	0.091	GO:0035088	BP	2	establishment or maintenance of apical/basal cell polarity	5	DLG3,PTK7,PDCD6IP
1		1	26	1130	3	0.003	0.115	GO:0045197	BP	2	establishment or maintenance of epithelial cell apical/basal polarity	6	DLG3,PTK7,PDCD6IP
1		1	16	1130	2	0.002	0.125	GO:0030011	BP	2	maintenance of cell polarity	4	DST,PDCD6IP
1		1	10	1130	1	0.001	0.1	GO:0035090	BP	2	maintenance of apical/basal cell polarity	5	PDCD6IP
1		1	10	1130	1	0.001	0.1	GO:0045199	BP	2	maintenance of epithelial cell apical/basal polarity	6	PDCD6IP
1		1	11	1130	1	0.001	0.091	GO:0061339	BP	2	establishment or maintenance of monopolar cell polarity	4	PTK7
1		1	95	1130	9	0.008	0.095	GO:0030010	BP	2	establishment of cell polarity	4	RUFY3,MAP4,PTK7,ARHGEF2,CDK5RAP2,NUMA1,PARD3,FRMD4A,EPHB1
1		1	18	1130	3	0.003	0.167	GO:0090162	BP	2	establishment of epithelial cell polarity	5	PTK7,PARD3,FRMD4A
1		1	10	1130	1	0.001	0.1	GO:0061162	BP	2	establishment of monopolar cell polarity	5	PTK7
1		1	8	1130	1	0.001	0.125	GO:0035089	BP	2	establishment of apical/basal cell polarity	6	PTK7
1		1	6	1130	1	0.001	0.167	GO:0036166	BP	2	phenotypic switching	3	SP1
1		1	141	1130	17	0.015	0.121	GO:0022406	BP	2	membrane docking	3	CC2D2A,HSP90AA1,DYNLL1,PPP2R1A,CEP89,HAUS8,EXOC4,VPS45,CDK5RAP2,SYTL2,ACTR1A,SCLT1,PCNT,PLK1,STX8,TSNARE1,CKAP5
1		1	132	1130	17	0.015	0.129	GO:0140056	BP	2	organelle localization by membrane tethering	4	CC2D2A,HSP90AA1,DYNLL1,PPP2R1A,CEP89,HAUS8,EXOC4,VPS45,CDK5RAP2,SYTL2,ACTR1A,SCLT1,PCNT,PLK1,STX8,TSNARE1,CKAP5
1		1	49	1130	5	0.004	0.102	GO:0048278	BP	2	vesicle docking	5	EXOC4,VPS45,SYTL2,STX8,TSNARE1
1		1	596	1130	62	0.055	0.104	GO:0030029	BP	2	actin filament-based process	3	FARP2,NISCH,RUFY3,ELN,LIMA1,RAPGEF3,EPB41L2,COBLL1,CTTN,ADD1,PPM1F,PFN1,WASF1,PTK7,DPYSL3,BCL6,EPB41L5,SPTBN1,ARHGEF2,ITGB1BP1,MAPKAP1,SORBS3,LRP1,MKKS,MKLN1,TRPM4,HIP1R,ANXA1,FLNB,ARRB1,FRMD6,TPM1,TPM3,PAM,ARHGAP26,BIN3,ITGB1,TWF1,OBSCN,SORBS2,ELMO1,ABR,ARPC2,DLC1,SYNPO2L,MLST8,ANTXR1,PDCD6IP,PRKCDBP,PRKCE,SYNPO,SYNPO2,ATP2A2,HRAS,SCN5A,PRKG1,EVL,MKL1,SPTAN1,FCHSD1,TPM2,INF2
1		1	122	1130	8	0.007	0.066	GO:0030048	BP	2	actin filament-based movement	4	EPB41L5,TRPM4,FRMD6,TPM1,TPM3,ATP2A2,SCN5A,TPM2
1		1	103	1130	8	0.007	0.078	GO:0070252	BP	2	actin-mediated cell contraction	5	EPB41L5,TRPM4,FRMD6,TPM1,TPM3,ATP2A2,SCN5A,TPM2
1		1	34	1130	3	0.003	0.088	GO:0033275	BP	2	actin-myosin filament sliding	6	TPM1,TPM3,TPM2
1		1	1841	1130	161	0.142	0.087	GO:0008219	BP	2	cell death	3	ALS2,KDM1A,NISCH,PPP5C,BRCA1,BID,CD44,PIAS1,TRIO,RAI14,HEBP2,EIF2AK2,YBX3,MNT,GSDMB,ENO1,UNG,DNM2,GSK3B,CYLD,CTTN,DYNLL1,TFAP4,SH3GLB1,PPM1F,LGALS1,PYGL,PSMC1,ACIN1,TIMP1,STK24,MAPK3,DHODH,BFAR,STK3,GSDMD,PIH1D1,TIMM50,AKT2,PPP2R1A,FKBP8,BRAT1,GLI3,MAPK8,MAP3K8,PMP22,UBE2D3,CRYAB,CTSC,MTCH2,MADD,GAPDH,SOD2,DUSP22,VEGFA,MRPS30,ZNF346,BCL6,FXR1,EIF4G1,RTKN,STK25,HDAC1,SFPQ,ARHGEF2,MEF2D,ATF6,PLAGL1…
1		1	44	1130	7	0.006	0.159	GO:0070265	BP	2	necrotic cell death	4	HEBP2,YBX3,CYLD,PYGL,ARHGEF2,RPS27A,UBB
1		1	281	1130	21	0.019	0.075	GO:0070997	BP	2	neuron death	4	PPP5C,BID,GSK3B,PSMC1,AKT2,GAPDH,SOD2,EIF4G1,LRP1,STAMBP,SERPINF1,GPNMB,MAP3K12,EPHB1,UBE2V2,UBB,LIG4,HRAS,ADARB1,ITSN1,IKBKG
1		1	1740	1130	150	0.133	0.086	GO:0012501	BP	2	programmed cell death	4	KDM1A,NISCH,BRCA1,BID,CD44,PIAS1,TRIO,RAI14,EIF2AK2,YBX3,MNT,GSDMB,ENO1,UNG,DNM2,GSK3B,CYLD,CTTN,DYNLL1,TFAP4,SH3GLB1,PPM1F,LGALS1,PYGL,ACIN1,TIMP1,STK24,MAPK3,DHODH,BFAR,STK3,GSDMD,PIH1D1,TIMM50,AKT2,PPP2R1A,FKBP8,BRAT1,GLI3,MAPK8,MAP3K8,UBE2D3,CRYAB,CTSC,MTCH2,MADD,GAPDH,SOD2,DUSP22,VEGFA,MRPS30,ZNF346,BCL6,FXR1,RTKN,STK25,HDAC1,SFPQ,ARHGEF2,MEF2D,ATF6,PLAGL1,HS1BP3,PTPA,RBM25,CAT,TWIST1,LRP1,S…
1		1	7	1130	1	0.001	0.143	GO:0048102	BP	2	autophagic cell death	5	SH3GLB1
1		1	1621	1130	145	0.128	0.089	GO:0006915	BP	2	apoptotic process	5	KDM1A,NISCH,BRCA1,BID,CD44,PIAS1,TRIO,RAI14,EIF2AK2,YBX3,MNT,ENO1,UNG,DNM2,GSK3B,CYLD,CTTN,DYNLL1,TFAP4,SH3GLB1,PPM1F,LGALS1,ACIN1,TIMP1,STK24,MAPK3,DHODH,BFAR,STK3,PIH1D1,TIMM50,AKT2,PPP2R1A,FKBP8,BRAT1,GLI3,MAPK8,MAP3K8,UBE2D3,CRYAB,CTSC,MTCH2,MADD,GAPDH,SOD2,DUSP22,VEGFA,MRPS30,ZNF346,BCL6,FXR1,RTKN,STK25,HDAC1,SFPQ,ARHGEF2,MEF2D,ATF6,PLAGL1,HS1BP3,PTPA,RBM25,CAT,TWIST1,LRP1,SRSF6,STAMBP,HIP1R…
1		1	89	1130	7	0.006	0.079	GO:0071887	BP	2	leukocyte apoptotic process	6	GLI3,BCL6,ANXA1,RPS6,ITPKB,NFKBID,GAS6
1		1	4	1130	1	0.001	0.25	GO:0097048	BP	2	dendritic cell apoptotic process	7	GAS6
1		1	60	1130	4	0.004	0.067	GO:0070227	BP	2	lymphocyte apoptotic process	7	GLI3,BCL6,RPS6,NFKBID
1		1	19	1130	1	0.001	0.053	GO:0001783	BP	2	B cell apoptotic process	8	BCL6
1		1	43	1130	3	0.003	0.07	GO:0070231	BP	2	T cell apoptotic process	8	GLI3,RPS6,NFKBID
1		1	17	1130	2	0.002	0.118	GO:0070242	BP	2	thymocyte apoptotic process	9	GLI3,NFKBID
1		1	84	1130	8	0.007	0.095	GO:1904019	BP	2	epithelial cell apoptotic process	6	BID,STK3,SRSF6,THBS1,CAST,ANO6,COL18A1,GAS6
1		1	44	1130	4	0.004	0.091	GO:0072577	BP	2	endothelial cell apoptotic process	7	THBS1,ANO6,COL18A1,GAS6
1		1	11	1130	2	0.002	0.182	GO:0097284	BP	2	hepatocyte apoptotic process	7	BID,STK3
1		1	9	1130	2	0.002	0.222	GO:0097050	BP	2	type B pancreatic cell apoptotic process	7	SRSF6,CAST
1		1	19	1130	2	0.002	0.105	GO:0006925	BP	2	inflammatory cell apoptotic process	6	ANXA1,ITPKB
1		1	29	1130	2	0.002	0.069	GO:0033028	BP	2	myeloid cell apoptotic process	6	ANXA1,ITPKB
1		1	2	1130	1	0.001	0.5	GO:1990009	BP	2	retinal cell apoptotic process	6	AKT2
1		1	14	1130	2	0.002	0.143	GO:0034349	BP	2	glial cell apoptotic process	6	BID,GAS6
1		1	3	1130	1	0.001	0.333	GO:0097252	BP	2	oligodendrocyte apoptotic process	7	GAS6
1		1	11	1130	1	0.001	0.091	GO:0097152	BP	2	mesenchymal cell apoptotic process	6	TBX1
1		1	15	1130	2	0.002	0.133	GO:0044346	BP	2	fibroblast apoptotic process	6	BID,GAS6
1		1	32	1130	4	0.004	0.125	GO:0043276	BP	2	anoikis	6	ITGB1,CHEK2,TFDP1,IKBKG
1		1	53	1130	1	0.001	0.019	GO:0010657	BP	2	muscle cell apoptotic process	6	ARRB1
1		1	14	1130	1	0.001	0.071	GO:0034390	BP	2	smooth muscle cell apoptotic process	7	ARRB1
1		1	196	1130	12	0.011	0.061	GO:0051402	BP	2	neuron apoptotic process	6	BID,AKT2,GAPDH,SOD2,LRP1,STAMBP,MAP3K12,UBE2V2,LIG4,HRAS,ADARB1,ITSN1
1		1	8	1130	2	0.002	0.25	GO:0097049	BP	2	motor neuron apoptotic process	7	MAP3K12,ADARB1
1		1	1	1130	1	0.001	1	GO:0097473	BP	2	retinal rod cell apoptotic process	7	AKT2
1		1	28	1130	2	0.002	0.071	GO:1902742	BP	2	apoptotic process involved in development	6	CRYAB,SLIT3
1		1	22	1130	1	0.001	0.045	GO:0060561	BP	2	apoptotic process involved in morphogenesis	7	CRYAB
1		1	5	1130	1	0.001	0.2	GO:0070269	BP	2	pyroptosis	5	GSDMD
1		1	37	1130	6	0.005	0.162	GO:0097300	BP	2	programmed necrotic cell death	5	YBX3,CYLD,PYGL,ARHGEF2,RPS27A,UBB
1		1	33	1130	6	0.005	0.182	GO:0070266	BP	2	necroptotic process	6	YBX3,CYLD,PYGL,ARHGEF2,RPS27A,UBB
1		1	3656	1130	274	0.242	0.075	GO:0048869	BP	2	cellular developmental process	3	ALS2,FKBP4,KDM1A,FARP2,SPAG9,ERCC1,RUFY3,WWTR1,NR1H3,CD44,SNX1,HMGB3,PIAS1,VCAN,MAP4,HDAC9,EIF2AK2,GPC1,KCNAB2,NEDD4,MNT,ATP6AP1,TCF3,SREBF1,FBLN1,RUNX1T1,RAPGEF3,DNM2,SMARCA2,SMARCD3,NFE2L1,GSK3B,CYLD,CTTN,ADD1,GNAS,LAMB1,HNRNPC,SUCO,IL11,CREM,HNRNPH3,LGALS1,HPS4,MICALL1,RBFOX2,TNRC6B,IFT27,PSMC1,YY1,ACIN1,PABPC1L,PSMA7,CDK5RAP1,STK24,MAPK3,ZNF423,STK3,PIH1D1,OLFM2,AKT2,PPP2R1A,CRTC1,FKBP8,C1GAL…
1		1	3517	1130	256	0.227	0.073	GO:0030154	BP	2	cell differentiation	4	ALS2,FKBP4,KDM1A,FARP2,SPAG9,ERCC1,RUFY3,WWTR1,NR1H3,HMGB3,PIAS1,VCAN,MAP4,HDAC9,EIF2AK2,GPC1,KCNAB2,NEDD4,ATP6AP1,TCF3,SREBF1,FBLN1,RUNX1T1,RAPGEF3,DNM2,SMARCA2,SMARCD3,NFE2L1,GSK3B,CYLD,CTTN,ADD1,GNAS,LAMB1,HNRNPC,SUCO,IL11,CREM,HNRNPH3,LGALS1,HPS4,MICALL1,RBFOX2,TNRC6B,IFT27,PSMC1,YY1,ACIN1,PABPC1L,PSMA7,CDK5RAP1,STK24,MAPK3,ZNF423,STK3,PIH1D1,OLFM2,AKT2,PPP2R1A,CRTC1,FKBP8,C1GALT1,GLI3,MAPK8,…
1		1	30	1130	1	0.001	0.033	GO:0090077	BP	2	foam cell differentiation	5	NR1H3
1		1	30	1130	1	0.001	0.033	GO:0010742	BP	2	macrophage derived foam cell differentiation	6	NR1H3
1		1	187	1130	14	0.012	0.075	GO:0045444	BP	2	fat cell differentiation	5	WWTR1,PIAS1,SREBF1,RUNX1T1,IL11,STK3,AKT2,SOD2,MKKS,TRPM4,TAF8,SMAD6,SAV1,ASXL1
1		1	206	1130	22	0.019	0.107	GO:0048863	BP	2	stem cell differentiation	5	EIF2AK2,TCF3,PSMC1,PSMA7,MAPK3,PSMD3,KDM3A,PHF19,TWIST1,PSMB7,PSMA5,RPS27A,MSI2,NRG1,PSMC2,PSMD6,CDK12,LTBP3,UBB,TBX1,PSMD12,HIST4H4
1		1	7	1130	1	0.001	0.143	GO:0072497	BP	2	mesenchymal stem cell differentiation	6	LTBP3
1		1	350	1130	33	0.029	0.094	GO:0042692	BP	2	muscle cell differentiation	5	KDM1A,SPAG9,PIAS1,HDAC9,TCF3,SMARCD3,LGALS1,OLFM2,HDAC5,VEGFA,NLN,MORF4L2,SYNE1,ANKRD17,TBX3,FAM129B,FLOT1,TPM1,BOC,BIN3,ZEB1,ITGB1,OBSCN,SORBS2,NRG1,RCAN1,LMNA,CAPN2,SGCD,ATP2A2,TBX1,SMYD3,MKL1
1		1	239	1130	19	0.017	0.079	GO:0051146	BP	2	striated muscle cell differentiation	6	SPAG9,HDAC9,HDAC5,VEGFA,NLN,MORF4L2,TBX3,FAM129B,FLOT1,TPM1,BIN3,ITGB1,OBSCN,SORBS2,NRG1,LMNA,CAPN2,TBX1,SMYD3
1		1	97	1130	9	0.008	0.093	GO:0014902	BP	2	myotube differentiation	7	HDAC9,HDAC5,NLN,FAM129B,FLOT1,BIN3,CAPN2,TBX1,SMYD3
1		1	55	1130	8	0.007	0.145	GO:0051145	BP	2	smooth muscle cell differentiation	6	PIAS1,SMARCD3,OLFM2,VEGFA,ANKRD17,ZEB1,RCAN1,MKL1
1		1	70	1130	4	0.004	0.057	GO:0045445	BP	2	myoblast differentiation	6	LGALS1,TBX3,BOC,NRG1
1		1	29	1130	3	0.003	0.103	GO:0050931	BP	2	pigment cell differentiation	5	HPS4,GLI3,SOD2
1		1	1	1130	1	0.001	1	GO:0048773	BP	2	erythrophore differentiation	6	SOD2
1		1	21	1130	2	0.002	0.095	GO:0030318	BP	2	melanocyte differentiation	6	HPS4,GLI3
1		1	674	1130	38	0.034	0.056	GO:0030855	BP	2	epithelial cell differentiation	5	WWTR1,RAPGEF3,GSK3B,ADD1,HNRNPH3,PIH1D1,AKT2,C1GALT1,PTK7,VEGFA,H2AFY,EPB41L5,RAP1A,HDAC1,TJP2,SRSF6,PCNA,NUMB,GSTM3,ANXA1,TBX3,KRT7,FLNB,NUMA1,SHROOM3,PTPRQ,FRMD6,PKP4,ZEB1,AKR1C2,SAV1,NRG1,TAGLN2,AR,FAM20C,COL18A1,TBX1,AKR1C1
1		1	93	1130	4	0.004	0.043	GO:0002065	BP	2	columnar/cuboidal epithelial cell differentiation	6	GSK3B,C1GALT1,SAV1,FAM20C
1		1	44	1130	1	0.001	0.023	GO:0002067	BP	2	glandular epithelial cell differentiation	7	GSK3B
1		1	24	1130	1	0.001	0.042	GO:0035883	BP	2	enteroendocrine cell differentiation	8	GSK3B
1		1	42	1130	1	0.001	0.024	GO:0060563	BP	2	neuroepithelial cell differentiation	7	FAM20C
1		1	3	1130	1	0.001	0.333	GO:0071895	BP	2	odontoblast differentiation	8	FAM20C
1		1	90	1130	8	0.007	0.089	GO:0045446	BP	2	endothelial cell differentiation	6	RAPGEF3,ADD1,RAP1A,TJP2,GSTM3,ZEB1,NRG1,COL18A1
1		1	320	1130	10	0.009	0.031	GO:0009913	BP	2	epidermal cell differentiation	6	H2AFY,HDAC1,SRSF6,ANXA1,KRT7,FLNB,NUMA1,PTPRQ,PKP4,SAV1
1		1	11	1130	2	0.002	0.182	GO:0030859	BP	2	polarized epithelial cell differentiation	6	PTK7,NUMB
1		1	5	1130	1	0.001	0.2	GO:0045198	BP	2	establishment of epithelial cell apical/basal polarity	7	PTK7
1		1	6	1130	1	0.001	0.167	GO:0043697	BP	2	cell dedifferentiation	4	HNRNPD
1		1	1	1130	1	0.001	1	GO:1990828	BP	2	hepatocyte dedifferentiation	5	HNRNPD
1		1	84	1130	12	0.011	0.143	GO:0007569	BP	2	cell aging	4	ERCC1,MNT,RWDD1,BCL6,TWIST1,TBX3,PML,LMNA,LIMS1,HRAS,NPM1,CHEK2
1		1	6	1130	2	0.002	0.333	GO:0001302	BP	2	replicative cell aging	5	ERCC1,CHEK2
1		1	11	1130	1	0.001	0.091	GO:0090399	BP	2	replicative senescence	5	CHEK2
1		1	225	1130	13	0.012	0.058	GO:0045165	BP	2	cell fate commitment	4	TCF3,CYLD,FKBP8,GLI3,SUFU,PRRX1,TBX3,SMARCC2,PML,ITGB1,NRG1,AR,TBX1
1		1	17	1130	2	0.002	0.118	GO:0042693	BP	2	muscle cell fate commitment	5	TBX3,TBX1
1		1	75	1130	6	0.005	0.08	GO:0001708	BP	2	cell fate specification	4	FKBP8,GLI3,SUFU,ITGB1,AR,TBX1
1		1	1740	1130	146	0.129	0.084	GO:0048468	BP	2	cell development	4	ALS2,FKBP4,KDM1A,FARP2,SPAG9,ERCC1,RUFY3,MAP4,HDAC9,GPC1,NEDD4,ATP6AP1,TCF3,FBLN1,RAPGEF3,DNM2,SMARCA2,SMARCD3,GSK3B,CTTN,ADD1,LAMB1,LGALS1,MICALL1,RBFOX2,IFT27,PABPC1L,CDK5RAP1,STK24,MAPK3,AKT2,PPP2R1A,CRTC1,C1GALT1,GLI3,MAPK8,PPP3CB,PMP22,FBXO5,SOD2,WASF1,PTK7,VEGFA,DPYSL3,BCL6,UBE3A,EIF4G1,EPB41L5,SPTBN1,KDM3A,STK25,PRRX1,RAP1A,ARHGEF2,TJP2,ITGB1BP1,KIAA1217,TWIST1,LRP1,PANK2,MKKS,SERPINF1,UNK…
1		1	59	1130	5	0.004	0.085	GO:0048864	BP	2	stem cell development	5	MAPK3,TWIST1,MSI2,NRG1,TBX1
1		1	147	1130	14	0.012	0.095	GO:0055001	BP	2	muscle cell development	5	KDM1A,HDAC9,VEGFA,TBX3,FAM129B,TPM1,BIN3,ITGB1,OBSCN,SORBS2,LMNA,SGCD,ATP2A2,SMYD3
1		1	132	1130	11	0.01	0.083	GO:0055002	BP	2	striated muscle cell development	6	HDAC9,VEGFA,TBX3,FAM129B,TPM1,BIN3,ITGB1,OBSCN,SORBS2,LMNA,SMYD3
1		1	47	1130	4	0.004	0.085	GO:0048747	BP	2	muscle fiber development	7	HDAC9,VEGFA,FAM129B,BIN3
1		1	31	1130	4	0.004	0.129	GO:0014904	BP	2	myotube cell development	7	HDAC9,FAM129B,BIN3,SMYD3
1		1	177	1130	13	0.012	0.073	GO:0002064	BP	2	epithelial cell development	5	RAPGEF3,GSK3B,ADD1,C1GALT1,EPB41L5,RAP1A,TJP2,GSTM3,FLNB,SHROOM3,FRMD6,AR,COL18A1
1		1	46	1130	2	0.002	0.043	GO:0002066	BP	2	columnar/cuboidal epithelial cell development	6	GSK3B,C1GALT1
1		1	22	1130	1	0.001	0.045	GO:0002068	BP	2	glandular epithelial cell development	7	GSK3B
1		1	51	1130	6	0.005	0.118	GO:0001885	BP	2	endothelial cell development	6	RAPGEF3,ADD1,RAP1A,TJP2,GSTM3,COL18A1
1		1	35	1130	4	0.004	0.114	GO:0061028	BP	2	establishment of endothelial barrier	7	RAPGEF3,ADD1,RAP1A,TJP2
1		1	9	1130	1	0.001	0.111	GO:0090557	BP	2	establishment of endothelial intestinal barrier	8	TJP2
1		1	34	1130	1	0.001	0.029	GO:0001709	BP	2	cell fate determination	4	PRRX1
1		1	143	1130	9	0.008	0.063	GO:0048469	BP	2	cell maturation	4	KDM1A,FARP2,PABPC1L,PPP2R1A,FBXO5,VEGFA,SCLT1,FAM20C,GLDN
1		1	292	1130	24	0.021	0.082	GO:0007059	BP	2	chromosome segregation	3	BRCA1,SMC1A,CDC14B,XPO1,DYNLL1,UBE2I,PPP2R1A,H2AFY,SFPQ,XRCC3,SETDB2,CDK5RAP2,NUMA1,CIAO1,HDAC8,TERF1,NCAPD3,MMS19,PLK1,TRAPPC12,CKAP5,RMI2,RPS27,BAG6
1		1	38	1130	1	0.001	0.026	GO:0019835	BP	2	cytolysis	3	GSDMD
1		1	252	1130	18	0.016	0.071	GO:0098813	BP	2	nuclear chromosome segregation	4	SMC1A,CDC14B,XPO1,DYNLL1,PPP2R1A,H2AFY,SFPQ,XRCC3,NUMA1,HDAC8,TERF1,NCAPD3,PLK1,TRAPPC12,CKAP5,RMI2,RPS27,BAG6
1		1	47	1130	2	0.002	0.043	GO:0051310	BP	2	metaphase plate congression	5	NUMA1,TRAPPC12
1		1	237	1130	30	0.027	0.127	GO:0044843	BP	2	cell cycle G1/S phase transition	5	POLA2,BID,PIAS1,POLE2,MCM4,CNOT2,FBXO5,EIF4G1,ORC2,ARID3A,PLAGL1,ANKRD17,PCNA,CCNH,ANXA1,GPNMB,RPS6,PML,RPS27A,CTDSP1,ITGB1,PRMT2,STXBP4,MCM7,UBB,SLFN11,NPM1,CHEK2,RPS27L,TFDP1
1		1	115	1130	14	0.012	0.122	GO:0000910	BP	2	cytokinesis	4	PIK3C3,SH3GLB1,SPTBN1,ANXA11,STAMBP,KIF13A,PKP4,BIN3,SDCCAG3,CENPV,PLK1,PDCD6IP,PRKCE,SVIL
1		1	43	1130	5	0.004	0.116	GO:0061640	BP	2	cytoskeleton-dependent cytokinesis	5	SPTBN1,STAMBP,BIN3,PLK1,PDCD6IP
1		1	225	1130	29	0.026	0.129	GO:0000082	BP	2	G1/S transition of mitotic cell cycle	6	POLA2,BID,PIAS1,POLE2,MCM4,CNOT2,FBXO5,EIF4G1,ORC2,ARID3A,PLAGL1,ANKRD17,PCNA,CCNH,ANXA1,GPNMB,RPS6,PML,RPS27A,CTDSP1,ITGB1,PRMT2,MCM7,UBB,SLFN11,NPM1,CHEK2,RPS27L,TFDP1
1		1	34	1130	5	0.004	0.147	GO:0000281	BP	2	mitotic cytokinesis	5	SPTBN1,STAMBP,BIN3,PLK1,PDCD6IP
1		1	59	1130	5	0.004	0.085	GO:0051304	BP	2	chromosome separation	4	PPP2R1A,XRCC3,NUMA1,NCAPD3,PLK1
1		1	17	1130	3	0.003	0.176	GO:0032506	BP	2	cytokinetic process	4	ANXA11,BIN3,PDCD6IP
1		1	4	1130	1	0.001	0.25	GO:1902410	BP	2	mitotic cytokinetic process	5	BIN3
1		1	33	1130	4	0.004	0.121	GO:0051653	BP	2	spindle localization	4	MAP4,ARHGEF2,CDK5RAP2,NUMA1
1		1	2	1130	1	0.001	0.5	GO:0043335	BP	2	protein unfolding	3	HSP90AA1
1		1	1	1130	1	0.001	1	GO:0034337	BP	2	RNA folding	3	FAM129B
1		1	5527	1130	376	0.333	0.068	GO:0007154	BP	2	cell communication	3	HECW1,ALS2,FKBP4,KDM1A,LAMP2,FARP2,RHBDF1,SPAG9,RHOBTB2,NISCH,TSPAN9,DCN,PPP5C,BRCA1,BID,WWTR1,NR1H3,CD44,GRN,PIAS1,APBA2,TRIO,CLEC16A,ZFYVE16,RAI14,WWC3,CC2D2A,EIF2AK2,IL17RB,SEC61A1,YBX3,GPC1,RFXANK,SEC61A2,RASSF1,MAST4,NEDD4,MNT,ATP2B1,ATP6AP1,SREBF1,EVC,DERL2,MGLL,ENO1,PLD1,FBLN1,PIK3C3,PPP2R5C,VDAC3,RAPGEF3,DNM2,RABL2B,HSP90AA1,UBA5,HSPB11,DLG3,GSK3B,CYLD,CTTN,SH3BP2,ADD1,GNAS,DYNLL1,RPLP0,P…
1		1	36	1130	1	0.001	0.028	GO:0045103	BP	2	intermediate filament-based process	3	DST
1		1	201	1130	23	0.02	0.114	GO:0006457	BP	2	protein folding	3	FKBP4,HSP90AA1,DNAJB11,SH3GLB1,PSMC1,SNRNP70,FKBP8,CRYAB,CHORDC1,NKTR,ATF6,SIL1,FKBP9,MKKS,DNAJA4,RPS27A,SACS,TMX3,ENGASE,UBB,PPID,HSPA14,DNAJC19
1		1	31	1130	3	0.003	0.097	GO:0006458	BP	2	'de novo' protein folding	4	SH3GLB1,MKKS,HSPA14
1		1	16	1130	1	0.001	0.062	GO:0051084	BP	2	'de novo' posttranslational protein folding	5	SH3GLB1
1		1	2	1130	1	0.001	0.5	GO:0051083	BP	2	'de novo' cotranslational protein folding	5	HSPA14
1		1	56	1130	6	0.005	0.107	GO:0061077	BP	2	chaperone-mediated protein folding	4	FKBP4,FKBP8,CHORDC1,FKBP9,MKKS,PPID
1		1	22	1130	3	0.003	0.136	GO:0042026	BP	2	protein refolding	4	HSP90AA1,SNRNP70,DNAJA4
1		1	6148	1130	460	0.407	0.075	GO:0051716	BP	2	cellular response to stimulus	3	HECW1,ALS2,FKBP4,KDM1A,UPF1,LAMP2,FARP2,RHBDF1,SPAG9,RHOBTB2,REV3L,POMT2,NISCH,TSPAN9,DCN,PPP5C,BRCA1,ERCC1,SLC30A9,BID,WWTR1,AQR,NR1H3,CD44,GRN,PIAS1,BOD1L1,TRIO,CLEC16A,ZFYVE16,RAI14,TDP1,WWC3,HDAC9,CC2D2A,JKAMP,EIF2AK2,IL17RB,SEC61A1,YBX3,GPC1,RFXANK,MYLK,SEC61A2,PFKP,TP53BP1,RASSF1,MAST4,NEDD4,MNT,ATP2B1,ATP6AP1,SREBF1,SMC1A,EVC,DERL2,MGLL,ENO1,PLD1,UNG,FBLN1,PIK3C3,PPP2R5C,RAPGEF3,DNM2,RABL2…
1		1	264	1130	27	0.024	0.102	GO:0104004	BP	2	cellular response to environmental stimulus	4	KDM1A,ERCC1,YBX3,MYLK,TP53BP1,NEDD4,DNM2,YY1,MAPK3,N4BP1,AKT2,MAPK8,CRYAB,ARHGEF2,GRK4,HABP4,PCNA,TANK,PTPRK,IFI16,SPIDR,USP47,PPID,HRAS,CIITA,NPM1,CHEK2
1		1	264	1130	27	0.024	0.102	GO:0071214	BP	2	cellular response to abiotic stimulus	5	KDM1A,ERCC1,YBX3,MYLK,TP53BP1,NEDD4,DNM2,YY1,MAPK3,N4BP1,AKT2,MAPK8,CRYAB,ARHGEF2,GRK4,HABP4,PCNA,TANK,PTPRK,IFI16,SPIDR,USP47,PPID,HRAS,CIITA,NPM1,CHEK2
1		1	12	1130	1	0.001	0.083	GO:0071257	BP	2	cellular response to electrical stimulus	6	CIITA
1		1	146	1130	20	0.018	0.137	GO:0071478	BP	2	cellular response to radiation	6	KDM1A,ERCC1,TP53BP1,NEDD4,DNM2,YY1,N4BP1,AKT2,CRYAB,GRK4,PCNA,TANK,PTPRK,IFI16,SPIDR,USP47,PPID,HRAS,NPM1,CHEK2
1		1	92	1130	12	0.011	0.13	GO:0071482	BP	2	cellular response to light stimulus	7	KDM1A,ERCC1,NEDD4,YY1,N4BP1,AKT2,GRK4,PCNA,PTPRK,USP47,PPID,NPM1
1		1	2	1130	1	0.001	0.5	GO:0071484	BP	2	cellular response to light intensity	8	AKT2
1		1	1	1130	1	0.001	1	GO:0071486	BP	2	cellular response to high light intensity	9	AKT2
1		1	59	1130	10	0.009	0.169	GO:0034644	BP	2	cellular response to UV	8	KDM1A,ERCC1,NEDD4,YY1,N4BP1,PCNA,PTPRK,USP47,PPID,NPM1
1		1	2	1130	1	0.001	0.5	GO:0071492	BP	2	cellular response to UV-A	9	PPID
1		1	60	1130	9	0.008	0.15	GO:0071479	BP	2	cellular response to ionizing radiation	7	KDM1A,TP53BP1,DNM2,CRYAB,TANK,IFI16,SPIDR,HRAS,CHEK2
1		1	23	1130	4	0.004	0.174	GO:0071480	BP	2	cellular response to gamma radiation	8	KDM1A,CRYAB,HRAS,CHEK2
1		1	13	1130	2	0.002	0.154	GO:0071481	BP	2	cellular response to X-ray	8	TP53BP1,DNM2
1		1	70	1130	3	0.003	0.043	GO:0071260	BP	2	cellular response to mechanical stimulus	6	MAPK3,MAPK8,HABP4
1		1	2533	1130	219	0.194	0.086	GO:0070887	BP	2	cellular response to chemical stimulus	4	FKBP4,KDM1A,UPF1,POMT2,DCN,PPP5C,BRCA1,NR1H3,CD44,PIAS1,ZFYVE16,HDAC9,EIF2AK2,IL17RB,SEC61A1,YBX3,GPC1,SEC61A2,PFKP,NEDD4,ATP2B1,ATP6AP1,SREBF1,DERL2,ENO1,RAPGEF3,DNM2,UBA5,NFE2L1,GSK3B,CYLD,ADD1,GNAS,RPLP0,PXN,FUS,TFAP4,DNAJB11,TXNL1,PTGS1,HNRNPM,POLR2E,PPM1F,LGALS1,MICALL1,RBFOX2,SYNGR1,TNRC6B,PPM1A,SRSF5,PSMC1,YY1,PSMA7,STK24,MAPK3,ZNF423,UBE2I,BFAR,IL21R,SNRNP70,PIH1D1,AKT2,FKBP8,PCOLCE,MAPK8…
1		1	542	1130	39	0.035	0.072	GO:1901699	BP	2	cellular response to nitrogen compound	5	KDM1A,BRCA1,HDAC9,ATP6AP1,SREBF1,RAPGEF3,DNM2,GNAS,PXN,SRSF5,MAPK3,AKT2,HDAC5,RAP1A,ARHGEF2,ATP6V0B,TNFSF4,LRP1,LPIN1,FLOT1,HNRNPD,NCOR1,PHIP,ZEB1,LAMTOR1,ADCY9,CAPN2,SPIDR,FBN1,STXBP4,RAB31,COL3A1,CIITA,CHRM2,NPM1,SP1,PRKAR1B,NCOR2,MBD5
1		1	16	1130	2	0.002	0.125	GO:1902170	BP	2	cellular response to reactive nitrogen species	6	DNM2,HNRNPD
1		1	57	1130	4	0.004	0.07	GO:0071242	BP	2	cellular response to ammonium ion	6	DNM2,MAPK3,HNRNPD,CHRM2
1		1	178	1130	15	0.013	0.084	GO:0071229	BP	2	cellular response to acid chemical	5	SREBF1,GNAS,SNRNP70,PTK7,TNFSF4,SERPINF1,HNRNPD,ZEB1,LAMTOR1,AKR1C2,CAPN2,COL3A1,PRKCE,TBX1,AKR1C1
1		1	889	1130	72	0.064	0.081	GO:1901701	BP	2	cellular response to oxygen-containing compound	5	KDM1A,UPF1,PPP5C,BRCA1,NR1H3,HDAC9,ATP2B1,ATP6AP1,SREBF1,RAPGEF3,DNM2,GNAS,PXN,TFAP4,LGALS1,SRSF5,MAPK3,SNRNP70,PIH1D1,AKT2,MAPK8,PPP3CB,HDAC5,RWDD1,SOD2,PTK7,SLC29A1,STK25,RAP1A,ARHGEF2,ATP6V0B,TNFSF4,ENY2,LRP1,TRPM4,SERPINF1,PCNA,LPIN1,ANXA1,TRA2B,ARRB1,HNRNPD,FBLN5,TPM1,MPC2,PHIP,ZEB1,LAMTOR1,AKR1C2,PTPRK,SPON2,ADCY9,CAPN2,SPIDR,FBN1,STXBP4,RAB31,COL3A1,AR,PRKCE,CHRM2,ERCC6L2,GAS6,CHEK2,TBX1,S…
1		1	79	1130	9	0.008	0.114	GO:1901655	BP	2	cellular response to ketone	6	ATP2B1,GNAS,TFAP4,RWDD1,TNFSF4,SERPINF1,AR,PRKCE,SMYD3
1		1	20	1130	1	0.001	0.05	GO:1905145	BP	2	cellular response to acetylcholine	6	CHRM2
1		1	65	1130	6	0.005	0.092	GO:0035690	BP	2	cellular response to drug	5	PPM1F,PPP3CB,UMPS,RAP1A,GAS6,CHEK2
1		1	81	1130	7	0.006	0.086	GO:0071466	BP	2	cellular response to xenobiotic stimulus	5	PTGS1,CRYZ,GSTM3,GSTO1,CMBL,MCM7,AKR1C1
1		1	158	1130	14	0.012	0.089	GO:0071241	BP	2	cellular response to inorganic substance	5	PPP5C,DNM2,ADD1,FUS,MAPK3,MAPK8,TNFSF4,SERPINF1,SLC41A1,HNRNPD,ITPKB,SPIDR,LIG4,SCN5A
1		1	135	1130	10	0.009	0.074	GO:0071248	BP	2	cellular response to metal ion	6	PPP5C,ADD1,FUS,MAPK3,MAPK8,SERPINF1,SLC41A1,ITPKB,LIG4,SCN5A
1		1	3	1130	1	0.001	0.333	GO:0071279	BP	2	cellular response to cobalt ion	7	SERPINF1
1		1	50	1130	4	0.004	0.08	GO:0071277	BP	2	cellular response to calcium ion	7	ADD1,FUS,ITPKB,SCN5A
1		1	27	1130	3	0.003	0.111	GO:0071276	BP	2	cellular response to cadmium ion	7	PPP5C,MAPK3,MAPK8
1		1	6	1130	1	0.001	0.167	GO:0071286	BP	2	cellular response to magnesium ion	7	SLC41A1
1		1	10	1130	1	0.001	0.1	GO:0071285	BP	2	cellular response to lithium ion	7	LIG4
1		1	8	1130	1	0.001	0.125	GO:0072711	BP	2	cellular response to hydroxyurea	6	SPIDR
1		1	1	1130	1	0.001	1	GO:0071245	BP	2	cellular response to carbon monoxide	6	DNM2
1		1	1	1130	1	0.001	1	GO:0035714	BP	2	cellular response to nitrogen dioxide	6	TNFSF4
1		1	2130	1130	188	0.166	0.088	GO:0071310	BP	2	cellular response to organic substance	5	FKBP4,KDM1A,UPF1,POMT2,DCN,PPP5C,BRCA1,NR1H3,CD44,PIAS1,ZFYVE16,HDAC9,EIF2AK2,IL17RB,SEC61A1,YBX3,GPC1,SEC61A2,PFKP,NEDD4,ATP2B1,ATP6AP1,SREBF1,DERL2,RAPGEF3,DNM2,UBA5,GSK3B,CYLD,ADD1,GNAS,RPLP0,PXN,TFAP4,DNAJB11,HNRNPM,POLR2E,LGALS1,MICALL1,RBFOX2,SYNGR1,TNRC6B,PPM1A,SRSF5,PSMC1,YY1,PSMA7,MAPK3,ZNF423,UBE2I,BFAR,IL21R,SNRNP70,PIH1D1,AKT2,FKBP8,PCOLCE,MAPK8,PPP3CB,PSMD3,PFN1,HDAC5,SMURF2,UBE2D3,M…
1		1	56	1130	6	0.005	0.107	GO:0097306	BP	2	cellular response to alcohol	6	BRCA1,GNAS,SOD2,TNFSF4,SPIDR,PRKCE
1		1	14	1130	2	0.002	0.143	GO:0071361	BP	2	cellular response to ethanol	7	SOD2,PRKCE
1		1	820	1130	69	0.061	0.084	GO:0071345	BP	2	cellular response to cytokine stimulus	6	UPF1,DCN,BRCA1,NR1H3,CD44,PIAS1,IL17RB,YBX3,PFKP,GSK3B,CYLD,RPLP0,SYNGR1,TNRC6B,PSMC1,YY1,PSMA7,MAPK3,IL21R,SNRNP70,PCOLCE,PSMD3,MADD,OAS3,OAS2,GAPDH,SOD2,TRIM38,FGF1,DPYSL3,KDM3A,IL1R1,SRSF7,ARHGEF2,TNFSF4,TJP2,MAPKAP1,MKKS,SLC27A1,SNRPA1,PODNL1,TANK,PSMB7,THBS1,DUOX2,PML,NLRC5,PSMA5,RPS27A,OSMR,GSTO1,ADAMTS12,NRG1,PSMC2,PSMD6,TNFRSF11B,MLST8,LIMS1,UBB,CIITA,ANXA2,GAS6,SLIT3,UBE2G2,FLRT2,PSMD12,…
1		1	49	1130	5	0.004	0.102	GO:0071349	BP	2	cellular response to interleukin-12	7	RPLP0,SOD2,SNRPA1,GSTO1,ANXA2
1		1	76	1130	6	0.005	0.079	GO:0071347	BP	2	cellular response to interleukin-1	7	UPF1,YY1,MAPK3,IL1R1,TANK,ADAMTS12
1		1	84	1130	5	0.004	0.06	GO:0098761	BP	2	cellular response to interleukin-7	7	TNRC6B,FGF1,MAPKAP1,NRG1,MLST8
1		1	88	1130	6	0.005	0.068	GO:1990830	BP	2	cellular response to leukemia inhibitory factor	7	PFKP,SYNGR1,PCOLCE,KDM3A,SRSF7,PML
1		1	4	1130	1	0.001	0.25	GO:0036016	BP	2	cellular response to interleukin-3	7	GSK3B
1		1	13	1130	1	0.001	0.077	GO:0035458	BP	2	cellular response to interferon-beta	7	UBE2G2
1		1	7	1130	1	0.001	0.143	GO:0035457	BP	2	cellular response to interferon-alpha	7	GAS6
1		1	9	1130	1	0.001	0.111	GO:0097398	BP	2	cellular response to interleukin-17	7	IL17RB
1		1	28	1130	1	0.001	0.036	GO:0071353	BP	2	cellular response to interleukin-4	7	PML
1		1	239	1130	26	0.023	0.109	GO:0071356	BP	2	cellular response to tumor necrosis factor	7	BRCA1,YBX3,CYLD,PSMC1,PSMA7,SNRNP70,PSMD3,MADD,ARHGEF2,TNFSF4,TJP2,TANK,PSMB7,THBS1,PSMA5,RPS27A,ADAMTS12,PSMC2,PSMD6,TNFRSF11B,LIMS1,UBB,GAS6,PSMD12,SGMS1,IKBKG
1		1	501	1130	37	0.033	0.074	GO:0071407	BP	2	cellular response to organic cyclic compound	6	FKBP4,KDM1A,PPP5C,BRCA1,NR1H3,PIAS1,NEDD4,ATP2B1,RAPGEF3,DNM2,UBA5,GNAS,TFAP4,LGALS1,RBFOX2,MAPK3,UBE2I,CNOT2,RWDD1,UBE3A,KDM3A,RAP1A,HDAC1,SERPINF1,ANXA1,FLOT1,HNRNPD,NCOR1,PRMT2,SPIDR,BTRC,AR,CIITA,NPM1,CHEK2,SMYD3,NCOR2
1		1	53	1130	5	0.004	0.094	GO:0071359	BP	2	cellular response to dsRNA	7	FLOT1,NCOR1,CIITA,NPM1,NCOR2
1		1	14	1130	2	0.002	0.143	GO:0071360	BP	2	cellular response to exogenous dsRNA	8	FLOT1,CIITA
1		1	1	1130	1	0.001	1	GO:1903926	BP	2	cellular response to bisphenol A	7	CHEK2
1		1	562	1130	60	0.053	0.107	GO:0071363	BP	2	cellular response to growth factor stimulus	6	DCN,CD44,ZFYVE16,GPC1,NEDD4,DNM2,PXN,HNRNPM,POLR2E,MICALL1,RBFOX2,PPM1A,MAPK3,ZNF423,SNRNP70,FKBP8,PFN1,SMURF2,UBE2D3,ZNF451,WASF1,DUSP22,VEGFA,FGF1,UBE3A,EPB41L5,RAP1A,ITGB1BP1,CAT,TWIST1,KIDINS220,USP15,FAM129B,NUMA1,THBS1,SMAD6,PML,RPS27A,CASK,PARD3,ZEB1,FEZ1,ADAMTS12,TIAL1,PTPRK,ZFYVE27,EEF1A1,RPL8,FSTL1,FBN1,MCM7,COL3A1,HNRNPH1,LIMS1,UBB,FAM20C,GAS6,CCBE1,TBX1,FLRT2
1		1	40	1130	5	0.004	0.125	GO:0035924	BP	2	cellular response to vascular endothelial growth factor stimulus	7	DCN,VEGFA,ITGB1BP1,ADAMTS12,CCBE1
1		1	13	1130	1	0.001	0.077	GO:0035729	BP	2	cellular response to hepatocyte growth factor stimulus	7	ADAMTS12
1		1	35	1130	2	0.002	0.057	GO:0071364	BP	2	cellular response to epidermal growth factor stimulus	7	EEF1A1,MCM7
1		1	193	1130	20	0.018	0.104	GO:0071560	BP	2	cellular response to transforming growth factor beta stimulus	7	DNM2,PXN,PPM1A,SNRNP70,SMURF2,ZNF451,DUSP22,EPB41L5,USP15,THBS1,SMAD6,PML,RPS27A,PARD3,ZEB1,PTPRK,FBN1,COL3A1,LIMS1,UBB
1		1	146	1130	13	0.012	0.089	GO:0071773	BP	2	cellular response to BMP stimulus	7	ZFYVE16,PPM1A,MAPK3,ZNF423,FKBP8,SMURF2,UBE2D3,USP15,NUMA1,SMAD6,ADAMTS12,FSTL1,FBN1
1		1	39	1130	6	0.005	0.154	GO:1990090	BP	2	cellular response to nerve growth factor stimulus	7	MICALL1,WASF1,UBE3A,RAP1A,KIDINS220,RPL8
1		1	7	1130	2	0.002	0.286	GO:1990416	BP	2	cellular response to brain-derived neurotrophic factor stimulus	8	WASF1,UBE3A
1		1	125	1130	16	0.014	0.128	GO:0044344	BP	2	cellular response to fibroblast growth factor stimulus	7	CD44,GPC1,HNRNPM,POLR2E,RBFOX2,MAPK3,FGF1,ITGB1BP1,THBS1,RPS27A,TIAL1,HNRNPH1,UBB,FAM20C,TBX1,FLRT2
1		1	498	1130	36	0.032	0.072	GO:0071396	BP	2	cellular response to lipid	6	FKBP4,UPF1,PPP5C,BRCA1,NR1H3,PIAS1,NEDD4,ATP2B1,SREBF1,UBA5,GNAS,TFAP4,RBFOX2,MAPK3,UBE2I,SNRNP70,MAPK8,HDAC5,CNOT2,RWDD1,PTK7,UBE3A,KDM3A,HDAC1,TNFSF4,SERPINF1,ANXA1,HNRNPD,AKR1C2,SPON2,PRMT2,AR,PRKCE,TBX1,SMYD3,SGMS1
1		1	50	1130	5	0.004	0.1	GO:0071398	BP	2	cellular response to fatty acid	7	SREBF1,GNAS,TNFSF4,AKR1C2,PRKCE
1		1	32	1130	1	0.001	0.031	GO:0071392	BP	2	cellular response to estradiol stimulus	7	HNRNPD
1		1	62	1130	4	0.004	0.065	GO:0071300	BP	2	cellular response to retinoic acid	7	SNRNP70,PTK7,SERPINF1,TBX1
1		1	9	1130	2	0.002	0.222	GO:0071394	BP	2	cellular response to testosterone stimulus	7	RWDD1,AR
1		1	558	1130	48	0.042	0.086	GO:0032870	BP	2	cellular response to hormone stimulus	6	FKBP4,PPP5C,BRCA1,NR1H3,PIAS1,HDAC9,NEDD4,ATP2B1,ATP6AP1,SREBF1,UBA5,GNAS,PXN,TFAP4,RBFOX2,SRSF5,MAPK3,UBE2I,AKT2,HDAC5,CNOT2,RWDD1,UBE3A,KDM3A,HDAC1,ATP6V0B,TNFSF4,MKKS,SLC27A1,SERPINF1,LPIN1,ANXA1,PRCP,PHIP,AKR1C2,PRMT2,ADCY9,FBN1,STXBP4,RAB31,AR,PRKCE,SLIT3,SMYD3,SP1,AKR1C1,PRKAR1B,MBD5
1		1	16	1130	1	0.001	0.062	GO:0044320	BP	2	cellular response to leptin stimulus	7	MKKS
1		1	221	1130	21	0.019	0.095	GO:0071383	BP	2	cellular response to steroid hormone stimulus	7	FKBP4,PPP5C,BRCA1,NR1H3,PIAS1,NEDD4,ATP2B1,UBA5,TFAP4,RBFOX2,UBE2I,CNOT2,RWDD1,UBE3A,KDM3A,HDAC1,SERPINF1,ANXA1,PRMT2,AR,SMYD3
1		1	53	1130	5	0.004	0.094	GO:0071384	BP	2	cellular response to corticosteroid stimulus	8	ATP2B1,TFAP4,SERPINF1,ANXA1,SMYD3
1		1	6	1130	1	0.001	0.167	GO:0071389	BP	2	cellular response to mineralocorticoid stimulus	9	ATP2B1
1		1	51	1130	5	0.004	0.098	GO:0071385	BP	2	cellular response to glucocorticoid stimulus	9	ATP2B1,TFAP4,SERPINF1,ANXA1,SMYD3
1		1	28	1130	3	0.003	0.107	GO:0071549	BP	2	cellular response to dexamethasone stimulus	10	TFAP4,SERPINF1,SMYD3
1		1	3	1130	1	0.001	0.333	GO:0071386	BP	2	cellular response to corticosterone stimulus	10	ATP2B1
1		1	3	1130	2	0.002	0.667	GO:0071395	BP	2	cellular response to jasmonic acid stimulus	7	AKR1C2,AKR1C1
1		1	21	1130	4	0.004	0.19	GO:0071379	BP	2	cellular response to prostaglandin stimulus	7	GNAS,TNFSF4,AKR1C2,PRKCE
1		1	4	1130	1	0.001	0.25	GO:0071799	BP	2	cellular response to prostaglandin D stimulus	8	AKR1C2
1		1	17	1130	3	0.003	0.176	GO:0071380	BP	2	cellular response to prostaglandin E stimulus	8	GNAS,TNFSF4,PRKCE
1		1	121	1130	14	0.012	0.116	GO:0071322	BP	2	cellular response to carbohydrate stimulus	6	LGALS1,PIH1D1,PPP3CB,SLC29A1,RAP1A,ENY2,TRPM4,SERPINF1,TRA2B,ARRB1,MPC2,STXBP4,PRKCE,GAS6
1		1	114	1130	14	0.012	0.123	GO:0071326	BP	2	cellular response to monosaccharide stimulus	7	LGALS1,PIH1D1,PPP3CB,SLC29A1,RAP1A,ENY2,TRPM4,SERPINF1,TRA2B,ARRB1,MPC2,STXBP4,PRKCE,GAS6
1		1	113	1130	14	0.012	0.124	GO:0071331	BP	2	cellular response to hexose stimulus	8	LGALS1,PIH1D1,PPP3CB,SLC29A1,RAP1A,ENY2,TRPM4,SERPINF1,TRA2B,ARRB1,MPC2,STXBP4,PRKCE,GAS6
1		1	459	1130	32	0.028	0.07	GO:0071417	BP	2	cellular response to organonitrogen compound	6	KDM1A,BRCA1,HDAC9,ATP6AP1,SREBF1,RAPGEF3,DNM2,GNAS,PXN,SRSF5,MAPK3,AKT2,HDAC5,RAP1A,ARHGEF2,ATP6V0B,LRP1,LPIN1,HNRNPD,PHIP,ZEB1,LAMTOR1,ADCY9,CAPN2,SPIDR,FBN1,STXBP4,RAB31,COL3A1,SP1,PRKAR1B,MBD5
1		1	34	1130	3	0.003	0.088	GO:0071868	BP	2	cellular response to monoamine stimulus	7	DNM2,GNAS,MAPK3
1		1	34	1130	3	0.003	0.088	GO:0071870	BP	2	cellular response to catecholamine stimulus	8	DNM2,GNAS,MAPK3
1		1	13	1130	2	0.002	0.154	GO:1903351	BP	2	cellular response to dopamine	9	DNM2,MAPK3
1		1	31	1130	1	0.001	0.032	GO:0071312	BP	2	cellular response to alkaloid	7	SPIDR
1		1	4	1130	1	0.001	0.25	GO:0072757	BP	2	cellular response to camptothecin	8	SPIDR
1		1	294	1130	21	0.019	0.071	GO:1901653	BP	2	cellular response to peptide	7	HDAC9,ATP6AP1,SREBF1,GNAS,PXN,SRSF5,MAPK3,AKT2,HDAC5,ARHGEF2,ATP6V0B,LRP1,LPIN1,PHIP,ADCY9,FBN1,STXBP4,RAB31,SP1,PRKAR1B,MBD5
1		1	13	1130	1	0.001	0.077	GO:1904646	BP	2	cellular response to amyloid-beta	8	LRP1
1		1	5	1130	1	0.001	0.2	GO:0071225	BP	2	cellular response to muramyl dipeptide	8	ARHGEF2
1		1	261	1130	19	0.017	0.073	GO:0071375	BP	2	cellular response to peptide hormone stimulus	8	HDAC9,ATP6AP1,SREBF1,GNAS,PXN,SRSF5,MAPK3,AKT2,HDAC5,ATP6V0B,LPIN1,PHIP,ADCY9,FBN1,STXBP4,RAB31,SP1,PRKAR1B,MBD5
1		1	8	1130	1	0.001	0.125	GO:1990314	BP	2	cellular response to insulin-like growth factor stimulus	9	FBN1
1		1	20	1130	3	0.003	0.15	GO:0071378	BP	2	cellular response to growth hormone stimulus	9	PXN,MAPK3,MBD5
1		1	37	1130	3	0.003	0.081	GO:0071377	BP	2	cellular response to glucagon stimulus	9	GNAS,ADCY9,PRKAR1B
1		1	168	1130	12	0.011	0.071	GO:0032869	BP	2	cellular response to insulin stimulus	9	HDAC9,ATP6AP1,SREBF1,SRSF5,AKT2,HDAC5,ATP6V0B,LPIN1,PHIP,STXBP4,RAB31,SP1
1		1	17	1130	1	0.001	0.059	GO:0044381	BP	2	glucose import in response to insulin stimulus	10	AKT2
1		1	1	1130	1	0.001	1	GO:1904586	BP	2	cellular response to putrescine	7	HNRNPD
1		1	56	1130	5	0.004	0.089	GO:0071230	BP	2	cellular response to amino acid stimulus	7	HNRNPD,ZEB1,LAMTOR1,CAPN2,COL3A1
1		1	48	1130	3	0.003	0.062	GO:0071320	BP	2	cellular response to cAMP	7	KDM1A,RAPGEF3,RAP1A
1		1	4	1130	1	0.001	0.25	GO:0071681	BP	2	cellular response to indole-3-methanol	7	BRCA1
1		1	15	1130	1	0.001	0.067	GO:0071243	BP	2	cellular response to arsenic-containing substance	5	GSTO1
1		1	187	1130	19	0.017	0.102	GO:0071453	BP	2	cellular response to oxygen levels	5	ATP6AP1,ENO1,PSMC1,PSMA7,PSMD3,UBE2D3,VEGFA,SLC29A1,TWIST1,PSMB7,NPEPPS,PSMA5,RPS27A,LMNA,PSMC2,PSMD6,UBB,PRKCE,PSMD12
1		1	172	1130	18	0.016	0.105	GO:0036294	BP	2	cellular response to decreased oxygen levels	6	ENO1,PSMC1,PSMA7,PSMD3,UBE2D3,VEGFA,SLC29A1,TWIST1,PSMB7,NPEPPS,PSMA5,RPS27A,LMNA,PSMC2,PSMD6,UBB,PRKCE,PSMD12
1		1	13	1130	1	0.001	0.077	GO:0036295	BP	2	cellular response to increased oxygen levels	6	ATP6AP1
1		1	169	1130	12	0.011	0.071	GO:0071216	BP	2	cellular response to biotic stimulus	4	UPF1,NR1H3,SMC1A,GSK3B,MAPK3,MAPK8,HDAC5,TNFSF4,TMCO1,SPON2,PRKCE,SGMS1
1		1	7	1130	1	0.001	0.143	GO:0072396	BP	2	response to cell cycle checkpoint signaling	5	SMC1A
1		1	7	1130	1	0.001	0.143	GO:0072402	BP	2	response to DNA integrity checkpoint signaling	6	SMC1A
1		1	7	1130	1	0.001	0.143	GO:0072423	BP	2	response to DNA damage checkpoint signaling	7	SMC1A
1		1	149	1130	9	0.008	0.06	GO:0071219	BP	2	cellular response to molecule of bacterial origin	5	UPF1,NR1H3,MAPK3,MAPK8,HDAC5,TNFSF4,SPON2,PRKCE,SGMS1
1		1	145	1130	9	0.008	0.062	GO:0071222	BP	2	cellular response to lipopolysaccharide	6	UPF1,NR1H3,MAPK3,MAPK8,HDAC5,TNFSF4,SPON2,PRKCE,SGMS1
1		1	20	1130	2	0.002	0.1	GO:0071402	BP	2	cellular response to lipoprotein particle stimulus	4	CD81,ITGB1
1		1	14	1130	2	0.002	0.143	GO:0071404	BP	2	cellular response to low-density lipoprotein particle stimulus	5	CD81,ITGB1
1		1	8	1130	1	0.001	0.125	GO:0071501	BP	2	cellular response to sterol depletion	5	LMNA
1		1	32	1130	4	0.004	0.125	GO:0042769	BP	2	DNA damage response, detection of DNA damage	6	PCNA,RPS27A,UBB,MRPS11
1		1	234	1130	27	0.024	0.115	GO:0034976	BP	2	response to endoplasmic reticulum stress	5	POMT2,JKAMP,EIF2AK2,SEC61A1,SEC61A2,DERL2,UBA5,GSK3B,ADD1,DNAJB11,PSMC1,BFAR,FAF2,ATF6,FLOT1,THBS1,PML,TMCO1,UBE2J2,LMNA,PSMC2,ANKZF1,TMX3,ATP2A2,UBE2G2,SVIP,BAG6
1		1	2	1130	1	0.001	0.5	GO:0061857	BP	2	endoplasmic reticulum stress-induced pre-emptive quality control	6	BAG6
1		1	17	1130	1	0.001	0.059	GO:0098780	BP	2	response to mitochondrial depolarisation	5	OPTN
1		1	99	1130	12	0.011	0.121	GO:0034605	BP	2	cellular response to heat	5	FKBP4,HSP90AA1,GSK3B,AAAS,MAPK3,CRYAB,CHORDC1,FGF1,THBS1,CCAR2,MLST8,HSBP1
1		1	235	1130	24	0.021	0.102	GO:0034599	BP	2	cellular response to oxidative stress	5	PPP5C,DNM2,NFE2L1,PXN,TXNL1,STK24,MAPK3,MAPK8,RWDD1,SOD2,STK25,SFPQ,PYROXD1,CAT,PCNA,ANXA1,HNRNPD,FBLN5,TPM1,PML,PTPRK,ATP2A2,ERCC6L2,SZT2
1		1	64	1130	5	0.004	0.078	GO:0036473	BP	2	cell death in response to oxidative stress	6	STK24,SOD2,STK25,SFPQ,PML
1		1	129	1130	15	0.013	0.116	GO:0034614	BP	2	cellular response to reactive oxygen species	6	PPP5C,DNM2,PXN,MAPK3,MAPK8,SOD2,STK25,PCNA,ANXA1,HNRNPD,FBLN5,TPM1,PTPRK,ERCC6L2,SZT2
1		1	23	1130	3	0.003	0.13	GO:0071450	BP	2	cellular response to oxygen radical	7	SOD2,FBLN5,SZT2
1		1	23	1130	3	0.003	0.13	GO:0071451	BP	2	cellular response to superoxide	8	SOD2,FBLN5,SZT2
1		1	11	1130	1	0.001	0.091	GO:0097468	BP	2	programmed cell death in response to reactive oxygen species	7	STK25
1		1	70	1130	4	0.004	0.057	GO:0070301	BP	2	cellular response to hydrogen peroxide	7	PPP5C,STK25,PCNA,ANXA1
1		1	22	1130	1	0.001	0.045	GO:0036474	BP	2	cell death in response to hydrogen peroxide	8	STK25
1		1	11	1130	1	0.001	0.091	GO:0010421	BP	2	hydrogen peroxide-mediated programmed cell death	9	STK25
1		1	13	1130	2	0.002	0.154	GO:0071732	BP	2	cellular response to nitric oxide	7	DNM2,HNRNPD
1		1	7	1130	1	0.001	0.143	GO:0070417	BP	2	cellular response to cold	5	RNF34
1		1	28	1130	3	0.003	0.107	GO:0071470	BP	2	cellular response to osmotic stress	5	YBX3,MYLK,ARHGEF2
1		1	9	1130	2	0.002	0.222	GO:0071474	BP	2	cellular hyperosmotic response	6	YBX3,ARHGEF2
1		1	7	1130	1	0.001	0.143	GO:0071476	BP	2	cellular hypotonic response	6	MYLK
1		1	52	1130	5	0.004	0.096	GO:0090398	BP	2	cellular senescence	5	BCL6,TWIST1,TBX3,PML,HRAS
1		1	131	1130	13	0.012	0.099	GO:0035967	BP	2	cellular response to topologically incorrect protein	5	POMT2,EIF2AK2,SEC61A1,SEC61A2,DERL2,ADD1,DNAJB11,BFAR,ATF6,OPTN,LMNA,ANKZF1,BAG6
1		1	115	1130	10	0.009	0.087	GO:0034620	BP	2	cellular response to unfolded protein	6	EIF2AK2,SEC61A1,SEC61A2,DERL2,ADD1,DNAJB11,BFAR,ATF6,OPTN,LMNA
1		1	21	1130	3	0.003	0.143	GO:0071218	BP	2	cellular response to misfolded protein	6	POMT2,ANKZF1,BAG6
1		1	165	1130	18	0.016	0.109	GO:0071456	BP	2	cellular response to hypoxia	5	ENO1,PSMC1,PSMA7,PSMD3,UBE2D3,VEGFA,SLC29A1,TWIST1,PSMB7,NPEPPS,PSMA5,RPS27A,LMNA,PSMC2,PSMD6,UBB,PRKCE,PSMD12
1		1	199	1130	18	0.016	0.09	GO:0031668	BP	2	cellular response to extracellular stimulus	4	LAMP2,CLEC16A,EIF2AK2,ATP2B1,SREBF1,PIK3C3,SH3GLB1,STK24,MAPK3,NPRL3,GSDMD,NUDT1,MAPK8,ITFG2,GLUL,IFI16,GAS6,SZT2
1		1	172	1130	16	0.014	0.093	GO:0031669	BP	2	cellular response to nutrient levels	5	LAMP2,CLEC16A,EIF2AK2,ATP2B1,SREBF1,PIK3C3,SH3GLB1,STK24,MAPK3,NPRL3,MAPK8,ITFG2,GLUL,IFI16,GAS6,SZT2
1		1	126	1130	15	0.013	0.119	GO:0009267	BP	2	cellular response to starvation	6	LAMP2,CLEC16A,EIF2AK2,SREBF1,PIK3C3,SH3GLB1,STK24,MAPK3,NPRL3,MAPK8,ITFG2,GLUL,IFI16,GAS6,SZT2
1		1	36	1130	5	0.004	0.139	GO:0042149	BP	2	cellular response to glucose starvation	7	PIK3C3,SH3GLB1,ITFG2,IFI16,SZT2
1		1	41	1130	7	0.006	0.171	GO:0034198	BP	2	cellular response to amino acid starvation	7	EIF2AK2,SH3GLB1,MAPK3,NPRL3,MAPK8,ITFG2,SZT2
1		1	37	1130	2	0.002	0.054	GO:0031670	BP	2	cellular response to nutrient	6	ATP2B1,GAS6
1		1	26	1130	2	0.002	0.077	GO:0071295	BP	2	cellular response to vitamin	7	ATP2B1,GAS6
1		1	2	1130	1	0.001	0.5	GO:0071307	BP	2	cellular response to vitamin K	8	GAS6
1		1	18	1130	1	0.001	0.056	GO:0071305	BP	2	cellular response to vitamin D	8	ATP2B1
1		1	40	1130	5	0.004	0.125	GO:0033059	BP	2	cellular pigmentation	3	HPS4,HPS1,MKKS,KIF13A,SHROOM3
1		1	9	1130	1	0.001	0.111	GO:0043482	BP	2	cellular pigment accumulation	4	SHROOM3
1		1	18	1130	1	0.001	0.056	GO:0051875	BP	2	pigment granule localization	4	MKKS
1		1	17	1130	1	0.001	0.059	GO:0051905	BP	2	establishment of pigment granule localization	5	MKKS
1		1	2	1130	1	0.001	0.5	GO:0051877	BP	2	pigment granule aggregation in cell center	6	MKKS
1		1	17	1130	1	0.001	0.059	GO:0032400	BP	2	melanosome localization	5	MKKS
1		1	16	1130	1	0.001	0.062	GO:0032401	BP	2	establishment of melanosome localization	6	MKKS
1		1	16	1130	1	0.001	0.062	GO:0051904	BP	2	pigment granule transport	5	MKKS
1		1	15	1130	1	0.001	0.067	GO:0032402	BP	2	melanosome transport	6	MKKS
1		1	41	1130	3	0.003	0.073	GO:0044764	BP	2	multi-organism cellular process	3	ANKRD17,NLRX1,GAS6
1		1	14	1130	1	0.001	0.071	GO:0000920	BP	2	cell separation after cytokinesis	3	PDCD6IP
1		1	779	1130	52	0.046	0.067	GO:0019725	BP	2	cellular homeostasis	3	UPF1,LAMP2,POLA2,MCUR1,LETMD1,ATP2B1,ATP6AP1,CYBRD1,ADD1,TXNL1,LGALS1,POLE2,MAPK3,DMXL2,PIH1D1,PPP3CB,SLC29A1,RAP1A,ATP6V0B,FBXL5,ENY2,ORMDL1,TRPM4,SERPINF1,PCNA,SLC41A1,LARGE1,TRA2B,ARRB1,LPAR6,PML,MPC2,TMCO1,RPS27A,SLC30A5,TERF1,GSTO1,MCU,KCNMA1,LETM2,STXBP4,TMX3,FTH1,UBB,PRKCE,GAA,ATP2A2,SLC35G1,ANO6,NPM1,GAS6,HMGB1
1		1	664	1130	39	0.035	0.059	GO:0055082	BP	2	cellular chemical homeostasis	4	MCUR1,LETMD1,ATP2B1,ATP6AP1,CYBRD1,LGALS1,MAPK3,DMXL2,PIH1D1,PPP3CB,SLC29A1,RAP1A,ATP6V0B,FBXL5,ENY2,ORMDL1,TRPM4,SERPINF1,SLC41A1,TRA2B,ARRB1,LPAR6,PML,MPC2,TMCO1,RPS27A,SLC30A5,GSTO1,MCU,KCNMA1,LETM2,STXBP4,FTH1,UBB,PRKCE,ATP2A2,SLC35G1,GAS6,HMGB1
1		1	544	1130	26	0.023	0.048	GO:0006873	BP	2	cellular ion homeostasis	5	MCUR1,LETMD1,ATP2B1,ATP6AP1,CYBRD1,MAPK3,DMXL2,ATP6V0B,FBXL5,TRPM4,SLC41A1,LPAR6,PML,TMCO1,RPS27A,SLC30A5,GSTO1,MCU,KCNMA1,LETM2,FTH1,UBB,PRKCE,ATP2A2,SLC35G1,HMGB1
1		1	530	1130	26	0.023	0.049	GO:0030003	BP	2	cellular cation homeostasis	6	MCUR1,LETMD1,ATP2B1,ATP6AP1,CYBRD1,MAPK3,DMXL2,ATP6V0B,FBXL5,TRPM4,SLC41A1,LPAR6,PML,TMCO1,RPS27A,SLC30A5,GSTO1,MCU,KCNMA1,LETM2,FTH1,UBB,PRKCE,ATP2A2,SLC35G1,HMGB1
1		1	95	1130	4	0.004	0.042	GO:0030004	BP	2	cellular monovalent inorganic cation homeostasis	7	MAPK3,DMXL2,ATP6V0B,KCNMA1
1		1	81	1130	3	0.003	0.037	GO:0030641	BP	2	regulation of cellular pH	8	MAPK3,DMXL2,ATP6V0B
1		1	78	1130	2	0.002	0.026	GO:0051453	BP	2	regulation of intracellular pH	9	DMXL2,ATP6V0B
1		1	43	1130	2	0.002	0.047	GO:0051452	BP	2	intracellular pH reduction	10	DMXL2,ATP6V0B
1		1	16	1130	2	0.002	0.125	GO:0007035	BP	2	vacuolar acidification	11	DMXL2,ATP6V0B
1		1	384	1130	14	0.012	0.036	GO:0072503	BP	2	cellular divalent inorganic cation homeostasis	7	MCUR1,ATP2B1,TRPM4,SLC41A1,LPAR6,PML,TMCO1,SLC30A5,GSTO1,MCU,PRKCE,ATP2A2,SLC35G1,HMGB1
1		1	461	1130	23	0.02	0.05	GO:0006875	BP	2	cellular metal ion homeostasis	7	MCUR1,LETMD1,ATP2B1,ATP6AP1,CYBRD1,FBXL5,TRPM4,SLC41A1,LPAR6,PML,TMCO1,RPS27A,SLC30A5,GSTO1,MCU,KCNMA1,LETM2,FTH1,UBB,PRKCE,ATP2A2,SLC35G1,HMGB1
1		1	89	1130	7	0.006	0.079	GO:0046916	BP	2	cellular transition metal ion homeostasis	8	ATP6AP1,CYBRD1,FBXL5,RPS27A,SLC30A5,FTH1,UBB
1		1	57	1130	6	0.005	0.105	GO:0006879	BP	2	cellular iron ion homeostasis	9	ATP6AP1,CYBRD1,FBXL5,RPS27A,FTH1,UBB
1		1	5	1130	1	0.001	0.2	GO:0097577	BP	2	sequestering of iron ion	10	FTH1
1		1	24	1130	1	0.001	0.042	GO:0006882	BP	2	cellular zinc ion homeostasis	9	SLC30A5
1		1	12	1130	1	0.001	0.083	GO:0032119	BP	2	sequestering of zinc ion	10	SLC30A5
1		1	9	1130	1	0.001	0.111	GO:0030007	BP	2	cellular potassium ion homeostasis	8	KCNMA1
1		1	5	1130	1	0.001	0.2	GO:0010961	BP	2	cellular magnesium ion homeostasis	8	SLC41A1
1		1	361	1130	12	0.011	0.033	GO:0006874	BP	2	cellular calcium ion homeostasis	8	MCUR1,ATP2B1,TRPM4,LPAR6,PML,TMCO1,GSTO1,MCU,PRKCE,ATP2A2,SLC35G1,HMGB1
1		1	21	1130	2	0.002	0.095	GO:0051560	BP	2	mitochondrial calcium ion homeostasis	9	MCUR1,MCU
1		1	10	1130	2	0.002	0.2	GO:0051561	BP	2	positive regulation of mitochondrial calcium ion concentration	10	MCUR1,MCU
1		1	23	1130	3	0.003	0.13	GO:0032469	BP	2	endoplasmic reticulum calcium ion homeostasis	9	PML,TMCO1,ATP2A2
1		1	2	1130	1	0.001	0.5	GO:0032470	BP	2	positive regulation of endoplasmic reticulum calcium ion concentration	10	ATP2A2
1		1	279	1130	8	0.007	0.029	GO:0051480	BP	2	regulation of cytosolic calcium ion concentration	9	ATP2B1,TRPM4,LPAR6,PML,GSTO1,PRKCE,SLC35G1,HMGB1
1		1	248	1130	6	0.005	0.024	GO:0007204	BP	2	positive regulation of cytosolic calcium ion concentration	10	TRPM4,LPAR6,PML,GSTO1,PRKCE,HMGB1
1		1	122	1130	3	0.003	0.025	GO:0060402	BP	2	calcium ion transport into cytosol	11	PML,GSTO1,PRKCE
1		1	104	1130	2	0.002	0.019	GO:0097553	BP	2	calcium ion transmembrane import into cytosol	12	GSTO1,PRKCE
1		1	96	1130	2	0.002	0.021	GO:0051208	BP	2	sequestering of calcium ion	9	GSTO1,PRKCE
1		1	3	1130	1	0.001	0.333	GO:0090156	BP	2	cellular sphingolipid homeostasis	5	ORMDL1
1		1	126	1130	14	0.012	0.111	GO:0001678	BP	2	cellular glucose homeostasis	5	LGALS1,PIH1D1,PPP3CB,SLC29A1,RAP1A,ENY2,TRPM4,SERPINF1,TRA2B,ARRB1,MPC2,STXBP4,PRKCE,GAS6
1		1	110	1130	14	0.012	0.127	GO:0071333	BP	2	cellular response to glucose stimulus	6	LGALS1,PIH1D1,PPP3CB,SLC29A1,RAP1A,ENY2,TRPM4,SERPINF1,TRA2B,ARRB1,MPC2,STXBP4,PRKCE,GAS6
1		1	18	1130	3	0.003	0.167	GO:0046716	BP	2	muscle cell cellular homeostasis	4	LAMP2,LARGE1,GAA
1		1	69	1130	6	0.005	0.087	GO:0097194	BP	2	execution phase of apoptosis	3	ACIN1,STK24,MADD,DLC1,RNF34,HMGB1
1		1	51	1130	5	0.004	0.098	GO:0006949	BP	2	syncytium formation	3	ERCC1,RAPGEF3,SH3PXD2A,FLOT1,CAPN2
1		1	50	1130	4	0.004	0.08	GO:0000768	BP	2	syncytium formation by plasma membrane fusion	4	RAPGEF3,SH3PXD2A,FLOT1,CAPN2
1		1	37	1130	2	0.002	0.054	GO:0007520	BP	2	myoblast fusion	5	FLOT1,CAPN2
1		1	1242	1130	101	0.089	0.081	GO:0032940	BP	2	secretion by cell	3	LAMP2,RHBDF1,NISCH,NR1H3,CD44,GRN,HEBP2,IL17RB,KCNAB2,ATP6AP1,SREBF1,PLD1,PIK3C3,RAPGEF3,HSP90AA1,TXLNA,GNAS,DYNLL1,EXOC1,SNAP23,IL11,SYNGR1,PYGL,SLC17A9,TIMP1,MAPK3,COTL1,ATP8B4,GSDMD,OLFM2,PPP3CB,PSMD3,CTSC,GAPDH,VEGFA,FAF2,NIT2,ARMC8,SPTBN1,GLS,RAP1A,TNFSF4,ENY2,CAT,TWIST1,PNKD,TRPM4,HABP4,EXOC4,ANXA1,TBX3,GLUL,SERPINE2,VPS45,FAM129B,PSMB7,IL33,ARRB1,SYTL2,PRCP,THBS1,ADAM10,PREPL,PML,PSMA5,MPC…
1		1	726	1130	64	0.057	0.088	GO:0006887	BP	2	exocytosis	4	LAMP2,CD44,GRN,HEBP2,KCNAB2,ATP6AP1,PLD1,HSP90AA1,TXLNA,DYNLL1,EXOC1,SNAP23,SYNGR1,PYGL,SLC17A9,TIMP1,COTL1,ATP8B4,GSDMD,PPP3CB,PSMD3,CTSC,VEGFA,FAF2,NIT2,ARMC8,RAP1A,CAT,HABP4,EXOC4,ANXA1,VPS45,PSMB7,SYTL2,PRCP,THBS1,ADAM10,PREPL,PSMA5,LAMTOR1,EEF1A1,TAGLN2,ABR,ATAD3B,PDXK,PSMC2,PSMD6,TMX3,FTH1,RAB31,PCDH7,PDCD6IP,GAA,ATP2A2,ANO6,EXOC3,EXOC7,ANXA2,GAS6,HMGB1,PSMD12,SPTAN1,SVIP,SYT15
1		1	58	1130	4	0.004	0.069	GO:0140029	BP	2	exocytic process	5	SNAP23,EXOC4,VPS45,SYTL2
1		1	32	1130	3	0.003	0.094	GO:0006904	BP	2	vesicle docking involved in exocytosis	6	EXOC4,VPS45,SYTL2
1		1	628	1130	53	0.047	0.084	GO:0045055	BP	2	regulated exocytosis	5	LAMP2,CD44,GRN,HEBP2,KCNAB2,PLD1,HSP90AA1,DYNLL1,SNAP23,SYNGR1,PYGL,TIMP1,COTL1,ATP8B4,GSDMD,PPP3CB,PSMD3,CTSC,VEGFA,FAF2,NIT2,ARMC8,RAP1A,CAT,HABP4,PSMB7,PRCP,THBS1,ADAM10,PREPL,PSMA5,LAMTOR1,EEF1A1,TAGLN2,ABR,ATAD3B,PDXK,PSMC2,PSMD6,TMX3,FTH1,RAB31,PCDH7,GAA,ATP2A2,ANO6,ANXA2,GAS6,HMGB1,PSMD12,SPTAN1,SVIP,SYT15
1		1	107	1130	9	0.008	0.084	GO:0002576	BP	2	platelet degranulation	6	LAMP2,TIMP1,VEGFA,HABP4,THBS1,TAGLN2,TMX3,PCDH7,GAS6
1		1	92	1130	6	0.005	0.065	GO:0017156	BP	2	calcium ion regulated exocytosis	6	SNAP23,PPP3CB,RAP1A,PREPL,ATP2A2,SYT15
1		1	47	1130	1	0.001	0.021	GO:0050432	BP	2	catecholamine secretion	4	NISCH
1		1	15	1130	1	0.001	0.067	GO:0048243	BP	2	norepinephrine secretion	5	NISCH
1		1	451	1130	35	0.031	0.078	GO:0009306	BP	2	protein secretion	4	RHBDF1,NR1H3,IL17RB,SREBF1,PIK3C3,RAPGEF3,GNAS,EXOC1,MAPK3,GSDMD,OLFM2,PPP3CB,GAPDH,SPTBN1,RAP1A,TNFSF4,ENY2,TWIST1,TRPM4,ANXA1,GLUL,IL33,ARRB1,PML,MPC2,PAM,DPH3,MCU,STXBP4,KCNS3,PRKCE,PPID,TMEM167A,GAS6,HMGB1
1		1	5	1130	1	0.001	0.2	GO:0033299	BP	2	secretion of lysosomal enzymes	5	NR1H3
1		1	40	1130	1	0.001	0.025	GO:0014047	BP	2	glutamate secretion	4	GLS
1		1	67	1130	11	0.01	0.164	GO:0051651	BP	2	maintenance of location in cell	3	EPB41L2,ARHGAP21,SYNE1,FLNB,TAF8,PML,TWF1,FTH1,GAA,TLN2,GPAA1
1		1	8	1130	1	0.001	0.125	GO:0051657	BP	2	maintenance of organelle location	4	ARHGAP21
1		1	2	1130	1	0.001	0.5	GO:0051684	BP	2	maintenance of Golgi location	5	ARHGAP21
1		1	1	1130	1	0.001	1	GO:0043181	BP	2	vacuolar sequestering	4	GAA
1		1	51	1130	8	0.007	0.157	GO:0032507	BP	2	maintenance of protein location in cell	4	EPB41L2,SYNE1,FLNB,TAF8,PML,TWF1,TLN2,GPAA1
1		1	25	1130	4	0.004	0.16	GO:0072595	BP	2	maintenance of protein localization in organelle	5	SYNE1,TAF8,PML,GPAA1
1		1	9	1130	1	0.001	0.111	GO:0035437	BP	2	maintenance of protein localization in endoplasmic reticulum	6	GPAA1
1		1	8	1130	1	0.001	0.125	GO:0006621	BP	2	protein retention in ER lumen	7	GPAA1
1		1	11	1130	3	0.003	0.273	GO:0051457	BP	2	maintenance of protein location in nucleus	6	SYNE1,TAF8,PML
1		1	5	1130	1	0.001	0.2	GO:0006880	BP	2	intracellular sequestering of iron ion	4	FTH1
1		1	186	1130	6	0.005	0.032	GO:0071804	BP	2	cellular potassium ion transport	3	KCNAB2,NEDD4,DNM2,KCNMA1,KCNS3,ANO6
1		1	186	1130	6	0.005	0.032	GO:0071805	BP	2	potassium ion transmembrane transport	4	KCNAB2,NEDD4,DNM2,KCNMA1,KCNS3,ANO6
1		1	12	1130	1	0.001	0.083	GO:0071435	BP	2	potassium ion export	5	ANO6
1		1	70	1130	5	0.004	0.071	GO:0006903	BP	2	vesicle targeting	3	SNAP23,BET1,CTSC,PPP6R3,EXOC4
1		1	57	1130	3	0.003	0.053	GO:0048199	BP	2	vesicle targeting, to, from or within Golgi	4	BET1,CTSC,PPP6R3
1		1	52	1130	3	0.003	0.058	GO:0048207	BP	2	vesicle targeting, rough ER to cis-Golgi	5	BET1,CTSC,PPP6R3
1		1	5508	1130	374	0.331	0.068	GO:0023052	BP	2	signaling	2	HECW1,ALS2,FKBP4,KDM1A,FARP2,RHBDF1,SPAG9,RHOBTB2,NISCH,TSPAN9,DCN,PPP5C,BRCA1,BID,WWTR1,NR1H3,CD44,GRN,PIAS1,APBA2,TRIO,CLEC16A,ZFYVE16,RAI14,WWC3,CC2D2A,EIF2AK2,IL17RB,SEC61A1,YBX3,GPC1,RFXANK,SEC61A2,RASSF1,MAST4,NEDD4,MNT,ATP2B1,ATP6AP1,SREBF1,EVC,DERL2,MGLL,ENO1,PLD1,FBLN1,PIK3C3,PPP2R5C,VDAC3,RAPGEF3,DNM2,RABL2B,HSP90AA1,UBA5,HSPB11,DLG3,GSK3B,CYLD,CTTN,SH3BP2,ADD1,GNAS,DYNLL1,RPLP0,PXN,TFA…
1		1	1359	1130	87	0.077	0.064	GO:0007267	BP	2	cell-cell signaling	3	HECW1,ALS2,NISCH,WWTR1,APBA2,SREBF1,VDAC3,RAPGEF3,DLG3,GSK3B,CYLD,GNAS,SNAP23,LRRFIP2,IL11,SYNGR1,TNRC6B,PPM1A,PSMC1,PSMA7,TBL1X,STK3,PPP2R1A,CRTC1,HBP1,GLI3,PPP3CB,PSMD3,PFN1,SMURF2,PMP22,PTK7,SLC29A1,GLS,RAP1A,HDAC1,ENY2,CEP89,VPS26A,LRP1,PNKD,TRPM4,EXOC4,ANXA1,TBX3,GLUL,SERPINE2,GPNMB,FAM129B,PSMB7,FLOT1,ARRB1,ADAM10,PREPL,PSMA5,MPC2,RPS27A,PKP4,G3BP1,SH3KBP1,CASK,DST,MCU,CCAR2,PSMC2,PSMD6,BTR…
1		1	542	1130	32	0.028	0.059	GO:0099536	BP	2	synaptic signaling	4	ALS2,NISCH,APBA2,VDAC3,DLG3,GSK3B,SNAP23,SYNGR1,CRTC1,PPP3CB,PMP22,SLC29A1,GLS,RAP1A,CEP89,PNKD,EXOC4,GLUL,SERPINE2,FLOT1,PREPL,CASK,PRKCE,PDE7B,SYNPO,ATP2A2,HRAS,CHRM2,ADARB1,FCHSD1,GRIN3A,SYT15
1		1	542	1130	32	0.028	0.059	GO:0099537	BP	2	trans-synaptic signaling	5	ALS2,NISCH,APBA2,VDAC3,DLG3,GSK3B,SNAP23,SYNGR1,CRTC1,PPP3CB,PMP22,SLC29A1,GLS,RAP1A,CEP89,PNKD,EXOC4,GLUL,SERPINE2,FLOT1,PREPL,CASK,PRKCE,PDE7B,SYNPO,ATP2A2,HRAS,CHRM2,ADARB1,FCHSD1,GRIN3A,SYT15
1		1	540	1130	32	0.028	0.059	GO:0098916	BP	2	anterograde trans-synaptic signaling	6	ALS2,NISCH,APBA2,VDAC3,DLG3,GSK3B,SNAP23,SYNGR1,CRTC1,PPP3CB,PMP22,SLC29A1,GLS,RAP1A,CEP89,PNKD,EXOC4,GLUL,SERPINE2,FLOT1,PREPL,CASK,PRKCE,PDE7B,SYNPO,ATP2A2,HRAS,CHRM2,ADARB1,FCHSD1,GRIN3A,SYT15
1		1	540	1130	32	0.028	0.059	GO:0007268	BP	2	chemical synaptic transmission	7	ALS2,NISCH,APBA2,VDAC3,DLG3,GSK3B,SNAP23,SYNGR1,CRTC1,PPP3CB,PMP22,SLC29A1,GLS,RAP1A,CEP89,PNKD,EXOC4,GLUL,SERPINE2,FLOT1,PREPL,CASK,PRKCE,PDE7B,SYNPO,ATP2A2,HRAS,CHRM2,ADARB1,FCHSD1,GRIN3A,SYT15
1		1	35	1130	2	0.002	0.057	GO:0051932	BP	2	synaptic transmission, GABAergic	8	NISCH,PRKCE
1		1	25	1130	2	0.002	0.08	GO:0007274	BP	2	neuromuscular synaptic transmission	8	ADARB1,FCHSD1
1		1	32	1130	1	0.001	0.031	GO:0007271	BP	2	synaptic transmission, cholinergic	8	CHRM2
1		1	76	1130	3	0.003	0.039	GO:0035249	BP	2	synaptic transmission, glutamatergic	8	ALS2,GLUL,SERPINE2
1		1	30	1130	2	0.002	0.067	GO:0001963	BP	2	synaptic transmission, dopaminergic	8	PNKD,FLOT1
1		1	8	1130	1	0.001	0.125	GO:0007270	BP	2	neuron-neuron synaptic transmission	8	VDAC3
1		1	414	1130	37	0.033	0.089	GO:0198738	BP	2	cell-cell signaling by wnt	4	HECW1,WWTR1,GSK3B,CYLD,LRRFIP2,TNRC6B,PPM1A,PSMC1,PSMA7,TBL1X,STK3,PPP2R1A,HBP1,GLI3,PPP3CB,PSMD3,PFN1,SMURF2,PTK7,HDAC1,VPS26A,LRP1,TRPM4,PSMB7,PSMA5,RPS27A,G3BP1,DST,CCAR2,PSMC2,PSMD6,BTRC,UBB,MCC,RNF213,CTNNBIP1,PSMD12
1		1	383	1130	25	0.022	0.065	GO:0023061	BP	2	signal release	4	SREBF1,RAPGEF3,GNAS,SNAP23,IL11,PPP3CB,RAP1A,ENY2,PNKD,TRPM4,ANXA1,TBX3,GLUL,FAM129B,ARRB1,PREPL,MPC2,CASK,MCU,STXBP4,SCG5,KCNS3,PRKCE,ATP2A2,SYT15
1		1	123	1130	7	0.006	0.057	GO:0099643	BP	2	signal release from synapse	5	SNAP23,RAP1A,PNKD,PREPL,CASK,ATP2A2,SYT15
1		1	272	1130	20	0.018	0.074	GO:0046879	BP	2	hormone secretion	5	SREBF1,RAPGEF3,GNAS,SNAP23,IL11,PPP3CB,RAP1A,ENY2,TRPM4,ANXA1,TBX3,GLUL,FAM129B,ARRB1,MPC2,MCU,STXBP4,SCG5,KCNS3,PRKCE
1		1	220	1130	15	0.013	0.068	GO:0030072	BP	2	peptide hormone secretion	6	SREBF1,RAPGEF3,GNAS,PPP3CB,RAP1A,ENY2,TRPM4,ANXA1,GLUL,ARRB1,MPC2,MCU,STXBP4,KCNS3,PRKCE
1		1	184	1130	15	0.013	0.082	GO:0030073	BP	2	insulin secretion	7	SREBF1,RAPGEF3,GNAS,PPP3CB,RAP1A,ENY2,TRPM4,ANXA1,GLUL,ARRB1,MPC2,MCU,STXBP4,KCNS3,PRKCE
1		1	54	1130	7	0.006	0.13	GO:0035773	BP	2	insulin secretion involved in cellular response to glucose stimulus	8	PPP3CB,ENY2,TRPM4,ARRB1,MPC2,STXBP4,PRKCE
1		1	6	1130	1	0.001	0.167	GO:0070459	BP	2	prolactin secretion	7	ANXA1
1		1	1162	1130	92	0.081	0.079	GO:0022610	BP	2	biological adhesion	2	CD99,FARP2,CD44,VCAN,FBLN1,DNM2,GSK3B,CYLD,CTTN,FAT2,GNAS,PXN,LAMB1,CCDC80,PPM1F,LGALS1,PPP2R1A,GLI3,GTPBP4,MAP3K8,DUSP3,CD81,PTK7,DUSP22,VEGFA,BCL6,EPB41L5,SSX2IP,CD46,TNFSF4,ITGB1BP1,MAPKAP1,KIAA1217,TGFBI,SORBS3,MKLN1,ANXA1,SERPINE2,GPNMB,TMEM8B,FLOT1,THBS1,SMAD6,ADAM10,PDE5A,PTPRQ,FBLN5,TPM1,PML,ITPKB,PKP4,BOC,MYO10,CASK,DOCK5,ZEB1,FEZ1,ITGB1,ADAMTS12,DST,PTPRK,SORBS2,EPHB1,SPON2,FBLIM1,ARPC2…
1		1	1155	1130	91	0.081	0.079	GO:0007155	BP	2	cell adhesion	3	CD99,FARP2,CD44,VCAN,FBLN1,DNM2,GSK3B,CYLD,CTTN,FAT2,GNAS,PXN,LAMB1,CCDC80,PPM1F,LGALS1,PPP2R1A,GLI3,GTPBP4,MAP3K8,DUSP3,PTK7,DUSP22,VEGFA,BCL6,EPB41L5,SSX2IP,CD46,TNFSF4,ITGB1BP1,MAPKAP1,KIAA1217,TGFBI,SORBS3,MKLN1,ANXA1,SERPINE2,GPNMB,TMEM8B,FLOT1,THBS1,SMAD6,ADAM10,PDE5A,PTPRQ,FBLN5,TPM1,PML,ITPKB,PKP4,BOC,MYO10,CASK,DOCK5,ZEB1,FEZ1,ITGB1,ADAMTS12,DST,PTPRK,SORBS2,EPHB1,SPON2,FBLIM1,ARPC2,MELT…
1		1	177	1130	20	0.018	0.113	GO:0007160	BP	2	cell-matrix adhesion	5	CD44,GSK3B,CTTN,PXN,PPM1F,VEGFA,BCL6,EPB41L5,ITGB1BP1,MKLN1,TMEM8B,THBS1,FBLN5,CASK,ITGB1,ADAMTS12,PTPRK,DLC1,COL3A1,LIMS1
1		1	4	1130	1	0.001	0.25	GO:0007161	BP	2	calcium-independent cell-matrix adhesion	6	ITGB1
1		1	51	1130	3	0.003	0.059	GO:0033627	BP	2	cell adhesion mediated by integrin	4	ITGB1BP1,ITGB1,FBN1
1		1	688	1130	40	0.035	0.058	GO:0098609	BP	2	cell-cell adhesion	4	CD44,VEZT,CYLD,FAT2,GNAS,LAMB1,LGALS1,GLI3,GTPBP4,MAP3K8,DUSP3,DUSP22,BCL6,EPB41L5,CD46,TNFSF4,MAPKAP1,ANXA1,SERPINE2,GPNMB,FLOT1,PDE5A,ITPKB,PKP4,MYO10,ZEB1,ITGB1,FBLIM1,NFKBID,MLST8,PCDH7,MALT1,ANXA2,GAS6,PCDH9,PRKG1,GLDN,SEMA4D,CLDN4,HMGB1
1		1	180	1130	5	0.004	0.028	GO:0098742	BP	2	cell-cell adhesion via plasma-membrane adhesion molecules	5	FAT2,ITGB1,PCDH7,PCDH9,CLDN4
1		1	108	1130	4	0.004	0.037	GO:0007156	BP	2	homophilic cell adhesion via plasma membrane adhesion molecules	6	FAT2,ITGB1,PCDH7,PCDH9
1		1	20	1130	1	0.001	0.05	GO:0016338	BP	2	calcium-independent cell-cell adhesion via plasma membrane cell-adhesion molecules	6	CLDN4
1		1	68	1130	5	0.004	0.074	GO:0034109	BP	2	homotypic cell-cell adhesion	5	GNAS,LGALS1,SERPINE2,GAS6,PRKG1
1		1	1	1130	1	0.001	1	GO:0034117	BP	2	erythrocyte aggregation	6	LGALS1
1		1	15	1130	1	0.001	0.067	GO:0044331	BP	2	cell-cell adhesion mediated by cadherin	5	FLOT1
1		1	46	1130	4	0.004	0.087	GO:0034113	BP	2	heterotypic cell-cell adhesion	5	CD44,FLOT1,ITGB1,GLDN
1		1	329	1130	22	0.019	0.067	GO:0007159	BP	2	leukocyte cell-cell adhesion	5	CD44,CYLD,LGALS1,GLI3,MAP3K8,DUSP3,DUSP22,BCL6,CD46,TNFSF4,MAPKAP1,ANXA1,GPNMB,PDE5A,ITPKB,ZEB1,ITGB1,NFKBID,MLST8,MALT1,SEMA4D,HMGB1
1		1	27	1130	1	0.001	0.037	GO:0061756	BP	2	leukocyte adhesion to vascular endothelial cell	6	ITGB1
1		1	11	1130	2	0.002	0.182	GO:0070486	BP	2	leukocyte aggregation	6	CD44,SEMA4D
1		1	5	1130	1	0.001	0.2	GO:0070487	BP	2	monocyte aggregation	7	CD44
1		1	12	1130	1	0.001	0.083	GO:0033631	BP	2	cell-cell adhesion mediated by integrin	5	ITGB1
1		1	13	1130	2	0.002	0.154	GO:0044406	BP	2	adhesion of symbiont to host	3	CD81,GAS6
1		1	10	1130	2	0.002	0.2	GO:0044650	BP	2	adhesion of symbiont to host cell	4	CD81,GAS6
1		1	9	1130	2	0.002	0.222	GO:0019062	BP	2	virion attachment to host cell	5	CD81,GAS6
1		1	5	1130	2	0.002	0.4	GO:0046813	BP	2	receptor-mediated virion attachment to host cell	6	CD81,GAS6
1		1	279	1130	27	0.024	0.097	GO:0048511	BP	2	rhythmic process	2	NR1H3,SREBF1,GSK3B,CREM,CRTC1,MAPK8,VEGFA,UBE3A,HDAC1,SFPQ,TWIST1,SERPINF1,PCNA,ANXA1,ARRB1,HNRNPD,PML,NCOR1,PAM,CCAR2,BTRC,PRKCDBP,RBM4B,SLIT3,SP1,CLDN4,NCOR2
1		1	166	1130	17	0.015	0.102	GO:0007623	BP	2	circadian rhythm	3	NR1H3,SREBF1,GSK3B,CREM,CRTC1,MAPK8,UBE3A,HDAC1,SFPQ,HNRNPD,PML,NCOR1,CCAR2,BTRC,PRKCDBP,RBM4B,CLDN4
1		1	120	1130	5	0.004	0.042	GO:0001906	BP	2	cell killing	2	PPP3CB,CTSC,GAPDH,RPL30,HMGN2
1		1	70	1130	2	0.002	0.029	GO:0001909	BP	2	leukocyte mediated cytotoxicity	3	PPP3CB,CTSC
1		1	54	1130	3	0.003	0.056	GO:0031640	BP	2	killing of cells of other organism	3	GAPDH,RPL30,HMGN2
1		1	14	1130	1	0.001	0.071	GO:0051883	BP	2	killing of cells in other organism involved in symbiotic interaction	4	GAPDH
1		1	5	1130	1	0.001	0.2	GO:0001907	BP	2	killing by symbiont of host cells	5	GAPDH
1		1	10	1130	1	0.001	0.1	GO:0051873	BP	2	killing by host of symbiont cells	5	GAPDH
1		1	16	1130	1	0.001	0.062	GO:0097734	BP	2	extracellular exosome biogenesis	4	PDCD6IP
1		1	15	1130	1	0.001	0.067	GO:1990182	BP	2	exosomal secretion	5	PDCD6IP
1		1	7	1130	1	0.001	0.143	GO:0097033	BP	2	mitochondrial respiratory chain complex III biogenesis	5	BCS1L
1		1	49	1130	5	0.004	0.102	GO:0097031	BP	2	mitochondrial respiratory chain complex I biogenesis	5	NDUFB4,BCS1L,NDUFA10,NDUFAF6,NDUFS2
1		1	10	1130	3	0.003	0.3	GO:0097034	BP	2	mitochondrial respiratory chain complex IV biogenesis	5	BCS1L,COA4,COA5
1		1	32	1130	3	0.003	0.094	GO:0044091	BP	2	membrane biogenesis	4	SPTBN1,FLOT1,ANXA2
1		1	2	1130	1	0.001	0.5	GO:0006407	BP	2	rRNA export from nucleus	6	NPM1
1		1	9	1130	2	0.002	0.222	GO:0000054	BP	2	ribosomal subunit export from nucleus	6	XPO1,NPM1
1		1	6	1130	2	0.002	0.333	GO:0000055	BP	2	ribosomal large subunit export from nucleus	7	XPO1,NPM1
1		1	6	1130	2	0.002	0.333	GO:0000056	BP	2	ribosomal small subunit export from nucleus	7	XPO1,NPM1
1		1	58	1130	11	0.01	0.19	GO:0042274	BP	2	ribosomal small subunit biogenesis	5	SNU13,UTP6,RPS6,RPS24,RPS14,TSR1,RPS27,NPM1,MRPS11,RPS27L,WDR46
1		1	224	1130	19	0.017	0.085	GO:0034330	BP	2	cell junction organization	4	CTTN,ADD1,PPM1F,VEGFA,EPB41L5,RAP1A,ITGB1BP1,NUMB,FLOT1,THBS1,PKP4,PARD3,PTPRK,FBLIM1,DLC1,LIMS1,PDCD6IP,TLN2,PLEC
1		1	203	1130	15	0.013	0.074	GO:0045216	BP	2	cell-cell junction organization	5	CTTN,ADD1,PPM1F,VEGFA,EPB41L5,ITGB1BP1,NUMB,THBS1,PKP4,PARD3,PTPRK,DLC1,LIMS1,PDCD6IP,TLN2
1		1	106	1130	11	0.01	0.104	GO:0034332	BP	2	adherens junction organization	6	CTTN,ADD1,PPM1F,VEGFA,EPB41L5,ITGB1BP1,NUMB,THBS1,PTPRK,DLC1,LIMS1
1		1	207	1130	21	0.019	0.101	GO:0071824	BP	2	protein-DNA complex subunit organization	5	PIAS1,SMARCD3,PSMC1,H2AFY,UBN1,XRCC3,NASP,CCNH,SMARCC2,RPS27A,TERF1,PSMC2,RBBP4,CENPV,UBB,TRAPPC12,RUVBL1,NPM1,SMYD3,HMGB1,HIST4H4
1		1	482	1130	53	0.047	0.11	GO:0022411	BP	2	cellular component disassembly	4	UPF1,LAMP2,DCN,CD44,CLEC16A,ELN,LIMA1,U2AF2,SREBF1,SMARCD3,GSK3B,CTTN,ADD1,AAAS,ACIN1,SLC17A9,TIMP1,RPL28,MRPL27,MRPS30,SPTBN1,MRPL37,ARHGEF2,OPTN,LRP1,LPIN1,CALCOCO2,MRPL50,FLOT1,ADAM10,SMARCC2,ATG3,CISD2,MRRF,TWF1,WIPI2,U2AF1,LMNA,CAPN2,MRPL55,MRPS18C,MELTF,GFM2,FUNDC2,FBN1,PLK1,ATG4B,RUVBL1,MRPS11,HMGB1,SPTAN1,ASPH,MRPS18B
1		1	254	1130	24	0.021	0.094	GO:0032984	BP	2	macromolecular complex disassembly	5	UPF1,LAMP2,CLEC16A,LIMA1,SMARCD3,GSK3B,ADD1,MRPL27,MRPS30,SPTBN1,MRPL37,ARHGEF2,CALCOCO2,MRPL50,SMARCC2,MRRF,TWF1,MRPL55,MRPS18C,GFM2,MRPS11,SPTAN1,ASPH,MRPS18B
1		1	10	1130	2	0.002	0.2	GO:0032988	BP	2	ribonucleoprotein complex disassembly	6	MRRF,GFM2
1		1	229	1130	22	0.019	0.096	GO:0043241	BP	2	protein complex disassembly	6	UPF1,LAMP2,CLEC16A,LIMA1,GSK3B,ADD1,MRPL27,MRPS30,SPTBN1,MRPL37,ARHGEF2,CALCOCO2,MRPL50,MRRF,TWF1,MRPL55,MRPS18C,GFM2,MRPS11,SPTAN1,ASPH,MRPS18B
1		1	168	1130	18	0.016	0.107	GO:0043624	BP	2	cellular protein complex disassembly	7	UPF1,LIMA1,ADD1,MRPL27,MRPS30,SPTBN1,MRPL37,ARHGEF2,MRPL50,MRRF,TWF1,MRPL55,MRPS18C,GFM2,MRPS11,SPTAN1,ASPH,MRPS18B
1		1	79	1130	7	0.006	0.089	GO:0051261	BP	2	protein depolymerization	8	LIMA1,ADD1,SPTBN1,ARHGEF2,TWF1,SPTAN1,ASPH
1		1	17	1130	2	0.002	0.118	GO:0032986	BP	2	protein-DNA complex disassembly	6	SMARCD3,SMARCC2
1		1	28	1130	2	0.002	0.071	GO:0006921	BP	2	cellular component disassembly involved in execution phase of apoptosis	5	ACIN1,HMGB1
1		1	27	1130	2	0.002	0.074	GO:0030262	BP	2	apoptotic nuclear changes	6	ACIN1,HMGB1
1		1	903	1130	85	0.075	0.094	GO:0032989	BP	2	cellular component morphogenesis	4	ALS2,RUFY3,CD44,SNX1,GPC1,NEDD4,FBLN1,DNM2,CTTN,ADD1,LAMB1,RBFOX2,STK24,MAPK3,GLI3,PPP3CB,WASF1,VEGFA,BCL6,UBE3A,EPB41L5,SPTBN1,STK25,ARHGEF2,ITGB1BP1,KIAA1217,PANK2,MKLN1,UNK,DCLK1,NUMB,KIDINS220,ANXA1,FLNB,FAM129B,FLOT1,SHROOM3,PTPRQ,FRMD6,TPM1,WTIP,BOC,MYO10,PHIP,SH3KBP1,BIN3,DOCK5,PARD3,FEZ1,ITGB1,OBSCN,ENAH,EPHB1,ZFYVE27,NRG1,WDR19,CDC42SE2,SPON2,FBLIM1,NTNG1,ARPC2,MELTF,DLC1,MFF,AR,SDC2,ANT…
1		1	819	1130	82	0.073	0.1	GO:0000902	BP	2	cell morphogenesis	5	ALS2,RUFY3,CD44,SNX1,GPC1,NEDD4,FBLN1,DNM2,CTTN,ADD1,LAMB1,RBFOX2,STK24,MAPK3,GLI3,PPP3CB,WASF1,VEGFA,BCL6,UBE3A,EPB41L5,SPTBN1,STK25,ARHGEF2,ITGB1BP1,KIAA1217,MKLN1,UNK,DCLK1,NUMB,KIDINS220,ANXA1,FLNB,FAM129B,FLOT1,SHROOM3,PTPRQ,FRMD6,TPM1,WTIP,BOC,MYO10,PHIP,SH3KBP1,BIN3,DOCK5,PARD3,FEZ1,ITGB1,ENAH,EPHB1,ZFYVE27,NRG1,WDR19,CDC42SE2,SPON2,FBLIM1,NTNG1,ARPC2,MELTF,DLC1,AR,SDC2,ANTXR1,LIMS1,UBB,AS…
1		1	593	1130	59	0.052	0.099	GO:0000904	BP	2	cell morphogenesis involved in differentiation	6	ALS2,RUFY3,GPC1,NEDD4,FBLN1,DNM2,CTTN,LAMB1,RBFOX2,MAPK3,GLI3,PPP3CB,VEGFA,UBE3A,EPB41L5,SPTBN1,STK25,ITGB1BP1,KIAA1217,UNK,DCLK1,NUMB,KIDINS220,FLNB,FAM129B,FLOT1,PTPRQ,FRMD6,BOC,SH3KBP1,DOCK5,PARD3,FEZ1,ITGB1,ENAH,EPHB1,ZFYVE27,NRG1,SPON2,NTNG1,ARPC2,MELTF,AR,SDC2,ANTXR1,LIMS1,HRAS,EXT1,COL18A1,SLIT3,FLRT2,SEMA4D,EVL,ADARB1,SPTAN1,DNM3,SZT2,DOK6,CUX1
1		1	77	1130	10	0.009	0.13	GO:0034446	BP	2	substrate adhesion-dependent cell spreading	7	FBLN1,DNM2,LAMB1,ITGB1BP1,KIAA1217,DOCK5,ARPC2,MELTF,ANTXR1,LIMS1
1		1	29	1130	5	0.004	0.172	GO:0003382	BP	2	epithelial cell morphogenesis	7	EPB41L5,FLNB,FRMD6,AR,COL18A1
1		1	10	1130	1	0.001	0.1	GO:0001886	BP	2	endothelial cell morphogenesis	8	COL18A1
1		1	3	1130	2	0.002	0.667	GO:0003383	BP	2	apical constriction	8	EPB41L5,FRMD6
1		1	544	1130	51	0.045	0.094	GO:0032990	BP	2	cell part morphogenesis	5	ALS2,RUFY3,CD44,SNX1,GPC1,NEDD4,DNM2,CTTN,RBFOX2,STK24,MAPK3,GLI3,PPP3CB,WASF1,VEGFA,UBE3A,SPTBN1,STK25,KIAA1217,PANK2,DCLK1,NUMB,KIDINS220,FAM129B,FLOT1,BOC,SH3KBP1,PARD3,FEZ1,ITGB1,ENAH,EPHB1,ZFYVE27,NRG1,SPON2,NTNG1,MFF,SDC2,UBB,HRAS,EXT1,SLIT3,FLRT2,SEMA4D,EVL,ADARB1,SPTAN1,DNM3,SZT2,DOK6,CUX1
1		1	370	1130	26	0.023	0.07	GO:0048285	BP	2	organelle fission	5	DCN,ERCC1,SMC1A,DNM2,CDC14B,DHODH,PPP2R1A,FBXO5,H2AFY,XRCC3,TUBGCP3,CDC16,USP15,NUMA1,TUBGCP4,PHIP,TERF1,NCAPD3,PLK1,MFF,NME6,PPP2R2D,CHEK2,DNM3,INF2,BAG6
1		1	334	1130	19	0.017	0.057	GO:0000280	BP	2	nuclear division	6	ERCC1,SMC1A,CDC14B,PPP2R1A,FBXO5,H2AFY,XRCC3,TUBGCP3,CDC16,NUMA1,TUBGCP4,PHIP,TERF1,NCAPD3,PLK1,NME6,PPP2R2D,CHEK2,BAG6
1		1	213	1130	16	0.014	0.075	GO:0140014	BP	2	mitotic nuclear division	7	SMC1A,CDC14B,PPP2R1A,FBXO5,H2AFY,XRCC3,TUBGCP3,CDC16,NUMA1,TUBGCP4,PHIP,NCAPD3,PLK1,NME6,PPP2R2D,CHEK2
1		1	26	1130	2	0.002	0.077	GO:0010458	BP	2	exit from mitosis	8	CDC14B,PPP2R2D
1		1	13	1130	3	0.003	0.231	GO:0048308	BP	2	organelle inheritance	5	MAPK3,STK25,RBSN
1		1	6	1130	3	0.003	0.5	GO:0030952	BP	2	establishment or maintenance of cytoskeleton polarity	6	MAPKAP1,LMNA,CKAP5
1		1	33	1130	3	0.003	0.091	GO:0030865	BP	2	cortical cytoskeleton organization	6	EPB41L2,PDCD6IP,PRKCDBP
1		1	3	1130	1	0.001	0.333	GO:0032185	BP	2	septin cytoskeleton organization	6	RTKN
1		1	159	1130	17	0.015	0.107	GO:0031032	BP	2	actomyosin structure organization	7	ELN,RAPGEF3,EPB41L2,PPM1F,PFN1,EPB41L5,ITGB1BP1,SORBS3,MKKS,ARRB1,FRMD6,TPM1,ITGB1,OBSCN,DLC1,PDCD6IP,EVL
1		1	76	1130	8	0.007	0.105	GO:0031532	BP	2	actin cytoskeleton reorganization	7	FARP2,RAPGEF3,CTTN,PTK7,MKLN1,ANXA1,ANTXR1,HRAS
1		1	29	1130	3	0.003	0.103	GO:0030866	BP	2	cortical actin cytoskeleton organization	7	EPB41L2,PDCD6IP,PRKCDBP
1		1	3	1130	1	0.001	0.333	GO:0044837	BP	2	actomyosin contractile ring organization	8	PDCD6IP
1		1	3	1130	1	0.001	0.333	GO:0030950	BP	2	establishment or maintenance of actin cytoskeleton polarity	7	MAPKAP1
1		1	35	1130	1	0.001	0.029	GO:0045104	BP	2	intermediate filament cytoskeleton organization	6	DST
1		1	393	1130	37	0.033	0.094	GO:0000226	BP	2	microtubule cytoskeleton organization	6	FKBP4,BRCA1,CNTLN,MAP4,CC2D2A,RASSF1,SMC1A,CDC14B,XPO1,CYLD,PPP2R1A,CRYAB,CHORDC1,MDM1,GAPDH,FBXO5,ARHGEF2,SSX2IP,PTPA,DNAL1,XRCC3,TUBGCP3,HAUS8,CDK5RAP2,NUMA1,TUBGCP4,NCOR1,CCDC40,TACC1,BICD1,PCNT,LMNA,PLK1,PDCD6IP,CKAP5,NPM1,CHEK2
1		1	76	1130	8	0.007	0.105	GO:0031109	BP	2	microtubule polymerization or depolymerization	7	FKBP4,CRYAB,FBXO5,ARHGEF2,TUBGCP3,NUMA1,TUBGCP4,CKAP5
1		1	67	1130	6	0.005	0.09	GO:0001578	BP	2	microtubule bundle formation	7	CC2D2A,DNAL1,CDK5RAP2,NUMA1,CCDC40,PLK1
1		1	17	1130	1	0.001	0.059	GO:0034453	BP	2	microtubule anchoring	7	BICD1
1		1	6	1130	1	0.001	0.167	GO:0072393	BP	2	microtubule anchoring at microtubule organizing center	8	BICD1
1		1	130	1130	15	0.013	0.115	GO:0007051	BP	2	spindle organization	7	MAP4,SMC1A,CDC14B,PPP2R1A,FBXO5,PTPA,TUBGCP3,HAUS8,NUMA1,TUBGCP4,NCOR1,PCNT,PLK1,CKAP5,CHEK2
1		1	11	1130	3	0.003	0.273	GO:0051231	BP	2	spindle elongation	8	CDC14B,PPP2R1A,NUMA1
1		1	3	1130	2	0.002	0.667	GO:0030951	BP	2	establishment or maintenance of microtubule cytoskeleton polarity	7	LMNA,CKAP5
1		1	96	1130	12	0.011	0.125	GO:1902850	BP	2	microtubule cytoskeleton organization involved in mitosis	7	MAP4,SMC1A,CDC14B,ARHGEF2,PTPA,TUBGCP3,CDK5RAP2,NUMA1,TUBGCP4,PCNT,PLK1,CHEK2
1		1	82	1130	10	0.009	0.122	GO:0007052	BP	2	mitotic spindle organization	8	MAP4,SMC1A,CDC14B,PTPA,TUBGCP3,NUMA1,TUBGCP4,PCNT,PLK1,CHEK2
1		1	1	1130	1	0.001	1	GO:0030472	BP	2	mitotic spindle organization in nucleus	9	PTPA
1		1	28	1130	4	0.004	0.143	GO:0051293	BP	2	establishment of spindle localization	7	MAP4,ARHGEF2,CDK5RAP2,NUMA1
1		1	20	1130	4	0.004	0.2	GO:0051294	BP	2	establishment of spindle orientation	8	MAP4,ARHGEF2,CDK5RAP2,NUMA1
1		1	19	1130	3	0.003	0.158	GO:0040001	BP	2	establishment of mitotic spindle localization	8	ARHGEF2,CDK5RAP2,NUMA1
1		1	15	1130	3	0.003	0.2	GO:0000132	BP	2	establishment of mitotic spindle orientation	9	ARHGEF2,CDK5RAP2,NUMA1
1		1	6	1130	1	0.001	0.167	GO:0090286	BP	2	cytoskeletal anchoring at nuclear membrane	6	SYNE1
1		1	9	1130	3	0.003	0.333	GO:0007016	BP	2	cytoskeletal anchoring at plasma membrane	6	EPB41L2,FLNB,TLN2
1		1	13	1130	2	0.002	0.154	GO:0034389	BP	2	lipid particle organization	5	FAF2,PPID
1		1	149	1130	17	0.015	0.114	GO:0048284	BP	2	organelle fusion	5	SNAP23,AKT2,BET1,RBSN,TBC1D8B,ANXA1,SYTL2,GRTP1,RABGAP1L,MFF,STX8,TSNARE1,MFN1,ANXA2,ANKFY1,SYT15,TBC1D8
1		1	314	1130	32	0.028	0.102	GO:0016050	BP	2	vesicle organization	5	ALS2,SNX1,ZFYVE16,PIK3C3,SNAP23,HPS4,AKT2,BET1,SNX8,HPS1,CTSC,PPP6R3,FBXO5,RBSN,TBC1D8B,ANXA1,SERPINE2,KIF13A,SYTL2,GRTP1,LAMTOR1,RABGAP1L,VPS28,PDCD6IP,STX8,TSNARE1,SNX32,ANXA2,ANKFY1,DNM3,SYT15,TBC1D8
1		1	21	1130	3	0.003	0.143	GO:0048753	BP	2	pigment granule organization	6	HPS4,HPS1,KIF13A
1		1	20	1130	3	0.003	0.15	GO:0032438	BP	2	melanosome organization	7	HPS4,HPS1,KIF13A
1		1	35	1130	2	0.002	0.057	GO:0090382	BP	2	phagosome maturation	5	ATP6V0B,RAB31
1		1	23	1130	1	0.001	0.043	GO:0090383	BP	2	phagosome acidification	6	ATP6V0B
1		1	131	1130	14	0.012	0.107	GO:0007033	BP	2	vacuole organization	5	PIK3C3,SH3GLB1,HPS4,NPRL3,HPS1,RBSN,ATG3,LAMTOR1,FEZ1,WIPI2,ATG4B,GAA,SYNPO2,ANXA2
1		1	46	1130	4	0.004	0.087	GO:0080171	BP	2	lytic vacuole organization	6	HPS4,HPS1,LAMTOR1,GAA
1		1	46	1130	4	0.004	0.087	GO:0007040	BP	2	lysosome organization	7	HPS4,HPS1,LAMTOR1,GAA
1		1	1	1130	1	0.001	1	GO:0000011	BP	2	vacuole inheritance	6	RBSN
1		1	25	1130	1	0.001	0.04	GO:0000002	BP	2	mitochondrial genome maintenance	6	PRIMPOL
1		1	32	1130	7	0.006	0.219	GO:0000266	BP	2	mitochondrial fission	6	DCN,DNM2,DHODH,USP15,MFF,DNM3,INF2
1		1	108	1130	14	0.012	0.13	GO:0008637	BP	2	apoptotic mitochondrial changes	6	BID,GSK3B,DYNLL1,SH3GLB1,TIMM50,MAPK8,SOD2,HIP1R,ATG3,CCAR2,LMNA,MFF,TFDP1,MLLT11
1		1	9	1130	3	0.003	0.333	GO:0043653	BP	2	mitochondrial fragmentation involved in apoptotic process	7	ATG3,CCAR2,MFF
1		1	18	1130	2	0.002	0.111	GO:0070584	BP	2	mitochondrion morphogenesis	6	PANK2,MFF
1		1	14	1130	2	0.002	0.143	GO:0030150	BP	2	protein import into mitochondrial matrix	7	TIMM50,TIMM17A
1		1	119	1130	14	0.012	0.118	GO:0006997	BP	2	nucleus organization	5	AAAS,PES1,NUTF2,PPP2R1A,KDM3A,SYNE1,LPIN1,NUMA1,PML,TOR1AIP1,LMNA,PLK1,SF1,PPP2R2A
1		1	1	1130	1	0.001	1	GO:0043578	BP	2	nuclear matrix organization	6	SYNE1
1		1	1	1130	1	0.001	1	GO:0090292	BP	2	nuclear matrix anchoring at nuclear membrane	7	SYNE1
1		1	11	1130	2	0.002	0.182	GO:0030575	BP	2	nuclear body organization	6	PML,SF1
1		1	4	1130	1	0.001	0.25	GO:0030578	BP	2	PML body organization	7	PML
1		1	6	1130	1	0.001	0.167	GO:0007000	BP	2	nucleolus organization	6	PES1
1		1	26	1130	3	0.003	0.115	GO:0007031	BP	2	peroxisome organization	5	ABCD3,PEX1,MFF
1		1	14	1130	1	0.001	0.071	GO:0072662	BP	2	protein localization to peroxisome	6	PEX1
1		1	14	1130	1	0.001	0.071	GO:0072663	BP	2	establishment of protein localization to peroxisome	7	PEX1
1		1	14	1130	1	0.001	0.071	GO:0006625	BP	2	protein targeting to peroxisome	8	PEX1
1		1	11	1130	1	0.001	0.091	GO:0016558	BP	2	protein import into peroxisome matrix	9	PEX1
1		1	7	1130	1	0.001	0.143	GO:0016559	BP	2	peroxisome fission	6	MFF
1		1	20	1130	2	0.002	0.1	GO:0070193	BP	2	synaptonemal complex organization	6	PLK1,BAG6
1		1	2	1130	1	0.001	0.5	GO:0070194	BP	2	synaptonemal complex disassembly	7	PLK1
1		1	228	1130	20	0.018	0.088	GO:0071103	BP	2	DNA conformation change	6	HMGB3,ACIN1,MCM4,H2AFY,UBN1,ZRANB3,NASP,ANXA1,RPS27A,G3BP1,NCAPD3,RBBP4,MCM7,CENPV,UBB,RUVBL1,NPM1,SMYD3,HMGB1,HIST4H4
1		1	154	1130	12	0.011	0.078	GO:0006323	BP	2	DNA packaging	7	ACIN1,H2AFY,UBN1,NASP,NCAPD3,RBBP4,CENPV,RUVBL1,NPM1,SMYD3,HMGB1,HIST4H4
1		1	32	1130	2	0.002	0.062	GO:0030261	BP	2	chromosome condensation	8	ACIN1,NCAPD3
1		1	4	1130	1	0.001	0.25	GO:0030263	BP	2	apoptotic chromosome condensation	9	ACIN1
1		1	76	1130	10	0.009	0.132	GO:0032392	BP	2	DNA geometric change	7	HMGB3,MCM4,ZRANB3,ANXA1,RPS27A,G3BP1,MCM7,UBB,RUVBL1,HMGB1
1		1	2	1130	2	0.002	1	GO:0036292	BP	2	DNA rewinding	8	ZRANB3,ANXA1
1		1	66	1130	7	0.006	0.106	GO:0032508	BP	2	DNA duplex unwinding	8	MCM4,ANXA1,RPS27A,G3BP1,MCM7,UBB,RUVBL1
1		1	129	1130	18	0.016	0.14	GO:0032200	BP	2	telomere organization	6	UPF1,ERCC1,POLA2,HSP90AA1,HNRNPC,POLE2,MAPK3,SMG7,XRCC3,PCNA,HNRNPD,PML,WRAP53,NHP2,HDAC8,TERF1,USP7,HIST4H4
1		1	15	1130	1	0.001	0.067	GO:0051383	BP	2	kinetochore organization	6	TRAPPC12
1		1	192	1130	15	0.013	0.078	GO:0000819	BP	2	sister chromatid segregation	6	SMC1A,CDC14B,XPO1,DYNLL1,PPP2R1A,H2AFY,SFPQ,XRCC3,NUMA1,HDAC8,NCAPD3,PLK1,CKAP5,RMI2,RPS27
1		1	119	1130	8	0.007	0.067	GO:0000070	BP	2	mitotic sister chromatid segregation	7	SMC1A,CDC14B,PPP2R1A,H2AFY,XRCC3,NUMA1,NCAPD3,PLK1
1		1	40	1130	3	0.003	0.075	GO:0051306	BP	2	mitotic sister chromatid separation	8	PPP2R1A,XRCC3,PLK1
1		1	14	1130	1	0.001	0.071	GO:0007076	BP	2	mitotic chromosome condensation	8	NCAPD3
1		1	10	1130	2	0.002	0.2	GO:0000022	BP	2	mitotic spindle elongation	8	CDC14B,NUMA1
1		1	115	1130	10	0.009	0.087	GO:0007062	BP	2	sister chromatid cohesion	6	SMC1A,XPO1,DYNLL1,PPP2R1A,H2AFY,SFPQ,HDAC8,PLK1,CKAP5,RPS27
1		1	6	1130	1	0.001	0.167	GO:0070601	BP	2	centromeric sister chromatid cohesion	7	PPP2R1A
1		1	11	1130	1	0.001	0.091	GO:0034086	BP	2	maintenance of sister chromatid cohesion	7	H2AFY
1		1	4	1130	1	0.001	0.25	GO:0034085	BP	2	establishment of sister chromatid cohesion	7	HDAC8
1		1	4	1130	1	0.001	0.25	GO:0071921	BP	2	cohesin loading	8	HDAC8
1		1	21	1130	2	0.002	0.095	GO:0007064	BP	2	mitotic sister chromatid cohesion	7	SMC1A,H2AFY
1		1	11	1130	1	0.001	0.091	GO:0034088	BP	2	maintenance of mitotic sister chromatid cohesion	8	H2AFY
1		1	97	1130	16	0.014	0.165	GO:1903008	BP	2	organelle disassembly	5	CLEC16A,U2AF2,SREBF1,CTTN,SLC17A9,RPL28,OPTN,ATG3,CISD2,MRRF,WIPI2,U2AF1,GFM2,FUNDC2,ATG4B,RUVBL1
1		1	80	1130	14	0.012	0.175	GO:0061726	BP	2	mitochondrion disassembly	6	CLEC16A,U2AF2,SREBF1,CTTN,SLC17A9,RPL28,OPTN,ATG3,CISD2,WIPI2,U2AF1,FUNDC2,ATG4B,RUVBL1
1		1	7	1130	2	0.002	0.286	GO:0032790	BP	2	ribosome disassembly	6	MRRF,GFM2
1		1	332	1130	37	0.033	0.111	GO:0010256	BP	2	endomembrane system organization	4	ALS2,SEC61A1,PIK3C3,DNM2,AAAS,SH3GLB1,MICALL1,MAPK3,NUTF2,COG4,ATP8B4,AKT2,PPP2R1A,ARHGAP21,SPTBN1,STK25,OPTN,SYNE1,RBSN,RTN3,LPIN1,SERPINE2,FLOT1,TOR1AIP1,LAMTOR1,ZFYVE27,LMNA,VPS28,PLK1,AR,PDCD6IP,TRAPPC12,ATP2A2,ANO6,WRB,BAG6,PPP2R2A
1		1	90	1130	10	0.009	0.111	GO:0007030	BP	2	Golgi organization	5	DNM2,MAPK3,COG4,ATP8B4,ARHGAP21,STK25,OPTN,SYNE1,RBSN,TRAPPC12
1		1	12	1130	2	0.002	0.167	GO:0048313	BP	2	Golgi inheritance	6	MAPK3,STK25
1		1	7	1130	1	0.001	0.143	GO:0090161	BP	2	Golgi ribbon formation	6	OPTN
1		1	38	1130	5	0.004	0.132	GO:0007029	BP	2	endoplasmic reticulum organization	5	SEC61A1,RTN3,ZFYVE27,WRB,BAG6
1		1	10	1130	2	0.002	0.2	GO:0071786	BP	2	endoplasmic reticulum tubular network organization	6	RTN3,ZFYVE27
1		1	61	1130	5	0.004	0.082	GO:0007032	BP	2	endosome organization	5	ALS2,PIK3C3,LAMTOR1,VPS28,PDCD6IP
1		1	24	1130	2	0.002	0.083	GO:0036257	BP	2	multivesicular body organization	6	VPS28,PDCD6IP
1		1	26	1130	1	0.001	0.038	GO:0033363	BP	2	secretory granule organization	5	SERPINE2
1		1	304	1130	28	0.025	0.092	GO:0043062	BP	2	extracellular structure organization	4	DCN,CD44,VCAN,ELN,FBLN1,LAMB1,CCDC80,TIMP1,SH3PXD2A,TGFBI,RECK,LRP1,FLOT1,THBS1,ADAM10,FBLN5,ITGB1,CAPN2,MELTF,TNFRSF11B,FBN1,COL3A1,ANTXR1,ANXA2,COL18A1,GAS6,FLRT2,VIT
1		1	303	1130	28	0.025	0.092	GO:0030198	BP	2	extracellular matrix organization	5	DCN,CD44,VCAN,ELN,FBLN1,LAMB1,CCDC80,TIMP1,SH3PXD2A,TGFBI,RECK,LRP1,FLOT1,THBS1,ADAM10,FBLN5,ITGB1,CAPN2,MELTF,TNFRSF11B,FBN1,COL3A1,ANTXR1,ANXA2,COL18A1,GAS6,FLRT2,VIT
1		1	19	1130	2	0.002	0.105	GO:0071711	BP	2	basement membrane organization	6	ITGB1,FLRT2
1		1	86	1130	10	0.009	0.116	GO:0022617	BP	2	extracellular matrix disassembly	6	DCN,CD44,ELN,TIMP1,LRP1,FLOT1,ADAM10,CAPN2,MELTF,FBN1
1		1	28	1130	1	0.001	0.036	GO:0043954	BP	2	cellular component maintenance	4	CTTN
1		1	230	1130	11	0.01	0.048	GO:0050808	BP	2	synapse organization	4	ALS2,NEDD4,EIF4G1,EPHB1,NRG1,RER1,UBE2V2,SYNPO,FLRT2,THBS2,DNM3
1		1	36	1130	3	0.003	0.083	GO:0007528	BP	2	neuromuscular junction development	5	ALS2,NEDD4,RER1
1		1	7	1130	1	0.001	0.143	GO:0099563	BP	2	modification of synaptic structure	5	SYNPO
1		1	3	1130	1	0.001	0.333	GO:0099010	BP	2	modification of postsynaptic structure	6	SYNPO
1		1	2	1130	1	0.001	0.5	GO:0098886	BP	2	modification of dendritic spine	7	SYNPO
1		1	1206	1130	109	0.096	0.09	GO:0030030	BP	2	cell projection organization	4	ALS2,FKBP4,KDM1A,RUFY3,WWTR1,CD44,SNX1,MAP4,CC2D2A,LIMA1,GPC1,MYLK,NEDD4,PLD1,VDAC3,DNM2,HSP90AA1,CDC14B,HSPB11,CYLD,CTTN,DYNLL1,LAMB1,LGALS1,MICALL1,RBFOX2,IFT27,STK24,MAPK3,PPP2R1A,CRTC1,GLI3,PPP3CB,PFN1,PMP22,WASF1,PTK7,VEGFA,DPYSL3,UBE3A,SPTBN1,STK25,PRRX1,RAP1A,SSX2IP,KIF17,DNAL1,KIAA1217,CEP89,LRP1,MKKS,HAUS8,SERPINF1,DCLK1,NUMB,KIDINS220,EMP1,DDX56,FAM129B,CDK5RAP2,FLOT1,ACTR1A,TPM1,CCDC40…
1		1	1183	1130	109	0.096	0.092	GO:0120036	BP	2	plasma membrane bounded cell projection organization	5	ALS2,FKBP4,KDM1A,RUFY3,WWTR1,CD44,SNX1,MAP4,CC2D2A,LIMA1,GPC1,MYLK,NEDD4,PLD1,VDAC3,DNM2,HSP90AA1,CDC14B,HSPB11,CYLD,CTTN,DYNLL1,LAMB1,LGALS1,MICALL1,RBFOX2,IFT27,STK24,MAPK3,PPP2R1A,CRTC1,GLI3,PPP3CB,PFN1,PMP22,WASF1,PTK7,VEGFA,DPYSL3,UBE3A,SPTBN1,STK25,PRRX1,RAP1A,SSX2IP,KIF17,DNAL1,KIAA1217,CEP89,LRP1,MKKS,HAUS8,SERPINF1,DCLK1,NUMB,KIDINS220,EMP1,DDX56,FAM129B,CDK5RAP2,FLOT1,ACTR1A,TPM1,CCDC40…
1		1	56	1130	5	0.004	0.089	GO:0106027	BP	2	neuron projection organization	6	CTTN,UBE3A,KIAA1217,EPHB1,DNM3
1		1	55	1130	5	0.004	0.091	GO:0097061	BP	2	dendritic spine organization	7	CTTN,UBE3A,KIAA1217,EPHB1,DNM3
1		1	11	1130	1	0.001	0.091	GO:0097062	BP	2	dendritic spine maintenance	8	CTTN
1		1	20	1130	2	0.002	0.1	GO:0032528	BP	2	microvillus organization	6	PLD1,GLDN
1		1	38	1130	6	0.005	0.158	GO:0031529	BP	2	ruffle organization	6	LIMA1,PFN1,TPM1,HRAS,EPS8L2,EVL
1		1	62	1130	7	0.006	0.113	GO:0097581	BP	2	lamellipodium organization	6	CD44,SNX1,DNM2,CTTN,WASF1,BIN3,ARPC2
1		1	294	1130	28	0.025	0.095	GO:0044782	BP	2	cilium organization	6	WWTR1,MAP4,CC2D2A,VDAC3,DNM2,HSP90AA1,CDC14B,HSPB11,CYLD,DYNLL1,IFT27,PPP2R1A,SSX2IP,KIF17,DNAL1,CEP89,MKKS,HAUS8,CDK5RAP2,ACTR1A,CCDC40,ATG3,SCLT1,WDR19,PCNT,PLK1,CKAP5,BBIP1
1		1	45	1130	6	0.005	0.133	GO:0042073	BP	2	intraciliary transport	7	HSPB11,DYNLL1,IFT27,SSX2IP,KIF17,WDR19
1		1	10	1130	2	0.002	0.2	GO:0035721	BP	2	intraciliary retrograde transport	8	DYNLL1,WDR19
1		1	527	1130	49	0.043	0.093	GO:0048858	BP	2	cell projection morphogenesis	5	ALS2,RUFY3,CD44,SNX1,GPC1,NEDD4,DNM2,CTTN,RBFOX2,STK24,MAPK3,GLI3,PPP3CB,WASF1,VEGFA,UBE3A,SPTBN1,STK25,KIAA1217,DCLK1,NUMB,KIDINS220,FAM129B,FLOT1,BOC,SH3KBP1,PARD3,FEZ1,ITGB1,ENAH,EPHB1,ZFYVE27,NRG1,SPON2,NTNG1,SDC2,UBB,HRAS,EXT1,SLIT3,FLRT2,SEMA4D,EVL,ADARB1,SPTAN1,DNM3,SZT2,DOK6,CUX1
1		1	526	1130	49	0.043	0.093	GO:0120039	BP	2	plasma membrane bounded cell projection morphogenesis	6	ALS2,RUFY3,CD44,SNX1,GPC1,NEDD4,DNM2,CTTN,RBFOX2,STK24,MAPK3,GLI3,PPP3CB,WASF1,VEGFA,UBE3A,SPTBN1,STK25,KIAA1217,DCLK1,NUMB,KIDINS220,FAM129B,FLOT1,BOC,SH3KBP1,PARD3,FEZ1,ITGB1,ENAH,EPHB1,ZFYVE27,NRG1,SPON2,NTNG1,SDC2,UBB,HRAS,EXT1,SLIT3,FLRT2,SEMA4D,EVL,ADARB1,SPTAN1,DNM3,SZT2,DOK6,CUX1
1		1	14	1130	3	0.003	0.214	GO:0072673	BP	2	lamellipodium morphogenesis	7	CD44,SNX1,WASF1
1		1	787	1130	79	0.07	0.1	GO:0061024	BP	2	membrane organization	4	ALS2,BID,HEBP2,SYNJ2,DNM2,HSP90AA1,GSK3B,CTTN,DYNLL1,NECAP1,SNAP23,AAAS,SH3GLB1,GGA1,HPS4,MICALL1,RIN3,NUTF2,GGA2,ATP8B4,TIMM50,AKT2,PPP2R1A,BET1,HPS1,MAPK8,CTSC,PPP6R3,MADD,SPTBN1,OPTN,HIP1R,RBSN,RIN2,TBC1D8B,LPIN1,ANXA1,FLOT1,ARRB1,SYTL2,THBS1,GRTP1,TOR1AIP1,RPS27A,SH3KBP1,SCLT1,RABGAP1L,ELMO1,RER1,LMNA,ARPC2,PLK1,RAB31,MFF,AR,STX8,UBB,DENND5B,HSPA4,SGCD,TSNARE1,MFN1,TRAPPC12,ATP2A2,ANO6,CHRM2,…
1		1	37	1130	4	0.004	0.108	GO:0030397	BP	2	membrane disassembly	5	AAAS,LPIN1,LMNA,PLK1
1		1	11	1130	3	0.003	0.273	GO:0090148	BP	2	membrane fission	5	DNM2,SH3GLB1,DNM3
1		1	21	1130	2	0.002	0.095	GO:0031579	BP	2	membrane raft organization	5	FLOT1,ANXA2
1		1	90	1130	3	0.003	0.033	GO:0010324	BP	2	membrane invagination	5	THBS1,ELMO1,ANO6
1		1	83	1130	3	0.003	0.036	GO:0099024	BP	2	plasma membrane invagination	6	THBS1,ELMO1,ANO6
1		1	75	1130	3	0.003	0.04	GO:0006911	BP	2	phagocytosis, engulfment	7	THBS1,ELMO1,ANO6
1		1	7	1130	1	0.001	0.143	GO:0043652	BP	2	engulfment of apoptotic cell	8	THBS1
1		1	194	1130	20	0.018	0.103	GO:0061025	BP	2	membrane fusion	5	DNM2,SNAP23,AKT2,BET1,RBSN,TBC1D8B,ANXA1,SYTL2,GRTP1,RABGAP1L,MFF,STX8,TSNARE1,MFN1,ANXA2,GAS6,ANKFY1,DNM3,SYT15,TBC1D8
1		1	128	1130	16	0.014	0.125	GO:0090174	BP	2	organelle membrane fusion	6	SNAP23,AKT2,BET1,RBSN,TBC1D8B,ANXA1,SYTL2,GRTP1,RABGAP1L,STX8,TSNARE1,MFN1,ANXA2,ANKFY1,SYT15,TBC1D8
1		1	124	1130	15	0.013	0.121	GO:0006906	BP	2	vesicle fusion	7	SNAP23,AKT2,BET1,RBSN,TBC1D8B,ANXA1,SYTL2,GRTP1,RABGAP1L,STX8,TSNARE1,ANXA2,ANKFY1,SYT15,TBC1D8
1		1	8	1130	2	0.002	0.25	GO:0034058	BP	2	endosomal vesicle fusion	8	RBSN,ANKFY1
1		1	7	1130	1	0.001	0.143	GO:0048280	BP	2	vesicle fusion with Golgi apparatus	8	BET1
1		1	32	1130	1	0.001	0.031	GO:0045026	BP	2	plasma membrane fusion	6	SNAP23
1		1	14	1130	1	0.001	0.071	GO:0099500	BP	2	vesicle fusion to plasma membrane	7	SNAP23
1		1	20	1130	2	0.002	0.1	GO:0008053	BP	2	mitochondrial fusion	6	MFF,MFN1
1		1	68	1130	9	0.008	0.132	GO:0007009	BP	2	plasma membrane organization	5	DNM2,SH3GLB1,MICALL1,AKT2,SPTBN1,FLOT1,AR,ATP2A2,ANO6
1		1	4	1130	1	0.001	0.25	GO:0044857	BP	2	plasma membrane raft organization	6	FLOT1
1		1	14	1130	3	0.003	0.214	GO:0097320	BP	2	plasma membrane tubulation	6	DNM2,SH3GLB1,MICALL1
1		1	28	1130	1	0.001	0.036	GO:0001941	BP	2	postsynaptic membrane organization	5	RER1
1		1	8	1130	1	0.001	0.125	GO:0071340	BP	2	skeletal muscle acetylcholine-gated channel clustering	6	RER1
1		1	34	1130	2	0.002	0.059	GO:0097035	BP	2	regulation of membrane lipid distribution	5	ATP8B4,ANO6
1		1	21	1130	1	0.001	0.048	GO:0034204	BP	2	lipid translocation	6	ATP8B4
1		1	21	1130	1	0.001	0.048	GO:0045332	BP	2	phospholipid translocation	7	ATP8B4
1		1	10	1130	1	0.001	0.1	GO:0017121	BP	2	phospholipid scrambling	6	ANO6
1		1	5	1130	1	0.001	0.2	GO:0061588	BP	2	calcium activated phospholipid scrambling	7	ANO6
1		1	4	1130	1	0.001	0.25	GO:0061591	BP	2	calcium activated galactosylceramide scrambling	8	ANO6
1		1	4	1130	1	0.001	0.25	GO:0061589	BP	2	calcium activated phosphatidylserine scrambling	8	ANO6
1		1	4	1130	1	0.001	0.25	GO:0061590	BP	2	calcium activated phosphatidylcholine scrambling	8	ANO6
1		1	94	1130	12	0.011	0.128	GO:0007006	BP	2	mitochondrial membrane organization	5	BID,HEBP2,HSP90AA1,GSK3B,DYNLL1,SH3GLB1,TIMM50,MAPK8,HIP1R,HSPA4,MFN1,TFDP1
1		1	7	1130	2	0.002	0.286	GO:0007008	BP	2	outer mitochondrial membrane organization	6	HSP90AA1,HSPA4
1		1	1	1130	1	0.001	1	GO:1990613	BP	2	mitochondrial membrane fusion	6	MFN1
1		1	63	1130	8	0.007	0.127	GO:0046902	BP	2	regulation of mitochondrial membrane permeability	6	BID,HEBP2,GSK3B,DYNLL1,SH3GLB1,MAPK8,HIP1R,TFDP1
1		1	50	1130	8	0.007	0.16	GO:0035794	BP	2	positive regulation of mitochondrial membrane permeability	7	BID,HEBP2,GSK3B,DYNLL1,SH3GLB1,MAPK8,HIP1R,TFDP1
1		1	48	1130	7	0.006	0.146	GO:1902686	BP	2	mitochondrial outer membrane permeabilization involved in programmed cell death	8	BID,GSK3B,DYNLL1,SH3GLB1,MAPK8,HIP1R,TFDP1
1		1	53	1130	7	0.006	0.132	GO:1902108	BP	2	regulation of mitochondrial membrane permeability involved in apoptotic process	7	BID,GSK3B,DYNLL1,SH3GLB1,MAPK8,HIP1R,TFDP1
1		1	48	1130	7	0.006	0.146	GO:1902110	BP	2	positive regulation of mitochondrial membrane permeability involved in apoptotic process	8	BID,GSK3B,DYNLL1,SH3GLB1,MAPK8,HIP1R,TFDP1
1		1	10	1130	2	0.002	0.2	GO:0090151	BP	2	establishment of protein localization to mitochondrial membrane	6	HSP90AA1,HSPA4
1		1	5	1130	2	0.002	0.4	GO:0045040	BP	2	protein import into mitochondrial outer membrane	7	HSP90AA1,HSPA4
1		1	7	1130	1	0.001	0.143	GO:0044803	BP	2	multi-organism membrane organization	5	GAS6
1		1	6	1130	1	0.001	0.167	GO:0044800	BP	2	multi-organism membrane fusion	6	GAS6
1		1	6	1130	1	0.001	0.167	GO:0039663	BP	2	membrane fusion involved in viral entry into host cell	7	GAS6
1		1	6	1130	1	0.001	0.167	GO:0019064	BP	2	fusion of virus membrane with host plasma membrane	8	GAS6
1		1	65	1130	8	0.007	0.123	GO:0006998	BP	2	nuclear envelope organization	5	AAAS,NUTF2,PPP2R1A,LPIN1,TOR1AIP1,LMNA,PLK1,PPP2R2A
1		1	14	1130	3	0.003	0.214	GO:0031468	BP	2	nuclear envelope reassembly	6	PPP2R1A,LMNA,PPP2R2A
1		1	8	1130	3	0.003	0.375	GO:0007084	BP	2	mitotic nuclear envelope reassembly	7	PPP2R1A,LMNA,PPP2R2A
1		1	37	1130	4	0.004	0.108	GO:0051081	BP	2	nuclear envelope disassembly	6	AAAS,LPIN1,LMNA,PLK1
1		1	35	1130	4	0.004	0.114	GO:0007077	BP	2	mitotic nuclear envelope disassembly	7	AAAS,LPIN1,LMNA,PLK1
1		1	7	1130	2	0.002	0.286	GO:0090435	BP	2	protein localization to nuclear envelope	6	NUTF2,PLK1
1		1	3	1130	1	0.001	0.333	GO:0090204	BP	2	protein localization to nuclear pore	7	NUTF2
1		1	5	1130	1	0.001	0.2	GO:0071763	BP	2	nuclear membrane organization	5	TOR1AIP1
1		1	76	1130	5	0.004	0.066	GO:0006900	BP	2	vesicle budding from membrane	5	BET1,CTSC,PPP6R3,ANXA2,DNM3
1		1	54	1130	3	0.003	0.056	GO:0006901	BP	2	vesicle coating	6	BET1,CTSC,PPP6R3
1		1	63	1130	3	0.003	0.048	GO:0048194	BP	2	Golgi vesicle budding	6	BET1,CTSC,PPP6R3
1		1	57	1130	3	0.003	0.053	GO:0090114	BP	2	COPII-coated vesicle budding	7	BET1,CTSC,PPP6R3
1		1	4	1130	1	0.001	0.25	GO:0070142	BP	2	synaptic vesicle budding	6	DNM3
1		1	3	1130	1	0.001	0.333	GO:0016185	BP	2	synaptic vesicle budding from presynaptic endocytic zone membrane	7	DNM3
1		1	46	1130	7	0.006	0.152	GO:0051205	BP	2	protein insertion into membrane	5	BID,DYNLL1,SH3GLB1,MAPK8,WRB,TFDP1,BAG6
1		1	5	1130	2	0.002	0.4	GO:0045048	BP	2	protein insertion into ER membrane	6	WRB,BAG6
1		1	3	1130	2	0.002	0.667	GO:0071816	BP	2	tail-anchored membrane protein insertion into ER membrane	7	WRB,BAG6
1		1	32	1130	5	0.004	0.156	GO:0051204	BP	2	protein insertion into mitochondrial membrane	6	BID,DYNLL1,SH3GLB1,MAPK8,TFDP1
1		1	3	1130	1	0.001	0.333	GO:0033292	BP	2	T-tubule organization	5	ATP2A2
1		1	486	1130	45	0.04	0.093	GO:0097435	BP	2	supramolecular fiber organization	4	FKBP4,RUFY3,ELN,LIMA1,RAPGEF3,COBLL1,CTTN,ADD1,PPM1F,PFN1,CRYAB,FBXO5,WASF1,DPYSL3,SPTBN1,ARHGEF2,ITGB1BP1,SORBS3,MKKS,TUBGCP3,HIP1R,ARRB1,NUMA1,TUBGCP4,TPM1,TPM3,BIN3,ITGB1,TWF1,OBSCN,SORBS2,ARPC2,DLC1,SYNPO2L,MLST8,COL3A1,PRKCE,SYNPO,SYNPO2,CKAP5,ANXA2,EVL,SPTAN1,FCHSD1,TPM2
1		1	38	1130	2	0.002	0.053	GO:0030199	BP	2	collagen fibril organization	5	COL3A1,ANXA2
1		1	303	1130	34	0.03	0.112	GO:0007015	BP	2	actin filament organization	5	RUFY3,ELN,LIMA1,RAPGEF3,COBLL1,CTTN,ADD1,PPM1F,PFN1,WASF1,DPYSL3,SPTBN1,ARHGEF2,ITGB1BP1,SORBS3,MKKS,HIP1R,ARRB1,TPM1,TPM3,BIN3,TWF1,SORBS2,ARPC2,DLC1,SYNPO2L,MLST8,PRKCE,SYNPO,SYNPO2,EVL,SPTAN1,FCHSD1,TPM2
1		1	9	1130	1	0.001	0.111	GO:0051639	BP	2	actin filament network formation	6	COBLL1
1		1	9	1130	1	0.001	0.111	GO:0051764	BP	2	actin crosslink formation	6	DPYSL3
1		1	159	1130	17	0.015	0.107	GO:0008154	BP	2	actin polymerization or depolymerization	6	ELN,LIMA1,COBLL1,CTTN,ADD1,PFN1,WASF1,SPTBN1,MKKS,HIP1R,TWF1,ARPC2,MLST8,PRKCE,EVL,SPTAN1,FCHSD1
1		1	45	1130	5	0.004	0.111	GO:0030042	BP	2	actin filament depolymerization	7	LIMA1,ADD1,SPTBN1,TWF1,SPTAN1
1		1	122	1130	17	0.015	0.139	GO:0061572	BP	2	actin filament bundle organization	6	ELN,LIMA1,RAPGEF3,ADD1,PPM1F,PFN1,DPYSL3,ITGB1BP1,SORBS3,MKKS,ARRB1,TPM1,DLC1,SYNPO2L,SYNPO,SYNPO2,EVL
1		1	35	1130	3	0.003	0.086	GO:0031122	BP	2	cytoplasmic microtubule organization	5	TUBGCP3,NUMA1,TUBGCP4
1		1	7	1130	1	0.001	0.143	GO:0030953	BP	2	astral microtubule organization	6	NUMA1
1		1	26	1130	1	0.001	0.038	GO:0007019	BP	2	microtubule depolymerization	5	ARHGEF2
1		1	22	1130	2	0.002	0.091	GO:0070841	BP	2	inclusion body assembly	5	DNAJA4,SACS
1		1	16	1130	2	0.002	0.125	GO:0031163	BP	2	metallo-sulfur cluster assembly	5	CIAO1,MMS19
1		1	1	1130	1	0.001	1	GO:0090529	BP	2	cell septum assembly	5	BIN3
1		1	1	1130	1	0.001	1	GO:0000917	BP	2	division septum assembly	6	BIN3
1		1	179	1130	19	0.017	0.106	GO:0065004	BP	2	protein-DNA complex assembly	7	PIAS1,PSMC1,H2AFY,UBN1,XRCC3,NASP,CCNH,RPS27A,TERF1,PSMC2,RBBP4,CENPV,UBB,TRAPPC12,RUVBL1,NPM1,SMYD3,HMGB1,HIST4H4
1		1	1	1130	1	0.001	1	GO:0071573	BP	2	shelterin complex assembly	8	TERF1
1		1	40	1130	6	0.005	0.15	GO:0034508	BP	2	centromere complex assembly	8	RBBP4,CENPV,TRAPPC12,RUVBL1,NPM1,HIST4H4
1		1	7	1130	3	0.003	0.429	GO:0000491	BP	2	small nucleolar ribonucleoprotein complex assembly	8	SNU13,PIH1D1,RUVBL1
1		1	5	1130	3	0.003	0.6	GO:0000492	BP	2	box C/D snoRNP assembly	9	SNU13,PIH1D1,RUVBL1
1		1	6	1130	1	0.001	0.167	GO:1905323	BP	2	telomerase holoenzyme complex assembly	8	HSP90AA1
1		1	15	1130	1	0.001	0.067	GO:0035459	BP	2	cargo loading into vesicle	7	KIF13A
1		1	8	1130	1	0.001	0.125	GO:0090735	BP	2	DNA repair complex assembly	6	XRCC3
1		1	1	1130	1	0.001	1	GO:1904210	BP	2	VCP-NPL4-UFD1 AAA ATPase complex assembly	7	SVIP
1		1	4	1130	1	0.001	0.25	GO:0097343	BP	2	ripoptosome assembly	7	CYLD
1		1	4	1130	1	0.001	0.25	GO:1901026	BP	2	ripoptosome assembly involved in necroptotic process	8	CYLD
1		1	30	1130	3	0.003	0.1	GO:1904837	BP	2	beta-catenin-TCF complex assembly	7	HDAC1,RUVBL1,HIST4H4
1		1	14	1130	2	0.002	0.143	GO:0046931	BP	2	pore complex assembly	7	GSDMD,ANO6
1		1	435	1130	43	0.038	0.099	GO:0051259	BP	2	protein oligomerization	7	SPAG9,WIZ,PPP5C,BID,TP53BP1,SH3GLB1,DECR1,GSDMD,KCTD9,CRTC1,CRYAB,SOD2,THG1L,DPYSL3,CRBN,GLS,CRYZ,HMGCL,CAT,MCCC2,GLUL,TRA2B,KCTD3,YME1L1,FLOT1,PAM,KCTD15,TK1,MFF,AR,LIMS1,PDCD6IP,KCNS3,TRAPPC12,MALT1,RNF213,HRAS,NPM1,SHMT2,ANXA2,AKR1C1,EVL,HIST4H4
1		1	116	1130	13	0.012	0.112	GO:0051262	BP	2	protein tetramerization	8	DECR1,CRTC1,SOD2,THG1L,GLS,CRYZ,HMGCL,CAT,TK1,SHMT2,ANXA2,EVL,HIST4H4
1		1	37	1130	1	0.001	0.027	GO:0070206	BP	2	protein trimerization	8	WIZ
1		1	10	1130	1	0.001	0.1	GO:0034214	BP	2	protein hexamerization	8	YME1L1
1		1	274	1130	29	0.026	0.106	GO:0051260	BP	2	protein homooligomerization	8	SPAG9,BID,TP53BP1,DECR1,GSDMD,KCTD9,CRTC1,CRYAB,SOD2,THG1L,DPYSL3,CRBN,GLS,CRYZ,CAT,GLUL,KCTD3,FLOT1,PAM,KCTD15,TK1,MFF,PDCD6IP,KCNS3,RNF213,NPM1,SHMT2,AKR1C1,EVL
1		1	66	1130	10	0.009	0.152	GO:0051289	BP	2	protein homotetramerization	9	DECR1,CRTC1,SOD2,THG1L,GLS,CRYZ,CAT,TK1,SHMT2,EVL
1		1	91	1130	7	0.006	0.077	GO:0051291	BP	2	protein heterooligomerization	8	WIZ,PPP5C,MCCC2,LIMS1,HRAS,ANXA2,HIST4H4
1		1	12	1130	1	0.001	0.083	GO:0070208	BP	2	protein heterotrimerization	9	WIZ
1		1	23	1130	2	0.002	0.087	GO:0051290	BP	2	protein heterotetramerization	9	ANXA2,HIST4H4
1		1	2	1130	1	0.001	0.5	GO:0035786	BP	2	protein complex oligomerization	7	MCU
1		1	3	1130	1	0.001	0.333	GO:1904885	BP	2	beta-catenin destruction complex assembly	7	GSK3B
1		1	18	1130	3	0.003	0.167	GO:0033622	BP	2	integrin activation	7	FARP2,ITGB1BP1,FBLIM1
1		1	499	1130	50	0.044	0.1	GO:0043623	BP	2	cellular protein complex assembly	7	FKBP4,ELN,EIF2AK2,NDUFB4,BCS1L,DNM2,HSP90AA1,COBLL1,CTTN,ADD1,PXN,SNAP23,PPM1A,SRP54,COG4,DMXL2,EIF4H,PFN1,CRYAB,FBXO5,WASF1,EIF4G1,SPTBN1,DNAL1,MKKS,TUBGCP3,NDUFA10,HIP1R,NUMA1,TUBGCP4,SMAD6,CCDC40,TWF1,NDUFAF6,NRG1,NDUFS2,ARPC2,MLST8,HSPA4,PRKCE,TRAPPC12,CKAP5,PDE4DIP,PSMG4,COA4,COA5,EVL,SPTAN1,FCHSD1,DNM3
1		1	10	1130	1	0.001	0.1	GO:0070071	BP	2	proton-transporting two-sector ATPase complex assembly	8	DMXL2
1		1	8	1130	1	0.001	0.125	GO:0070070	BP	2	proton-transporting V-type ATPase complex assembly	9	DMXL2
1		1	8	1130	1	0.001	0.125	GO:0070072	BP	2	vacuolar proton-transporting V-type ATPase complex assembly	10	DMXL2
1		1	23	1130	3	0.003	0.13	GO:0017004	BP	2	cytochrome complex assembly	8	BCS1L,COA4,COA5
1		1	7	1130	1	0.001	0.143	GO:0017062	BP	2	respiratory chain complex III assembly	9	BCS1L
1		1	15	1130	3	0.003	0.2	GO:0008535	BP	2	respiratory chain complex IV assembly	9	BCS1L,COA4,COA5
1		1	3	1130	2	0.002	0.667	GO:0097010	BP	2	eukaryotic translation initiation factor 4F complex assembly	8	EIF4H,EIF4G1
1		1	49	1130	5	0.004	0.102	GO:0010257	BP	2	NADH dehydrogenase complex assembly	8	NDUFB4,BCS1L,NDUFA10,NDUFAF6,NDUFS2
1		1	10	1130	1	0.001	0.1	GO:0043248	BP	2	proteasome assembly	8	PSMG4
1		1	19	1130	3	0.003	0.158	GO:0051131	BP	2	chaperone-mediated protein complex assembly	8	HSP90AA1,MKKS,HSPA4
1		1	10	1130	1	0.001	0.1	GO:0044546	BP	2	NLRP3 inflammasome complex assembly	8	EIF2AK2
1		1	15	1130	1	0.001	0.067	GO:0048268	BP	2	clathrin coat assembly	8	HIP1R
1		1	5	1130	1	0.001	0.2	GO:0007021	BP	2	tubulin complex assembly	8	CRYAB
1		1	1	1130	1	0.001	1	GO:0006463	BP	2	steroid hormone receptor complex assembly	8	FKBP4
1		1	205	1130	24	0.021	0.117	GO:0051258	BP	2	protein polymerization	8	FKBP4,ELN,DNM2,COBLL1,CTTN,ADD1,PFN1,FBXO5,WASF1,SPTBN1,MKKS,TUBGCP3,HIP1R,NUMA1,TUBGCP4,TWF1,ARPC2,MLST8,PRKCE,CKAP5,EVL,SPTAN1,FCHSD1,DNM3
1		1	7	1130	2	0.002	0.286	GO:0003373	BP	2	dynamin family protein polymerization involved in membrane fission	9	DNM2,DNM3
1		1	7	1130	2	0.002	0.286	GO:0003374	BP	2	dynamin family protein polymerization involved in mitochondrial fission	10	DNM2,DNM3
1		1	51	1130	6	0.005	0.118	GO:0046785	BP	2	microtubule polymerization	9	FKBP4,FBXO5,TUBGCP3,NUMA1,TUBGCP4,CKAP5
1		1	19	1130	2	0.002	0.105	GO:0007020	BP	2	microtubule nucleation	10	TUBGCP3,TUBGCP4
1		1	6	1130	2	0.002	0.333	GO:0051418	BP	2	microtubule nucleation by microtubule organizing center	11	TUBGCP3,TUBGCP4
1		1	5	1130	2	0.002	0.4	GO:0051415	BP	2	interphase microtubule nucleation by interphase microtubule organizing center	12	TUBGCP3,TUBGCP4
1		1	134	1130	16	0.014	0.119	GO:0030041	BP	2	actin filament polymerization	9	ELN,COBLL1,CTTN,ADD1,PFN1,WASF1,SPTBN1,MKKS,HIP1R,TWF1,ARPC2,MLST8,PRKCE,EVL,SPTAN1,FCHSD1
1		1	69	1130	7	0.006	0.101	GO:0033108	BP	2	mitochondrial respiratory chain complex assembly	8	NDUFB4,BCS1L,NDUFA10,NDUFAF6,NDUFS2,COA4,COA5
1		1	49	1130	5	0.004	0.102	GO:0032981	BP	2	mitochondrial respiratory chain complex I assembly	9	NDUFB4,BCS1L,NDUFA10,NDUFAF6,NDUFS2
1		1	10	1130	3	0.003	0.3	GO:0033617	BP	2	mitochondrial respiratory chain complex IV assembly	9	BCS1L,COA4,COA5
1		1	7	1130	1	0.001	0.143	GO:0034551	BP	2	mitochondrial respiratory chain complex III assembly	9	BCS1L
1		1	2	1130	1	0.001	0.5	GO:0048213	BP	2	Golgi vesicle prefusion complex stabilization	8	COG4
1		1	1	1130	1	0.001	1	GO:0006617	BP	2	SRP-dependent cotranslational protein targeting to membrane, signal sequence recognition	8	SRP54
1		1	52	1130	3	0.003	0.058	GO:0048208	BP	2	COPII vesicle coating	7	BET1,CTSC,PPP6R3
1		1	89	1130	4	0.004	0.045	GO:0010927	BP	2	cellular component assembly involved in morphogenesis	5	GPC1,TPM1,ITGB1,OBSCN
1		1	3	1130	1	0.001	0.333	GO:0000912	BP	2	assembly of actomyosin apparatus involved in cytokinesis	5	PDCD6IP
1		1	3	1130	1	0.001	0.333	GO:0000915	BP	2	actomyosin contractile ring assembly	6	PDCD6IP
1		1	641	1130	68	0.06	0.106	GO:0070925	BP	2	organelle assembly	5	FARP2,BRCA1,WWTR1,MAP4,CC2D2A,PIK3C3,VDAC3,DNM2,HSP90AA1,CDC14B,HSPB11,CYLD,DYNLL1,RPL6,SH3GLB1,CIRBP,HPS4,IFT27,NPRL3,PPP2R1A,HPS1,SH3PXD2A,MDM1,CNOT2,FBXO5,ARHGEF2,SSX2IP,KIF17,DNAL1,CEP89,MKKS,TUBGCP3,HAUS8,DHX30,CDK5RAP2,NUMA1,TUBGCP4,ACTR1A,TPM1,NCOR1,CCDC40,ATG3,FEZ1,ITGB1,SCLT1,BICD1,OBSCN,WDR19,WIPI2,PCNT,VPS28,RPS14,PLK1,TSR1,ATG4B,ATXN2L,PDCD6IP,TRAPPC12,SYNPO,SYNPO2,CKAP5,RPS27,NPM1,MR…
1		1	1	1130	1	0.001	1	GO:1905355	BP	2	spine apparatus assembly	6	SYNPO
1		1	6	1130	1	0.001	0.167	GO:0071971	BP	2	extracellular exosome assembly	6	PDCD6IP
1		1	24	1130	2	0.002	0.083	GO:0036258	BP	2	multivesicular body assembly	6	VPS28,PDCD6IP
1		1	18	1130	3	0.003	0.167	GO:0071800	BP	2	podosome assembly	6	FARP2,SH3PXD2A,ARHGEF2
1		1	5	1130	2	0.002	0.4	GO:1903232	BP	2	melanosome assembly	6	HPS4,HPS1
1		1	20	1130	2	0.002	0.1	GO:0033962	BP	2	cytoplasmic mRNA processing body assembly	6	CNOT2,ATXN2L
1		1	10	1130	3	0.003	0.3	GO:0034063	BP	2	stress granule assembly	6	CIRBP,BICD1,ATXN2L
1		1	78	1130	9	0.008	0.115	GO:0051225	BP	2	spindle assembly	6	CDC14B,FBXO5,TUBGCP3,HAUS8,NUMA1,TUBGCP4,NCOR1,PLK1,CHEK2
1		1	1	1130	1	0.001	1	GO:0055048	BP	2	anastral spindle assembly	7	NUMA1
1		1	47	1130	5	0.004	0.106	GO:0090307	BP	2	mitotic spindle assembly	7	CDC14B,TUBGCP3,TUBGCP4,PLK1,CHEK2
1		1	47	1130	9	0.008	0.191	GO:0042255	BP	2	ribosome assembly	6	RPL6,DHX30,RPS14,TSR1,RPS27,NPM1,MRPS11,RPS27L,BOP1
1		1	4	1130	1	0.001	0.25	GO:0061668	BP	2	mitochondrial ribosome assembly	7	DHX30
1		1	21	1130	3	0.003	0.143	GO:0000027	BP	2	ribosomal large subunit assembly	7	RPL6,DHX30,BOP1
1		1	3	1130	1	0.001	0.333	GO:1902775	BP	2	mitochondrial large ribosomal subunit assembly	8	DHX30
1		1	14	1130	4	0.004	0.286	GO:0000028	BP	2	ribosomal small subunit assembly	7	RPS14,RPS27,MRPS11,RPS27L
1		1	11	1130	1	0.001	0.091	GO:0051382	BP	2	kinetochore assembly	6	TRAPPC12
1		1	56	1130	3	0.003	0.054	GO:0030239	BP	2	myofibril assembly	6	TPM1,ITGB1,OBSCN
1		1	40	1130	3	0.003	0.075	GO:0045214	BP	2	sarcomere organization	7	TPM1,ITGB1,OBSCN
1		1	438	1130	43	0.038	0.098	GO:0030031	BP	2	cell projection assembly	5	WWTR1,MAP4,CC2D2A,MYLK,PLD1,VDAC3,DNM2,HSP90AA1,CDC14B,HSPB11,CYLD,CTTN,DYNLL1,IFT27,PPP2R1A,PFN1,PMP22,DPYSL3,SSX2IP,KIF17,DNAL1,CEP89,MKKS,HAUS8,EMP1,CDK5RAP2,ACTR1A,CCDC40,ATG3,MYO10,BIN3,SCLT1,WDR19,PCNT,ARPC2,PLK1,HRAS,CKAP5,EPS8L2,ANO6,EVL,DNM3,BBIP1
1		1	432	1130	43	0.038	0.1	GO:0120031	BP	2	plasma membrane bounded cell projection assembly	6	WWTR1,MAP4,CC2D2A,MYLK,PLD1,VDAC3,DNM2,HSP90AA1,CDC14B,HSPB11,CYLD,CTTN,DYNLL1,IFT27,PPP2R1A,PFN1,PMP22,DPYSL3,SSX2IP,KIF17,DNAL1,CEP89,MKKS,HAUS8,EMP1,CDK5RAP2,ACTR1A,CCDC40,ATG3,MYO10,BIN3,SCLT1,WDR19,PCNT,ARPC2,PLK1,HRAS,CKAP5,EPS8L2,ANO6,EVL,DNM3,BBIP1
1		1	49	1130	3	0.003	0.061	GO:0046847	BP	2	filopodium assembly	7	DPYSL3,MYO10,DNM3
1		1	11	1130	4	0.004	0.364	GO:0032060	BP	2	bleb assembly	7	MYLK,PMP22,EMP1,ANO6
1		1	47	1130	3	0.003	0.064	GO:0030032	BP	2	lamellipodium assembly	7	DNM2,BIN3,ARPC2
1		1	26	1130	4	0.004	0.154	GO:0097178	BP	2	ruffle assembly	7	PFN1,HRAS,EPS8L2,EVL
1		1	13	1130	1	0.001	0.077	GO:0030033	BP	2	microvillus assembly	7	PLD1
1		1	285	1130	28	0.025	0.098	GO:0060271	BP	2	cilium assembly	7	WWTR1,MAP4,CC2D2A,VDAC3,DNM2,HSP90AA1,CDC14B,HSPB11,CYLD,DYNLL1,IFT27,PPP2R1A,SSX2IP,KIF17,DNAL1,CEP89,MKKS,HAUS8,CDK5RAP2,ACTR1A,CCDC40,ATG3,SCLT1,WDR19,PCNT,PLK1,CKAP5,BBIP1
1		1	20	1130	3	0.003	0.15	GO:0044458	BP	2	motile cilium assembly	8	CC2D2A,DYNLL1,CCDC40
1		1	43	1130	6	0.005	0.14	GO:1905515	BP	2	non-motile cilium assembly	8	MAP4,CC2D2A,DNM2,DYNLL1,CEP89,MKKS
1		1	81	1130	12	0.011	0.148	GO:0097711	BP	2	ciliary basal body-plasma membrane docking	8	CC2D2A,HSP90AA1,DYNLL1,PPP2R1A,CEP89,HAUS8,CDK5RAP2,ACTR1A,SCLT1,PCNT,PLK1,CKAP5
1		1	37	1130	6	0.005	0.162	GO:0035735	BP	2	intraciliary transport involved in cilium assembly	8	HSPB11,DYNLL1,IFT27,SSX2IP,KIF17,WDR19
1		1	168	1130	17	0.015	0.101	GO:0034329	BP	2	cell junction assembly	5	CTTN,PPM1F,VEGFA,EPB41L5,RAP1A,ITGB1BP1,FLOT1,THBS1,PKP4,PARD3,PTPRK,FBLIM1,DLC1,LIMS1,PDCD6IP,TLN2,PLEC
1		1	74	1130	10	0.009	0.135	GO:0007044	BP	2	cell-substrate junction assembly	6	CTTN,PPM1F,VEGFA,EPB41L5,ITGB1BP1,THBS1,PTPRK,DLC1,LIMS1,PLEC
1		1	9	1130	1	0.001	0.111	GO:0031581	BP	2	hemidesmosome assembly	7	PLEC
1		1	81	1130	4	0.004	0.049	GO:0007043	BP	2	cell-cell junction assembly	6	PKP4,PARD3,PDCD6IP,TLN2
1		1	52	1130	2	0.002	0.038	GO:0043297	BP	2	apical junction assembly	7	PARD3,PDCD6IP
1		1	46	1130	2	0.002	0.043	GO:0070830	BP	2	bicellular tight junction assembly	7	PARD3,PDCD6IP
1		1	71	1130	9	0.008	0.127	GO:0034333	BP	2	adherens junction assembly	6	CTTN,PPM1F,VEGFA,EPB41L5,ITGB1BP1,THBS1,PTPRK,DLC1,LIMS1
1		1	62	1130	9	0.008	0.145	GO:0007045	BP	2	cell-substrate adherens junction assembly	7	CTTN,PPM1F,VEGFA,EPB41L5,ITGB1BP1,THBS1,PTPRK,DLC1,LIMS1
1		1	62	1130	9	0.008	0.145	GO:0048041	BP	2	focal adhesion assembly	8	CTTN,PPM1F,VEGFA,EPB41L5,ITGB1BP1,THBS1,PTPRK,DLC1,LIMS1
1		1	28	1130	3	0.003	0.107	GO:0071709	BP	2	membrane assembly	5	SPTBN1,FLOT1,ANXA2
1		1	9	1130	2	0.002	0.222	GO:0001765	BP	2	membrane raft assembly	6	FLOT1,ANXA2
1		1	4	1130	1	0.001	0.25	GO:0044854	BP	2	plasma membrane raft assembly	7	FLOT1
1		1	27	1130	3	0.003	0.111	GO:0085029	BP	2	extracellular matrix assembly	5	FBLN5,ANTXR1,GAS6
1		1	6	1130	1	0.001	0.167	GO:0048251	BP	2	elastic fiber assembly	6	FBLN5
1		1	4	1130	1	0.001	0.25	GO:0032202	BP	2	telomere assembly	5	WRAP53
1		1	1	1130	1	0.001	1	GO:0032203	BP	2	telomere formation via telomerase	6	WRAP53
1		1	4	1130	2	0.002	0.5	GO:0071787	BP	2	endoplasmic reticulum tubular network formation	5	RTN3,ZFYVE27
1		1	4	1130	1	0.001	0.25	GO:0090168	BP	2	Golgi reassembly	5	STK25
1		1	120	1130	17	0.015	0.142	GO:0051017	BP	2	actin filament bundle assembly	5	ELN,LIMA1,RAPGEF3,ADD1,PPM1F,PFN1,DPYSL3,ITGB1BP1,SORBS3,MKKS,ARRB1,TPM1,DLC1,SYNPO2L,SYNPO,SYNPO2,EVL
1		1	80	1130	11	0.01	0.138	GO:0030038	BP	2	contractile actin filament bundle assembly	6	ELN,RAPGEF3,PPM1F,PFN1,ITGB1BP1,SORBS3,MKKS,ARRB1,TPM1,DLC1,EVL
1		1	80	1130	11	0.01	0.138	GO:0043149	BP	2	stress fiber assembly	7	ELN,RAPGEF3,PPM1F,PFN1,ITGB1BP1,SORBS3,MKKS,ARRB1,TPM1,DLC1,EVL
1		1	10	1130	1	0.001	0.1	GO:0051255	BP	2	spindle midzone assembly	5	CDC14B
1		1	8	1130	1	0.001	0.125	GO:0051256	BP	2	mitotic spindle midzone assembly	6	CDC14B
1		1	46	1130	3	0.003	0.065	GO:0035082	BP	2	axoneme assembly	5	CC2D2A,DNAL1,CCDC40
1		1	24	1130	2	0.002	0.083	GO:0070286	BP	2	axonemal dynein complex assembly	6	DNAL1,CCDC40
1		1	13	1130	1	0.001	0.077	GO:0036158	BP	2	outer dynein arm assembly	7	DNAL1
1		1	11	1130	1	0.001	0.091	GO:0036159	BP	2	inner dynein arm assembly	7	CCDC40
1		1	631	1130	67	0.059	0.106	GO:0006325	BP	2	chromatin organization	4	LAS1L,KDM1A,MSL3,PPP5C,BRCA1,HDAC9,MTA3,SREBF1,ACTR6,SMARCA2,SMARCD3,HNRNPC,PPM1F,PABPC1L,TBL1X,MAPK3,PIH1D1,MAPK8,EZH1,HDAC5,KMT5B,ZNF451,VEGFA,H2AFY,BCL6,KDM3A,HDAC1,SFPQ,PRDM2,UBN1,PHF19,ENY2,TWIST1,MORF4L2,USP22,SIN3B,NASP,PHF21A,USP15,SETDB2,ARRB1,TDG,SMARCC2,MAP3K12,USP3,NCOR1,HDAC8,TADA1,RNF20,PAXBP1,PRMT2,CHTOP,RBBP4,PBRM1,SAP30L,NUDT5,CENPV,ASXL1,COPRS,RUVBL1,NPM1,SMYD3,USP7,HMGB1,HIST4H…
1		1	31	1130	4	0.004	0.129	GO:0061641	BP	2	CENP-A containing chromatin organization	5	RBBP4,RUVBL1,NPM1,HIST4H4
1		1	11	1130	1	0.001	0.091	GO:0070828	BP	2	heterochromatin organization	5	CENPV
1		1	138	1130	13	0.012	0.094	GO:0006333	BP	2	chromatin assembly or disassembly	5	SMARCD3,H2AFY,UBN1,NASP,SMARCC2,HDAC8,RBBP4,CENPV,RUVBL1,NPM1,SMYD3,HMGB1,HIST4H4
1		1	18	1130	2	0.002	0.111	GO:0031498	BP	2	chromatin disassembly	6	SMARCD3,SMARCC2
1		1	114	1130	10	0.009	0.088	GO:0031497	BP	2	chromatin assembly	6	H2AFY,UBN1,NASP,RBBP4,CENPV,RUVBL1,NPM1,SMYD3,HMGB1,HIST4H4
1		1	130	1130	19	0.017	0.146	GO:0006338	BP	2	chromatin remodeling	5	MSL3,ACTR6,SMARCA2,SMARCD3,HNRNPC,PABPC1L,PIH1D1,HDAC5,HDAC1,MORF4L2,NASP,SMARCC2,RBBP4,PBRM1,NUDT5,CENPV,RUVBL1,NPM1,HIST4H4
1		1	33	1130	5	0.004	0.152	GO:0031055	BP	2	chromatin remodeling at centromere	6	RBBP4,CENPV,RUVBL1,NPM1,HIST4H4
1		1	62	1130	8	0.007	0.129	GO:0043044	BP	2	ATP-dependent chromatin remodeling	6	HNRNPC,HDAC1,NASP,SMARCC2,RBBP4,RUVBL1,NPM1,HIST4H4
1		1	8	1130	1	0.001	0.125	GO:0031507	BP	2	heterochromatin assembly	6	CENPV
1		1	2	1130	1	0.001	0.5	GO:0031508	BP	2	pericentric heterochromatin assembly	7	CENPV
1		1	126	1130	10	0.009	0.079	GO:0034728	BP	2	nucleosome organization	5	SMARCD3,H2AFY,UBN1,NASP,SMARCC2,RBBP4,RUVBL1,NPM1,SMYD3,HIST4H4
1		1	12	1130	3	0.003	0.25	GO:0034723	BP	2	DNA replication-dependent nucleosome organization	6	NASP,RBBP4,HIST4H4
1		1	40	1130	6	0.005	0.15	GO:0034724	BP	2	DNA replication-independent nucleosome organization	6	UBN1,NASP,RBBP4,RUVBL1,NPM1,HIST4H4
1		1	45	1130	5	0.004	0.111	GO:0043486	BP	2	histone exchange	6	NASP,RBBP4,RUVBL1,NPM1,HIST4H4
1		1	16	1130	2	0.002	0.125	GO:0006337	BP	2	nucleosome disassembly	6	SMARCD3,SMARCC2
1		1	99	1130	8	0.007	0.081	GO:0006334	BP	2	nucleosome assembly	6	H2AFY,UBN1,NASP,RBBP4,RUVBL1,NPM1,SMYD3,HIST4H4
1		1	12	1130	3	0.003	0.25	GO:0006335	BP	2	DNA replication-dependent nucleosome assembly	7	NASP,RBBP4,HIST4H4
1		1	39	1130	6	0.005	0.154	GO:0006336	BP	2	DNA replication-independent nucleosome assembly	7	UBN1,NASP,RBBP4,RUVBL1,NPM1,HIST4H4
1		1	31	1130	4	0.004	0.129	GO:0034080	BP	2	CENP-A containing nucleosome assembly	8	RBBP4,RUVBL1,NPM1,HIST4H4
1		1	280	1130	28	0.025	0.1	GO:0032535	BP	2	regulation of cellular component size	4	ALS2,KDM1A,RUFY3,ELN,LIMA1,DNM2,CTTN,ADD1,PFN1,WASF1,VEGFA,SPTBN1,MKKS,HIP1R,TWF1,ZFYVE27,KCNMA1,NRG1,ARPC2,MLST8,PRKCE,ANO6,NPM1,PRR16,SEMA4D,EVL,SPTAN1,FCHSD1
1		1	128	1130	13	0.012	0.102	GO:0008361	BP	2	regulation of cell size	5	KDM1A,RUFY3,DNM2,CTTN,ADD1,VEGFA,ZFYVE27,KCNMA1,NRG1,ANO6,NPM1,PRR16,SEMA4D
1		1	9	1130	2	0.002	0.222	GO:0045793	BP	2	positive regulation of cell size	6	KDM1A,PRR16
1		1	16	1130	4	0.004	0.25	GO:0006884	BP	2	cell volume homeostasis	6	ADD1,KCNMA1,ANO6,NPM1
1		1	5	1130	2	0.002	0.4	GO:0045794	BP	2	negative regulation of cell volume	7	KCNMA1,ANO6
1		1	5	1130	1	0.001	0.2	GO:0051036	BP	2	regulation of endosome size	5	ALS2
1		1	108	1130	15	0.013	0.139	GO:0031023	BP	2	microtubule organizing center organization	4	BRCA1,CNTLN,XPO1,CHORDC1,MDM1,SSX2IP,XRCC3,TUBGCP3,HAUS8,CDK5RAP2,TUBGCP4,PLK1,PDCD6IP,CKAP5,NPM1
1		1	101	1130	15	0.013	0.149	GO:0007098	BP	2	centrosome cycle	5	BRCA1,CNTLN,XPO1,CHORDC1,MDM1,SSX2IP,XRCC3,TUBGCP3,HAUS8,CDK5RAP2,TUBGCP4,PLK1,PDCD6IP,CKAP5,NPM1
1		1	9	1130	1	0.001	0.111	GO:0010457	BP	2	centriole-centriole cohesion	6	CNTLN
1		1	57	1130	11	0.01	0.193	GO:0051298	BP	2	centrosome duplication	6	BRCA1,XPO1,CHORDC1,MDM1,XRCC3,TUBGCP3,CDK5RAP2,TUBGCP4,PDCD6IP,CKAP5,NPM1
1		1	28	1130	4	0.004	0.143	GO:0098534	BP	2	centriole assembly	5	BRCA1,MDM1,CDK5RAP2,NPM1
1		1	25	1130	4	0.004	0.16	GO:0007099	BP	2	centriole replication	6	BRCA1,MDM1,CDK5RAP2,NPM1
1		1	856	1130	76	0.067	0.089	GO:0040007	BP	2	growth	2	ST7L,ERCC1,RUFY3,WWTR1,APBA2,WWC3,IL17RB,SEC61A1,YBX3,EVC,DERL2,ENO1,DNM2,EPB41L2,SMARCA2,CTTN,ADD1,GNAS,PPM1F,STK3,PPP2R1A,FKBP8,BRAT1,GLI3,EIF4H,PPP3CB,CRYAB,WASF1,PTK7,VEGFA,FGF1,BCL6,UBE3A,EIF4G1,EPB41L5,MORF4L2,EXOSC9,MKKS,EXOSC2,DCLK1,LARGE1,UNC79,EMP1,ANXA1,SERPINE2,TMEM8B,TAF8,ADAM10,STRA6,FBLN5,DUOX2,PML,BIN3,EBAG9,LAMTOR1,ITGB1,SAV1,SORBS2,ZFYVE27,NRG1,CCAR2,PRMT2,SLC3A2,AR,USP47,NME6,R…
1		1	423	1130	46	0.041	0.109	GO:0016049	BP	2	cell growth	3	ST7L,RUFY3,IL17RB,SEC61A1,DERL2,ENO1,DNM2,EPB41L2,SMARCA2,CTTN,PPP2R1A,BRAT1,PPP3CB,CRYAB,WASF1,VEGFA,BCL6,EIF4G1,EPB41L5,EXOSC9,EXOSC2,DCLK1,EMP1,SERPINE2,ADAM10,FBLN5,PML,BIN3,EBAG9,LAMTOR1,ITGB1,SORBS2,ZFYVE27,NRG1,CCAR2,PRMT2,SLC3A2,AR,USP47,NME6,ARIH2,EXOSC4,NPM1,SLIT3,SEMA4D,SGMS1
1		1	536	1130	43	0.038	0.08	GO:0048589	BP	2	developmental growth	3	ERCC1,RUFY3,WWTR1,APBA2,WWC3,YBX3,EVC,DNM2,CTTN,ADD1,GNAS,STK3,FKBP8,GLI3,EIF4H,PPP3CB,WASF1,PTK7,VEGFA,FGF1,UBE3A,EPB41L5,MKKS,DCLK1,LARGE1,UNC79,ANXA1,TAF8,STRA6,DUOX2,BIN3,ITGB1,SAV1,SORBS2,ZFYVE27,NRG1,PRMT2,AR,ARIH2,SLIT3,SEMA4D,ADARB1,MBD5
1		1	174	1130	16	0.014	0.092	GO:0060560	BP	2	developmental growth involved in morphogenesis	4	RUFY3,DNM2,CTTN,PPP3CB,WASF1,PTK7,VEGFA,FGF1,EPB41L5,DCLK1,BIN3,ITGB1,ZFYVE27,NRG1,SLIT3,SEMA4D
1		1	28	1130	2	0.002	0.071	GO:0003401	BP	2	axis elongation	5	PTK7,FGF1
1		1	2	1130	2	0.002	1	GO:0009826	BP	2	unidimensional cell growth	5	EPB41L5,BIN3
1		1	166	1130	15	0.013	0.09	GO:0048588	BP	2	developmental cell growth	4	RUFY3,DNM2,CTTN,PPP3CB,WASF1,VEGFA,DCLK1,ITGB1,SORBS2,ZFYVE27,NRG1,PRMT2,ARIH2,SLIT3,SEMA4D
1		1	55	1130	3	0.003	0.055	GO:0042246	BP	2	tissue regeneration	4	LARGE1,ANXA1,BIN3
1		1	27	1130	3	0.003	0.111	GO:0043403	BP	2	skeletal muscle tissue regeneration	5	LARGE1,ANXA1,BIN3
1		1	1753	1130	141	0.125	0.08	GO:0008283	BP	2	cell proliferation	2	RHBDF1,BRCA1,ERCC1,BID,WWTR1,PIAS1,ELN,EIF2AK2,MTA3,MNT,DERL2,FBLN1,PPP2R5C,RAPGEF3,SMARCA2,SMARCD3,DLG3,TXLNA,TFAP4,LAMB1,CDV3,PTGS1,IL11,PES1,RBFOX2,TIMP1,STK3,AKT2,BRAT1,GLI3,PPP3CB,GTPBP4,PMP22,CD81,SOD2,DUSP22,VEGFA,FGF1,BCL6,EIF4G1,PRRX1,HDAC1,ARHGEF2,CD46,TNFSF4,ITGB1BP1,TGFBI,TWIST1,LRP1,SRSF6,STAMBP,CDC16,TRPM4,SERPINF1,PCNA,NASP,NUMB,EMP1,ANXA1,TBX3,GLUL,SERPINE2,GPNMB,YME1L1,FAM129B,IL…
1		1	9	1130	1	0.001	0.111	GO:0070341	BP	2	fat cell proliferation	3	TFDP1
1		1	250	1130	13	0.012	0.052	GO:0070661	BP	2	leukocyte proliferation	3	PPP3CB,CD81,BCL6,CD46,TNFSF4,ANXA1,GPNMB,IL33,RPS6,PDE5A,MALT1,ATAD5,HMGB1
1		1	4	1130	1	0.001	0.25	GO:0061517	BP	2	macrophage proliferation	4	IL33
1		1	236	1130	12	0.011	0.051	GO:0032943	BP	2	mononuclear cell proliferation	4	PPP3CB,CD81,BCL6,CD46,TNFSF4,ANXA1,GPNMB,RPS6,PDE5A,MALT1,ATAD5,HMGB1
1		1	121	1130	5	0.004	0.041	GO:0061351	BP	2	neural precursor cell proliferation	3	SMARCD3,GLI3,VEGFA,NUMB,EPHB1
1		1	47	1130	6	0.005	0.128	GO:0010463	BP	2	mesenchymal cell proliferation	3	VEGFA,PRRX1,ZEB1,LMNA,CTNNBIP1,TBX1
1		1	317	1130	23	0.02	0.073	GO:0050673	BP	2	epithelial cell proliferation	3	LAMB1,VEGFA,FGF1,ITGB1BP1,TWIST1,SRSF6,SERPINF1,GLUL,THBS1,CASK,SAV1,PTPRK,OSR2,BTRC,STXBP4,AR,MCC,HRAS,DEAF1,SCN5A,TBX1,HMGB1,C6ORF89
1		1	103	1130	4	0.004	0.039	GO:0001935	BP	2	endothelial cell proliferation	4	VEGFA,ITGB1BP1,THBS1,HMGB1
1		1	33	1130	4	0.004	0.121	GO:0043616	BP	2	keratinocyte proliferation	4	SRSF6,CASK,PTPRK,STXBP4
1		1	173	1130	7	0.006	0.04	GO:0033002	BP	2	muscle cell proliferation	3	THBS1,TPM1,SAV1,EPHB1,PAXBP1,SF1,CTNNBIP1
1		1	68	1130	3	0.003	0.044	GO:0014855	BP	2	striated muscle cell proliferation	4	SAV1,EPHB1,PAXBP1
1		1	10	1130	2	0.002	0.2	GO:0014856	BP	2	skeletal muscle cell proliferation	5	EPHB1,PAXBP1
1		1	9	1130	2	0.002	0.222	GO:0014841	BP	2	skeletal muscle satellite cell proliferation	6	EPHB1,PAXBP1
1		1	113	1130	4	0.004	0.035	GO:0048659	BP	2	smooth muscle cell proliferation	4	THBS1,TPM1,SF1,CTNNBIP1
1		1	26	1130	1	0.001	0.038	GO:1990874	BP	2	vascular smooth muscle cell proliferation	5	TPM1
1		1	22	1130	1	0.001	0.045	GO:0051450	BP	2	myoblast proliferation	3	PAXBP1
1		1	79	1130	6	0.005	0.076	GO:0048144	BP	2	fibroblast proliferation	3	SOD2,PML,FTH1,LIG4,ANXA2,GAS6
1		1	24	1130	2	0.002	0.083	GO:0033687	BP	2	osteoblast proliferation	3	EIF2AK2,OSR2
1		1	7	1130	1	0.001	0.143	GO:0035726	BP	2	common myeloid progenitor cell proliferation	3	ITPKB
1		1	95	1130	9	0.008	0.095	GO:0072089	BP	2	stem cell proliferation	3	EIF2AK2,FBLN1,SMARCD3,GLI3,VEGFA,NUMB,TBX3,LTBP3,ARIH2
1		1	3	1130	1	0.001	0.333	GO:0097168	BP	2	mesenchymal stem cell proliferation	4	LTBP3
1		1	2481	1130	184	0.163	0.074	GO:0002376	BP	2	immune system process	2	CD99,LAMP2,FARP2,ERCC1,PGM3,NR1H3,CD44,HMGB3,GRN,PIAS1,HDAC9,HEBP2,EIF2AK2,SEC61A1,GPC1,TP53BP1,KCNAB2,NEDD4,ATP6AP1,TCF3,PLD1,UNG,PIK3C3,DNM2,HSP90AA1,NFE2L1,CYLD,TXLNA,ADD1,GNAS,DYNLL1,SLC7A8,SNAP23,IL11,LGALS1,RBFOX2,SYNGR1,TNRC6B,POLR3H,PYGL,PSMC1,ACIN1,PSMA7,MAPK3,COTL1,IL21R,ATP8B4,STK3,GSDMD,GLI3,TRIM14,MAPK8,PPP3CB,SH3PXD2A,MAP3K8,PSMD3,HDAC5,DUSP3,UBE2D3,CTSC,SIAE,CD81,CLEC2B,ITFG2,OAS3,…
1		1	212	1130	15	0.013	0.071	GO:0002440	BP	2	production of molecular mediator of immune response	3	ERCC1,TP53BP1,TCF3,UNG,MAPK3,BCL6,TNFSF4,TRPM4,IL33,MR1,SPON2,MALT1,LIG4,ATAD5,GAS6
1		1	143	1130	9	0.008	0.063	GO:0002377	BP	2	immunoglobulin production	4	ERCC1,TP53BP1,TCF3,UNG,BCL6,TNFSF4,IL33,LIG4,ATAD5
1		1	19	1130	2	0.002	0.105	GO:0048305	BP	2	immunoglobulin secretion	5	TNFSF4,IL33
1		1	1020	1130	82	0.073	0.08	GO:0002252	BP	2	immune effector process	3	LAMP2,ERCC1,CD44,GRN,HEBP2,EIF2AK2,TP53BP1,KCNAB2,PLD1,UNG,HSP90AA1,DYNLL1,SNAP23,LGALS1,SYNGR1,POLR3H,PYGL,MAPK3,COTL1,ATP8B4,GSDMD,PPP3CB,PSMD3,CTSC,CD81,ITFG2,OAS3,OAS2,DUSP22,FAF2,BCL6,NIT2,ARMC8,RAP1A,CD46,TNFSF4,CAT,LRP1,MASP1,TRPM4,ANKRD17,ANXA1,PSMB7,IL33,RPS6,PRCP,ADAM10,PML,NLRC5,PSMA5,MYO10,LAMTOR1,ELMO1,EEF1A1,SPON2,ABR,ATAD3B,PDXK,NLRX1,PSMC2,ARPC2,IFI16,PSMD6,FAM111A,FTH1,RAB31,POLR…
[truncated: 10,732 more rows]
