# Supplementary material for: Alternative polyadenylation factors link cell cycle to migration
Source: Genome Biol. 2018 Oct 25;19:176. doi: 10.1186/s13059-018-1551-9 (PMC6203201; doi:10.1186/s13059-018-1551-9)
Supplement: Supplementary file 5 — Alternative splicing with quiescence. (XLSX 136 kb) [file 13059_2018_1551_MOESM5_ESM.xlsx]

## Sheet: Skipped Exon
Table S7. Genes undergoing alternative splicing in proliferating versus quiescent fibroblasts: Skipped exons.
ID	GeneID	geneSymbol	chr	strand	exonStart_0base	exonEnd	upstreamES	upstreamEE	downstreamES	downstreamEE	ID	IC_SAMPLE_1	SC_SAMPLE_1	IC_SAMPLE_2	SC_SAMPLE_2	IncFormLen	SkipFormLen	PValue	FDR	IncLevel1	IncLevel2	IncLevelDifference
12014	ENSG00000072110	ACTN1	14	-	69345705	69345786	69345174	69345240	69346678	69346825	12014	9449131234	96104136	660155288	230,85,144	122	59	0	0	0.826,0.809,0.814	0.581,0.469,0.492	0.302
12017	ENSG00000072110	ACTN1	14	-	69345174	69345240	69343798	69343957	69345705	69345786	12017	168,96,139	13787461335	295,65,119	678151325	107	74	0	0	0.078,0.082,0.067	0.231,0.229,0.202	-0.145
16055	ENSG00000106682	EIF4H	7	+	73604576	73604636	73604151	73604248	73609070	73609208	16055	111181199	656862813	42,26,26	704333442	106	85	0	0	0.119,0.144,0.164	0.046,0.059,0.045	0.092
16087	ENSG00000140416	TPM1	15	+	63335904	63336030	63334956	63335142	63336225	63336351	16087	124161246	192719063301	71,70,263	420186994	197	85	0	0	0.027,0.035,0.031	0.068,0.14,0.102	-0.072
16095	ENSG00000140416	TPM1	15	+	63336225	63336351	63335904	63336030	63349183	63349317	16095	217143516173	88200280	5334172060	63,62,318	197	85	0	0	0.914,0.904,0.905	0.785,0.744,0.737	0.152
19038	ENSG00000104852	SNRNP70	19	+	49605370	49605442	49604646	49604728	49607890	49607992	19038	16,15,23	511292567	98,28,34	368102144	120	75	0	0	0.019,0.031,0.025	0.143,0.146,0.129	-0.114
19039	ENSG00000104852	SNRNP70	19	+	49605370	49606844	49604646	49604728	49607890	49607992	19039	169481382	511292567	1486467634	368102144	1535	75	0	0	0.016,0.074,0.032	0.165,0.183,0.177	-0.134
19041	ENSG00000104852	SNRNP70	19	+	49605370	49605430	49604646	49604728	49607890	49607992	19041	18,19,26	511292567	99,27,35	368102144	96	75	0	0	0.027,0.048,0.035	0.174,0.171,0.16	-0.132
20272	ENSG00000124193	SRSF6	20	+	42087792	42088060	42087000	42087149	42088410	42088535	20272	92190223	47,77,141	449183262	44,28,37	339	85	0	0	0.329,0.382,0.284	0.719,0.621,0.64	-0.328
24726	ENSG00000009413	REV3L	6	-	111629216	111629448	111628563	111628773	111631055	111631302	24726	79,168,70	24,44,22	197,88,71	291,140,96	303	85	0	0	0.48,0.517,0.472	0.16,0.15,0.172	0.329
27850	ENSG00000083857	FAT1	4	-	187511521	187511557	187509545	187510374	187516842	187516980	27850	104,133,83	121140100	308,98,101	68,32,23	58	85	0	0	0.557,0.582,0.549	0.869,0.818,0.866	-0.288
28272	ENSG00000112081	SRSF3	6	+	36567597	36568053	36566625	36566760	36568928	36568967	28272	165203245	227319343	426172253	181,94,65	474	32	0	0	0.047,0.041,0.046	0.137,0.11,0.208	-0.107
29743	ENSG00000138326	RPS24	10	+	79799961	79799983	79796951	79797062	79800372	79800428	29743	176298513	94116712530	15122891035	745435632	15	49	0	0	0.379,0.368,0.398	0.869,0.685,0.843	-0.417
31689	ENSG00000115875	SRSF7	2	-	38976039	38976488	38975720	38975795	38976670	38976847	31689	88151182	336437677	159,63,102	187,67,77	503	68	0	0	0.034,0.045,0.035	0.103,0.113,0.152	-0.085
56934	ENSG00000165629	ATP5C1	10	+	7848936	7848973	7844720	7844817	7849621	7849764	56934	150297273	104170205	64,59,47	517127261	60	85	0	0	0.671,0.712,0.654	0.149,0.397,0.203	0.429
8711	ENSG00000156976	EIF4A2	3	+	186506098	186506205	186505591	186505671	186506913	186507670	8711	246266321	149227198	225,91,127	848237200	166	73	0	0	0.421,0.34,0.416	0.104,0.144,0.218	0.237
4778	ENSG00000026508	CD44	11	+	35232792	35232996	35211381	35211612	35236398	35236461	4778	294461209	135715481486	193,92,29	2122916547	246	56	1.11022e-16	2.72834e-13	0.047,0.063,0.031	0.02,0.022,0.012	0.029
14122	ENSG00000135318	NT5E	6	+	86200225	86200375	86199211	86199317	86201694	86201895	14122	111816241142	54,83,72	1563613279	14,2,7	221	85	3.33067e-16	7.7303e-13	0.888,0.883,0.859	0.977,0.992,0.939	-0.093
31974	ENSG00000163359	COL6A3	2	-	238296224	238296827	238289557	238290142	238305369	238305460	31974	151724114326	224382820	266028201428	1510805755	673	84	3.21965e-15	7.07933e-12	0.458,0.441,0.397	0.18,0.304,0.191	0.207
39722	ENSG00000122786	CALD1	7	+	134620438	134620516	134617738	134618141	134625842	134625988	39722	188107117	830841711	96,67,62	14458071112	142	85	6.21725e-15	1.29869e-11	0.119,0.071,0.09	0.038,0.047,0.032	0.054
25238	ENSG00000152795	HNRNPDL	4	-	83346715	83346820	83345781	83346036	83347189	83347282	25238	34,100,88	130599451	91,61,65	92,126,95	176	85	6.99441e-15	1.39145e-11	0.112,0.075,0.086	0.323,0.19,0.248	-0.163
8712	ENSG00000156976	EIF4A2	3	+	186506098	186506209	186505591	186505671	186506913	186507080	8712	267324367	149227198	258135180	848237200	170	73	8.69305e-14	1.65077e-10	0.435,0.38,0.443	0.116,0.197,0.279	0.222
33115	ENSG00000103888	KIAA1199	15	+	81165878	81165977	81071711	81071955	81166204	81166314	33115	43,21,176	91,90,491	78,18,76	595311501	170	85	1.15463e-13	2.09726e-10	0.191,0.104,0.152	0.062,0.028,0.071	0.095
46876	ENSG00000100097	LGALS1	22	+	38074489	38074661	38072862	38073072	38075609	38075809	46876	127213678953281	151472703	504102063725612	344124148	243	85	4.8006e-13	8.02405e-10	0.967,0.965,0.964	0.981,0.983,0.984	-0.017
52898	ENSG00000123136	DDX39A	19	-	14521232	14521417	14520553	14521146	14521800	14521984	52898	6,15,30	207340637	18,8,17	96,44,32	256	85	4.80171e-13	8.02405e-10	0.01,0.014,0.015	0.059,0.057,0.15	-0.076
44027	ENSG00000162734	PEA15	1	+	160176922	160177027	160175210	160175312	160181332	160181506	44027	35,59,117	4318101134	22,16,18	869488834	176	85	5.44675e-13	8.75189e-10	0.038,0.034,0.047	0.012,0.016,0.01	0.027
38338	ENSG00000143742	SRP9	1	+	225974563	225974687	225971001	225971070	225976941	225978168	38338	114117134	735589490	206118131	582237193	172	62	6.27942e-13	9.71613e-10	0.053,0.067,0.09	0.113,0.152,0.197	-0.084
31981	ENSG00000163359	COL6A3	2	-	238303229	238303847	238296224	238296827	238305369	238305490	31981	153265492	216321654	803529680	279331137	689	85	1.02107e-12	1.52348e-09	0.08,0.092,0.085	0.262,0.165,0.38	-0.183
29746	ENSG00000138326	RPS24	10	+	79799958	79799983	79796951	79797062	79800372	79800471	29746	0,12,18	94116712530	11,7,42	745435632	36	85	1.82276e-12	2.62585e-09	0.0,0.017,0.017	0.034,0.037,0.136	-0.058
4797	ENSG00000026508	CD44	11	+	35219667	35219793	35211381	35211612	35236398	35236461	4797	126132114	135715481486	72,34,11	2122916547	168	56	2.18314e-12	3.04017e-09	0.03,0.028,0.025	0.011,0.012,0.007	0.018
31978	ENSG00000163359	COL6A3	2	-	238287278	238287878	238285414	238285987	238289557	238290142	31978	353349317333	52,74,141	759260443582	1127274273	671	85	3.66907e-12	4.9446e-09	0.896,0.894,0.868	0.46,0.736,0.624	0.279
27563	ENSG00000133318	RTN3	11	+	63486452	63488504	63448967	63449250	63517462	63517670	27563	167285199	58,71,166	142,83,50	182,48,101	2123	85	4.77496e-12	6.23386e-09	0.103,0.138,0.046	0.03,0.065,0.019	0.058
31691	ENSG00000115875	SRSF7	2	-	38976039	38976315	38975720	38975795	38976670	38976847	31691	29,85,87	336437677	47,30,50	187,67,77	330	68	6.48215e-12	7.9864e-09	0.017,0.039,0.026	0.049,0.084,0.118	-0.056
56049	ENSG00000182473	EXOC7	17	-	74087223	74087316	74085255	74085401	74090494	74090662	56049	53,40,73	87,94,156	24,16,11	192,85,109	170	85	6.49969e-12	7.9864e-09	0.233,0.175,0.19	0.059,0.086,0.048	0.135
27558	ENSG00000133318	RTN3	11	+	63486173	63488504	63448954	63449250	63517462	63517670	27558	185301209	58,71,166	152,94,58	182,48,101	2402	85	1.15351e-11	1.3466e-08	0.101,0.13,0.043	0.029,0.065,0.02	0.053
32440	ENSG00000135317	SNX14	6	-	86248555	86248582	86246509	86246642	86251702	86251761	32440	22,18,16	51,45,39	71,16,20	27,9,11	20	52	1.19262e-11	1.3466e-08	0.529,0.51,0.516	0.872,0.822,0.825	-0.321
32724	ENSG00000131051	RBM39	20	-	34327314	34327469	34326889	34326939	34328745	34328809	32724	5,19,27	55,50,44	73,26,38	35,18,34	156	15	1.16146e-11	1.3466e-08	0.009,0.035,0.056	0.167,0.122,0.097	-0.095
36382	ENSG00000140105	WARS	14	-	100841619	100841687	100835423	100835595	100842596	100842644	36382	19,20,37	26,30,65	93,46,237	28,23,53	78	41	2.23478e-11	2.4569e-08	0.278,0.259,0.23	0.636,0.513,0.702	-0.361
51496	ENSG00000122203	KIAA1191	5	-	175786483	175786570	175782573	175782752	175786813	175786921	51496	78170209	12,22,43	222121163	6,5,1	160	85	4.21078e-11	4.51061e-08	0.775,0.804,0.721	0.952,0.928,0.989	-0.19
46872	ENSG00000100097	LGALS1	22	+	38074382	38074661	38073005	38073072	38075609	38075809	46872	76892156132229	116400594	305621252515432	311104132	325	60	5.229e-11	5.46129e-08	0.924,0.909,0.909	0.948,0.957,0.956	-0.04
36383	ENSG00000140105	WARS	14	-	100841619	100841740	100835423	100835595	100842596	100842648	36383	23,25,57	26,30,65	114,61,317	28,23,53	152	45	5.64417e-11	5.75114e-08	0.208,0.198,0.206	0.547,0.44,0.639	-0.338
2699	ENSG00000022267	FHL1	X	+	135290613	135290800	135289950	135290120	135292029	135293518	2699	4898271723	21,21,28	154911412105	7,13,4	258	85	1.18439e-10	1.1781e-07	0.885,0.928,0.953	0.986,0.967,0.994	-0.06
8069	ENSG00000133030	MPRIP	17	+	17083920	17083983	17083316	17083402	17088136	17088874	8069	440694556	19,53,54	627301301	5,10,4	106	79	1.58388e-10	1.53883e-07	0.945,0.907,0.885	0.989,0.957,0.982	-0.064
17334	ENSG00000170889	RPS9	19	+	54710420	54710592	54710143	54710330	54711265	54711515	17334	13,46,93	61916042871	188,54,138	25227712284	243	85	1.73919e-10	1.65132e-07	0.007,0.01,0.011	0.025,0.024,0.021	-0.014
36374	ENSG00000140105	WARS	14	-	100841619	100841743	100835423	100835595	100842596	100842622	36374	25,27,62	26,30,65	114,60,313	28,23,53	129	19	1.78341e-10	1.65568e-07	0.124,0.117,0.123	0.375,0.278,0.465	-0.251
38825	ENSG00000164548	TRA2A	7	-	23561739	23562051	23561325	23561459	23571407	23571599	38825	56,80,43	82192115	235,62,75	90,69,30	383	85	1.04134e-09	9.45739e-07	0.132,0.085,0.077	0.367,0.166,0.357	-0.199
50322	ENSG00000071054	MAP4K4	2	+	102480282	102480513	102476197	102476326	102481391	102481498	50322	37,53,48	91162184	20,22,10	281132118	302	85	1.1142e-09	9.9038e-07	0.103,0.084,0.068	0.02,0.045,0.023	0.056
27735	ENSG00000182718	ANXA2	15	-	60688349	60688626	60678226	60678285	60690141	60690185	27735	81220229	20,18,19	36,42,46	26,12,22	267	4	1.41951e-09	1.23547e-06	0.057,0.155,0.153	0.02,0.05,0.03	0.088
52332	ENSG00000196154	S100A4	1	-	153517945	153517994	153517129	153517285	153518228	153518278	52332	129670694	56823632888	516438339	421030561969	42	43	1.87778e-09	1.60098e-06	0.189,0.225,0.197	0.111,0.128,0.15	0.074
16084	ENSG00000140416	TPM1	15	+	63353911	63353987	63353396	63353472	63354413	63354476	16084	319359578	3238211419	158,88,502	53,55,333	93	40	2.22848e-09	1.84489e-06	0.298,0.158,0.149	0.562,0.408,0.393	-0.253
36320	ENSG00000009307	CSDE1	1	-	115292441	115292828	115282312	115282511	115300545	115300604	36320	111730923271	9,40,22	289922942433	5,4,4	425	52	2.25218e-09	1.84489e-06	0.938,0.904,0.948	0.986,0.986,0.987	-0.056
4810	ENSG00000026508	CD44	11	+	35226058	35226187	35211381	35211612	35236398	35236461	4810	146,173,69	135715481486	87,46,10	2122916547	171	56	2.40691e-09	1.93372e-06	0.034,0.035,0.015	0.013,0.016,0.006	0.016
35327	ENSG00000184432	COPB2	3	-	139103845	139104271	139102139	139102277	139108389	139108468	35327	27,87,85	75319315	24,26,23	232225232	484	72	4.89222e-09	3.85627e-06	0.051,0.039,0.039	0.015,0.017,0.015	0.027
7992	ENSG00000096746	HNRNPH3	10	+	70097614	70097753	70096955	70097090	70098259	70098444	7992	213517501273	52,31,45	1163382282	63,30,19	210	85	6.65329e-09	5.14731e-06	0.943,0.958,0.92	0.882,0.838,0.857	0.081
41454	ENSG00000204991	SPIRE2	16	+	89935974	89936090	89930201	89930269	89936457	89937727	41454	5,3,2	0,1,0	29,13,9	0,0,1	163	61	7.25002e-09	5.50698e-06	1.0,0.529,1.0	1.0,1.0,0.771	-0.081
38821	ENSG00000164548	TRA2A	7	-	23561750	23562051	23561325	23561459	23571407	23571595	38821	56,74,45	82192115	234,56,67	90,69,30	372	85	7.73553e-09	5.77084e-06	0.135,0.081,0.082	0.373,0.156,0.338	-0.19
46260	ENSG00000135018	UBQLN1	9	-	86281264	86281309	86279944	86280060	86284099	86284206	46260	357377364	39,45,45	310,91,101	112,31,19	76	85	1.16725e-08	8.55509e-06	0.911,0.904,0.9	0.756,0.767,0.856	0.112
46885	ENSG00000119185	ITGB1BP1	2	-	9547577	9547727	9546788	9547034	9548241	9548334	46885	59114071128	26,98,93	834396447	14,13,11	221	85	1.22122e-08	8.79636e-06	0.897,0.847,0.823	0.958,0.921,0.94	-0.084
56046	ENSG00000182473	EXOC7	17	-	74086409	74086478	74085255	74085401	74090494	74090662	56046	19,13,36	87,94,156	10,4,1	192,85,109	124	85	1.2928e-08	9.15412e-06	0.13,0.087,0.137	0.034,0.031,0.006	0.094
16086	ENSG00000140416	TPM1	15	+	63335904	63336030	63334956	63335142	63349183	63349317	16086	211358524	11,18,22	134132581	0,1,1	197	85	1.54689e-08	1.07005e-05	0.892,0.896,0.911	1.0,0.983,0.996	-0.093
50480	ENSG00000253729	PRKDC	8	-	48694722	48694815	48691564	48691654	48694938	48695159	50480	275341311	0,2,2	198111125	16,7,3	168	83	1.56242e-08	1.07005e-05	1.0,0.988,0.987	0.859,0.887,0.954	0.092
35709	ENSG00000196924	FLNA	X	-	153594391	153594592	153593716	153593854	153594675	153594838	35709	196632546813	25,24,62	298124083190	6,7,7	272	85	1.88949e-08	1.27318e-05	0.961,0.977,0.972	0.994,0.991,0.993	-0.023
52275	ENSG00000169045	HNRNPH1	5	-	179046269	179046408	179045239	179045324	179047892	179048036	52275	244919951053	31,30,21	1170486310	64,11,10	203	78	1.9399e-08	1.2864e-05	0.968,0.962,0.951	0.875,0.944,0.923	0.046
27704	ENSG00000182718	ANXA2	15	-	60688478	60688626	60678226	60678285	60690141	60690185	27704	41107123	20,18,19	17,20,27	26,12,22	138	4	2.19984e-08	1.43598e-05	0.056,0.147,0.158	0.019,0.046,0.034	0.087
51485	ENSG00000122203	KIAA1191	5	-	175786464	175786570	175782573	175782752	175786813	175786921	51485	38,92,125	12,22,43	102,54,89	6,5,1	177	85	3.05737e-08	1.96504e-05	0.603,0.668,0.583	0.891,0.838,0.977	-0.284
61957	ENSG00000041982	TNC	9	-	117815018	117815294	117808688	117808961	117819431	117819704	61957	22,63,85	4365121046	56,32,22	14177111035	347	85	3.44414e-08	2.18009e-05	0.012,0.029,0.02	0.01,0.011,0.005	0.012
60951	ENSG00000072310	SREBF1	17	-	17726831	17726921	17723403	17723835	17740040	17740301	60951	7,3,7	27,8,21	170,63,23	73,23,19	166	85	3.9246e-08	2.44713e-05	0.117,0.161,0.146	0.544,0.584,0.383	-0.362
18988	ENSG00000198792	TMEM184B	22	-	38642790	38642891	38641940	38642106	38643775	38644025	18988	2,4,6	162136204	32,11,12	258,74,83	172	85	4.61026e-08	2.8324e-05	0.006,0.014,0.014	0.058,0.068,0.067	-0.053
36357	ENSG00000140105	WARS	14	-	100840472	100840602	100835423	100835595	100842596	100842622	36357	18,34,40	26,30,65	54,94,127	28,23,53	135	19	5.00631e-08	3.03114e-05	0.089,0.138,0.08	0.213,0.365,0.252	-0.174
54807	ENSG00000092531	SNAP23	15	+	42820459	42820618	42807434	42807552	42821872	42822017	54807	241306311	22,13,14	616226337	10,2,0	230	85	5.62601e-08	3.35768e-05	0.802,0.897,0.891	0.958,0.977,1.0	-0.115
33174	ENSG00000080822	CLDND1	3	-	98240496	98240562	98239976	98240286	98241692	98241766	33174	13,17,31	21,30,40	1,6,10	55,28,57	100	67	7.65928e-08	4.50678e-05	0.293,0.275,0.342	0.012,0.126,0.105	0.222
46261	ENSG00000135018	UBQLN1	9	-	86281264	86281348	86279944	86280060	86284099	86284242	46261	685739740	39,45,45	573202221	112,31,19	154	85	8.62785e-08	5.00619e-05	0.906,0.901,0.901	0.738,0.782,0.865	0.108
48977	ENSG00000117640	MTFR1L	1	+	26149730	26149930	26149509	26149619	26150134	26150239	48977	2,4,11	49,81,130	28,15,15	66,44,76	271	85	8.763e-08	5.01496e-05	0.013,0.015,0.026	0.117,0.097,0.058	-0.073
26053	ENSG00000173559	NABP1	2	+	192547217	192547321	192546671	192546743	192548454	192548530	26053	43,35,14	168,54,34	48,32,21	37,9,13	139	49	9.95715e-08	5.5464e-05	0.083,0.186,0.127	0.314,0.556,0.363	-0.279
59885	ENSG00000137692	DCUN1D5	11	-	102953476	102953568	102937187	102937296	102953984	102954055	59885	141311268	2,7,5	102,74,68	16,5,9	149	64	9.91163e-08	5.5464e-05	0.968,0.95,0.958	0.732,0.864,0.764	0.172
52410	ENSG00000222041	LINC00152	2	+	87779741	87780126	87755023	87755164	87820725	87820932	52410	62166163	228460395	16,29,27	193154136	456	85	1.12929e-07	6.20769e-05	0.048,0.063,0.071	0.015,0.034,0.036	0.032
48853	ENSG00000162585	C1orf86	1	-	2124085	2124414	2121018	2121220	2125077	2125349	48853	16,37,56	62,44,96	24,12,21	195,36,102	400	85	1.24575e-07	6.75892e-05	0.052,0.152,0.11	0.025,0.066,0.042	0.06
33167	ENSG00000080822	CLDND1	3	-	98240496	98240547	98239976	98240286	98241692	98241910	33167	14,19,30	21,30,40	1,6,10	55,28,57	88	85	1.34025e-07	7.1784e-05	0.392,0.38,0.42	0.017,0.171,0.145	0.286
46857	ENSG00000115524	SF3B1	2	-	198283619	198283675	198283232	198283312	198285151	198285266	46857	6,6,6	184193266	31,13,15	257,134,98	86	73	1.36673e-07	7.22759e-05	0.027,0.026,0.019	0.093,0.076,0.115	-0.071
39769	ENSG00000151292	CSNK1G3	5	+	122941032	122941056	122940417	122940524	122950035	122950547	39769	12,26,11	48,44,27	55,20,31	21,16,15	34	85	1.43733e-07	7.50592e-05	0.385,0.596,0.505	0.868,0.758,0.838	-0.326
52271	ENSG00000169045	HNRNPH1	5	-	179048843	179048977	179048242	179048398	179050037	179050165	52271	7,22,16	535734507	36,18,5	390190152	205	85	1.4863e-07	7.66583e-05	0.005,0.012,0.013	0.037,0.038,0.013	-0.019
35510	ENSG00000163520	FBLN2	3	+	13667944	13668079	13661229	13661331	13669331	13669469	35510	303478835	6,7,16	35359372393	19,6,4	206	85	1.66956e-07	8.50602e-05	0.954,0.966,0.956	0.987,0.985,0.996	-0.031
17391	ENSG00000039560	RAI14	5	+	34813678	34813765	34812284	34812313	34814687	34814774	17391	44,66,71	37,34,31	18,22,14	48,23,38	92	17	1.74516e-07	8.78407e-05	0.18,0.264,0.297	0.065,0.15,0.064	0.154
60018	ENSG00000108312	UBTF	17	-	42289711	42289822	42289240	42289374	42290186	42290307	60018	177185235	116106154	148,54,62	162,68,105	182	85	1.77523e-07	8.82904e-05	0.416,0.449,0.416	0.299,0.271,0.216	0.165
33110	ENSG00000103888	KIAA1199	15	+	81165878	81166037	81071711	81071955	81166204	81166314	33110	19,5,70	91,90,491	26,12,37	595311501	230	85	2.20116e-07	0.000108186	0.072,0.02,0.05	0.016,0.014,0.027	0.028
61958	ENSG00000041982	TNC	9	-	117815018	117815294	117810538	117810811	117819431	117819704	61958	25,77,99	73139236	60,38,29	243170212	347	85	2.76983e-07	0.000134552	0.077,0.119,0.093	0.057,0.052,0.032	0.049
16090	ENSG00000140416	TPM1	15	+	63335667	63336030	63334949	63335142	63349183	63349209	16090	117245381	11,18,22	86,85,400	0,1,1	368	19	2.82021e-07	0.000135425	0.354,0.413,0.472	1.0,0.814,0.954	-0.51
33172	ENSG00000080822	CLDND1	3	-	98240496	98240540	98239976	98240286	98241692	98241799	33172	14,17,29	21,30,40	1,6,9	55,28,57	74	85	3.4688e-07	0.000164677	0.434,0.394,0.454	0.02,0.198,0.154	0.303
35621	ENSG00000116191	RALGPS2	1	+	178861364	178861442	178858776	178858831	178863053	178863460	35621	7,15,6	33,44,34	34,22,18	31,25,16	105	48	4.70724e-07	0.00022096	0.088,0.135,0.075	0.334,0.287,0.34	-0.221
46893	ENSG00000119185	ITGB1BP1	2	-	9560118	9560229	9558754	9558861	9563501	9563609	46893	39,77,77	157292287	71,36,42	107,75,78	182	85	4.90494e-07	0.000227682	0.104,0.11,0.111	0.237,0.183,0.201	-0.099
60393	ENSG00000160691	SHC1	1	-	154940679	154940733	154940455	154940507	154940970	154941070	60393	485436455	28,30,36	924299296	22,7,6	54	45	4.97045e-07	0.000228187	0.935,0.924,0.913	0.972,0.973,0.976	-0.05
58189	ENSG00000149932	TMEM219	16	+	29983362	29983461	29982728	29982899	29984270	29984369	58189	11,7,17	97,106,98	6,1,2	294,66,123	170	85	5.70574e-07	0.000259096	0.054,0.032,0.08	0.01,0.008,0.008	0.047
36768	ENSG00000197694	SPTAN1	9	+	131355261	131355321	131353755	131353904	131356453	131356652	36768	68118152	53112146	90,82,97	183124184	106	85	5.94388e-07	0.000267008	0.507,0.458,0.455	0.283,0.347,0.297	0.164
2902	ENSG00000010244	ZNF207	17	+	30693683	30693776	30692348	30692506	30694790	30695033	2902	430330349	667260334	553169207	241,93,54	170	85	6.28179e-07	0.000276247	0.244,0.388,0.343	0.534,0.476,0.657	-0.231
40228	ENSG00000115694	STK25	2	-	242447420	242447550	242440892	242441123	242447857	242448107	40228	68,93,223	8,17,17	169,51,127	2,1,0	201	85	6.25637e-07	0.000276247	0.782,0.698,0.847	0.973,0.956,1.0	-0.201
969	ENSG00000101294	HM13	20	+	30154012	30154098	30149436	30149539	30156922	30156977	969	12109771287	87,23,34	1417366572	21,5,5	121	48	6.54705e-07	0.000284912	0.847,0.944,0.938	0.964,0.967,0.978	-0.06
14931	ENSG00000181924	COA4	11	-	73587523	73587620	73584041	73584439	73587801	73587888	14931	22,58,71	102281292	10,6,7	143,117,84	165	80	6.66582e-07	0.000287091	0.095,0.091,0.105	0.033,0.024,0.039	0.065
35508	ENSG00000163520	FBLN2	3	+	13663274	13663415	13661229	13661331	13669331	13669469	35508	13,36,25	6,7,16	336,62,127	19,6,4	212	85	7.10815e-07	0.000303017	0.465,0.673,0.385	0.876,0.806,0.927	-0.362
32729	ENSG00000131051	RBM39	20	-	34328446	34328519	34326889	34326939	34328745	34328809	32729	26,44,47	55,50,44	92,37,61	35,18,34	62	15	7.89066e-07	0.000332978	0.103,0.176,0.205	0.389,0.332,0.303	-0.18
38063	ENSG00000115414	FN1	2	-	216245533	216245803	216243927	216244040	216246934	216247048	38063	186512572819415	143918391793	400972048021405	463921303150	341	85	8.88764e-07	0.000371007	0.764,0.777,0.73	0.683,0.706,0.629	0.084
43974	ENSG00000028203	VEZT	12	+	95692637	95692719	95689826	95690034	95693940	95694948	43974	12,18,21	46,78,68	10,3,3	157,58,54	150	85	8.96946e-07	0.000371007	0.129,0.116,0.149	0.035,0.028,0.031	0.1
4309	ENSG00000133226	SRRM1	1	+	24973569	24973699	24973157	24973280	24975349	24975520	4309	5,9,10	63,87,115	38,9,9	74,35,43	201	85	9.30035e-07	0.000380922	0.032,0.042,0.035	0.178,0.098,0.081	-0.083
49846	ENSG00000126777	KTN1	14	+	56130672	56130759	56128239	56128330	56133958	56134048	49846	179282105	68,100,68	203,104,49	211,99,57	157	82	9.6314e-07	0.000390651	0.579,0.596,0.446	0.334,0.354,0.31	0.208
32311	ENSG00000179954	SSC5D	19	+	56009246	56009564	56005976	56006150	56011182	56011779	32311	55,52,111	4,2,11	538137247	4,2,2	389	85	1.14641e-06	0.000460517	0.75,0.85,0.688	0.967,0.937,0.964	-0.193
14013	ENSG00000164920	OSR2	8	+	99960400	99960649	99956886	99957051	99961066	99961836	14013	5,17,41	18,65,81	719168483	612230591	320	85	1.29229e-06	0.000514172	0.069,0.065,0.119	0.238,0.162,0.178	-0.108
34575	ENSG00000141756	FKBP10	17	+	39973309	39973455	39969182	39969531	39974340	39974530	34575	37910501127	11,12,14	20479901304	6,4,4	217	85	1.32564e-06	0.000522465	0.931,0.972,0.969	0.993,0.99,0.992	-0.034
39596	ENSG00000136960	ENPP2	8	-	120584415	120584490	120582944	120583081	120592355	120592407	39596	8,39,27	49289134	9,24,1	221284136	96	45	1.40007e-06	0.000546641	0.071,0.059,0.086	0.019,0.038,0.003	0.052
13957	ENSG00000188313	PLSCR1	3	-	146254326	146254352	146251256	146251337	146262253	146262407	13957	14,19,19	8,18,15	33,23,48	9,5,1	27	74	1.4445e-06	0.000558766	0.827,0.743,0.776	0.909,0.927,0.992	-0.161
16093	ENSG00000140416	TPM1	15	+	63353396	63353472	63353067	63353138	63353911	63353987	16093	2889501368	325406649	62,86,338	206115515	101	48	1.59839e-06	0.000612624	0.296,0.527,0.5	0.125,0.262,0.238	0.233
4507	ENSG00000095787	WAC	10	+	28884661	28884970	28879648	28879761	28897114	28897360	4507	967575698	41,55,73	1442411586	32,19,15	380	85	1.687e-06	0.000640706	0.841,0.7,0.681	0.91,0.829,0.897	-0.138
10860	ENSG00000129351	ILF3	19	+	10789288	10789380	10787838	10787986	10789772	10789868	10860	501646794	1,2,3	441275185	15,3,4	170	85	1.72406e-06	0.000648882	0.996,0.994,0.993	0.936,0.979,0.959	0.036
600	ENSG00000151239	TWF1	12	-	44197978	44198043	44196086	44196267	44198297	44198375	600	0,6,0	67,247,82	14,13,8	111,123,82	102	71	1.76711e-06	0.000659146	0.0,0.017,0.0	0.081,0.069,0.064	-0.066
23360	ENSG00000133112	TPT1	13	-	45914846	45914955	45914128	45914319	45915176	45915293	23360	260841935002	39,61,69	901435737560	80,34,33	180	85	1.91241e-06	0.000700831	0.969,0.97,0.972	0.982,0.98,0.991	-0.014
39778	ENSG00000160310	PRMT2	21	+	48078656	48078832	48069486	48069651	48084206	48084857	39778	80182233	2,9,17	426172289	2,2,3	247	85	1.90612e-06	0.000700831	0.932,0.874,0.825	0.987,0.967,0.971	-0.098
2519	ENSG00000013441	CLK1	2	-	201724847	201724938	201724402	201724469	201725960	201726189	2519	30,58,40	14,16,10	49,28,23	76,24,22	143	60	2.02264e-06	0.000734781	0.473,0.603,0.627	0.213,0.329,0.305	0.285
34299	ENSG00000215621	AC174470.1	17	-	79781287	79781389	79781084	79781187	79782162	79782281	34299	148388392	8,7,18	405194353	1,1,1	173	85	2.11604e-06	0.000762084	0.901,0.965,0.915	0.995,0.99,0.994	-0.066
36842	ENSG00000161547	SRSF2	17	-	74731853	74731957	74731142	74731240	74732235	74732546	36842	20,57,59	6117721228	34,17,44	463187216	175	85	2.14171e-06	0.000764739	0.016,0.035,0.023	0.034,0.042,0.09	-0.031
29841	ENSG00000100138	NHP2L1	22	-	42078359	42078591	42076247	42076368	42084797	42084885	29841	53,131,97	274477460	80,66,69	213181112	299	81	2.31298e-06	0.000812012	0.05,0.069,0.054	0.092,0.09,0.143	-0.051
43049	ENSG00000087303	NID2	14	-	52493918	52494062	52486776	52486896	52495439	52495568	43049	67109173	13,13,49	452146280	19,7,26	215	85	2.30716e-06	0.000812012	0.671,0.768,0.583	0.904,0.892,0.81	-0.195
52897	ENSG00000123136	DDX39A	19	-	14521359	14521417	14520584	14521146	14521800	14521984	52897	3,8,17	207340637	7,5,6	96,44,32	102	85	2.46526e-06	0.000858258	0.012,0.019,0.022	0.057,0.087,0.135	-0.075
46875	ENSG00000100097	LGALS1	22	+	38074382	38074399	38072992	38073072	38074489	38074661	46875	15,77,128	51001542021354	43,27,24	19990818610241	10	73	2.53966e-06	0.000876855	0.021,0.035,0.042	0.015,0.024,0.017	0.014
21	ENSG00000129197	RPAIN	17	+	5329290	5331531	5326088	5326149	5335861	5336024	21	61186168	12,31,32	281117157	19,7,9	2281	54	2.66542e-06	0.00091002	0.107,0.124,0.111	0.259,0.284,0.292	-0.164
30946	ENSG00000135111	TBX3	12	-	115117717	115117777	115117309	115117456	115118683	115118951	30946	88193133	199214161	100,31,42	402,118,99	106	85	2.67929e-06	0.00091002	0.262,0.42,0.398	0.166,0.174,0.254	0.162
48855	ENSG00000162585	C1orf86	1	-	2124283	2124414	2121151	2121220	2125077	2125349	48855	18,23,47	62,44,96	23,8,21	195,36,102	179	62	2.8918e-06	0.00097428	0.091,0.153,0.145	0.039,0.071,0.067	0.071
35655	ENSG00000092199	HNRNPC	14	-	21731469	21731495	21702111	21702388	21737456	21737580	35655	479698859	293296400	479254238	386195193	38	85	3.21104e-06	0.00106467	0.785,0.841,0.828	0.735,0.744,0.734	0.08
41019	ENSG00000153071	DAB2	5	-	39423805	39423999	39394331	39394523	39424905	39424970	41019	14,14,33	91187254	8,3,7	230176180	238	58	3.19599e-06	0.00106467	0.036,0.018,0.031	0.008,0.004,0.009	0.021
32598	ENSG00000100813	ACIN1	14	-	23559190	23559310	23550956	23551045	23559730	23559842	32598	20,25,58	71,43,78	94,54,73	86,34,41	188	82	3.80078e-06	0.00125028	0.109,0.202,0.245	0.323,0.409,0.437	-0.204
18637	ENSG00000089159	PXN	12	-	120664641	120664920	120661956	120662180	120703419	120703495	18637	111229196	188,93,146	37,55,44	202,71,65	334	69	3.92776e-06	0.00127202	0.109,0.337,0.217	0.036,0.138,0.123	0.122
4519	ENSG00000163812	ZDHHC3	3	-	44974398	44974482	44970797	44970928	44974609	44974941	4519	48,77,83	94131146	68,24,39	206,94,178	154	85	3.92408e-06	0.00127202	0.22,0.245,0.239	0.154,0.124,0.108	0.106
25176	ENSG00000100614	PPM1A	14	+	60743722	60743809	60716377	60716395	60749401	60750255	25176	5,16,11	3,7,8	6,2,3	27,3,17	86	11	4.2885e-06	0.00137816	0.176,0.226,0.15	0.028,0.079,0.022	0.141
36581	ENSG00000058668	ATP2B4	1	+	203702350	203702528	203696522	203696699	203708673	203713207	36581	59,48,46	463576518	121,54,20	507319161	249	85	4.48779e-06	0.00142035	0.042,0.028,0.029	0.075,0.055,0.041	-0.024
38363	ENSG00000047849	MAP4	3	-	47950527	47953911	47918906	47919013	47956306	47956429	38363	446519637	983830774	151,106,98	1336604537	3455	85	4.46613e-06	0.00142035	0.011,0.015,0.02	0.003,0.004,0.004	0.012
14493	ENSG00000163531	NFASC	1	+	204966297	204966534	204957760	204957934	204978684	204978816	14493	21,15,18	17,23,25	34,25,36	7,10,8	308	85	4.54399e-06	0.00142733	0.254,0.153,0.166	0.573,0.408,0.554	-0.321
14920	ENSG00000157216	SSBP3	1	-	54723741	54723822	54722799	54722859	54747110	54747200	14920	14,4,9	49,36,21	3,0,0	88,25,35	114	51	4.58412e-06	0.00142919	0.113,0.047,0.161	0.015,0.0,0.0	0.102
221	ENSG00000140374	ETFA	15	-	76602272	76602405	76587931	76588078	76603690	76603813	221	6,5,7	52,83,129	22,7,10	51,35,51	204	85	4.98958e-06	0.00154407	0.046,0.024,0.022	0.152,0.077,0.076	-0.071
36017	ENSG00000152601	MBNL1	3	+	152173330	152173366	152165408	152165562	152174055	152174150	36017	156,96,76	52,25,27	96,34,25	72,22,26	58	85	5.58575e-06	0.00171585	0.815,0.849,0.805	0.661,0.694,0.585	0.176
29872	ENSG00000060237	WNK1	12	+	988738	989197	987380	987527	990857	990955	29872	67,52,92	131,65,89	43,31,36	185,75,65	530	85	5.70362e-06	0.00173927	0.076,0.114,0.142	0.036,0.062,0.082	0.051
15466	ENSG00000214548	MEG3	14	+	101302378	101302412	101302075	101302216	101302503	101302637	15466	11,35,19	17,40,27	66,14,20	248,42,71	54	85	5.91692e-06	0.00179124	0.505,0.579,0.526	0.295,0.344,0.307	0.221
36380	ENSG00000140105	WARS	14	-	100841619	100841687	100828044	100828258	100842596	100842644	36380	4,3,7	16,5,21	17,7,30	8,4,7	78	41	6.21698e-06	0.00186854	0.116,0.24,0.149	0.528,0.479,0.693	-0.398
49285	ENSG00000138674	SEC31A	4	-	83763292	83763634	83750152	83750211	83765538	83765662	49285	678450679	144161181	933291335	405127199	380	52	6.50325e-06	0.00194062	0.392,0.277,0.339	0.24,0.239,0.187	0.114
37730	ENSG00000176014	TUBB6	18	+	12308685	12308794	12308245	12308348	12310941	12311052	37730	165536653646	5,30,31	946790796	16,17,14	180	85	6.64967e-06	0.00197024	0.994,0.983,0.982	0.965,0.956,0.964	0.025
23480	ENSG00000139218	SCAF11	12	-	46367972	46369517	46357889	46357971	46384135	46384348	23480	39,29,28	29,59,44	9,6,2	35,31,27	1606	75	6.98129e-06	0.00205393	0.059,0.022,0.029	0.012,0.009,0.003	0.029
12018	ENSG00000072110	ACTN1	14	-	69345174	69345240	69343798	69343957	69346678	69346825	12018	263198274	28,14,26	524150263	20,6,4	118	85	8.41703e-06	0.00244617	0.871,0.911,0.884	0.95,0.947,0.979	-0.07
403	ENSG00000153914	SREK1	5	+	65451892	65454760	65449290	65449424	65455046	65455162	403	93298166	46,54,35	532314171	70,34,20	2939	85	8.43163e-06	0.00244617	0.055,0.138,0.121	0.18,0.211,0.198	-0.092
48581	ENSG00000184787	UBE2G2	21	-	46194481	46194656	46193462	46193602	46197213	46197332	48581	23,22,13	54100143	58,12,16	74,35,38	246	85	8.99179e-06	0.00259069	0.128,0.071,0.03	0.213,0.106,0.127	-0.072
45560	ENSG00000174099	MSRB3	12	+	65702308	65702435	65672448	65672645	65720605	65720714	45560	35,70,83	41,74,135	123,64,89	63,47,60	198	85	9.14739e-06	0.00261747	0.268,0.289,0.209	0.456,0.369,0.389	-0.149
36369	ENSG00000140105	WARS	14	-	100835423	100835595	100828066	100828258	100842596	100842645	36369	296318463	16,5,21	585383926	8,4,7	200	42	9.27954e-06	0.00263722	0.795,0.93,0.822	0.939,0.953,0.965	-0.103
19258	ENSG00000029363	BCLAF1	6	-	136588166	136588313	136582402	136582615	136589299	136589477	19258	696467305	252,85,85	663264214	88,31,23	218	85	9.42989e-06	0.00266184	0.519,0.682,0.583	0.746,0.769,0.784	-0.172
57085	ENSG00000142227	EMP3	19	+	48830086	48830179	48828817	48828867	48832608	48832749	57085	5198541353	16,16,34	929584551	7,3,3	128	43	9.68464e-06	0.0027154	0.916,0.947,0.93	0.978,0.985,0.984	-0.051
60787	ENSG00000134201	GSTM5	1	+	110255239	110256187	110254877	110254970	110256282	110256383	60787	12,8,15	1,0,0	135,37,52	0,0,1	1019	85	1.04374e-05	0.00290697	0.5,1.0,1.0	1.0,1.0,0.813	-0.104
9637	ENSG00000262481	C17orf61-PLSCR3	17	-	7296462	7296683	7296109	7296271	7296785	7296828	9637	59100204	15,34,37	252,93,184	23,7,5	243	36	1.06215e-05	0.00293864	0.368,0.303,0.45	0.619,0.663,0.845	-0.335
54141	ENSG00000175470	PPP2R2D	10	+	133748397	133748510	133747959	133748059	133753534	133753700	54141	4,1,5	45,26,43	20,5,8	44,10,14	184	85	1.16628e-05	0.0032055	0.039,0.017,0.051	0.174,0.188,0.209	-0.155
23142	ENSG00000142002	DPP9	19	-	4683201	4683336	4682707	4682850	4683488	4683641	23142	5,7,2	54111116	12,6,9	66,32,19	206	85	1.18464e-05	0.00322055	0.037,0.025,0.007	0.07,0.072,0.163	-0.079
32246	ENSG00000065534	MYLK	3	-	123451742	123451949	123444790	123444925	123452533	123453069	32246	157222332	41,66,131	688499513	134,86,54	278	85	1.18717e-05	0.00322055	0.539,0.507,0.437	0.611,0.64,0.744	-0.171
55801	ENSG00000110321	EIF4G2	11	-	10823207	10823321	10822508	10822634	10823595	10823756	55801	377536603902	337298276	467118381904	236,92,100	185	85	1.19602e-05	0.00322363	0.837,0.849,0.867	0.901,0.902,0.897	-0.049
54106	ENSG00000109171	SLAIN2	4	+	48396592	48396670	48385663	48385801	48422141	48422460	54106	173137105	123,80,98	202,67,55	61,26,22	142	85	1.24175e-05	0.00332543	0.457,0.506,0.391	0.665,0.607,0.599	-0.172
19740	ENSG00000131171	SH3BGRL	X	+	80457935	80458075	80457626	80457744	80532482	80532668	19740	8,16,8	165187159	10,4,3	634254280	211	85	1.25127e-05	0.00332956	0.019,0.033,0.02	0.006,0.006,0.004	0.019
27705	ENSG00000182718	ANXA2	15	-	60688478	60688626	60678226	60678285	60689456	60689537	27705	73286219	89676536	32,39,24	95191115	175	41	1.27036e-05	0.00335897	0.161,0.09,0.087	0.073,0.046,0.047	0.057
36018	ENSG00000152601	MBNL1	3	+	152173330	152173366	152165408	152165562	152177059	152177134	36018	144,69,67	30,26,12	77,28,24	81,12,15	41	68	1.30021e-05	0.00341628	0.888,0.815,0.903	0.612,0.795,0.726	0.158
19256	ENSG00000029363	BCLAF1	6	-	136590278	136590441	136589299	136589477	136590574	136591097	19256	14,21,17	128203121	47,24,11	112,103,66	234	85	1.37733e-05	0.00359631	0.038,0.036,0.049	0.132,0.078,0.057	-0.048
25616	ENSG00000225648	SBDSP1	7	+	72301271	72301393	72300234	72300362	72302181	72302378	25616	47,81,108	74117109	83,26,86	53,19,41	193	85	1.47411e-05	0.00380146	0.219,0.234,0.304	0.408,0.376,0.48	-0.169
27168	ENSG00000133961	NUMB	14	-	73745988	73746132	73743285	73744001	73749066	73749213	27168	7,24,16	54,84,88	3,7,2	124,66,62	215	85	1.46841e-05	0.00380146	0.049,0.101,0.067	0.009,0.04,0.013	0.052
16235	ENSG00000214046	SMIM7	19	-	16763415	16763772	16756471	16758072	16764845	16764936	16235	33,62,75	73327283	22,12,7	177,86,126	427	84	1.48464e-05	0.00380514	0.082,0.036,0.05	0.024,0.027,0.011	0.035
36377	ENSG00000140105	WARS	14	-	100841619	100841743	100828044	100828258	100842596	100842622	36377	10,10,32	16,5,21	38,21,106	8,4,7	129	19	1.49949e-05	0.00381978	0.084,0.228,0.183	0.412,0.436,0.69	-0.348
55906	ENSG00000117245	KIF17	1	-	21013880	21014437	21012538	21012619	21016680	21016828	55906	18,19,55	2,1,4	30,6,9	0,0,1	617	74	1.51269e-05	0.00383003	0.519,0.695,0.623	1.0,1.0,0.519	-0.227
36362	ENSG00000140105	WARS	14	-	100840472	100840581	100835423	100835595	100842596	100842671	36362	19,41,35	26,30,65	54,86,124	28,23,53	163	68	1.55952e-05	0.00392481	0.234,0.363,0.183	0.446,0.609,0.494	-0.256
31257	ENSG00000107521	HPS1	10	-	100189547	100189646	100189329	100189399	100190327	100190427	31257	52,59,96	29,20,42	305,73,111	66,7,11	148	63	1.6404e-05	0.00407924	0.433,0.557,0.493	0.663,0.816,0.811	-0.269
37428	ENSG00000163681	SLMAP	3	+	57850968	57851019	57850283	57850443	57857362	57857425	37428	1,0,1	3,2,1	0,0,2	6,1,2	59	56	1.63658e-05	0.00407924	0.24,0.0,0.487	0.0,0.0,0.487	0.08
49287	ENSG00000138674	SEC31A	4	-	83763337	83763634	83750152	83750211	83765538	83765662	49287	607380573	144161181	816251278	405127199	335	52	1.7971e-05	0.00444245	0.396,0.268,0.329	0.238,0.235,0.178	0.114
16183	ENSG00000163629	PTPN13	4	+	87691253	87691352	87690921	87691136	87692323	87692688	16183	103133129	0,6,3	800305268	1,0,0	170	85	1.83784e-05	0.00449002	1.0,0.917,0.956	0.998,1.0,1.0	-0.042
62964	ENSG00000132017	DCAF15	19	+	14063841	14064120	14063327	14063456	14065151	14065249	62964	2,8,4	25,39,66	8,6,6	17,10,8	350	85	1.83712e-05	0.00449002	0.019,0.047,0.015	0.103,0.127,0.154	-0.101
28909	ENSG00000183087	GAS6	13	-	114549499	114549562	114542700	114542823	114566547	114566714	28909	198355459	14,13,35	778321203	12,7,8	112	85	1.88179e-05	0.00457066	0.915,0.954,0.909	0.98,0.972,0.951	-0.042
48226	ENSG00000127241	MASP1	3	-	187003612	187003844	186980330	186980508	187009415	187009745	48226	230333396	5,21,18	315112771126	42,30,27	303	85	2.01549e-05	0.00486712	0.928,0.816,0.861	0.955,0.923,0.921	-0.065
33997	ENSG00000166886	NAB2	12	+	57487189	57487381	57486845	57486978	57488394	57489259	33997	55139214	13,21,36	132,73,119	5,6,3	263	85	2.06602e-05	0.00496047	0.578,0.681,0.658	0.895,0.797,0.928	-0.234
57543	ENSG00000131626	PPFIA1	11	+	70228193	70228264	70224135	70224301	70229108	70230500	57543	50,77,93	6,4,0	88,29,64	30,6,10	128	85	2.36644e-05	0.00564929	0.847,0.927,1.0	0.661,0.762,0.81	0.18
15453	ENSG00000221955	SLC12A8	3	-	124896586	124896818	124854512	124854626	124906080	124906272	15453	13,16,14	1,2,1	13,8,4	0,0,1	303	85	2.38236e-05	0.00565498	0.785,0.692,0.797	1.0,1.0,0.529	-0.085
40094	ENSG00000225470	JPX	X	+	73218602	73218679	73164418	73164497	73224104	73224186	40094	7,3,8	1,1,0	5,2,3	0,1,0	117	62	2.41651e-05	0.00570364	0.788,0.614,1.0	1.0,0.515,1.0	-0.038
42905	ENSG00000133110	POSTN	13	-	38145505	38145595	38144716	38144806	38151889	38151935	42905	71212361110	103188193	118926573934	3115491013	118	37	2.43355e-05	0.00571159	0.684,0.673,0.643	0.545,0.603,0.549	0.101
9875	ENSG00000079150	FKBP7	2	-	179341788	179341940	179334378	179334512	179343005	179343226	9875	148162150	22,16,16	535117171	17,8,9	223	85	2.68678e-05	0.00627069	0.719,0.794,0.781	0.923,0.848,0.879	-0.119
176	ENSG00000134352	IL6ST	5	-	55248077	55248179	55247756	55247903	55250637	55250820	176	263474369	4,9,3	15951033914	3,0,3	173	85	2.97827e-05	0.00679909	0.97,0.963,0.984	0.996,1.0,0.993	-0.024
47545	ENSG00000138434	SSFA2	2	+	182785323	182785389	182784022	182784173	182786674	182787139	47545	50113102	25,21,33	156,54,58	14,5,4	118	85	2.94852e-05	0.00679909	0.59,0.795,0.69	0.889,0.886,0.913	-0.204
48981	ENSG00000117640	MTFR1L	1	+	26149728	26149814	26149509	26149619	26150134	26150239	48981	4,3,5	49,81,130	17,5,15	66,44,76	158	85	2.96534e-05	0.00679909	0.042,0.02,0.02	0.122,0.058,0.096	-0.065
56022	ENSG00000126698	DNAJC8	1	-	28556641	28556763	28555432	28555534	28559431	28559536	56022	6,12,18	82293228	17,18,13	81,120,87	193	85	2.96531e-05	0.00679909	0.031,0.018,0.034	0.085,0.062,0.062	-0.042
29980	ENSG00000145730	PAM	5	+	102309819	102310140	102296861	102296933	102325975	102326105	29980	182711861145	54,55,58	584715101353	115,34,41	372	65	3.15365e-05	0.00716033	0.855,0.79,0.775	0.899,0.886,0.852	-0.072
20631	ENSG00000171456	ASXL1	20	+	31017703	31017856	31017140	31017234	31019123	31019287	20631	42,39,102	17,8,21	86,39,84	5,3,3	224	85	3.37175e-05	0.00761414	0.484,0.649,0.648	0.867,0.831,0.914	-0.277
57090	ENSG00000142227	EMP3	19	+	48830777	48830880	48828603	48828867	48832608	48832749	57090	88916102157	16,16,34	1755785744	7,3,3	174	85	3.64146e-05	0.008179	0.964,0.98,0.969	0.992,0.992,0.992	-0.021
3487	ENSG00000168056	LTBP3	11	-	65307483	65307624	65307190	65307352	65307715	65307853	3487	2,4,16	11,7,38	206,13,53	63,10,43	212	85	3.67802e-05	0.00821692	0.068,0.186,0.144	0.567,0.343,0.331	-0.281
12338	ENSG00000162591	MEGF6	1	-	3413551	3413683	3413218	3413347	3413796	3413925	12338	0,3,14	2,5,40	41,12,113	11,8,53	203	85	3.79185e-05	0.00842617	0.0,0.201,0.128	0.609,0.386,0.472	-0.379
27734	ENSG00000182718	ANXA2	15	-	60688349	60688626	60678226	60678285	60689456	60689537	27734	113399325	89676536	51,61,43	95191115	304	41	3.85227e-05	0.00851516	0.146,0.074,0.076	0.068,0.041,0.048	0.046
36360	ENSG00000140105	WARS	14	-	100840316	100840401	100835423	100835595	100841619	100841804	36360	2,4,3	19,20,36	0,2,3	93,46,236	156	85	3.92615e-05	0.00858942	0.054,0.098,0.043	0.0,0.023,0.007	0.055
41907	ENSG00000125534	PPDPF	20	+	62152636	62152716	62152127	62152247	62152864	62153291	41907	2182241221	13,14,38	428179709	12,2,2	146	85	3.92699e-05	0.00858942	0.907,0.903,0.949	0.954,0.981,0.995	-0.057
1326	ENSG00000131876	SNRPA1	15	-	101826418	101826498	101825930	101826006	101827112	101827215	1326	429356346	11,16,10	151,95,49	15,6,10	130	69	4.00382e-05	0.0086667	0.954,0.922,0.948	0.842,0.894,0.722	0.122
50321	ENSG00000071054	MAP4K4	2	+	102480282	102480513	102477286	102477448	102481391	102481498	50321	21,49,43	23,42,52	15,16,7	61,26,25	302	85	3.99417e-05	0.0086667	0.204,0.247,0.189	0.065,0.148,0.073	0.118
13542	ENSG00000087586	AURKA	20	-	54965611	54965721	54963742	54963840	54967209	54967271	13542	11,45,91	1,0,6	3,4,7	1,0,0	151	55	4.20224e-05	0.00904933	0.8,1.0,0.847	0.522,1.0,1.0	0.042
19395	ENSG00000147854	UHRF2	9	+	6495584	6497103	6493825	6493932	6497197	6497360	19395	41,153,82	57,90,85	130,79,78	70,33,28	1590	85	4.25529e-05	0.00907853	0.037,0.083,0.049	0.09,0.113,0.13	-0.055
32030	ENSG00000151923	TIAL1	10	-	121339982	121340358	121339446	121339522	121341433	121341521	32030	7,40,19	43102107	51,17,21	46,42,51	427	65	4.25926e-05	0.00907853	0.024,0.056,0.026	0.144,0.058,0.059	-0.052
8330	ENSG00000111196	MAGOHB	12	-	10761696	10761982	10760452	10760535	10762429	10762540	8330	9,45,23	45,142,80	28,19,14	42,27,17	348	76	4.32733e-05	0.00917569	0.042,0.065,0.059	0.127,0.133,0.152	-0.082
859	ENSG00000141367	CLTC	17	+	57764361	57764382	57762947	57763169	57767996	57768072	859	3,4,8	605761614	23,10,6	749364318	14	69	4.34877e-05	0.00917569	0.024,0.025,0.06	0.131,0.119,0.085	-0.075
57060	ENSG00000135916	ITM2C	2	+	231738131	231738272	231729614	231729860	231740334	231740523	57060	176307773	3,1,12	12003841006	1,0,1	212	85	4.41234e-05	0.00924534	0.959,0.992,0.963	0.998,1.0,0.998	-0.027
61048	ENSG00000115459	ELMOD3	2	+	85582677	85582721	85581842	85581952	85584089	85584375	61048	7,5,7	3,1,1	3,4,1	0,0,1	74	85	4.42604e-05	0.00924534	0.728,0.852,0.889	1.0,1.0,0.535	-0.022
7437	ENSG00000104047	DTWD1	15	+	49923152	49923255	49917309	49917628	49924355	49924499	7437	0,9,2	37,147,56	29,15,13	139,90,75	174	85	4.60063e-05	0.00956222	0.0,0.029,0.017	0.092,0.075,0.078	-0.066
33946	ENSG00000116786	PLEKHM2	1	+	16047823	16047883	16046228	16046415	16051811	16052040	33946	154111129	58,30,44	380,99,101	63,19,13	106	85	4.71629e-05	0.00975408	0.68,0.748,0.702	0.829,0.807,0.862	-0.123
2788	ENSG00000143248	RGS5	1	-	163278333	163278421	163276022	163276119	163288971	163289081	2788	1,6,3	3,1,0	2,2,4	0,1,0	162	85	4.81246e-05	0.00985539	0.149,0.759,1.0	1.0,0.512,1.0	-0.201
8588	ENSG00000108654	DDX5	17	-	62496666	62496891	62495733	62496444	62498127	62498187	8588	342631043144	29,9,7	426313892165	2,1,2	264	53	4.80919e-05	0.00985539	0.96,0.986,0.989	0.998,0.996,0.995	-0.018
18987	ENSG00000198792	TMEM184B	22	-	38642811	38642891	38641940	38642106	38643775	38644025	18987	2,1,3	162136204	18,5,6	258,74,83	146	85	4.9015e-05	0.00989422	0.007,0.004,0.008	0.039,0.038,0.04	-0.033
19818	ENSG00000196569	LAMA2	6	+	129796534	129796546	129794358	129794497	129799837	129799958	19818	2,2,2	2,1,1	30,8,24	0,0,1	10	85	4.92615e-05	0.00989422	0.895,0.944,0.944	1.0,1.0,0.995	-0.071
48017	ENSG00000006837	CDKL3	5	-	133655048	133655188	133643691	133644157	133657481	133657594	48017	3,16,3	0,0,1	7,4,7	1,0,0	211	85	4.90386e-05	0.00989422	1.0,1.0,0.547	0.738,1.0,1.0	-0.064
60432	ENSG00000220785	MTMR9LP	1	-	32700304	32700415	32697642	32697785	32700552	32700714	60432	5,25,31	0,2,4	201,55,73	0,0,0	182	85	4.88535e-05	0.00989422	1.0,0.854,0.784	1.0,1.0,1.0	-0.121
4773	ENSG00000026508	CD44	11	+	35229651	35229753	35211381	35211612	35236398	35236461	4773	44,119,23	135715481486	9,13,0	2122916547	144	56	4.98102e-05	0.00995655	0.012,0.029,0.006	0.002,0.005,0.0	0.013
18644	ENSG00000089159	PXN	12	-	120653362	120653464	120652905	120653220	120657009	120657894	18644	7,12,20	0,1,0	8,1,4	0,0,2	173	85	5.03573e-05	0.00997051	1.0,0.855,1.0	1.0,1.0,0.496	0.12
37212	ENSG00000173209	AHSA2	2	+	61410681	61410797	61408454	61408540	61411846	61411935	37212	2,30,10	6,38,26	13,8,6	87,37,42	178	76	5.02329e-05	0.00997051	0.125,0.252,0.141	0.06,0.085,0.057	0.105
46602	ENSG00000144040	SFXN5	2	-	73195576	73195662	73188259	73188377	73215386	73215477	46602	4,6,11	0,1,2	11,4,2	0,0,1	157	84	5.10587e-05	0.0100617	1.0,0.762,0.746	1.0,1.0,0.517	-0.003
50245	ENSG00000166888	STAT6	12	-	57501387	57501526	57501013	57501097	57501945	57502082	50245	112167229	8,15,16	516203261	13,6,6	202	77	5.78114e-05	0.0113389	0.842,0.809,0.845	0.938,0.928,0.943	-0.104
40045	ENSG00000196141	SPATS2L	2	+	201248589	201248740	201242863	201243094	201253945	201254006	40045	19,18,19	2,3,1	17,4,14	0,1,0	191	54	5.85856e-05	0.0114197	0.729,0.629,0.843	1.0,0.531,1.0	-0.11
61081	ENSG00000092841	MYL6	12	+	56553406	56553514	56552467	56552495	56553758	56553932	61081	36151045812017	23,61,45	493334725127	8,10,9	115	21	5.87701e-05	0.0114197	0.966,0.969,0.98	0.991,0.984,0.99	-0.017
15475	ENSG00000214548	MEG3	14	+	101302381	101302412	101301862	101302216	101302503	101302637	15475	9,33,18	17,40,27	53,16,18	248,42,71	48	85	6.04493e-05	0.0116916	0.484,0.594,0.541	0.275,0.403,0.31	0.21
1261	ENSG00000255339	NDUFB8	10	-	102283733	102283896	102276630	102276717	102286155	102286311	1261	3,3,9	1,0,0	9,8,3	3,1,2	229	80	6.13008e-05	0.0118017	0.512,1.0,1.0	0.512,0.736,0.344	0.307
218	ENSG00000140374	ETFA	15	-	76520053	76520238	76518189	76518270	76523673	76523739	218	1,10,6	25233195	22,7,6	64,104,99	219	48	6.27176e-05	0.0119642	0.009,0.009,0.007	0.07,0.015,0.013	-0.024
4668	ENSG00000106853	PTGR1	9	-	114326436	114326542	114324856	114325511	114332370	114332489	4668	23,49,19	214142265	14,7,3	233,92,136	177	85	6.26436e-05	0.0119642	0.049,0.142,0.033	0.028,0.035,0.01	0.05
1336	ENSG00000257621	RP11-349A22.5	14	-	58740696	58740853	58733606	58734111	58758352	58758425	1336	3,7,7	0,1,0	17,9,4	0,0,1	209	66	6.35635e-05	0.0120704	1.0,0.689,1.0	1.0,1.0,0.558	0.044
46981	ENSG00000116815	CD58	1	-	117061852	117061924	117057360	117057444	117064527	117064605	46981	6,2,8	0,1,0	9,4,7	1,0,0	108	63	6.88906e-05	0.0130228	1.0,0.538,1.0	0.84,1.0,1.0	-0.101
24811	ENSG00000198752	CDC42BPB	14	-	103420534	103420612	103418834	103418940	103420938	103421025	24811	29,77,85	23,47,77	116,72,70	18,17,33	137	80	6.95487e-05	0.0130293	0.424,0.489,0.392	0.79,0.712,0.553	-0.25
40671	ENSG00000116754	SRSF11	1	+	70697541	70697658	70694104	70694238	70697950	70698058	40671	8,45,30	89104131	87,33,32	142,60,75	188	85	6.93141e-05	0.0130293	0.039,0.164,0.094	0.217,0.199,0.162	-0.094
58722	ENSG00000185246	PRPF39	14	+	45565798	45565961	45565400	45565431	45566089	45566208	58722	18,16,8	20,8,4	53,21,14	7,3,3	173	24	7.11442e-05	0.0132687	0.111,0.217,0.217	0.512,0.493,0.393	-0.284
31983	ENSG00000163359	COL6A3	2	-	238289557	238290142	238285414	238285987	238305369	238305490	31983	320842346665	12,20,35	1219367904686	22,20,7	656	85	7.17417e-05	0.0133207	0.972,0.965,0.961	0.986,0.978,0.989	-0.018
3030	ENSG00000033030	ZCCHC8	12	-	122967825	122967891	122967181	122967242	122973932	122974010	3030	2,5,10	1,0,0	8,3,3	2,2,1	73	40	7.34967e-05	0.0135862	0.523,1.0,1.0	0.687,0.451,0.622	0.254
62682	ENSG00000181523	SGSH	17	-	78185667	78185722	78184195	78184810	78185869	78186017	62682	3,10,4	41,35,35	4,2,1	196,55,40	96	85	7.46556e-05	0.0137396	0.061,0.202,0.092	0.018,0.031,0.022	0.095
6875	ENSG00000106785	TRIM14	9	-	100872350	100872516	100872170	100872266	100881263	100881418	6875	0,0,1	29,14,29	10,3,1	17,7,10	237	85	7.61552e-05	0.0139541	0.0,0.0,0.012	0.174,0.133,0.035	-0.11
51940	ENSG00000180879	SSR4	X	+	153062912	153062987	153061888	153062007	153063179	153063269	51940	3409281407	10,17,17	13146071237	11,3,2	134	83	7.71991e-05	0.0140836	0.955,0.971,0.981	0.987,0.992,0.997	-0.023
52814	ENSG00000077782	FGFR1	8	-	38287199	38287466	38285863	38285953	38314873	38315052	52814	56,81,59	241167247	233,89,122	559169185	336	83	7.80707e-05	0.0141807	0.054,0.107,0.056	0.093,0.115,0.14	-0.044
26288	ENSG00000163931	TKT	3	-	53277598	53277638	53276140	53276258	53289851	53290003	26288	4,2,2	673395888	34,7,7	1380418648	66	85	7.87673e-05	0.0142453	0.008,0.006,0.003	0.031,0.021,0.014	-0.016
61171	ENSG00000168487	BMP1	8	+	22064366	22064494	22059315	22059441	22064815	22065029	61171	61,79,107	2,7,7	471104159	4,3,2	199	85	8.78078e-05	0.0158118	0.929,0.828,0.867	0.981,0.937,0.971	-0.088
39712	ENSG00000067798	NAV3	12	+	78520946	78520988	78513016	78513725	78522485	78522646	39712	8,15,9	1,2,1	4,1,5	0,1,0	70	85	8.845e-05	0.0158591	0.907,0.901,0.916	1.0,0.548,1.0	0.059
28919	ENSG00000183087	GAS6	13	-	114535606	114535725	114531519	114531684	114537523	114537645	28919	233838922	4,11,14	1102606400	5,0,0	190	85	8.995e-05	0.0160592	0.963,0.971,0.967	0.99,1.0,1.0	-0.03
54278	ENSG00000089248	ERP29	12	+	112457559	112457698	112451119	112451413	112459953	112460972	54278	406876940	7,14,19	1395582703	44,15,50	210	85	9.12333e-05	0.0162189	0.959,0.962,0.952	0.928,0.94,0.851	0.051
27846	ENSG00000083857	FAT1	4	-	187511658	187511849	187510143	187510374	187516842	187516899	27846	3,8,5	121140100	12,6,3	68,32,23	227	50	0.000101367	0.0179442	0.005,0.012,0.011	0.037,0.04,0.028	-0.026
32558	ENSG00000132005	RFX1	19	-	14104336	14104707	14094297	14094407	14116914	14117079	32558	17,15,27	0,2,1	44,15,7	0,0,1	442	85	0.000104602	0.0183612	1.0,0.591,0.839	1.0,1.0,0.574	-0.048
32784	ENSG00000173915	USMG5	10	-	105153955	105154151	105152127	105152223	105155502	105155780	32784	0,2,1	41,41,63	3,2,4	22,9,8	267	85	0.000104193	0.0183612	0.0,0.015,0.005	0.042,0.066,0.137	-0.075
34288	ENSG00000148700	ADD3	10	+	111892062	111892158	111890120	111890244	111893083	111893969	34288	4,13,4	28147109	7,4,1	184216276	170	85	0.000106087	0.0185439	0.067,0.042,0.018	0.019,0.009,0.002	0.032
36107	ENSG00000138668	HNRNPD	4	-	83276047	83276154	83274986	83275307	83276456	83276554	36107	13,18,10	3251074913	22,8,7	238275272	178	85	0.000110296	0.0189956	0.019,0.008,0.005	0.042,0.014,0.012	-0.012
49584	ENSG00000169519	METTL15	11	+	28349641	28349712	28318299	28318478	28351942	28355054	49584	13,14,12	20,16,18	3,4,2	33,21,10	128	85	0.00011049	0.0189956	0.302,0.368,0.307	0.057,0.112,0.117	0.23
6049	ENSG00000102103	PQBP1	X	+	48759509	48759794	48759206	48759319	48760008	48760072	6049	654585796	4,16,7	938264362	0,0,1	328	57	0.000110175	0.0189956	0.966,0.864,0.952	1.0,1.0,0.984	-0.067
61078	ENSG00000092841	MYL6	12	+	56553370	56553514	56552467	56552495	56553758	56554127	61078	59601739420006	23,61,45	800956688163	8,10,9	151	21	0.00011009	0.0189956	0.973,0.975,0.984	0.993,0.987,0.992	-0.013
15221	ENSG00000005893	LAMP2	X	-	119572930	119573148	119565102	119565317	119575584	119575749	15221	177373410	62166151	536269265	558122226	289	85	0.000111658	0.0191178	0.456,0.398,0.444	0.22,0.393,0.256	0.143
25685	ENSG00000059145	UNKL	16	-	1451568	1451702	1449374	1449510	1453168	1453345	25685	3,12,17	1,0,0	18,9,32	1,2,2	205	85	0.000112141	0.0191221	0.554,1.0,1.0	0.882,0.651,0.869	0.051
6051	ENSG00000102103	PQBP1	X	+	48759509	48759661	48759206	48759319	48760008	48760072	6051	321272356	4,16,7	486106158	0,0,1	195	57	0.000119668	0.0203226	0.959,0.832,0.937	1.0,1.0,0.979	-0.084
33486	ENSG00000124155	PIGT	20	+	44047491	44047619	44044782	44044983	44047934	44048035	33486	177223369	4,13,23	750204401	13,7,4	199	85	0.000120894	0.0204476	0.95,0.88,0.873	0.961,0.926,0.977	-0.054
27723	ENSG00000182718	ANXA2	15	-	60682411	60682516	60678226	60678285	60690141	60690200	27723	22,74,57	20,18,19	7,15,16	26,12,22	110	19	0.000121868	0.0205294	0.16,0.415,0.341	0.044,0.178,0.112	0.194
33367	ENSG00000107758	PPP3CB	10	-	75199629	75199659	75196185	75198178	75204482	75204580	33367	20,32,20	56,86,75	23,10,11	164,62,95	46	85	0.000124213	0.0208187	0.398,0.407,0.33	0.206,0.23,0.176	0.174
46471	ENSG00000115484	CCT4	2	-	62115158	62115392	62112154	62112207	62115515	62115748	46471	15,34,46	40193263	4,3,8	54,85,107	266	46	0.000124582	0.0208187	0.061,0.03,0.029	0.013,0.006,0.013	0.029
4816	ENSG00000026508	CD44	11	+	35229651	35229756	35211381	35211612	35236398	35236461	4816	44,118,23	135715481486	10,14,0	2122916547	147	56	0.000125156	0.0208313	0.012,0.028,0.006	0.002,0.006,0.0	0.013
27587	ENSG00000049540	ELN	7	+	73455545	73455581	73452036	73452069	73456943	73457036	27587	10150711	2,15,54	2,20,848	0,2,20	29	26	0.000130298	0.0216011	0.818,0.9,0.922	1.0,0.9,0.974	-0.078
54399	ENSG00000188690	UROS	10	-	127477851	127478097	127477150	127477574	127483448	127483547	54399	17,29,49	77,80,83	16,8,18	149,40,70	317	85	0.000131828	0.0217683	0.056,0.089,0.137	0.028,0.051,0.065	0.046
23515	ENSG00000250722	SEPP1	5	-	42804757	42804875	42801339	42801433	42811937	42811995	23515	5,6,15	1,0,0	367114460	0,1,1	155	51	0.000139591	0.0229594	0.622,1.0,1.0	1.0,0.974,0.993	-0.115
32031	ENSG00000151923	TIAL1	10	-	121339982	121340050	121339446	121339522	121341433	121341521	32031	2,7,7	43102107	22,3,11	46,42,51	102	65	0.000140743	0.0230582	0.029,0.042,0.04	0.234,0.044,0.121	-0.096
14214	ENSG00000131446	MGAT1	5	-	180222837	180222875	180219372	180220097	180229679	180229794	14214	5,5,19	57,98,182	2,1,0	123,82,95	62	85	0.00014391	0.0234849	0.107,0.065,0.125	0.022,0.016,0.0	0.086
21089	ENSG00000237187	NR2F1-AS1	5	-	92774408	92774447	92745514	92747215	92880500	92880621	21089	1,3,6	1,0,0	8,1,4	5,2,2	64	85	0.000150303	0.0243734	0.57,1.0,1.0	0.68,0.399,0.726	0.255
35509	ENSG00000163520	FBLN2	3	+	13663274	13663415	13661229	13661331	13667944	13668079	35509	22,49,45	122170321	582119221	1435324944	212	85	0.000150522	0.0243734	0.067,0.104,0.053	0.14,0.128,0.086	-0.043
532	ENSG00000103995	CEP152	15	-	49040639	49040807	49037092	49037189	49044545	49044666	532	40,31,19	1,1,0	27,15,4	0,0,1	239	85	0.000152409	0.0245837	0.934,0.917,1.0	1.0,1.0,0.587	0.088
61044	ENSG00000115459	ELMOD3	2	+	85582677	85583019	85581928	85581952	85584089	85584375	61044	18,30,42	3,1,1	47,15,21	0,0,1	345	17	0.000159326	0.0256007	0.228,0.596,0.674	1.0,1.0,0.509	-0.337
3284	ENSG00000141551	CSNK1D	17	-	80203851	80203915	80202176	80202707	80206750	80206890	3284	179275286	11,22,25	339136215	3,8,7	114	85	0.000161079	0.0257831	0.924,0.903,0.895	0.988,0.927,0.958	-0.05
11131	ENSG00000108278	ZNHIT3	17	+	34842778	34842810	34842543	34842629	34848656	34848743	11131	29,86,119	5,9,9	94,40,63	27,13,16	39	74	0.000167302	0.026677	0.917,0.948,0.962	0.869,0.854,0.882	0.074
16780	ENSG00000122694	GLIPR2	9	+	36141842	36142088	36136731	36136788	36147782	36147891	16780	22,40,18	61,188,54	17,5,8	123,104,55	282	50	0.000170994	0.0271621	0.06,0.036,0.056	0.024,0.008,0.025	0.032
58972	ENSG00000100889	PCK2	14	+	24572368	24572464	24571961	24572099	24572718	24573333	58972	61101124	6,8,10	178114303	5,5,3	170	85	0.000171965	0.0272128	0.836,0.863,0.861	0.947,0.919,0.981	-0.096
4989	ENSG00000148498	PARD3	10	-	34625126	34625171	34620044	34620272	34626202	34626354	4989	32,29,29	4,12,10	21,14,13	32,10,14	76	85	0.000175069	0.0275995	0.899,0.73,0.764	0.423,0.61,0.509	0.284
40522	ENSG00000100300	TSPO	22	+	43555215	43555426	43547519	43547610	43557057	43557196	40522	2969032106	6,11,28	10558651144	3,8,1	281	84	0.000181525	0.0284269	0.936,0.961,0.957	0.991,0.97,0.997	-0.035
51853	ENSG00000115677	HDLBP	2	-	242208775	242208976	242207891	242207956	242254984	242255141	51853	6,14,14	66114200	32,12,17	106,89,75	245	58	0.000181678	0.0284269	0.021,0.028,0.016	0.067,0.031,0.051	-0.028
1192	ENSG00000142634	EFHD2	1	+	15753645	15753780	15752366	15752514	15755088	15756839	1192	205302345	17,17,32	225121153	8,2,1	206	85	0.000184183	0.0287113	0.833,0.88,0.816	0.921,0.961,0.984	-0.112
25874	ENSG00000257379	RP11-793H13.8	12	+	53859715	53859757	53858543	53858636	53861004	53861312	25874	601656877	36,57,70	1916409503	69,18,30	70	85	0.000193397	0.0299242	0.953,0.933,0.938	0.971,0.965,0.953	-0.022
52278	ENSG00000169045	HNRNPH1	5	-	179046269	179046361	179045145	179045324	179047892	179047960	52278	565799365	31,30,21	372188116	64,11,10	146	61	0.000192855	0.0299242	0.884,0.918,0.879	0.708,0.877,0.829	0.089
37027	ENSG00000137177	KIF13A	6	-	17771344	17771449	17763923	17765177	17772138	17772290	37027	21,28,25	31,88,72	15,5,9	79,70,50	176	85	0.000194576	0.0299956	0.247,0.133,0.144	0.084,0.033,0.08	0.109
40664	ENSG00000116754	SRSF11	1	+	70696777	70696886	70694104	70694238	70697950	70698060	40664	8,6,11	89104131	31,10,17	142,60,75	180	85	0.000197286	0.0303016	0.041,0.027,0.038	0.093,0.073,0.097	-0.052
51436	ENSG00000122644	ARL4A	7	+	12727259	12727353	12726480	12726668	12727790	12728804	51436	1,8,4	9,14,19	13,11,7	2,2,6	170	85	0.000208831	0.0319573	0.053,0.222,0.095	0.765,0.733,0.368	-0.499
45700	ENSG00000164294	GPX8	5	+	54456157	54456224	54455994	54456071	54456821	54457083	45700	341459383	29,32,31	555282305	24,12,5	105	70	0.000210162	0.0320436	0.887,0.905,0.892	0.939,0.94,0.976	-0.057
15926	ENSG00000162910	MRPL55	1	-	228295677	228295838	228295368	228295570	228295935	228296026	15926	1,2,6	20,91,96	12,4,3	34,23,35	231	84	0.000213621	0.0323498	0.018,0.008,0.022	0.114,0.059,0.03	-0.052
5918	ENSG00000153113	CAST	5	+	96066483	96066564	96065315	96065429	96071875	96071944	5918	519550717	8,7,18	1318442680	9,2,2	125	62	0.000213719	0.0323498	0.97,0.975,0.952	0.986,0.991,0.994	-0.025
44258	ENSG00000064115	TM7SF3	12	-	27132716	27132869	27129192	27129290	27133498	27133579	44258	67282241	2,7,4	196,98,109	21,5,7	213	74	0.000214601	0.0323661	0.921,0.933,0.954	0.764,0.872,0.844	0.109
14485	ENSG00000163531	NFASC	1	+	204971723	204971876	204966297	204966534	204978684	204978816	14485	40,70,29	1,3,0	56,18,34	8,4,14	224	85	0.000217874	0.0326241	0.938,0.899,1.0	0.726,0.631,0.48	0.333
34577	ENSG00000141756	FKBP10	17	+	39976092	39976275	39975781	39975927	39976520	39976713	34577	32,44,26	577861627	40,15,13	1703592682	254	85	0.000217637	0.0326241	0.018,0.017,0.014	0.008,0.008,0.006	0.009
39573	ENSG00000140995	DEF8	16	+	90015824	90015921	90015202	90015222	90020650	90020784	39573	21,46,38	22,76,49	32,22,26	13,20,6	98	13	0.00022139	0.0330321	0.112,0.074,0.093	0.246,0.127,0.365	-0.153
48223	ENSG00000127241	MASP1	3	-	187003612	187003865	186980330	186980508	187009415	187009768	48223	165246294	5,21,18	2170809806	42,30,27	324	85	0.000228307	0.033943	0.896,0.754,0.811	0.931,0.876,0.887	-0.078
45112	ENSG00000138758	2015-09-11	4	+	77916933	77917091	77871014	77871083	77917577	77917692	45112	14,44,21	135320400	14,19,7	278374307	206	62	0.000230244	0.0341096	0.03,0.04,0.016	0.015,0.015,0.007	0.016
45795	ENSG00000072840	EVC	4	+	5825343	5825547	5812679	5815889	5830245	5830772	45795	34,25,39	5,7,4	259,89,106	9,3,4	275	85	0.000232622	0.03434	0.678,0.525,0.751	0.899,0.902,0.891	-0.246
51600	ENSG00000103196	CRISPLD2	16	+	84869782	84870041	84853590	84853739	84872027	84872157	51600	18,24,11	42,84,162	3,1,2	55,16,90	330	85	0.000236012	0.0347179	0.099,0.069,0.017	0.014,0.016,0.006	0.05
11303	ENSG00000182979	MTA1	14	+	105915695	105915746	105911754	105911848	105916394	105916521	11303	7,35,39	12,28,36	56,31,49	22,12,2	88	85	0.000237501	0.0348143	0.36,0.547,0.511	0.711,0.714,0.959	-0.322
61951	ENSG00000041982	TNC	9	-	117808688	117808961	117804497	117804620	117835881	117836145	61951	206222254061	2,23,84	613026613889	37,78,270	344	85	0.000241852	0.0353282	0.996,0.96,0.923	0.976,0.894,0.781	0.076
40221	ENSG00000102967	DHODH	16	+	72049582	72049757	72048371	72048571	72050922	72050978	40221	2,2,1	16,28,35	6,1,1	4,4,5	210	49	0.000246687	0.0359089	0.028,0.016,0.007	0.259,0.055,0.045	-0.103
11008	ENSG00000171634	BPTF	17	+	65871671	65871860	65870932	65871136	65887959	65888150	11008	52,68,44	8,9,5	137,76,56	2,2,3	260	85	0.000268989	0.0388843	0.68,0.712,0.742	0.957,0.926,0.859	-0.203
26708	ENSG00000185324	CDK10	16	+	89755659	89755732	89753097	89753205	89756960	89757032	26708	43,45,83	7,8,11	49,19,41	40,10,12	112	65	0.000268528	0.0388843	0.781,0.766,0.814	0.416,0.524,0.665	0.252
39578	ENSG00000140995	DEF8	16	+	90015824	90016046	90015182	90015222	90020650	90020784	39578	4,20,13	22,76,49	7,11,13	13,20,6	241	33	0.000271124	0.0390578	0.024,0.035,0.035	0.069,0.07,0.229	-0.091
13561	ENSG00000038427	VCAN	5	+	82815167	82818128	82807921	82808215	82832825	82838087	13561	123531362948	36,78,121	164434641746	138127226	3032	85	0.000272904	0.0391791	0.49,0.53,0.406	0.25,0.433,0.178	0.188
38909	ENSG00000089022	MAPKAPK5	12	+	112306556	112306665	112305375	112305473	112308888	112308984	38909	119,57,71	0,0,0	73,12,19	4,2,3	180	85	0.000274702	0.0393022	1.0,1.0,1.0	0.896,0.739,0.749	0.205
4224	ENSG00000125835	SNRPB	20	-	2447837	2447961	2446353	2446465	2448252	2448404	4224	17,29,48	45312681763	20,10,21	307261356	195	85	0.000283087	0.0402263	0.016,0.01,0.012	0.028,0.016,0.025	-0.01
51266	ENSG00000115935	WIPF1	2	-	175541772	175541852	175541064	175541394	175547501	175547644	51266	5,23,11	0,0,1	10,7,2	0,0,1	146	85	0.00028235	0.0402263	1.0,1.0,0.865	1.0,1.0,0.538	0.109
10706	ENSG00000161714	PLCD3	17	-	43190230	43190380	43186334	43190072	43190489	43190625	10706	107137145	8,6,6	689209188	10,1,5	221	85	0.000288113	0.0408017	0.837,0.898,0.903	0.964,0.988,0.935	-0.083
51532	ENSG00000103051	COG4	16	-	70549770	70549943	70548237	70548412	70551528	70551643	51532	1,1,1	28130182	8,4,6	82,65,72	244	85	0.000291983	0.0412101	0.012,0.003,0.002	0.033,0.021,0.028	-0.022
35550	ENSG00000221978	CCNL2	1	-	1328169	1328183	1326145	1326245	1328775	1328840	35550	14,34,48	9,10,10	94,42,66	9,6,4	7	58	0.000296006	0.0416371	0.928,0.966,0.975	0.989,0.983,0.993	-0.032
51407	ENSG00000084234	APLP2	11	+	129993506	129993674	129992199	129992408	129996594	129996725	51407	6131126836	93119172198	1275562303	262113531215	239	85	0.000301134	0.0422164	0.19,0.173,0.119	0.147,0.129,0.081	0.042
20824	ENSG00000115392	FANCL	2	-	58390163	58390209	58388656	58388773	58390568	58390652	20824	4,12,5	0,0,1	1,2,1	0,0,1	70	77	0.000308805	0.043147	1.0,1.0,0.846	1.0,1.0,0.524	0.107
28666	ENSG00000163939	PBRM1	3	-	52588739	52588895	52584762	52584833	52595782	52595984	28666	20,43,30	17,42,27	4,7,8	25,18,15	206	64	0.000318831	0.0443994	0.268,0.241,0.257	0.047,0.108,0.142	0.156
15751	ENSG00000137207	YIPF3	6	-	43480806	43480938	43480500	43480612	43481096	43481189	15751	265485513	6,6,9	743343484	1,3,0	203	85	0.000320158	0.044436	0.949,0.971,0.96	0.997,0.98,1.0	-0.032
22277	ENSG00000087087	SRRT	7	+	100480385	100480711	100479673	100479862	100481690	100481860	22277	9,21,30	54142137	36,8,14	56,36,50	397	85	0.000323882	0.0446742	0.034,0.031,0.045	0.121,0.045,0.057	-0.038
39779	ENSG00000160310	PRMT2	21	+	48083294	48083466	48069486	48069651	48084206	48084863	39779	65,86,137	2,9,17	223,63,108	2,2,3	243	85	0.000324063	0.0446742	0.919,0.77,0.738	0.975,0.917,0.926	-0.13
60945	ENSG00000181019	NQO1	16	-	69746930	69747032	69744629	69745184	69748866	69748980	60945	293923973399	77,74,130	218611961819	47,22,29	173	85	0.000325082	0.0446742	0.949,0.941,0.928	0.958,0.964,0.969	-0.024
61252	ENSG00000151067	CACNA1C	12	+	2743462	2743546	2742794	2742878	2760805	2760934	61252	7,2,8	0,1,0	9,1,9	0,2,1	146	77	0.000327876	0.0449104	1.0,0.513,1.0	1.0,0.209,0.826	0.159
43574	ENSG00000173660	UQCRH	1	+	46775568	46775716	46774772	46774799	46775826	46775988	43574	42122146	21193200	132,74,116	37,52,89	154	20	0.00033045	0.045115	0.206,0.076,0.087	0.317,0.156,0.145	-0.083
33475	ENSG00000124155	PIGT	20	+	44045156	44045334	44044782	44044983	44047934	44048035	33475	115238340	4,13,23	508235382	13,7,4	249	85	0.000340688	0.0463467	0.908,0.862,0.835	0.93,0.92,0.97	-0.072
54910	ENSG00000007392	LUC7L	16	-	258599	258663	258076	258187	270647	270746	54910	7,5,4	71,73,84	24,7,8	103,27,43	114	85	0.00034169	0.0463467	0.068,0.049,0.034	0.148,0.162,0.122	-0.094
49733	ENSG00000140988	RPS2	16	-	2013653	2013840	2013149	2013257	2014276	2014368	49733	43,62,13	1205123948	35,9,2	1442472771	258	85	0.000346719	0.0468766	0.106,0.038,0.001	0.074,0.012,0.0	0.02
53039	ENSG00000130939	UBE4B	1	+	10166254	10166641	10165573	10165802	10177516	10177658	53039	16,10,23	55,48,66	17,7,4	143,44,68	458	85	0.000349716	0.0471292	0.051,0.037,0.061	0.022,0.029,0.011	0.029
21069	ENSG00000104756	KCTD9	8	-	25307895	25307997	25303644	25303766	25315714	25315796	21069	19,43,46	28,43,74	16,3,12	47,26,35	163	75	0.000352596	0.0473647	0.238,0.315,0.222	0.135,0.05,0.136	0.151
6050	ENSG00000102103	PQBP1	X	+	48759495	48759794	48759206	48759319	48760008	48760072	6050	430415566	4,16,7	575192254	0,0,1	342	57	0.000356496	0.047735	0.947,0.812,0.931	1.0,1.0,0.977	-0.096
29279	ENSG00000117362	APH1A	1	-	150240356	150240391	150240115	150240189	150241097	150241415	29279	62122200	9,16,28	187,79,153	6,7,8	38	67	0.000364526	0.0486543	0.924,0.931,0.926	0.982,0.952,0.971	-0.041
34986	ENSG00000136153	LMO7	13	+	76379614	76379896	76378424	76378677	76391296	76391414	34986	19,24,29	5,7,10	26,18,22	0,0,1	353	85	0.000365921	0.0486849	0.478,0.452,0.411	1.0,1.0,0.841	-0.5
33481	ENSG00000124155	PIGT	20	+	44045156	44045294	44044783	44044983	44047934	44048035	33481	100179245	4,13,23	407177286	13,7,4	209	85	0.000370878	0.0491879	0.91,0.848,0.812	0.927,0.911,0.967	-0.078
5908	ENSG00000153113	CAST	5	+	96082045	96082129	96078358	96078460	96083048	96083096	5908	451526526	7,2,0	1055324506	60,0,0	110	41	0.000372864	0.0492947	0.96,0.99,1.0	0.868,1.0,1.0	0.027
53137	ENSG00000168502	SOGA2	18	+	8809445	8809559	8806890	8807058	8812976	8813231	53137	35,33,18	16,22,43	31,18,6	73,50,53	185	85	0.000375214	0.0494489	0.501,0.408,0.161	0.163,0.142,0.049	0.239
32693	ENSG00000117143	UAP1	1	+	162562521	162562572	162560112	162560301	162567581	162567648	32693	51231118	34240206	55,38,29	10,24,9	63	60	0.000377073	0.0495377	0.588,0.478,0.353	0.84,0.601,0.754	-0.259
4276	ENSG00000170004	CHD3	17	+	7813745	7813909	7812460	7812656	7814164	7814291	4276	110,92,296	1,2,9	442139358	1,1,0	235	85	0.000380525	0.0498344	0.975,0.943,0.922	0.994,0.98,1.0	-0.045

## Sheet: Retained Intron
Table S7. Genes undergoing alternative splicing in proliferating versus quiescent fibroblasts: Retained introns.
ID	GeneID	geneSymbol	chr	strand	riExonStart_0base	riExonEnd	upstreamES	upstreamEE	downstreamES	downstreamEE	ID	IC_SAMPLE_1	SC_SAMPLE_1	IC_SAMPLE_2	SC_SAMPLE_2	IncFormLen	SkipFormLen	PValue	FDR	IncLevel1	IncLevel2	IncLevelDifference
2067	ENSG00000198563	DDX39B	6	-	31500556	31503262	31500556	31500688	31503143	31503262	2067	112822452100	306536799	398213361676	411208245	2526	85	0	0	0.11,0.124,0.081	0.246,0.178,0.187	-0.099
3259	ENSG00000115875	SRSF7	2	-	38975720	38976847	38975720	38975795	38976670	38976847	3259	141342327	336437677	311145165	187,67,77	929	68	0	0	0.03,0.054,0.034	0.109,0.137,0.136	-0.088
3292	ENSG00000151923	TIAL1	10	-	121336122	121336715	121336122	121336262	121336591	121336715	3292	30,84,29	395276254	206,61,52	284,89,123	400	85	0	0	0.016,0.061,0.024	0.134,0.127,0.082	-0.081
3833	ENSG00000089053	ANAPC5	12	-	121764898	121766300	121764898	121765034	121766118	121766300	3833	16,54,76	105255392	201,55,104	179107145	1155	85	0	0	0.011,0.015,0.014	0.076,0.036,0.05	-0.041
4208	ENSG00000105373	GLTSCR2	19	+	48259012	48259861	48259012	48259079	48259784	48259861	4208	28,60,78	48,67,102	44,15,22	366,50,149	736	45	0	0	0.034,0.052,0.045	0.007,0.018,0.009	0.032
500	ENSG00000133226	SRRM1	1	+	24973157	24975520	24973157	24973280	24975349	24975520	500	54,102,98	63,87,115	317117106	74,35,43	2140	85	0	0	0.033,0.044,0.033	0.145,0.117,0.089	-0.08
5323	ENSG00000234741	GAS5	1	-	173834366	173834685	173834366	173834420	173834608	173834685	5323	39134142	21,57,86	37,37,33	187,36,212	206	32	0	0	0.224,0.267,0.204	0.03,0.138,0.024	0.168
5479	ENSG00000175061	FAM211A-AS1	17	+	16342640	16343567	16342640	16343017	16343498	16343567	5479	122331353	158281418	184,101,87	471212462	529	62	0	0	0.083,0.121,0.09	0.044,0.053,0.022	0.058
5525	ENSG00000169045	HNRNPH1	5	-	179047892	179048398	179047892	179048036	179048242	179048398	5525	27,172,74	4151012591	194,87,78	352273203	277	85	0	0	0.02,0.05,0.037	0.145,0.089,0.105	-0.077
3362	ENSG00000131051	RBM39	20	-	34326889	34328809	34326889	34326939	34328745	34328809	3362	154628381	55,50,44	1281858713	35,18,34	1807	15	2.22045e-16	8.39995e-14	0.023,0.094,0.067	0.233,0.284,0.148	-0.16
5609	ENSG00000123136	DDX39A	19	-	14520553	14521146	14520553	14520685	14521027	14521146	5609	44105121	270413704	83,28,31	117,55,38	413	85	7.77156e-16	2.67271e-13	0.032,0.05,0.034	0.127,0.095,0.144	-0.083
5557	ENSG00000100650	SRSF5	14	+	70235898	70237257	70235898	70235968	70237183	70237257	5557	247843686	172132134	2329867990	224,63,82	1246	45	1.88738e-15	5.94996e-13	0.049,0.187,0.156	0.273,0.332,0.304	-0.172
2695	ENSG00000119707	RBM25	14	+	73566374	73570186	73566374	73566458	73569899	73570186	2695	173542277	308,95,124	683381326	144,63,65	3504	77	2.66454e-15	7.7538e-13	0.012,0.111,0.047	0.094,0.117,0.099	-0.047
2199	ENSG00000124357	NAGK	2	+	71295779	71297716	71295779	71295842	71297631	71297716	2199	36111110	71,90,178	228,67,98	59,50,50	1824	49	3.27516e-14	8.84994e-12	0.013,0.032,0.016	0.094,0.035,0.05	-0.039
6017	ENSG00000162909	CAPN2	1	+	223957542	223958227	223957542	223957611	223958148	223958227	6017	45,199,96	78614412	238164126	190279193	572	49	5.21805e-14	1.31599e-11	0.047,0.027,0.02	0.097,0.048,0.053	-0.035
5324	ENSG00000234741	GAS5	1	-	173833038	173833442	173833038	173833213	173833394	173833442	5324	24,112,76	118371434	43,22,33	562243571	208	41	5.71765e-14	1.35187e-11	0.039,0.056,0.033	0.015,0.018,0.011	0.028
5477	ENSG00000175061	FAM211A-AS1	17	+	16342640	16343017	16342640	16342728	16342841	16343017	5477	16,75,64	267434365	26,16,12	856223412	180	81	6.9722e-14	1.55152e-11	0.026,0.072,0.073	0.013,0.031,0.013	0.038
3829	ENSG00000089053	ANAPC5	12	-	121783641	121784808	121783641	121783834	121784698	121784808	3829	29,96,118	79258387	143,73,136	116113158	935	85	4.68292e-13	9.84194e-11	0.032,0.033,0.027	0.101,0.055,0.073	-0.046
5530	ENSG00000169045	HNRNPH1	5	-	179043126	179044111	179043126	179043219	179043869	179044111	5530	109331153	561478332	355,95,87	320104117	721	85	1.09701e-12	2.18421e-10	0.022,0.075,0.052	0.116,0.097,0.081	-0.048
2202	ENSG00000124357	NAGK	2	+	71299770	71300724	71299770	71299881	71300611	71300724	2202	14,43,44	69185263	113,25,40	124,44,98	801	85	1.61215e-12	3.04939e-10	0.021,0.024,0.017	0.088,0.057,0.042	-0.042
2479	ENSG00000250722	SEPP1	5	-	42804757	42807210	42804757	42804875	42806997	42807210	2479	7,15,7	4,4,7	46,16,29	290,76,362	2193	85	2.90568e-12	5.23437e-10	0.064,0.127,0.037	0.006,0.008,0.003	0.07
4252	ENSG00000060138	YBX3	12	-	10862506	10865932	10862506	10862713	10865809	10865932	4252	101271149	110195197	565233247	190,96,155	3167	85	7.89024e-12	1.35676e-09	0.024,0.036,0.02	0.074,0.061,0.041	-0.032
5476	ENSG00000175061	FAM211A-AS1	17	+	16342640	16343567	16342640	16342728	16343498	16343567	5476	44110031048	460501807	1059456642	1773445932	814	58	1.96605e-11	3.23372e-09	0.064,0.125,0.085	0.041,0.068,0.047	0.039
90	ENSG00000117410	ATP6V0B	1	+	44442697	44443967	44442697	44442888	44443652	44443967	90	27,95,165	92237457	162,57,112	151,64,155	835	85	2.50746e-11	3.95239e-09	0.029,0.039,0.035	0.098,0.083,0.069	-0.049
374	ENSG00000100968	NFATC4	14	+	24845499	24847207	24845499	24846084	24846843	24847207	374	49292253	23,66,90	19977431042	207,65,134	830	85	1.38062e-10	2.08916e-08	0.179,0.312,0.224	0.497,0.539,0.443	-0.255
2865	ENSG00000164039	BDH2	4	-	104006505	104007697	104006505	104006619	104007636	104007697	2865	21,77,53	23,41,39	313168352	78,41,50	1057	54	1.51169e-10	2.19951e-08	0.045,0.088,0.065	0.17,0.173,0.265	-0.137
4278	ENSG00000197622	CDC42SE1	1	-	151027491	151028469	151027491	151027602	151028152	151028469	4278	82175147	220127203	290132116	158,43,74	621	85	3.84027e-10	5.38064e-08	0.049,0.159,0.09	0.201,0.296,0.177	-0.125
1863	ENSG00000170889	RPS9	19	+	54710420	54711515	54710420	54710592	54711265	54711515	1863	50133156	6,20,35	77,38,33	67,14,53	744	85	4.81218e-10	6.5016e-08	0.488,0.432,0.337	0.116,0.237,0.066	0.279
1448	ENSG00000129084	PSMA1	11	-	14535362	14536037	14535362	14535433	14535948	14536037	1448	28,160,77	123358340	145,89,65	204,99,115	562	61	5.67601e-10	7.40426e-08	0.024,0.046,0.024	0.072,0.089,0.058	-0.042
4647	ENSG00000004534	RBM6	3	+	50098894	50099541	50098894	50098980	50099394	50099541	4647	27,82,57	55,50,65	257,51,88	69,13,35	479	79	9.93269e-10	1.25251e-07	0.075,0.213,0.126	0.381,0.393,0.293	-0.218
4988	ENSG00000114021	NIT2	3	+	100064428	100065099	100064428	100064522	100065024	100065099	4988	16,57,52	29,97,97	92,56,104	65,36,55	556	68	1.12022e-09	1.36703e-07	0.063,0.067,0.062	0.148,0.16,0.188	-0.101
3504	ENSG00000227057	WDR46	6	-	33248204	33248764	33248204	33248299	33248450	33248764	3504	4,19,10	70112130	35,14,15	69,32,34	222	85	1.29821e-09	1.53473e-07	0.021,0.061,0.029	0.163,0.143,0.145	-0.113
1800	ENSG00000160201	U2AF1	21	-	44520562	44524512	44520562	44520629	44524424	44524512	1800	118289293	127221256	318136167	106,74,73	3837	56	2.20228e-09	2.52461e-07	0.013,0.019,0.016	0.042,0.026,0.032	-0.017
4969	ENSG00000147162	OGT	X	+	70764416	70767873	70764416	70764485	70767756	70767873	4969	157887931	35,39,49	245615042546	55,28,37	3319	62	2.30249e-09	2.56186e-07	0.077,0.298,0.262	0.455,0.501,0.562	-0.294
1436	ENSG00000143416	SELENBP1	1	-	151341479	151342245	151341479	151341665	151342188	151342245	1436	4,15,12	0,0,1	118,43,59	0,1,0	559	50	4.17496e-09	4.51254e-07	1.0,1.0,0.518	1.0,0.794,1.0	-0.092
1724	ENSG00000140416	TPM1	15	+	63353396	63354476	63353396	63353472	63354413	63354476	1724	61437482	3238211419	74,59,156	53,55,333	967	40	5.98712e-09	6.29147e-07	0.008,0.022,0.014	0.055,0.042,0.019	-0.024
1062	ENSG00000146247	PHIP	6	-	79665329	79668317	79665329	79665399	79668191	79668317	1062	28,48,32	7,29,11	122,71,42	8,6,4	2841	63	8.57628e-09	8.76866e-07	0.081,0.035,0.061	0.253,0.208,0.189	-0.158
3708	ENSG00000166508	MCM7	7	-	99696645	99697376	99696645	99697026	99697211	99697376	3708	13,18,31	246346482	24,6,12	103,54,39	256	85	1.206e-08	1.2006e-06	0.017,0.017,0.021	0.072,0.036,0.093	-0.049
94	ENSG00000140682	TGFB1I1	16	+	31485883	31487506	31485883	31486078	31487332	31487506	94	67178172	124237267	98,39,29	274111160	1325	85	1.84636e-08	1.79097e-06	0.034,0.046,0.04	0.022,0.022,0.011	0.022
4634	ENSG00000128699	ORMDL1	2	-	190647147	190647849	190647147	190647328	190647739	190647849	4634	18,130,54	17,38,33	228107103	19,9,14	482	85	1.97338e-08	1.86633e-06	0.157,0.376,0.224	0.679,0.677,0.565	-0.388
31	ENSG00000137822	TUBGCP4	15	+	43693913	43695997	43693913	43694048	43695880	43695997	31	39,60,50	32,35,56	194,56,70	17,18,18	1903	85	2.31194e-08	2.13318e-06	0.052,0.071,0.038	0.338,0.122,0.148	-0.149
2200	ENSG00000124357	NAGK	2	+	71302684	71303831	71302684	71302772	71303733	71303831	2200	10,78,59	36169213	110,55,54	106,61,88	1028	81	2.56621e-08	2.31142e-06	0.021,0.035,0.021	0.076,0.066,0.046	-0.037
4966	ENSG00000221914	PPP2R2A	8	+	26220199	26221406	26220199	26220364	26221236	26221406	4966	10,35,21	50207146	50,24,22	54,64,73	943	85	2.63321e-08	2.31662e-06	0.018,0.015,0.013	0.077,0.033,0.026	-0.03
6725	ENSG00000165792	METTL17	14	+	21462952	21463392	21462952	21463060	21463323	21463392	6725	5,43,21	38,77,75	64,24,32	50,30,23	311	62	2.99463e-08	2.5747e-06	0.026,0.1,0.053	0.203,0.138,0.217	-0.126
3060	ENSG00000075415	SLC25A3	12	+	98987402	98987913	98987402	98987518	98987752	98987913	3060	58108124	316279899	58,31,42	573254540	305	85	5.60954e-08	4.71576e-06	0.049,0.097,0.037	0.027,0.033,0.021	0.034
1490	ENSG00000123737	EXOSC9	4	+	122735020	122737602	122735020	122735202	122737523	122737602	1490	266649354	121177196	220,125,99	30,18,29	2379	72	1.21402e-07	9.98397e-06	0.062,0.1,0.052	0.182,0.174,0.094	-0.079
1004	ENSG00000162231	NXF1	11	-	62566010	62567958	62566010	62566047	62567848	62567958	1004	193394385	48,33,40	840257387	40,16,14	1817	30	1.86312e-07	1.49961e-05	0.062,0.165,0.137	0.257,0.21,0.313	-0.139
150	ENSG00000198755	RPL10A	6	+	35436723	35437306	35436723	35436804	35437157	35437306	150	110233302	124624202861	151,74,152	330114862299	413	74	2.72041e-07	2.12557e-05	0.016,0.017,0.019	0.008,0.009,0.012	0.008
6443	ENSG00000111011	RSRC2	12	-	123003385	123005975	123003385	123003576	123005931	123005975	6443	109248104	52,59,45	306169102	44,21,19	2378	37	2.75319e-07	2.12557e-05	0.032,0.061,0.035	0.098,0.111,0.077	-0.053
3603	ENSG00000205581	HMGN1	21	-	40717071	40720265	40717071	40717200	40720217	40720265	3603	202637407	175332501	593295323	167172218	3044	41	3.82528e-07	2.8942e-05	0.015,0.025,0.011	0.046,0.023,0.02	-0.013
3015	ENSG00000105193	RPS16	19	-	39924304	39926348	39924304	39924401	39926297	39926348	3015	210269537	19,37,75	203121101	52,26,45	1926	44	5.48566e-07	3.99082e-05	0.202,0.142,0.141	0.082,0.096,0.049	0.086
3634	ENSG00000160679	CHTOP	1	+	153609047	153610924	153609047	153609129	153610770	153610924	3634	92290356	106166153	265187270	109,66,58	1702	75	5.46239e-07	3.99082e-05	0.037,0.071,0.093	0.097,0.111,0.17	-0.059
1862	ENSG00000170889	RPS9	19	+	54710143	54710592	54710143	54710330	54710420	54710592	1862	12,25,27	4,4,20	20,10,16	71,22,43	166	85	5.81518e-07	4.15072e-05	0.606,0.762,0.409	0.126,0.189,0.16	0.434
6562	ENSG00000243649	CFB	6	+	31918062	31918549	31918062	31918180	31918395	31918549	6562	3,3,3	2,1,4	0,0,1	27,12,28	286	85	6.12769e-07	4.29278e-05	0.308,0.471,0.182	0.0,0.0,0.011	0.317
1743	ENSG00000196628	TCF4	18	-	52896077	52899902	52896077	52896307	52899739	52899902	1743	61,124,71	79,65,50	418219103	171,45,58	3503	85	7.9005e-07	5.33707e-05	0.018,0.044,0.033	0.056,0.106,0.041	-0.036
5918	ENSG00000085662	AKR1B1	7	-	134132049	134132813	134132049	134132133	134132731	134132813	5918	8,27,68	235262317	177,30,73	768152186	651	67	7.77277e-07	5.33707e-05	0.003,0.01,0.022	0.023,0.02,0.039	-0.016
116	ENSG00000121022	COPS5	8	-	67955316	67958195	67955316	67955552	67958046	67958195	116	32,176,65	16226215	176,109,90	68114125	2565	85	8.57308e-07	5.68982e-05	0.062,0.025,0.01	0.079,0.031,0.023	-0.012
2848	ENSG00000164934	DCAF13	8	+	104439324	104442917	104439324	104439480	104442839	104442917	2848	58,121,92	141,180,87	136,66,56	107,54,30	3416	71	1.36102e-06	8.72666e-05	0.008,0.014,0.022	0.026,0.025,0.037	-0.015
6669	ENSG00000108465	CDK5RAP3	17	+	46052879	46053379	46052879	46053019	46053234	46053379	6669	46,62,61	103,72,105	223,48,66	174,38,47	286	85	1.35143e-06	8.72666e-05	0.117,0.204,0.147	0.276,0.273,0.294	-0.125
2297	ENSG00000180104	EXOC3	5	+	464404	465387	464404	464527	465225	465387	2297	6,15,12	68,77,91	47,19,24	121,39,49	769	85	1.98963e-06	0.000125446	0.01,0.021,0.014	0.041,0.051,0.051	-0.033
3910	ENSG00000115414	FN1	2	-	216243852	216247048	216243852	216244040	216246934	216247048	3910	8795134569498	143918391793	197261031710974	463921303150	2965	85	2.04252e-06	0.000126669	0.149,0.173,0.132	0.109,0.122,0.091	0.044
3339	ENSG00000112096	SOD2	6	-	160100095	160103670	160100095	160100330	160103505	160103670	3339	106223161728	7,34,23	967842753057	37,14,17	3246	85	2.21573e-06	0.000135195	0.799,0.641,0.663	0.873,0.889,0.825	-0.161
827	ENSG00000105258	POLR2I	19	-	36605240	36605615	36605240	36605314	36605560	36605615	827	24,23,21	54,74,105	76,10,25	82,23,34	262	30	2.27436e-06	0.00013657	0.048,0.034,0.022	0.096,0.047,0.078	-0.039
2917	ENSG00000120708	TGFBI	5	+	135382023	135382704	135382023	135382184	135382539	135382704	2917	41510455	180444354274	138,108,74	241620742195	426	85	3.09038e-06	0.000178237	0.005,0.022,0.021	0.011,0.01,0.007	0.007
890	ENSG00000111196	MAGOHB	12	-	10760452	10762540	10760452	10760535	10762429	10762540	890	11,37,25	45,142,80	28,24,14	42,27,17	1956	76	3.10961e-06	0.000178237	0.009,0.01,0.012	0.025,0.033,0.031	-0.019
932	ENSG00000108654	DDX5	17	-	62496666	62498187	62496666	62496891	62498127	62498187	932	93134882810	428436362	490024912909	560145224	1275	53	3.04523e-06	0.000178237	0.083,0.25,0.244	0.267,0.417,0.351	-0.153
1037	ENSG00000175110	MRPS22	3	+	139069020	139069902	139069020	139069164	139069818	139069902	1037	15,25,15	34194136	69,24,12	103,87,62	717	77	3.30245e-06	0.000181726	0.045,0.014,0.012	0.067,0.029,0.02	-0.015
6666	ENSG00000108465	CDK5RAP3	17	+	46051765	46052703	46051765	46051814	46052524	46052703	6666	71160124	29,58,76	414115128	51,25,36	738	42	3.31459e-06	0.000181726	0.122,0.136,0.085	0.316,0.207,0.168	-0.116
785	ENSG00000187778	MCRS1	12	-	49959859	49960624	49959859	49959998	49960504	49960624	785	16,22,19	66150198	32,19,22	79,54,61	577	85	3.30009e-06	0.000181726	0.034,0.021,0.014	0.056,0.049,0.05	-0.029
6238	ENSG00000112739	PRPF4B	6	+	4056554	4057421	4056554	4056669	4057269	4057421	6238	9,10,6	90,95,60	43,13,8	91,51,39	671	85	4.6171e-06	0.000249521	0.013,0.013,0.013	0.056,0.031,0.025	-0.024
5606	ENSG00000123136	DDX39A	19	-	14523362	14524036	14523362	14523490	14523824	14524036	5606	2,15,25	141358565	12,5,10	94,64,41	405	85	4.86086e-06	0.000258995	0.003,0.009,0.009	0.026,0.016,0.049	-0.023
121	ENSG00000115942	ORC2	2	-	201778017	201778715	201778017	201778136	201778653	201778715	121	10,27,18	55,24,21	43,15,27	25,11,11	558	55	5.47712e-06	0.000287777	0.018,0.1,0.078	0.145,0.118,0.195	-0.087
839	ENSG00000173171	MTX1	1	+	155180338	155182010	155180338	155180418	155181917	155182010	839	151225169	74,86,100	1017196195	52,42,41	1558	73	6.42891e-06	0.000333159	0.087,0.109,0.073	0.478,0.179,0.182	-0.19
5455	ENSG00000112146	FBXO9	6	+	52957531	52958359	52957531	52957622	52958263	52958359	5455	54,85,56	44165100	216,83,65	130,78,68	711	84	7.65717e-06	0.000391447	0.127,0.057,0.062	0.164,0.112,0.101	-0.044
1354	ENSG00000197343	ZNF655	7	+	99159510	99160117	99159510	99159596	99159990	99160117	1354	20,61,74	29,40,56	98,62,37	24,14,16	459	79	9.40155e-06	0.000474214	0.106,0.208,0.185	0.413,0.433,0.285	-0.211
6489	ENSG00000196352	CD55	1	+	207510037	207510754	207510037	207510163	207510673	207510754	6489	37,52,36	103197186	43,11,29	396120185	570	74	1.01603e-05	0.000505742	0.045,0.033,0.025	0.014,0.012,0.02	0.019
4175	ENSG00000099949	LZTR1	22	+	21350251	21351090	21350251	21350401	21350984	21351090	4175	13,51,38	46,53,92	21,8,6	108,32,48	654	85	1.30438e-05	0.000640842	0.035,0.111,0.051	0.025,0.031,0.016	0.042
6517	ENSG00000105221	AKT2	19	-	40742163	40743998	40742163	40742292	40743875	40743998	6517	14,48,44	162227267	109,47,52	312145152	1654	85	1.42872e-05	0.000692931	0.004,0.011,0.008	0.018,0.016,0.017	-0.009
1179	ENSG00000132424	PNISR	6	-	99851704	99852578	99851704	99851758	99852478	99852578	1179	9,188,95	16,38,23	570264113	39,30,15	753	47	1.45928e-05	0.000698792	0.034,0.236,0.205	0.477,0.355,0.32	-0.226
338	ENSG00000170485	NPAS2	2	+	101598692	101604738	101598692	101598839	101604540	101604738	338	42,102,99	21,20,28	101,41,38	80,25,19	5772	85	1.48024e-05	0.000699967	0.029,0.07,0.049	0.018,0.024,0.029	0.026
2791	ENSG00000107937	GTPBP4	10	+	1042045	1043248	1042045	1042182	1043147	1043248	2791	8,27,24	65184138	24,12,8	43,27,35	1036	85	2.00159e-05	0.000934818	0.01,0.012,0.014	0.044,0.035,0.018	-0.02
5531	ENSG00000169045	HNRNPH1	5	-	179043869	179044111	179043869	179043959	179044051	179044111	5531	43,80,44	519384268	105,28,12	346,86,86	136	51	3.02099e-05	0.00139371	0.03,0.072,0.058	0.102,0.109,0.05	-0.034
4227	ENSG00000090316	MAEA	4	+	1330648	1332405	1330648	1330782	1332213	1332405	4227	32,50,57	0,0,3	76,20,28	0,1,0	1502	85	3.10885e-05	0.00141696	1.0,1.0,0.518	1.0,0.531,1.0	-0.004
5473	ENSG00000175061	FAM211A-AS1	17	+	16342640	16343567	16342640	16342728	16342894	16343567	5473	138403375	76144136	392196285	449108220	233	81	4.46157e-05	0.0020093	0.387,0.493,0.489	0.233,0.387,0.311	0.146
1938	ENSG00000067064	IDI1	10	-	1089240	1090111	1089240	1089333	1089938	1090111	1938	8,24,16	57157129	99,27,17	212,130,81	676	85	4.65523e-05	0.00207185	0.017,0.019,0.015	0.055,0.025,0.026	-0.018
3465	ENSG00000138035	PNPT1	2	-	55871771	55872567	55871771	55871855	55872483	55872567	3465	1,15,8	51,91,54	21,7,6	41,21,20	683	69	5.2315e-05	0.00230125	0.002,0.016,0.015	0.049,0.033,0.029	-0.026
3709	ENSG00000166508	MCM7	7	-	99696645	99697026	99696645	99696826	99696901	99697026	3709	1,34,22	337419521	22,7,4	160,81,45	136	85	6.27112e-05	0.00272685	0.002,0.048,0.026	0.079,0.051,0.053	-0.036
1466	ENSG00000163516	ANKZF1	2	+	220098854	220100034	220098854	220099010	220099547	220100034	1466	12,62,34	15,28,36	134,48,83	36,16,24	608	85	6.34486e-05	0.00272757	0.101,0.236,0.117	0.342,0.295,0.326	-0.17
4803	ENSG00000135506	OS9	12	+	58112775	58114046	58112775	58112965	58113881	58114046	4803	12,29,28	43,105,87	54,23,19	383,99,226	987	85	7.05902e-05	0.00300048	0.023,0.023,0.027	0.012,0.02,0.007	0.011
2696	ENSG00000119707	RBM25	14	+	73577538	73578510	73577538	73577863	73578235	73578510	2696	5,53,22	85173101	65,23,27	114,75,60	443	85	7.79958e-05	0.0032424	0.011,0.056,0.04	0.099,0.056,0.079	-0.042
969	ENSG00000204351	SKIV2L	6	+	31937056	31937528	31937056	31937197	31937291	31937528	969	4,14,17	11,62,38	30,16,18	29,18,20	170	85	7.75907e-05	0.0032424	0.154,0.101,0.183	0.341,0.308,0.31	-0.174
1572	ENSG00000176986	SEC24C	10	+	75530037	75530556	75530037	75530229	75530466	75530556	1572	14,33,17	176171172	45,20,26	218,66,67	306	83	8.12743e-05	0.00330603	0.021,0.05,0.026	0.053,0.076,0.095	-0.042
492	ENSG00000128272	ATF4	22	+	39916568	39917676	39916568	39916756	39917358	39917676	492	102139142	562622846	260,76,74	15444861269	673	85	8.0821e-05	0.00330603	0.022,0.027,0.021	0.021,0.019,0.007	0.008
348	ENSG00000170581	STAT2	12	-	56748561	56749135	56748561	56748647	56749059	56749135	348	11,42,29	35,23,44	582116170	320,59,89	461	63	9.05249e-05	0.00364314	0.041,0.2,0.083	0.199,0.212,0.207	-0.098
1654	ENSG00000173482	PTPRM	18	+	8376459	8378412	8376459	8376595	8378262	8378412	1654	39,149,63	43,61,61	410,81,159	121,54,54	1738	85	9.833e-05	0.0039156	0.042,0.107,0.048	0.142,0.068,0.126	-0.046
5017	ENSG00000180098	TRNAU1AP	1	+	28887144	28887910	28887144	28887244	28887857	28887910	5017	13,35,22	43,56,56	42,13,12	29,17,13	645	46	0.000105161	0.00412299	0.021,0.043,0.027	0.094,0.052,0.062	-0.039
5285	ENSG00000152556	PFKM	12	+	48528725	48529166	48528725	48528821	48529073	48529166	5285	23,31,27	74,62,88	123,29,26	110,46,52	323	85	0.000105718	0.00412299	0.076,0.116,0.075	0.227,0.142,0.116	-0.073
145	ENSG00000163702	IL17RC	3	+	9965564	9965975	9965564	9965704	9965915	9965975	145	2,6,6	30,30,37	44,11,14	82,28,19	250	53	0.000112306	0.00433523	0.014,0.041,0.033	0.102,0.077,0.135	-0.075
1268	ENSG00000158092	NCK1	3	+	136664424	136665137	136664424	136664594	136664993	136665137	1268	180318235	10,10,11	598262322	9,3,2	470	85	0.000125991	0.00481439	0.765,0.852,0.794	0.923,0.94,0.967	-0.14
3213	ENSG00000102078	SLC25A14	X	+	129498601	129499650	129498601	129498726	129499514	129499650	3213	6,28,17	18,25,27	47,16,19	19,9,11	859	85	0.00013959	0.0052807	0.032,0.1,0.059	0.197,0.15,0.146	-0.101
2252	ENSG00000169714	CNBP	3	-	128889921	128890381	128889921	128890123	128890288	128890381	2252	4,14,8	251233278	37,11,9	396104126	236	85	0.000146666	0.00549342	0.006,0.021,0.01	0.033,0.037,0.025	-0.019
1392	ENSG00000123384	LRP1	12	+	57598409	57599032	57598409	57598532	57598891	57599032	1392	13,62,39	190387380	115,52,33	1672639682	430	85	0.00015401	0.00566485	0.013,0.031,0.02	0.013,0.016,0.009	0.009
4241	ENSG00000100462	PRMT5	14	-	23397334	23397824	23397334	23397420	23397705	23397824	4241	5,11,7	122147176	10,7,7	64,33,48	350	79	0.000157232	0.00566485	0.009,0.017,0.009	0.034,0.046,0.032	-0.026
5041	ENSG00000170791	CHCHD7	8	+	57124347	57127226	57124347	57124396	57127156	57127226	5041	14,46,24	3,32,29	49,47,35	7,20,10	2766	20	0.000155851	0.00566485	0.033,0.01,0.006	0.048,0.017,0.025	-0.014
5154	ENSG00000101194	SLC17A9	20	+	61593975	61594721	61593975	61594106	61594624	61594721	5154	24151106	19,54,49	104,70,28	16,12,2	589	85	0.000154442	0.00566485	0.154,0.288,0.238	0.484,0.457,0.669	-0.31
2377	ENSG00000067048	DDX3Y	Y	+	15026795	15027139	15026795	15026894	15026978	15027139	2377	5,8,11	45,91,67	38,12,9	75,43,44	154	85	0.000178042	0.0063238	0.058,0.046,0.083	0.219,0.133,0.101	-0.089
5306	ENSG00000166888	STAT6	12	-	57499250	57500122	57499250	57499382	57499973	57500122	5306	32,59,40	73,80,108	239,90,57	234,85,96	662	85	0.000178865	0.0063238	0.053,0.087,0.045	0.116,0.12,0.071	-0.041
5184	ENSG00000138074	SLC5A6	2	-	27425680	27426213	27425680	27425748	27426100	27426213	5184	0,15,9	20,27,32	13,8,6	13,5,6	399	61	0.000194738	0.00682124	0.0,0.078,0.041	0.133,0.197,0.133	-0.115
1121	ENSG00000204628	GNB2L1	5	-	180668491	180669345	180668491	180668639	180669169	180669345	1121	114246248	0,2,1	140,71,50	8,2,3	601	85	0.000199639	0.00687323	1.0,0.946,0.972	0.712,0.834,0.702	0.223
6690	ENSG00000183963	SMTN	22	+	31492983	31493324	31492983	31493046	31493254	31493324	6690	6,43,23	24,90,121	42,10,5	32,24,14	228	34	0.000199856	0.00687323	0.036,0.067,0.028	0.164,0.058,0.051	-0.047
3366	ENSG00000198258	UBL5	19	+	9939002	9939351	9939002	9939069	9939267	9939351	3366	28,87,87	100479444	37,19,21	271201238	236	52	0.000226304	0.00771268	0.058,0.038,0.041	0.029,0.02,0.019	0.023
2802	ENSG00000102901	CENPT	16	-	67863667	67864451	67863667	67863991	67864292	67864451	2802	48218195	76,99,170	126,45,65	31,14,31	372	85	0.000239543	0.00809098	0.126,0.335,0.208	0.482,0.423,0.324	-0.187
5628	ENSG00000182944	EWSR1	22	+	29684594	29687588	29684594	29684775	29687553	29687588	5628	3251100857	37,23,52	1577636628	10,17,9	2792	28	0.000251932	0.00843416	0.081,0.324,0.142	0.613,0.273,0.412	-0.25
1742	ENSG00000196628	TCF4	18	-	52896077	52899902	52896077	52896307	52899751	52899902	1742	61,124,72	38,41,26	420219103	93,32,35	3515	85	0.000257663	0.00855036	0.037,0.068,0.063	0.098,0.142,0.066	-0.046
4854	ENSG00000168958	MFF	2	+	228193393	228195562	228193393	228193505	228195341	228195562	4854	11,38,47	56,81,155	68,75,62	143,70,123	1907	85	0.000268929	0.0088466	0.009,0.02,0.013	0.021,0.046,0.022	-0.016
1801	ENSG00000160201	U2AF1	21	-	44513065	44514673	44513065	44513359	44514580	44514673	1801	43,114,65	45140185	122,41,38	49,42,78	1292	85	0.000305677	0.00988354	0.059,0.051,0.023	0.141,0.06,0.031	-0.033
4861	ENSG00000072778	ACADVL	17	+	7125985	7126556	7125985	7126184	7126451	7126556	4861	96376241	220334474	431186151	328165193	338	85	0.000303169	0.00988354	0.099,0.221,0.113	0.248,0.221,0.164	-0.067
1109	ENSG00000141562	NARF	17	+	80441591	80442826	80441591	80441655	80442688	80442826	1109	13,36,36	26,25,67	89,31,39	51,18,32	1076	57	0.000309961	0.00991979	0.026,0.071,0.028	0.085,0.084,0.061	-0.035
1276	ENSG00000129968	ABHD17A	19	-	1877506	1880114	1877506	1877686	1879919	1880114	1276	164504531	26,38,59	266172151	73,22,36	2304	85	0.000312042	0.00991979	0.189,0.329,0.249	0.118,0.224,0.134	0.097
933	ENSG00000108654	DDX5	17	-	62498279	62498667	62498279	62498341	62498556	62498667	933	23,79,54	310538747	107,34,55	453237495	256	55	0.000321819	0.0101454	0.016,0.031,0.015	0.048,0.03,0.023	-0.013
3234	ENSG00000196998	WDR45	X	-	48934303	48935570	48934303	48934409	48935495	48935570	3234	35,93,96	10,13,24	208117136	21,6,7	1140	68	0.000375134	0.0116322	0.173,0.299,0.193	0.371,0.538,0.537	-0.26
4932	ENSG00000067829	IDH3G	X	-	153051220	153051727	153051220	153051428	153051666	153051727	4932	19,40,39	118,38,88	30,6,6	184,19,42	278	54	0.000372712	0.0116322	0.03,0.17,0.079	0.031,0.058,0.027	0.054
5448	ENSG00000103051	COG4	16	-	70542308	70543291	70542308	70542367	70543133	70543291	5448	22,87,52	33,65,60	131,57,43	52,40,27	804	52	0.000399398	0.0122839	0.041,0.08,0.053	0.14,0.084,0.093	-0.048
3914	ENSG00000204256	BRD2	6	+	32944338	32945347	32944338	32944713	32945218	32945347	3914	50,150,93	320269284	61,58,33	507124188	576	85	0.000408582	0.012465	0.023,0.076,0.046	0.017,0.065,0.025	0.013
414	ENSG00000162413	KLHL21	1	-	6650783	6655617	6650783	6653718	6655544	6655617	414	101233238	49,61,58	332148156	72,13,22	1878	66	0.000416707	0.0125994	0.068,0.118,0.126	0.139,0.286,0.199	-0.104
4380	ENSG00000141503	MINK1	17	+	4792941	4794030	4792941	4793058	4793811	4794030	4380	4,14,11	5,17,60	63,15,14	20,17,32	824	85	0.000419646	0.0125994	0.076,0.078,0.019	0.245,0.083,0.043	-0.066
2867	ENSG00000099901	RANBP1	22	+	20113825	20114704	20113825	20113891	20114474	20114704	2867	14,72,54	487397597	30,15,20	146,79,95	628	59	0.000439716	0.0129957	0.003,0.017,0.008	0.019,0.018,0.019	-0.009
5130	ENSG00000172037	LAMB2	3	-	49158546	49159025	49158546	49158795	49158865	49159025	5130	5,27,11	168244373	14,3,11	507215546	126	85	0.000437408	0.0129957	0.02,0.069,0.02	0.018,0.009,0.013	0.023
4086	ENSG00000099622	CIRBP	19	+	1274305	1274809	1274305	1274439	1274647	1274809	4086	3,27,31	8,29,27	21,16,23	93,27,52	279	85	0.000504456	0.0147935	0.103,0.221,0.259	0.064,0.153,0.119	0.082
2255	ENSG00000154832	CXXC1	18	-	47812118	47812627	47812118	47812298	47812391	47812627	2255	2,10,1	32,42,71	17,5,4	39,16,21	170	85	0.000518124	0.0149925	0.03,0.106,0.007	0.179,0.135,0.087	-0.086
4846	ENSG00000100101	NOL12	22	+	38087180	38089483	38087180	38087431	38089338	38089483	4846	58239195	25,48,43	187,72,88	26,5,4	1978	85	0.00051917	0.0149925	0.091,0.176,0.163	0.236,0.382,0.486	-0.225
1577	ENSG00000198218	QRICH1	3	-	49070054	49070661	49070054	49070206	49070552	49070661	1577	17,34,30	111,87,119	70,20,19	126,42,49	417	85	0.000553215	0.0158546	0.03,0.074,0.049	0.102,0.088,0.073	-0.037
5008	ENSG00000138434	SSFA2	2	+	182779942	182783402	182779942	182781154	182783324	182783402	5008	40,127,78	27,105,75	149,82,56	47,44,43	2227	71	0.000590714	0.016802	0.045,0.037,0.032	0.092,0.056,0.04	-0.025
472	ENSG00000198721	ECI2	6	-	4125483	4126471	4125483	4125604	4126368	4126471	472	1,12,17	133373285	38,21,24	259148118	835	85	0.000635546	0.0179423	0.001,0.003,0.006	0.015,0.014,0.02	-0.013
793	ENSG00000151632	AKR1C2	10	-	5041391	5042858	5041391	5041469	5042741	5042858	793	2,4,7	7,21,15	98,17,68	84,8,72	1329	71	0.000654356	0.0183365	0.015,0.01,0.024	0.059,0.102,0.048	-0.053
5610	ENSG00000123136	DDX39A	19	-	14520114	14520457	14520114	14520259	14520347	14520457	5610	9,21,28	199264449	16,4,5	90,39,37	162	85	0.000698726	0.0194359	0.023,0.04,0.032	0.085,0.051,0.066	-0.036
575	ENSG00000137312	FLOT1	6	-	30708966	30709481	30708966	30709110	30709390	30709481	575	87,64,71	248362526	211,53,52	430240266	350	84	0.000724936	0.0200178	0.078,0.041,0.031	0.105,0.05,0.045	-0.017
5547	ENSG00000065357	DGKA	12	+	56333198	56333954	56333198	56333313	56333865	56333954	5547	5,23,8	19,81,43	48,21,15	68,43,30	620	82	0.000773295	0.0211984	0.034,0.036,0.024	0.085,0.061,0.062	-0.038
6672	ENSG00000108465	CDK5RAP3	17	+	46050884	46051397	46050884	46051016	46051296	46051397	6672	5,12,9	48144119	41,16,10	157,91,77	351	85	0.000808224	0.0219965	0.025,0.02,0.018	0.059,0.041,0.03	-0.022
3607	ENSG00000167996	FTH1	11	-	61732458	61732987	61732458	61732577	61732840	61732987	3607	37,56,49	209104275	228,52,70	420102301	334	85	0.000842682	0.0225423	0.043,0.121,0.043	0.121,0.115,0.056	-0.028
3681	ENSG00000106009	BRAT1	7	-	2581753	2583596	2581753	2581845	2582837	2583596	3681	8,14,15	31,61,71	31,17,16	66,19,36	1063	85	0.000835064	0.0225423	0.02,0.018,0.017	0.036,0.067,0.034	-0.027
4811	ENSG00000073060	SCARB1	12	-	125267228	125271049	125267228	125267357	125270902	125271049	4811	16,54,44	9,36,19	134,40,44	29,15,10	3616	85	0.000846154	0.0225423	0.04,0.034,0.052	0.098,0.059,0.094	-0.042
1376	ENSG00000095906	NUBP2	16	+	1836537	1837832	1836537	1836956	1837677	1837832	1376	3,41,44	26,99,107	40,16,35	41,37,45	792	85	0.000867482	0.0226737	0.012,0.043,0.042	0.095,0.044,0.077	-0.04
3424	ENSG00000103507	BCKDK	16	+	31123189	31123888	31123189	31123348	31123441	31123888	3424	32,83,74	44117100	33,26,21	89,52,65	170	85	0.000869067	0.0226737	0.267,0.262,0.27	0.156,0.2,0.139	0.101
4433	ENSG00000120699	EXOSC8	13	+	37577070	37578698	37577070	37577144	37578652	37578698	4433	44179147	16,47,55	93,50,61	10,9,13	1515	21	0.000858808	0.0226737	0.037,0.05,0.036	0.114,0.072,0.061	-0.041
4671	ENSG00000127980	PEX1	7	-	92122266	92123710	92122266	92122443	92123606	92123710	4671	13,39,16	6,14,16	113,41,48	15,8,13	1234	85	0.000881347	0.0228365	0.13,0.161,0.064	0.342,0.261,0.203	-0.15
5374	ENSG00000255717	SNHG1	11	-	62622359	62622688	62622359	62622410	62622604	62622688	5374	18,80,64	12,60,35	9,11,8	18,17,15	216	36	0.000986194	0.0253794	0.2,0.182,0.234	0.077,0.097,0.082	0.12
6328	ENSG00000157978	LDLRAP1	1	+	25890151	25891698	25890151	25890282	25891663	25891698	6328	1,5,8	1,15,29	16,14,8	5,4,22	1395	28	0.00102381	0.0261694	0.02,0.007,0.006	0.06,0.066,0.007	-0.033
2666	ENSG00000120008	WDR11	10	+	122665387	122666367	122665387	122665533	122666287	122666367	2666	29,70,52	28,77,66	129,50,51	70,40,33	813	73	0.00106792	0.0268339	0.085,0.075,0.066	0.142,0.101,0.122	-0.046
5751	ENSG00000107863	ARHGAP21	10	-	24884816	24885811	24884816	24884972	24885668	24885811	5751	2,22,9	26143111	68,30,18	201116127	767	85	0.00106685	0.0268339	0.008,0.017,0.009	0.036,0.028,0.015	-0.015
884	ENSG00000100764	PSMC1	14	+	90735740	90736696	90735740	90735892	90736541	90736696	884	16,35,24	300832857	56,20,34	340225275	720	85	0.00107109	0.0268339	0.006,0.005,0.003	0.019,0.01,0.014	-0.01
6577	ENSG00000090581	GNPTG	16	+	1402102	1402307	1402102	1402160	1402239	1402307	6577	2,2,7	8,8,8	2,0,0	42,5,9	86	27	0.00108135	0.0269127	0.073,0.073,0.216	0.015,0.0,0.0	0.116
6726	ENSG00000165792	METTL17	14	+	21464059	21464451	21464059	21464110	21464367	21464451	6726	9,27,15	64,55,64	53,8,7	59,20,30	279	36	0.00109391	0.0270475	0.018,0.06,0.029	0.104,0.049,0.029	-0.025
6063	ENSG00000108788	MLX	17	+	40720487	40720961	40720487	40720577	40720854	40720961	6063	29,40,21	117147153	59,13,12	121,42,41	346	83	0.00116318	0.0285734	0.056,0.061,0.032	0.105,0.069,0.066	-0.03
1202	ENSG00000129351	ILF3	19	+	10791894	10792868	10791894	10792005	10792668	10792868	1202	78194269	187285437	199,78,110	203134106	734	85	0.00121626	0.0296847	0.046,0.073,0.067	0.102,0.063,0.107	-0.029
353	ENSG00000148688	RPP30	10	+	92654531	92655240	92654531	92654648	92655210	92655240	353	7,18,13	11,48,42	16,14,8	12,7,20	571	23	0.00125543	0.0304442	0.025,0.015,0.012	0.051,0.075,0.016	-0.03
6190	ENSG00000164068	RNF123	3	+	49758232	49758538	49758232	49758327	49758452	49758538	6190	36,65,86	37,26,28	38,19,17	74,20,17	190	79	0.00129986	0.0311225	0.288,0.51,0.561	0.176,0.283,0.294	0.202
937	ENSG00000113013	HSPA9	5	-	137892462	137893185	137892462	137892555	137893090	137893185	937	25,77,63	530587660	68,22,40	351176341	606	85	0.00129375	0.0311225	0.007,0.018,0.013	0.026,0.017,0.016	-0.007
6264	ENSG00000132522	GPS2	17	-	7217806	7218438	7217806	7217916	7218277	7218438	6264	16,20,29	146,90,187	38,18,15	115,35,88	432	85	0.00131569	0.0313034	0.021,0.042,0.03	0.061,0.092,0.032	-0.031
6723	ENSG00000165792	METTL17	14	+	21461276	21462222	21461276	21461350	21462127	21462222	6723	18,36,43	33,62,66	66,23,17	43,13,32	830	67	0.00134511	0.0318036	0.042,0.045,0.05	0.11,0.125,0.041	-0.046
1713	ENSG00000160948	VPS28	8	-	145650100	145651155	145650100	145650202	145650328	145651155	1713	5,6,12	125216306	34,11,11	352124176	197	85	0.0013573	0.0318924	0.017,0.012,0.017	0.04,0.037,0.026	-0.019
4189	ENSG00000198805	PNP	14	+	20942630	20943107	20942630	20942734	20942931	20943107	4189	3,20,9	64144156	8,3,0	22,18,2	268	85	0.00139878	0.0324879	0.015,0.042,0.018	0.103,0.05,0.0	-0.026
5237	ENSG00000089737	DDX24	14	-	94521341	94524243	94521341	94521530	94524167	94524243	5237	127212274	69203181	349117270	177,76,103	2692	69	0.00139982	0.0324879	0.045,0.026,0.037	0.048,0.038,0.063	-0.014
3228	ENSG00000100201	DDX17	22	-	38883883	38888120	38883883	38884120	38888060	38888120	3228	117330822925	137110153	732238404552	371109109	3979	53	0.00143541	0.0331107	0.102,0.272,0.203	0.208,0.319,0.357	-0.102
5813	ENSG00000143774	GUK1	1	+	228333211	228333768	228333211	228333325	228333726	228333768	5813	14,44,48	129198269	69,16,20	151,65,115	422	35	0.00145838	0.033302	0.009,0.018,0.015	0.037,0.02,0.014	-0.01
6263	ENSG00000185246	PRPF39	14	+	45565305	45566208	45565305	45565431	45566089	45566208	6263	42,70,37	20,8,4	177,60,50	7,3,3	729	85	0.00146131	0.033302	0.197,0.505,0.519	0.747,0.7,0.66	-0.295
5727	ENSG00000147813	NAPRT1	8	-	144658247	144658742	144658247	144658332	144658601	144658742	5727	6,8,17	7,25,21	19,4,3	71,30,21	333	78	0.001532	0.034704	0.167,0.07,0.159	0.059,0.03,0.032	0.092
3976	ENSG00000178252	WDR6	3	+	49049067	49051726	49049067	49051549	49051642	49051726	3976	8,35,29	38,62,111	63,18,26	81,24,49	162	77	0.00157439	0.0354519	0.091,0.212,0.11	0.27,0.263,0.201	-0.107
3287	ENSG00000126749	EMG1	12	+	7083713	7084310	7083713	7083855	7084251	7084310	3287	3,9,5	182133110	10,4,10	79,34,36	434	52	0.00158475	0.035474	0.002,0.008,0.005	0.015,0.014,0.032	-0.015
4165	ENSG00000129460	NGDN	14	+	23946408	23946769	23946408	23946565	23946711	23946769	4165	2,5,3	57,37,34	16,1,2	30,8,23	183	51	0.00159931	0.0355894	0.01,0.036,0.024	0.129,0.034,0.024	-0.039
5584	ENSG00000102317	RBM3	X	+	48433948	48434807	48433948	48434055	48434701	48434807	5584	121414280	73412661770	331195227	1152672776	717	85	0.00164608	0.0364158	0.019,0.037,0.018	0.033,0.033,0.034	-0.009
6702	ENSG00000101365	IDH3B	20	-	2640344	2640822	2640344	2640439	2640675	2640822	6702	7,18,12	60173178	29,8,5	85,54,69	307	85	0.00176193	0.0387523	0.031,0.028,0.018	0.086,0.039,0.02	-0.023
6028	ENSG00000135596	MICAL1	6	-	109767338	109767975	109767338	109767615	109767898	109767975	6028	8,27,13	116,93,101	20,9,6	364,68,77	339	70	0.00177464	0.0388062	0.014,0.057,0.026	0.011,0.027,0.016	0.014
1238	ENSG00000177463	NR2C2	3	+	15079506	15080734	15079506	15079644	15080628	15080734	1238	9,15,16	41,25,48	36,17,16	39,14,34	1055	85	0.00185597	0.0402296	0.017,0.046,0.026	0.069,0.089,0.037	-0.035
5430	ENSG00000128694	OSGEPL1	2	-	190618641	190619071	190618641	190618790	190618866	190619071	5430	2,1,0	41,22,22	6,3,2	23,12,4	138	85	0.00186101	0.0402296	0.029,0.027,0.0	0.138,0.133,0.235	-0.15
1102	ENSG00000135452	TSPAN31	12	+	58139958	58140503	58139958	58140039	58140371	58140503	1102	9,14,6	17,40,30	17,4,3	104,35,46	392	74	0.00202088	0.0434375	0.091,0.062,0.036	0.03,0.021,0.012	0.042
3971	ENSG00000168906	MAT2A	2	+	85769277	85769870	85769277	85769496	85769687	85769870	3971	44,74,87	255345563	146,39,44	448122253	262	85	0.00204526	0.0437131	0.053,0.065,0.048	0.096,0.094,0.053	-0.026
3801	ENSG00000179335	CLK3	15	+	74912349	74914557	74912349	74912566	74914460	74914557	3801	17,89,136	19,36,87	129,56,99	39,25,31	1965	85	0.00206131	0.0438086	0.037,0.097,0.063	0.125,0.088,0.121	-0.046
159	ENSG00000214517	PPME1	11	+	73961998	73962760	73961998	73962063	73962692	73962760	159	4,23,7	48,55,105	12,5,4	22,17,10	649	34	0.00214043	0.0446848	0.004,0.021,0.003	0.028,0.015,0.021	-0.012
3628	ENSG00000042429	MED17	11	+	93526893	93527201	93526893	93527030	93527116	93527201	3628	0,2,1	69,58,41	9,2,2	57,19,28	151	78	0.00213858	0.0446848	0.0,0.018,0.012	0.075,0.052,0.036	-0.044
5770	ENSG00000144559	TAMM41	3	-	11849306	11851156	11849306	11849369	11850990	11851156	5770	5,57,3	10,12,16	50,27,2	10,3,3	1663	56	0.002151	0.0446848	0.017,0.138,0.006	0.144,0.233,0.022	-0.079
5871	ENSG00000160613	PCSK7	11	-	117093923	117094932	117093923	117094024	117094793	117094932	5871	19,28,31	40107142	33,12,21	30,51,45	840	85	0.0021591	0.0446848	0.046,0.026,0.022	0.1,0.023,0.045	-0.025
6056	ENSG00000137713	PPP2R1B	11	-	111612776	111613389	111612776	111612868	111613246	111613389	6056	2,9,3	60,79,69	17,3,2	57,32,17	449	85	0.0021616	0.0446848	0.006,0.021,0.008	0.053,0.017,0.022	-0.019
386	ENSG00000198912	C1orf174	1	-	3807132	3809560	3807132	3807621	3809446	3809560	386	25,70,46	34,60,93	81,19,43	57,22,27	1896	85	0.00234557	0.0482244	0.032,0.05,0.022	0.06,0.037,0.067	-0.02
5082	ENSG00000161999	JMJD8	16	-	733321	733598	733321	733441	733529	733598	5082	12,26,34	46,54,82	25,9,12	160,35,47	139	62	0.00235878	0.0482339	0.104,0.177,0.156	0.065,0.103,0.102	0.056
4865	ENSG00000072778	ACADVL	17	+	7123782	7123995	7123782	7123848	7123922	7123995	4865	6,28,17	51101133	19,4,1	172,74,64	89	40	0.00239587	0.0487288	0.05,0.111,0.054	0.047,0.024,0.007	0.046
6463	ENSG00000204264	PSMB8	6	-	32810448	32810866	32810448	32810560	32810718	32810866	6463	5,5,8	39,54,110	9,3,4	269,97,151	229	85	0.00246398	0.0498461	0.045,0.033,0.026	0.012,0.011,0.01	0.024

## Sheet: Mutually Exclusive
													Table S7. Genes undergoing alternative splicing in proliferating versus quiescent fibroblasts: Mutually exclusive exons.
ID	GeneID	geneSymbol	chr	strand	1stExonStart_0base	1stExonEnd	2ndExonStart_0base	2ndExonEnd	upstreamES	upstreamEE	downstreamES	downstreamEE	ID	IC_SAMPLE_1	SC_SAMPLE_1	IC_SAMPLE_2	SC_SAMPLE_2	IncFormLen	SkipFormLen	PValue	FDR	IncLevel1	IncLevel2	IncLevelDifference
1321	ENSG00000072110	ACTN1	14	-	69345174	69345240	69345705	69345786	69343798	69343957	69346678	69346825	1321	232116572568	263198274	1337306613	524150263	148	118	0	0	0.876,0.87,0.882	0.67,0.619,0.65	0.23
1789	ENSG00000140416	TPM1	15	+	63335904	63336030	63336225	63336351	63334956	63335142	63349183	63349317	1789	211358524	409762549472	134132581	9536033054	197	197	0	0	0.049,0.054,0.052	0.123,0.18,0.16	-0.103
3524	ENSG00000163359	COL6A3	2	-	238296224	238296827	238303229	238303847	238289557	238290142	238305369	238305490	3524	128221429	151724114326	635462574	266028201428	689	674	6.62803e-14	1.24872e-10	0.076,0.082,0.088	0.189,0.138,0.282	-0.121
6446	ENSG00000198467	TPM2	9	-	35684728	35684804	35685060	35685136	35684484	35684547	35685265	35685336	6446	367435804488	468435552	258115702796	138106165	88	88	2.58793e-13	3.65674e-10	0.887,0.892,0.89	0.949,0.937,0.944	-0.054
6775	ENSG00000113648	H2AFY	5	-	134686512	134686603	134688635	134688735	134681657	134681747	134696186	134696297	6775	470384422	369233289	250,85,70	434110131	169	166	1.64679e-12	1.86154e-09	0.556,0.618,0.589	0.361,0.431,0.344	0.209
2251	ENSG00000205670	SMIM11	21	+	35757775	35757942	35772008	35772197	35751726	35751815	35774388	35775075	2251	114129163	4,5,6	196,68,124	46,12,39	235	257	2.12463e-12	2.00141e-09	0.969,0.966,0.967	0.823,0.861,0.777	0.147
5164	ENSG00000100097	LGALS1	22	+	38072862	38073072	38074489	38074661	38071663	38071718	38075609	38075809	5164	194534850	76212136931929	434152203	304201245115371	244	206	5.95424e-12	4.80762e-09	0.021,0.021,0.022	0.012,0.01,0.011	0.01
6592	ENSG00000143727	ACP1	2	+	272036	272150	272191	272305	271865	271939	275139	275201	6592	147378326	36,86,82	178,117,99	104,65,71	137	137	3.50188e-11	2.47408e-08	0.803,0.815,0.799	0.631,0.643,0.582	0.187
3528	ENSG00000163359	COL6A3	2	-	238289557	238290142	238296224	238296827	238285414	238285987	238305369	238305490	3528	126020303549	320842346665	210923351175	1219367904686	674	656	2.40296e-10	1.50906e-07	0.277,0.318,0.341	0.144,0.251,0.196	0.115
1927	ENSG00000010810	FYN	6	-	112020717	112020873	112021306	112021471	112017479	112017659	112024087	112024237	1927	69140141	4,44,34	434228388	23,11,13	236	227	9.90031e-10	5.08696e-07	0.943,0.754,0.8	0.948,0.952,0.966	-0.123
3059	ENSG00000182718	ANXA2	15	-	60674540	60674640	60678226	60678285	60656627	60656722	60689456	60689537	3059	102726588	67861396014191	111208122	943966047092	93	160	9.12445e-10	5.08696e-07	0.025,0.082,0.067	0.02,0.051,0.029	0.025
3530	ENSG00000163359	COL6A3	2	-	238289557	238290142	238296224	238296827	238287278	238287878	238305369	238305490	3530	126120303547	377348367359	210923351175	1257074024864	674	656	2.51152e-09	1.18292e-06	0.245,0.29,0.319	0.14,0.235,0.19	0.096
275	ENSG00000147010	SH3KBP1	X	-	19649981	19650076	19663517	19663593	19626055	19626163	19688979	19689116	275	115,75,111	162166253	31,17,6	291,60,101	138	170	9.38793e-09	4.08159e-06	0.467,0.358,0.351	0.116,0.259,0.068	0.244
3052	ENSG00000182718	ANXA2	15	-	60678226	60678285	60689456	60689537	60674540	60674640	60690141	60690185	3052	247682562	580983039492	115302118	728636324403	100	56	5.12582e-08	1.93141e-05	0.023,0.044,0.032	0.009,0.044,0.015	0.01
5530	ENSG00000071054	MAP4K4	2	+	102476197	102476326	102480282	102480513	102472438	102472600	102481391	102481498	5530	109189252	21,43,39	340155154	15,16,7	200	302	4.99412e-08	1.93141e-05	0.887,0.869,0.907	0.972,0.936,0.971	-0.072
3529	ENSG00000163359	COL6A3	2	-	238289557	238290142	238296224	238296827	238285414	238285987	238303229	238303847	3529	106917532959	298438525846	199920711145	1068459853932	674	656	3.17375e-07	0.000112113	0.259,0.307,0.33	0.154,0.252,0.221	0.09
5527	ENSG00000071054	MAP4K4	2	+	102476104	102476326	102480282	102480513	102472438	102472600	102481391	102481498	5527	180244361	21,43,39	417205211	15,16,7	293	302	6.01571e-07	0.000200005	0.898,0.854,0.905	0.966,0.93,0.969	-0.069
1790	ENSG00000140416	TPM1	15	+	63353396	63353472	63353911	63353987	63353067	63353138	63354413	63354476	1790	60917612772	6427551212	112140664	3612021010	88	88	7.26268e-07	0.000228048	0.487,0.7,0.696	0.237,0.409,0.397	0.28
3443	ENSG00000128656	CHN1	2	-	175711607	175711685	175742567	175742856	175689161	175689246	175779785	175779899	3443	82,57,65	75127189	116,24,45	361223255	353	135	1.08667e-06	0.000323256	0.295,0.146,0.116	0.109,0.04,0.063	0.115
1791	ENSG00000140416	TPM1	15	+	63354413	63354476	63354774	63354844	63353911	63353987	63363288	63364111	1791	317349566	187327122607	155,87,495	6393491111	96	110	4.5654e-06	0.00129018	0.162,0.129,0.199	0.217,0.222,0.338	-0.096
3531	ENSG00000163359	COL6A3	2	-	238289557	238290142	238296224	238296827	238287278	238287878	238303229	238303847	3531	107017532957	354944546540	199920711145	1106165974110	674	656	6.43488e-06	0.0017319	0.227,0.277,0.306	0.15,0.234,0.213	0.071
6745	ENSG00000041982	TNC	9	-	117810538	117810811	117815018	117815294	117808688	117808961	117819431	117819704	6745	22,63,85	4186901091	56,32,22	1240700850	347	344	1.09801e-05	0.00282088	0.05,0.083,0.072	0.043,0.043,0.025	0.031
3525	ENSG00000163359	COL6A3	2	-	238287278	238287878	238289557	238290142	238285414	238285987	238305369	238305490	3525	320842346665	291642556498	1219367904686	609051583132	656	671	1.23571e-05	0.00303663	0.529,0.504,0.512	0.672,0.574,0.605	-0.102
1326	ENSG00000100461	RBM23	14	-	23382932	23383054	23386236	23386375	23380536	23380612	23388207	23388358	1326	0,1,0	1,1,3	0,2,5	12,4,5	194	177	1.71609e-05	0.0040414	0.0,0.477,0.0	0.0,0.313,0.477	-0.104
4567	ENSG00000157110	RBPMS	8	+	30402010	30402141	30416403	30416473	30361802	30361953	30423773	30423877	4567	594487435	10,55,43	1164321387	112,62,92	202	126	1.97836e-05	0.00447267	0.974,0.847,0.863	0.866,0.764,0.724	0.11
3445	ENSG00000132589	FLOT2	17	-	27211242	27211333	27212874	27212965	27210125	27210249	27215962	27216044	3445	3,8,5	62159162	21,15,17	162,104,89	158	158	2.30837e-05	0.0048322	0.046,0.048,0.03	0.115,0.126,0.16	-0.092
686	ENSG00000147526	TACC1	8	+	38602412	38603011	38645074	38645261	38599868	38599969	38646221	38646337	686	0,0,2	24,19,56	4,3,8	16,13,13	670	258	2.24302e-05	0.0048322	0.0,0.0,0.014	0.088,0.082,0.192	-0.116
3805	ENSG00000141756	FKBP10	17	+	39975781	39975927	39976092	39976275	39975543	39975651	39976520	39976713	3805	110816421343	31,41,23	331113071513	40,14,12	217	254	2.81197e-05	0.00567616	0.977,0.979,0.986	0.99,0.991,0.993	-0.011
4336	ENSG00000180229	HERC2P3	15	-	20671447	20671623	20688655	20688770	20668083	20668254	20710643	20710746	4336	5,1,1	0,0,1	2,3,3	1,3,0	186	247	4.15719e-05	0.00810223	1.0,1.0,0.57	0.726,0.57,1.0	0.091
1653	ENSG00000157216	SSBP3	1	-	54722799	54722859	54723741	54723822	54717466	54717533	54747110	54747200	1653	11,4,5	91,57,44	3,0,0	164,50,57	121	79	8.96722e-05	0.0168942	0.073,0.044,0.069	0.012,0.0,0.0	0.058
4994	ENSG00000174099	MSRB3	12	+	65702308	65702435	65720605	65720714	65672422	65672645	65762777	65762806	4994	8,39,41	58101162	49,30,45	80,57,71	135	117	0.000143987	0.026252	0.107,0.251,0.18	0.347,0.313,0.355	-0.159
5168	ENSG00000119185	ITGB1BP1	2	-	9558754	9558861	9562607	9562789	9554306	9554385	9563406	9563469	5168	32,76,80	292438386	91,43,40	352127140	211	136	0.00017803	0.0314445	0.066,0.101,0.118	0.143,0.179,0.156	-0.064
4997	ENSG00000121716	PILRB	7	+	99952765	99952863	99954372	99954561	99950995	99951635	99955842	99955989	4997	8,30,27	7,16,14	9,6,6	29,9,13	170	260	0.000198243	0.0332788	0.636,0.741,0.747	0.322,0.505,0.414	0.294
5393	ENSG00000078304	PPP2R5C	14	+	102375925	102376027	102378737	102378810	102372738	102372866	102391477	102393856	5393	155273347	17,18,39	375141156	71,23,31	173	132	0.000200191	0.0332788	0.874,0.92,0.872	0.801,0.824,0.793	0.083
4998	ENSG00000121716	PILRB	7	+	99952765	99952863	99954016	99954506	99951517	99951635	99955842	99955882	4998	8,30,27	23,44,45	9,6,6	65,26,31	118	509	0.000250742	0.0404912	0.6,0.746,0.721	0.374,0.499,0.455	0.246

## Sheet: A5SS
Table S7. Genes undergoing alternative splicing in proliferating versus quiescent fibroblasts: Alternative 5' splice sites
ID	GeneID	geneSymbol	chr	strand	longExonStart_0base	longExonEnd	shortES	shortEE	flankingES	flankingEE	ID	IC_SAMPLE_1	SC_SAMPLE_1	IC_SAMPLE_2	SC_SAMPLE_2	IncFormLen	SkipFormLen	PValue	FDR	IncLevel1	IncLevel2	IncLevelDifference
1463	ENSG00000140416	TPM1	15	+	63335904	63336351	63335904	63336030	63349183	63349317	1463	220543966240	88200280	5854262124	63,62,318	392	85	0	0	0.845,0.827,0.829	0.668,0.598,0.592	0.214
1200	ENSG00000116288	PARK7	1	+	8021722	8021853	8021722	8021795	8022822	8022935	1200	44151175	152197314	126112141	86,67,85	117	66	1.02618e-10	1.05124e-07	0.14,0.302,0.239	0.452,0.485,0.483	-0.246
2180	ENSG00000108773	KAT2A	17	-	40271071	40271454	40271262	40271454	40270314	40270421	2180	7,24,20	19,40,62	78,29,20	24,14,4	262	85	1.03231e-10	1.05124e-07	0.107,0.163,0.095	0.513,0.402,0.619	-0.39
547	ENSG00000112306	RPS12	6	+	133136110	133136363	133136110	133136227	133137599	133137702	547	34123180	143164517453	267113370	559333226771	207	85	4.9782e-10	3.8021e-07	0.01,0.008,0.01	0.019,0.014,0.022	-0.009
2486	ENSG00000164039	BDH2	4	-	104006855	104007697	104007636	104007697	104006505	104006619	2486	15,53,29	23,41,39	195105220	78,41,50	821	54	1.71082e-09	1.04531e-06	0.041,0.078,0.047	0.141,0.144,0.224	-0.114
2941	ENSG00000101361	NOP56	20	+	2636579	2636860	2636579	2636680	2637046	2637195	2941	240460354	189197205	77,43,25	127,46,54	251	85	5.0638e-08	2.57832e-05	0.301,0.442,0.369	0.17,0.24,0.136	0.189
3684	ENSG00000116001	TIA1	2	-	70443884	70444126	70444017	70444126	70443535	70443631	3684	2,17,9	39,89,82	54,23,42	120,61,54	204	85	7.38811e-08	2.82133e-05	0.021,0.074,0.044	0.158,0.136,0.245	-0.133
802	ENSG00000108654	DDX5	17	-	62496666	62498187	62498127	62498187	62495733	62496444	802	396161465516	29,9,7	872636924788	2,1,2	1500	53	6.62652e-08	2.82133e-05	0.828,0.96,0.965	0.994,0.992,0.988	-0.074
3578	ENSG00000122786	CALD1	7	+	134617738	134618828	134617738	134618141	134620438	134620516	3578	320142180	97,55,62	450185332	43,36,34	744	71	3.49894e-07	0.000106893	0.239,0.198,0.217	0.5,0.329,0.482	-0.219
4184	ENSG00000135018	UBQLN1	9	-	86281264	86284242	86284099	86284242	86279944	86280060	4184	393475420	39,45,45	406146140	112,31,19	2906	85	3.35476e-07	0.000106893	0.228,0.236,0.214	0.096,0.121,0.177	0.095
3219	ENSG00000092199	HNRNPC	14	-	21699116	21699231	21699155	21699231	21698477	21698525	3219	709414609	712377478	270143116	550174166	57	25	4.66636e-07	0.000129597	0.304,0.325,0.358	0.177,0.265,0.235	0.103
808	ENSG00000122966	CIT	12	-	120221992	120222869	120222763	120222869	120221711	120221855	808	0,3,1	29,48,89	24,12,2	56,52,11	842	85	6.68748e-07	0.000170252	0.0,0.006,0.001	0.041,0.023,0.018	-0.025
4514	ENSG00000139613	SMARCC2	12	-	56558086	56558515	56558431	56558515	56557128	56557549	4514	100,60,127	17,19,25	123,36,25	76,21,25	408	77	1.13466e-06	0.000266646	0.526,0.373,0.489	0.234,0.244,0.159	0.25
4012	ENSG00000133943	C14orf159	14	+	91580406	91580872	91580406	91580627	91623982	91624034	4012	7,9,12	1,3,4	17,4,3	37,16,7	276	45	2.49482e-06	0.000544405	0.533,0.328,0.328	0.07,0.039,0.065	0.338
1002	ENSG00000058272	PPP1R12A	12	-	80180556	80182563	80182427	80182563	80180153	80180258	1002	38,45,30	244230143	64,27,24	122,68,69	1942	85	5.42927e-06	0.00110576	0.007,0.008,0.009	0.022,0.017,0.015	-0.01
5071	ENSG00000085662	AKR1B1	7	-	134132212	134132813	134132731	134132813	134132049	134132133	5071	5,16,37	235262317	111,21,47	768152186	572	67	6.57528e-06	0.00125547	0.002,0.007,0.013	0.017,0.016,0.029	-0.013
3925	ENSG00000143569	UBAP2L	1	+	154207066	154207268	154207066	154207235	154207671	154207767	3925	108,53,87	208142240	35,26,28	225,93,129	111	85	7.92101e-06	0.00142345	0.284,0.222,0.217	0.106,0.176,0.143	0.099
2760	ENSG00000160957	RECQL4	8	-	145738600	145738864	145738799	145738864	145738229	145738521	2760	19,51,52	0,1,5	14,18,5	0,0,1	243	58	4.58253e-05	0.00761842	1.0,0.924,0.713	1.0,1.0,0.544	0.031
4403	ENSG00000101194	SLC17A9	20	+	61594935	61595374	61594935	61595032	61595579	61595667	4403	7,39,27	34,59,77	46,18,11	42,15,12	409	81	4.75097e-05	0.00761842	0.039,0.116,0.065	0.178,0.192,0.154	-0.101
4875	ENSG00000155966	AFF2	X	+	147733519	147733652	147733519	147733640	147743428	147744289	4875	0,0,1	3,1,1	1,2,2	1,1,1	90	85	4.98751e-05	0.00761842	0.0,0.0,0.486	0.486,0.654,0.654	-0.436
5577	ENSG00000092841	MYL6	12	+	56552467	56553514	56552467	56552495	56553758	56553932	5577	47941447516586	23,61,45	683048036844	8,10,9	1026	21	5.35556e-05	0.00779107	0.81,0.829,0.883	0.946,0.908,0.94	-0.091
2324	ENSG00000197217	ENTPD4	8	-	23299081	23299236	23299105	23299236	23297261	23297428	2324	21,50,57	13,20,16	61,29,33	5,4,0	102	85	6.28432e-05	0.00846211	0.574,0.676,0.748	0.91,0.858,1.0	-0.257
3020	ENSG00000001497	LAS1L	X	-	64740581	64743587	64743439	64743587	64737866	64738345	3020	57,106,92	38,56,83	104,51,61	40,13,20	2929	85	6.37082e-05	0.00846211	0.042,0.052,0.031	0.07,0.102,0.081	-0.043
2326	ENSG00000173559	NABP1	2	+	192542861	192543431	192542861	192542967	192543715	192543854	2326	181295201	23,26,25	152102100	31,29,26	535	85	6.67749e-05	0.00849989	0.556,0.643,0.561	0.438,0.358,0.379	0.195
1551	ENSG00000159086	PAXBP1	21	-	34127523	34127664	34127540	34127664	34123429	34123529	1551	4,6,3	9,15,20	32,9,8	18,7,5	95	85	7.60928e-05	0.00860976	0.285,0.264,0.118	0.614,0.535,0.589	-0.357
5068	ENSG00000110321	EIF4G2	11	-	10823207	10823756	10823595	10823756	10822508	10822634	5068	218218381896	337298276	2368932922	236,92,100	459	85	7.48711e-05	0.00860976	0.545,0.533,0.56	0.65,0.652,0.631	-0.098
5094	ENSG00000187838	TMEM256-PLSCR3	17	-	7296462	7296828	7296785	7296828	7296109	7296271	5094	54,89,171	15,34,37	197,83,158	23,7,5	345	36	7.27839e-05	0.00860976	0.273,0.215,0.325	0.472,0.553,0.767	-0.326
207	ENSG00000146067	FAM193B	5	-	176980168	176981508	176981249	176981508	176951185	176952206	207	15,43,64	1,0,0	71,36,59	0,0,1	1152	85	8.18143e-05	0.00892653	0.525,1.0,1.0	1.0,1.0,0.813	-0.096
3109	ENSG00000141756	FKBP10	17	+	39975781	39976301	39975781	39975927	39976520	39976713	3109	61,147,94	577861627	156,75,34	1703592682	445	85	8.82369e-05	0.0092953	0.02,0.032,0.028	0.017,0.024,0.009	0.01
710	ENSG00000173171	MTX1	1	+	155180338	155182010	155180338	155180418	155182175	155182358	710	199348314	5,7,6	1121234260	4,1,0	1651	73	0.000119971	0.0122171	0.638,0.687,0.698	0.925,0.912,1.0	-0.271
1563	ENSG00000118418	HMGN3	6	-	79911992	79912106	79912033	79912106	79910961	79911443	1563	208158126	127145105	83,40,32	130,59,36	100	66	0.000142532	0.0140463	0.519,0.418,0.442	0.296,0.309,0.37	0.135
1702	ENSG00000109184	DCUN1D4	4	+	52752733	52753410	52752733	52752804	52757925	52758017	1702	6,17,10	30,46,39	39,17,13	25,27,33	656	64	0.000189221	0.0180647	0.019,0.035,0.024	0.132,0.058,0.037	-0.05
4682	ENSG00000172530	BANP	16	+	88008653	88008813	88008653	88008809	88014641	88014733	4682	3,1,2	2,1,0	1,1,1	0,1,0	85	85	0.000293507	0.0271716	0.6,0.5,1.0	1.0,0.5,1.0	-0.133
1982	ENSG00000158201	ABHD3	18	-	19243638	19244191	19244078	19244191	19239130	19239304	1982	4,23,15	9,19,9	32,18,9	8,2,1	511	85	0.000378418	0.034002	0.069,0.168,0.217	0.4,0.6,0.6	-0.382
736	ENSG00000096746	HNRNPH3	10	+	70098259	70098444	70098259	70098399	70098896	70098983	736	456519498	165142159	292172175	69,30,25	118	80	0.000398565	0.0347891	0.652,0.712,0.68	0.742,0.795,0.826	-0.106
4130	ENSG00000135506	OS9	12	+	58112775	58114046	58112775	58112965	58114188	58114301	4130	160168198	119207272	752184365	487183259	1152	85	0.000448899	0.0380941	0.09,0.056,0.051	0.102,0.069,0.094	-0.023
1429	ENSG00000137207	YIPF3	6	-	43480806	43481189	43481096	43481189	43480498	43480612	1429	191305337	6,6,9	497219298	1,3,0	361	85	0.000469539	0.0387687	0.882,0.923,0.898	0.992,0.945,1.0	-0.078
3585	ENSG00000087274	ADD1	4	+	2906490	2906835	2906490	2906742	2909469	2909571	3585	63,97,99	324381428	207,72,113	601253266	170	85	0.000532208	0.0427868	0.089,0.113,0.104	0.147,0.125,0.175	-0.047
2847	ENSG00000183569	SERHL2	22	+	42967126	42967907	42967126	42967209	42968441	42968535	2847	23,57,60	0,3,2	37,32,20	9,9,5	760	76	0.000578548	0.0453196	1.0,0.655,0.75	0.291,0.262,0.286	0.522
5696	ENSG00000135047	CTSL	9	+	90341054	90341223	90341054	90341168	90342508	90342644	5696	138208341	131138202	316,180,81	371,189,98	133	85	0.000650364	0.0496715	0.402,0.491,0.519	0.352,0.378,0.346	0.112

## Sheet: A3SS
Additional file 5. Genes undergoing alternative splicing in proliferating versus quiescent fibroblasts: Alternative 3' splice sites
ID	GeneID	geneSymbol	chr	strand	longExonStart_0base	longExonEnd	shortES	shortEE	flankingES	flankingEE	ID	IC_SAMPLE_1	SC_SAMPLE_1	IC_SAMPLE_2	SC_SAMPLE_2	IncFormLen	SkipFormLen	PValue	FDR	IncLevel1	IncLevel2	IncLevelDifference
5545	ENSG00000162613	FUBP1	1	-	78414089	78414599	78414089	78414459	78414839	78414985	5545	13,36,13	348269252	68,9,19	125,53,58	211	85	1.22125e-15	5.81313e-12	0.015,0.051,0.02	0.18,0.064,0.117	-0.092
7571	ENSG00000100650	SRSF5	14	+	70236227	70237257	70237183	70237257	70235898	70235968	7571	180640559	172132134	1712652773	224,63,82	987	45	1.43219e-14	3.40861e-11	0.046,0.181,0.16	0.258,0.321,0.301	-0.164
2935	ENSG00000124357	NAGK	2	+	71299955	71300724	71300611	71300724	71299770	71299881	2935	11,27,27	69185263	70,20,25	124,44,98	727	85	2.74144e-10	4.34976e-07	0.018,0.017,0.012	0.062,0.05,0.029	-0.031
7424	ENSG00000197746	PSAP	10	-	73581632	73581770	73581632	73581764	73585593	73585650	7424	14,25,31	184362426	245,46,103	956405516	50	50	3.9658e-09	4.7193e-06	0.071,0.065,0.068	0.204,0.102,0.166	-0.089
7629	ENSG00000123136	DDX39A	19	-	14520553	14520793	14520553	14520685	14521027	14521146	7629	16,32,42	270413704	33,6,8	117,55,38	179	85	1.27739e-08	1.21608e-05	0.027,0.035,0.028	0.118,0.049,0.091	-0.056
4997	ENSG00000092199	HNRNPC	14	-	21731469	21731741	21731469	21731495	21737456	21737584	4997	20,52,43	233381369	70,33,36	262129106	251	19	1.04939e-07	7.13583e-05	0.006,0.01,0.009	0.02,0.019,0.025	-0.013
8608	ENSG00000109046	WSB1	17	+	25634769	25636298	25636125	25636298	25633807	25633908	8608	71496289	39,60,75	736409498	52,31,37	1427	85	9.88846e-08	7.13583e-05	0.098,0.33,0.187	0.457,0.44,0.445	-0.242
1110	ENSG00000089006	SNX5	20	-	17934639	17934875	17934639	17934761	17936008	17936119	1110	21,45,31	127300337	12,5,5	260153177	185	85	7.3528e-07	0.000388881	0.071,0.064,0.041	0.021,0.015,0.013	0.042
1111	ENSG00000089006	SNX5	20	-	17934639	17934867	17934639	17934761	17936008	17936119	1111	21,44,35	127300337	10,9,4	260153177	177	85	7.04953e-07	0.000388881	0.074,0.066,0.048	0.018,0.027,0.011	0.044
4996	ENSG00000092199	HNRNPC	14	-	21731469	21731988	21731469	21731495	21737456	21737601	4996	181174169	233381369	229109134	262129106	498	19	1.03074e-06	0.000490633	0.029,0.017,0.017	0.032,0.031,0.046	-0.015
4302	ENSG00000089157	RPLP0	12	-	120638532	120638694	120638532	120638634	120638885	120639014	4302	307789826	160126713176	380372415	267021192556	138	85	1.40255e-06	0.000606921	0.106,0.154,0.138	0.081,0.098,0.091	0.043
7473	ENSG00000175061	FAM211A-AS1	17	+	16342894	16343567	16343498	16343567	16342640	16342728	7473	339696742	460501807	1054349541	1773445932	648	58	3.5792e-06	0.00141975	0.062,0.111,0.076	0.051,0.066,0.049	0.028
3260	ENSG00000126214	KLC1	14	+	104145645	104145882	104145720	104145882	104143751	104143860	3260	14,40,65	297359475	17,4,7	372153238	153	85	6.18631e-06	0.00226514	0.026,0.058,0.071	0.025,0.014,0.016	0.033
4475	ENSG00000151923	TIAL1	10	-	121341970	121342120	121341970	121342069	121347663	121347760	4475	162136145	190135125	142,46,50	280,81,81	129	85	1.37328e-05	0.00466914	0.36,0.399,0.433	0.25,0.272,0.289	0.127
2454	ENSG00000019991	HGF	7	-	81381435	81381578	81381435	81381563	81386504	81386619	2454	0,1,0	2,1,2	15,4,2	13,5,1	93	85	2.28451e-05	0.0072495	0.0,0.478,0.0	0.513,0.422,0.646	-0.368
4088	ENSG00000183323	CCDC125	5	-	68609811	68609873	68609811	68609870	68616063	68616407	4088	0,0,1	1,2,1	1,0,1	7,4,2	55	52	4.11165e-05	0.0122322	0.0,0.0,0.486	0.119,0.0,0.321	0.015
2727	ENSG00000198931	APRT	16	-	88875876	88876248	88875876	88876114	88876477	88876556	2727	168464536	34,83,145	532203335	63,22,42	192	72	5.94607e-05	0.0152077	0.649,0.677,0.581	0.76,0.776,0.749	-0.126
7706	ENSG00000154096	THY1	11	-	119290760	119291158	119290760	119291088	119291578	119291639	7706	12,18,22	18,13,28	23,4,15	86,19,48	117	54	6.07029e-05	0.0152077	0.235,0.39,0.266	0.11,0.089,0.126	0.189
7717	ENSG00000182199	SHMT2	12	+	57626207	57626358	57626235	57626358	57625993	57626075	7717	10,9,10	260259403	37,12,40	531188378	96	75	5.6212e-05	0.0152077	0.029,0.026,0.019	0.052,0.047,0.076	-0.034
3620	ENSG00000205885	C1RL-AS1	12	+	7263620	7264202	7263966	7264202	7262893	7263168	3620	1,2,13	0,0,3	15,27,23	0,2,0	417	85	8.40848e-05	0.0200122	1.0,1.0,0.469	1.0,0.733,1.0	-0.088
7471	ENSG00000175061	FAM211A-AS1	17	+	16342841	16343017	16342894	16343017	16342640	16342728	7471	267434365	76144136	856223412	449108220	127	81	9.18315e-05	0.0208151	0.691,0.658,0.631	0.549,0.568,0.544	0.106
2569	ENSG00000140199	SLC12A6	15	-	34628610	34628953	34628610	34628887	34630161	34630258	2569	2,5,9	1,0,0	4,9,7	1,0,0	144	85	0.000101598	0.0210263	0.541,1.0,1.0	0.702,1.0,1.0	-0.054
7	ENSG00000166529	ZSCAN21	7	+	99654533	99655028	99654593	99655028	99649100	99649233	7	2,9,6	1,0,0	3,3,3	0,0,1	138	85	0.000101569	0.0210263	0.552,1.0,1.0	1.0,1.0,0.649	-0.032
8851	ENSG00000092841	MYL6	12	+	56553370	56553932	56553758	56553932	56552467	56552495	8851	288384119325	23,61,45	391426323744	8,10,9	395	21	0.000121019	0.0240021	0.87,0.88,0.917	0.963,0.933,0.957	-0.062
6737	ENSG00000119185	ITGB1BP1	2	-	9546789	9547727	9546789	9547034	9548241	9548334	6737	491958805	26,98,93	615255296	14,13,11	764	85	0.000220739	0.0420288	0.678,0.521,0.491	0.83,0.686,0.75	-0.192
1673	ENSG00000123349	PFDN5	12	+	53690213	53691708	53691633	53691708	53689622	53689725	1673	106161124	2,3,3	216,67,118	18,5,11	1474	68	0.000233047	0.0426654	0.71,0.712,0.656	0.356,0.382,0.331	0.336
