# Supplementary material for: Alternative polyadenylation factors link cell cycle to migration
Source: Genome Biol. 2018 Oct 25;19:176. doi: 10.1186/s13059-018-1551-9 (PMC6203201; doi:10.1186/s13059-018-1551-9)
Supplement: Supplementary file 6 — Gene Ontology for alternative splicing. (XLSX 520 kb) [file 13059_2018_1551_MOESM6_ESM.xlsx]

## Sheet: gProfiler
Additional file 6. Gene Ontology categories for genes that undergo alternative splicing.
#	signf	p-value	T	Q	Q&T	Q&T/Q	Q&T/T	term ID	t type	t group	t name	t depth	Q&T list
1	!	5.42e-12	1272	416	112	0.269	0.088	GO:0003723	MF	1	RNA binding	5	LAS1L,RBM6,LUC7L,CSDE1,ZNF207,BCLAF1,ZCCHC8,MAP4,YBX3,DDX3Y,ACTN1,SRRT,ADD1,RPLP0,DDX24,HNRNPC,HNRNPH3,CIRBP,LGALS1,NHP2L1,DDX17,RBM23,SRSF5,PSMC1,ACIN1,NOP56,RBM3,SNRNP70,RPS16,GLTSCR2,EIF4H,GTPBP4,UBTF,DDX5,EIF4G2,RSRC2,MAGOHB,SRSF3,RPS12,PRPF4B,HSPA9,CCT4,SF3B1,HDLBP,SRSF7,TIA1,PARK7,SRSF11,RBM25,EXOSC8,COPS5,DDX39A,LRP1,EXOSC9,SRSF6,SNRPB,KTN1,PSMA1,ILF3,NGDN,RBM39,SNRPA1,PNISR,TPT1,SRRM1,PNP…
1	!	1.11e-08	640	416	66	0.159	0.103	GO:0016071	BP	2	mRNA metabolic process	8	LUC7L,CSDE1,ZCCHC8,YBX3,SREBF1,SRRT,RPLP0,HNRNPC,HNRNPH3,CIRBP,NHP2L1,DDX17,RBM23,PRMT5,SRSF5,PSMC1,ACIN1,PQBP1,SNRNP70,RPS16,POLR2I,DDX5,MAGOHB,SRSF3,RPS12,PRPF4B,SF3B1,SRSF7,TIA1,SRSF11,RBM25,EXOSC8,DDX39A,EXOSC9,SRSF6,SNRPB,DNAJC8,ATF4,PSMA1,RBM39,SNRPA1,SRRM1,PNPT1,RPS24,HNRNPD,SCAF11,RPS2,MBNL1,SREK1,AFF2,EIF4A2,RBPMS,U2AF1,CHTOP,SRSF2,TRA2A,HNRNPH1,RPS9,PRPF39,FLNA,UBL5,DDX39B,RPL10A,PSMB8,…
1	!	2.77e-08	260	416	38	0.091	0.146	GO:0000377	BP	2	RNA splicing, via transesterification reactions with bulged adenosine as nucleophile	11	LUC7L,ZCCHC8,SRRT,HNRNPC,HNRNPH3,NHP2L1,DDX17,PRMT5,SRSF5,PQBP1,SNRNP70,POLR2I,DDX5,MAGOHB,SRSF3,PRPF4B,SF3B1,SRSF7,TIA1,SRSF11,RBM25,DDX39A,SRSF6,SNRPB,DNAJC8,SNRPA1,SRRM1,HNRNPD,SCAF11,SREK1,RBPMS,U2AF1,SRSF2,TRA2A,HNRNPH1,PRPF39,UBL5,DDX39B
1	!	2.77e-08	260	416	38	0.091	0.146	GO:0000398	BP	2	mRNA splicing, via spliceosome	10	LUC7L,ZCCHC8,SRRT,HNRNPC,HNRNPH3,NHP2L1,DDX17,PRMT5,SRSF5,PQBP1,SNRNP70,POLR2I,DDX5,MAGOHB,SRSF3,PRPF4B,SF3B1,SRSF7,TIA1,SRSF11,RBM25,DDX39A,SRSF6,SNRPB,DNAJC8,SNRPA1,SRRM1,HNRNPD,SCAF11,SREK1,RBPMS,U2AF1,SRSF2,TRA2A,HNRNPH1,PRPF39,UBL5,DDX39B
1	!	3.95e-08	263	416	38	0.091	0.144	GO:0000375	BP	2	RNA splicing, via transesterification reactions	10	LUC7L,ZCCHC8,SRRT,HNRNPC,HNRNPH3,NHP2L1,DDX17,PRMT5,SRSF5,PQBP1,SNRNP70,POLR2I,DDX5,MAGOHB,SRSF3,PRPF4B,SF3B1,SRSF7,TIA1,SRSF11,RBM25,DDX39A,SRSF6,SNRPB,DNAJC8,SNRPA1,SRRM1,HNRNPD,SCAF11,SREK1,RBPMS,U2AF1,SRSF2,TRA2A,HNRNPH1,PRPF39,UBL5,DDX39B
1	!	4.11e-08	340	416	44	0.106	0.129	GO:0008380	BP	2	RNA splicing	9	LUC7L,CLK1,ZCCHC8,SRRT,HNRNPC,HNRNPH3,NHP2L1,DDX17,PRMT5,SRSF5,ACIN1,PQBP1,SNRNP70,POLR2I,DDX5,MAGOHB,SRSF3,PRPF4B,SF3B1,SRSF7,TIA1,SRSF11,RBM25,DDX39A,SRSF6,SNRPB,DNAJC8,RBM39,SNRPA1,SRRM1,HNRNPD,SCAF11,MBNL1,SREK1,AFF2,RBPMS,U2AF1,SRSF2,TRA2A,HNRNPH1,CLK3,PRPF39,UBL5,DDX39B
1	!	6.31e-07	383	416	45	0.108	0.117	GO:0006397	BP	2	mRNA processing	9	LUC7L,ZCCHC8,SRRT,HNRNPC,HNRNPH3,NHP2L1,DDX17,RBM23,PRMT5,SRSF5,ACIN1,PQBP1,SNRNP70,POLR2I,DDX5,MAGOHB,SRSF3,PRPF4B,SF3B1,SRSF7,TIA1,SRSF11,RBM25,DDX39A,SRSF6,SNRPB,DNAJC8,RBM39,SNRPA1,SRRM1,PNPT1,HNRNPD,SCAF11,MBNL1,SREK1,AFF2,RBPMS,U2AF1,CHTOP,SRSF2,TRA2A,HNRNPH1,PRPF39,UBL5,DDX39B
1	!	2.66e-06	742	416	67	0.161	0.09	GO:0006396	BP	2	RNA processing	8	LAS1L,RBM6,LUC7L,CLK1,ZCCHC8,SRRT,RPLP0,HNRNPC,HNRNPH3,NHP2L1,DDX17,RBM23,PRMT5,SRSF5,ACIN1,NOP56,PQBP1,RBM3,SNRNP70,RPS16,POLR2I,DDX5,MAGOHB,SRSF3,RPS12,PRPF4B,SF3B1,SRSF7,TIA1,SRSF11,RBM25,EXOSC8,DDX39A,EXOSC9,SRSF6,SNRPB,DNAJC8,OSGEPL1,NGDN,RBM39,SNRPA1,SRRM1,PNPT1,RPS24,HNRNPD,SCAF11,RPS2,CSNK1D,RPP30,MBNL1,SREK1,AFF2,RBPMS,U2AF1,CHTOP,SRSF2,TRA2A,DCAF13,HNRNPH1,METTL15,RPS9,CLK3,PRPF39,UBL5,…
1	!	0.000189	86	416	17	0.041	0.198	GO:0043484	BP	2	regulation of RNA splicing	7	CLK1,DDX17,SRSF5,PQBP1,SNRNP70,DDX5,SRSF3,SRSF7,TIA1,RBM25,SRSF6,MBNL1,SREK1,AFF2,SRSF2,HNRNPH1,CLK3
1	!	0.00177	59	416	13	0.031	0.22	GO:0006369	BP	2	termination of RNA polymerase II transcription	8	SRSF5,MAGOHB,SRSF3,SRSF7,SRSF11,DDX39A,SRSF6,SNRPB,SRRM1,U2AF1,CHTOP,SRSF2,DDX39B
1	!	0.00445	2634	416	153	0.368	0.058	GO:0003676	MF	1	nucleic acid binding	4	LAS1L,RBM6,LUC7L,CSDE1,REV3L,ZNF207,BCLAF1,ZCCHC8,MAP4,YBX3,DDX3Y,ACTN1,SREBF1,APLP2,SRRT,ADD1,RPLP0,DDX24,HNRNPC,HNRNPH3,CIRBP,LGALS1,NHP2L1,DDX17,RBM23,PRMT5,SRSF5,PSMC1,ACIN1,NFATC4,NOP56,PQBP1,RBM3,CENPT,SNRNP70,RPS16,POLR2I,GLTSCR2,EIF4H,GTPBP4,UBTF,DDX5,MLX,EIF4G2,RSRC2,MAGOHB,SRSF3,SOD2,RPS12,PRPF4B,HSPA9,H2AFY,CCT4,SF3B1,HDLBP,SRSF7,ORC2,TIA1,PARK7,SRSF11,HMGN3,RBM25,EXOSC8,COPS5,DDX39A,L…
1	!	0.00694	6767	416	325	0.781	0.048	GO:0005515	MF	1	protein binding	3	RBM6,LAMP2,CDKL3,LUC7L,CSDE1,REV3L,ZNF207,FYN,CLK1,HGF,FHL1,CD44,VEZT,BCLAF1,ZCCHC8,VCAN,TNC,MED17,MAP4,ELN,PPP1R12A,ATP2B4,UNKL,YBX3,WNK1,MYLK,MAP4K4,ACTN1,SREBF1,SCARB1,SLC25A3,FGFR1,PPP2R5C,FKBP7,FAT1,APLP2,SRRT,ADD1,NID2,AURKA,SNX5,MAPKAPK5,ANAPC5,RPLP0,PXN,ERP29,MAEA,GNPTG,HNRNPC,SNAP23,MYL6,WAC,NUBP2,HNRNPH3,CIRBP,RANBP1,LGALS1,NHP2L1,DDX17,TSPO,RBM23,PRMT5,PPM1A,SRSF5,PSMC1,ACIN1,PCK2,NFAT…
1	!	0.00928	89	416	15	0.036	0.169	GO:0006353	BP	2	DNA-templated transcription, termination	7	PRMT5,SRSF5,UBTF,MAGOHB,SRSF3,SRSF7,SRSF11,DDX39A,SRSF6,SNRPB,SRRM1,U2AF1,CHTOP,SRSF2,DDX39B
1	!	0.0141	3850	416	205	0.493	0.053	GO:0097159	MF	1	organic cyclic compound binding	3	LAS1L,RBM6,CDKL3,LUC7L,CSDE1,REV3L,ZNF207,FYN,CLK1,BCLAF1,ZCCHC8,MAP4,ATP2B4,YBX3,WNK1,DGKA,MYLK,DDX3Y,NAV3,IDH3G,MAP4K4,ACTN1,SREBF1,ACADVL,FGFR1,FKBP7,APLP2,SRRT,ADD1,AURKA,MAPKAPK5,RPLP0,DDX24,HNRNPC,NUBP2,HNRNPH3,CIRBP,LGALS1,NHP2L1,DDX17,TSPO,RBM23,PRMT5,SRSF5,PSMC1,ACIN1,PCK2,NFATC4,NOP56,IDH3B,PQBP1,RBM3,CENPT,DHODH,BCKDK,SNRNP70,RPS16,AKT2,POLR2I,GLTSCR2,EIF4H,GTPBP4,UBTF,DDX5,MLX,EIF4G2,…
1	!	0.0194	3820	416	203	0.488	0.053	GO:1901363	MF	1	heterocyclic compound binding	3	LAS1L,RBM6,CDKL3,LUC7L,CSDE1,REV3L,ZNF207,FYN,CLK1,BCLAF1,ZCCHC8,MAP4,ATP2B4,YBX3,WNK1,DGKA,MYLK,DDX3Y,NAV3,IDH3G,MAP4K4,ACTN1,SREBF1,ACADVL,FGFR1,FKBP7,APLP2,SRRT,ADD1,AURKA,MAPKAPK5,RPLP0,DDX24,HNRNPC,NUBP2,HNRNPH3,CIRBP,LGALS1,NHP2L1,DDX17,RBM23,PRMT5,SRSF5,PSMC1,ACIN1,PCK2,NFATC4,NOP56,IDH3B,PQBP1,RBM3,CENPT,DHODH,BCKDK,SNRNP70,RPS16,AKT2,POLR2I,GLTSCR2,EIF4H,GTPBP4,UBTF,DDX5,MLX,EIF4G2,RSRC2…
1	!	0.0298	1396	416	90	0.216	0.064	GO:0071310	BP	2	cellular response to organic substance	5	FYN,HGF,CD44,BCLAF1,TNC,MED17,ATP2B4,YBX3,MAP4K4,SREBF1,ACADVL,SCARB1,FGFR1,AKR1B1,SRRT,ADD1,RPLP0,PXN,RANBP1,LGALS1,DDX17,TSPO,PPM1A,SRSF5,PSMC1,PCK2,NFATC4,SNRNP70,RPS16,AKT2,POLR2I,PPP3CB,CDK5RAP3,DDX5,KAT2A,SOD2,HSPA9,SRSF7,TIA1,PARK7,CD58,ATP6V0B,HMGN3,ITGB1BP1,COPS5,LRP1,ATF4,PSMA1,SNRPA1,POSTN,IL6ST,CTSL,FLOT1,PNPT1,HNRNPD,SEC31A,TGFB1I1,CSNK1D,PHIP,OGT,PARD3,AKR1C2,TIAL1,HNRNPDL,DAB2,CXXC…
1	!	0.0309	1721	416	106	0.255	0.062	GO:0010033	BP	2	response to organic substance	4	FYN,HGF,CD44,BCLAF1,TNC,MED17,ATP2B4,YBX3,MAP4K4,SREBF1,ACADVL,SCARB1,FGFR1,AKR1B1,SRRT,ADD1,RPLP0,PXN,RANBP1,LGALS1,DDX17,TSPO,PPM1A,SRSF5,PSMC1,PCK2,NFATC4,HM13,DHODH,SNRNP70,RPS16,AKT2,POLR2I,PPP3CB,CDK5RAP3,DDX5,KAT2A,SOD2,HSPA9,SRSF7,TIA1,PARK7,CD58,ATP6V0B,HMGN3,ITGB1BP1,COPS5,LRP1,SRSF6,ATF4,PSMA1,UBE4B,SNRPA1,POSTN,IL6ST,UBQLN1,CTSL,OS9,FLOT1,PNPT1,HNRNPD,SEC31A,TGFB1I1,CSNK1D,PAM,PHIP,OG…
1	!	0.0381	325	416	31	0.075	0.095	GO:0050839	MF	1	cell adhesion molecule binding	4	ACTN1,ADD1,SNX5,PXN,RANBP1,NOP56,EIF4H,EIF4G2,FN1,HDLBP,PARK7,ITGB1BP1,TGFBI,CALD1,KTN1,MPRIP,NUMB,RPS2,CSNK1D,EFHD2,TWF1,CAST,THY1,NCK1,LAMB2,PTPRM,EXOC3,ANXA2,FLNA,SPTAN1,PPME1
1	!	0.0404	100	416	15	0.036	0.15	GO:0031123	BP	2	RNA 3'-end processing	9	SRSF5,MAGOHB,SRSF3,SRSF7,SRSF11,EXOSC8,DDX39A,EXOSC9,SRSF6,SRRM1,PNPT1,U2AF1,CHTOP,SRSF2,DDX39B
1	!	0.0405	77	416	13	0.031	0.169	GO:0031124	BP	2	mRNA 3'-end processing	10	SRSF5,MAGOHB,SRSF3,SRSF7,SRSF11,DDX39A,SRSF6,SRRM1,PNPT1,U2AF1,CHTOP,SRSF2,DDX39B
1	!	0.0471	6013	416	292	0.702	0.049	GO:0006807	BP	2	nitrogen compound metabolic process	3	LAS1L,RBM6,LAMP2,CDKL3,LUC7L,CSDE1,REV3L,ZNF207,FYN,CLK1,HGF,CD44,BCLAF1,ZCCHC8,VCAN,TNC,MED17,PPP1R12A,ATP2B4,UNKL,YBX3,WNK1,MYLK,DDX3Y,MAP4K4,ACTN1,SREBF1,EVC,SCARB1,FGFR1,PPP2R5C,FKBP7,APLP2,AKR1B1,SRRT,ADD1,AURKA,MAPKAPK5,ANAPC5,RPLP0,ERP29,DDX24,MAEA,GNPTG,HNRNPC,WAC,HNRNPH3,CIRBP,RANBP1,LZTR1,LGALS1,NHP2L1,DDX17,TSPO,RBM23,PRMT5,PPM1A,SRSF5,PSMC1,ACIN1,PCK2,NFATC4,HM13,NOP56,IDH3B,PQBP1,RBM…
1		0.0755	171	416	20	0.048	0.117	GO:0009895	BP	2	negative regulation of catabolic process	4	FYN,HGF,ATP2B4,YBX3,HNRNPC,WAC,CIRBP,TSPO,SNRNP70,GLTSCR2,CDK5RAP3,EIF4G2,PARK7,OS9,HNRNPD,BANP,WDR6,ANXA2,UBE2G2,FLNA
1		0.0802	3120	416	169	0.406	0.054	GO:0048518	BP	2	positive regulation of biological process	3	CDKL3,FYN,HGF,FHL1,CD44,BCLAF1,TNC,MED17,PPP1R12A,ATP2B4,YBX3,WNK1,MYLK,MAP4K4,SREBF1,EVC,SCARB1,FGFR1,AKR1B1,SRRT,ADD1,AURKA,MAPKAPK5,ANAPC5,ERP29,HNRNPC,WAC,CIRBP,RANBP1,LGALS1,DDX17,TSPO,PRMT5,PPM1A,SRSF5,PSMC1,ACIN1,PCK2,NFATC4,SLC17A9,RBM3,DHODH,SNRNP70,AKT2,POLR2I,GLTSCR2,BRAT1,TRIM14,PPP3CB,UBTF,CDK5RAP3,DDX5,KAT2A,MLX,SLAIN2,DCUN1D4,EIF4G2,SOD2,H2AFY,FN1,CCT4,SF3B1,STK25,WIPF1,TIA1,PARK7,…
1		0.112	5268	416	260	0.625	0.049	GO:0044260	BP	2	cellular macromolecule metabolic process	4	LAS1L,RBM6,LAMP2,CDKL3,LUC7L,CSDE1,REV3L,ZNF207,FYN,CLK1,HGF,CD44,BCLAF1,ZCCHC8,VCAN,TNC,MED17,PPP1R12A,ATP2B4,UNKL,YBX3,WNK1,MYLK,DDX3Y,MAP4K4,ACTN1,SREBF1,FGFR1,PPP2R5C,FKBP7,APLP2,SRRT,ADD1,AURKA,MAPKAPK5,ANAPC5,RPLP0,ERP29,DDX24,MAEA,GNPTG,HNRNPC,WAC,HNRNPH3,CIRBP,RANBP1,LZTR1,LGALS1,NHP2L1,DDX17,TSPO,RBM23,PRMT5,PPM1A,SRSF5,PSMC1,ACIN1,NFATC4,HM13,NOP56,PQBP1,RBM3,BCKDK,KCTD9,SNRNP70,RPS16,A…
1		0.169	139	416	17	0.041	0.122	GO:0031330	BP	2	negative regulation of cellular catabolic process	5	HGF,ATP2B4,YBX3,HNRNPC,WAC,CIRBP,TSPO,SNRNP70,GLTSCR2,CDK5RAP3,EIF4G2,PARK7,OS9,HNRNPD,WDR6,ANXA2,UBE2G2
1		0.171	2825	416	154	0.37	0.055	GO:0048522	BP	2	positive regulation of cellular process	4	CDKL3,FYN,HGF,CD44,BCLAF1,TNC,MED17,PPP1R12A,ATP2B4,YBX3,WNK1,MYLK,MAP4K4,SREBF1,EVC,SCARB1,FGFR1,AKR1B1,SRRT,ADD1,AURKA,MAPKAPK5,ANAPC5,ERP29,WAC,CIRBP,RANBP1,LGALS1,DDX17,TSPO,PRMT5,PPM1A,SRSF5,PSMC1,ACIN1,PCK2,NFATC4,SLC17A9,RBM3,DHODH,SNRNP70,AKT2,GLTSCR2,BRAT1,PPP3CB,UBTF,CDK5RAP3,DDX5,KAT2A,MLX,SLAIN2,DCUN1D4,EIF4G2,SOD2,H2AFY,FN1,CCT4,STK25,TIA1,PARK7,PLEKHM2,CD58,APH1A,HMGN3,ITGB1BP1,COPS…
1		0.183	6445	416	306	0.736	0.047	GO:0044237	BP	2	cellular metabolic process	3	LAS1L,RBM6,LAMP2,CDKL3,LUC7L,CSDE1,REV3L,ZNF207,FYN,CLK1,HGF,CD44,BCLAF1,ZCCHC8,VCAN,TNC,MED17,PPP1R12A,ATP2B4,UNKL,YBX3,WNK1,DGKA,MYLK,DDX3Y,IDI1,IDH3G,MAP4K4,ACTN1,SREBF1,ACADVL,SCARB1,FGFR1,PPP2R5C,FKBP7,APLP2,AKR1B1,SRRT,ADD1,AURKA,SNX5,MAPKAPK5,ANAPC5,RPLP0,ERP29,DDX24,MAEA,GNPTG,HNRNPC,WAC,NUBP2,HNRNPH3,CIRBP,RANBP1,LZTR1,LGALS1,NHP2L1,DDX17,TSPO,RBM23,PRMT5,PPM1A,SRSF5,PSMC1,ACIN1,PCK2,NFA…
1		0.183	3	416	3	0.007	1	GO:0034116	BP	2	positive regulation of heterotypic cell-cell adhesion	6	CD44,FLOT1,THY1
1		0.222	6278	416	299	0.719	0.048	GO:0044238	BP	2	primary metabolic process	3	LAS1L,RBM6,LAMP2,CDKL3,LUC7L,CSDE1,REV3L,ZNF207,FYN,CLK1,HGF,CD44,BCLAF1,ZCCHC8,VCAN,TNC,MED17,PPP1R12A,ATP2B4,UNKL,YBX3,WNK1,DGKA,MYLK,DDX3Y,IDI1,IDH3G,MAP4K4,ACTN1,SREBF1,ACADVL,EVC,SCARB1,FGFR1,PPP2R5C,FKBP7,APLP2,AKR1B1,SRRT,ADD1,AURKA,MAPKAPK5,ANAPC5,RPLP0,ERP29,DDX24,MAEA,GNPTG,HNRNPC,WAC,HNRNPH3,CIRBP,RANBP1,LZTR1,LGALS1,NHP2L1,DDX17,TSPO,RBM23,PRMT5,PPM1A,SRSF5,PSMC1,ACIN1,PCK2,NFATC4,HM1…
1		0.233	245	416	24	0.058	0.098	GO:0045296	MF	1	cadherin binding	5	ADD1,SNX5,RANBP1,NOP56,EIF4H,EIF4G2,HDLBP,PARK7,CALD1,KTN1,MPRIP,NUMB,RPS2,CSNK1D,EFHD2,TWF1,CAST,NCK1,PTPRM,EXOC3,ANXA2,FLNA,SPTAN1,PPME1
1		0.236	56	416	10	0.024	0.179	GO:0048024	BP	2	regulation of mRNA splicing, via spliceosome	8	DDX17,SNRNP70,DDX5,SRSF3,SRSF7,TIA1,RBM25,SRSF6,SREK1,SRSF2
1		0.239	391	416	33	0.079	0.084	GO:0022613	BP	2	ribonucleoprotein complex biogenesis	4	LAS1L,LUC7L,RPLP0,CIRBP,NHP2L1,DDX17,PRMT5,SRSF5,NOP56,PQBP1,RPS16,GLTSCR2,EIF4H,GTPBP4,RPS12,SF3B1,EXOSC8,EXOSC9,SRSF6,SNRPB,NGDN,RPS24,SCAF11,RPS2,CSNK1D,RPP30,DCAF13,METTL15,RPS9,PRPF39,DDX39B,RPL10A,WDR46
1		0.261	5563	416	270	0.649	0.049	GO:0043170	BP	2	macromolecule metabolic process	4	LAS1L,RBM6,LAMP2,CDKL3,LUC7L,CSDE1,REV3L,ZNF207,FYN,CLK1,HGF,CD44,BCLAF1,ZCCHC8,VCAN,TNC,MED17,PPP1R12A,ATP2B4,UNKL,YBX3,WNK1,MYLK,DDX3Y,MAP4K4,ACTN1,SREBF1,EVC,FGFR1,PPP2R5C,FKBP7,APLP2,SRRT,ADD1,AURKA,MAPKAPK5,ANAPC5,RPLP0,ERP29,DDX24,MAEA,GNPTG,HNRNPC,WAC,HNRNPH3,CIRBP,RANBP1,LZTR1,LGALS1,NHP2L1,DDX17,TSPO,RBM23,PRMT5,PPM1A,SRSF5,PSMC1,ACIN1,NFATC4,HM13,NOP56,PQBP1,RBM3,BCKDK,KCTD9,SNRNP70,RPS…
1		0.307	13	416	5	0.012	0.385	GO:0017091	MF	1	AU-rich element binding	6	TIA1,EXOSC8,EXOSC9,HNRNPD,TIAL1
1		0.32	1630	416	97	0.233	0.06	GO:0051246	BP	2	regulation of protein metabolic process	5	FYN,HGF,CD44,PPP1R12A,ATP2B4,YBX3,WNK1,MAP4K4,SREBF1,FGFR1,APLP2,SRRT,AURKA,MAPKAPK5,ANAPC5,ERP29,WAC,CIRBP,TSPO,PRMT5,PSMC1,RBM3,SNRNP70,AKT2,POLR2I,GLTSCR2,BRAT1,EIF4H,GTPBP4,CDK5RAP3,DDX5,KAT2A,DCUN1D4,EIF4G2,H2AFY,FN1,STK25,TIA1,PARK7,ITGB1BP1,COPS5,PILRB,GLIPR2,LRP1,ATF4,PSMA1,ILF3,NGDN,GPS2,FLOT2,IL6ST,UBQLN1,OS9,MICAL1,ITM2C,ENPP2,FLOT1,DCUN1D5,HNRNPD,WARS,MINK1,CSNK1D,SRP9,PHIP,OGT,PARD3,…
1		0.321	1651	416	98	0.236	0.059	GO:0070887	BP	2	cellular response to chemical stimulus	4	FYN,HGF,CD44,BCLAF1,TNC,MED17,PPP1R12A,ATP2B4,YBX3,WNK1,MAP4K4,SREBF1,ACADVL,SCARB1,FGFR1,AKR1B1,SRRT,ADD1,RPLP0,PXN,RANBP1,LGALS1,DDX17,TSPO,PPM1A,SRSF5,PSMC1,PCK2,NFATC4,SNRNP70,RPS16,AKT2,POLR2I,GLTSCR2,PPP3CB,CDK5RAP3,DDX5,KAT2A,SOD2,HSPA9,STK25,SRSF7,TIA1,PARK7,CD58,ATP6V0B,HMGN3,ITGB1BP1,COPS5,LRP1,ATF4,PSMA1,SNRPA1,POSTN,IL6ST,UBQLN1,CTSL,FLOT1,PNPT1,HNRNPD,SEC31A,TPM1,TGFB1I1,CSNK1D,PHIP,…
1		0.335	6815	416	319	0.767	0.047	GO:0008152	BP	2	metabolic process	2	LAS1L,RBM6,LAMP2,CDKL3,LUC7L,CSDE1,REV3L,ZNF207,FYN,CLK1,HGF,CD44,BCLAF1,ZCCHC8,VCAN,TNC,MED17,PPP1R12A,ATP2B4,UNKL,YBX3,WNK1,DGKA,MYLK,DDX3Y,IDI1,IDH3G,MAP4K4,ACTN1,SREBF1,ACADVL,EVC,SCARB1,FGFR1,PPP2R5C,FKBP7,APLP2,AKR1B1,SRRT,ADD1,AURKA,SNX5,MAPKAPK5,ANAPC5,RPLP0,ERP29,DDX24,MAEA,GNPTG,HNRNPC,WAC,NUBP2,HNRNPH3,CIRBP,RANBP1,LZTR1,LGALS1,NHP2L1,DDX17,TSPO,RBM23,PRMT5,PPM1A,SRSF5,PSMC1,ACIN1,PCK2…
1		0.385	121	416	15	0.036	0.124	GO:0006405	BP	2	RNA export from nucleus	8	RANBP1,SRSF5,GLTSCR2,MAGOHB,SRSF3,SRSF7,SRSF11,DDX39A,SRSF6,SRRM1,U2AF1,CHTOP,SRSF2,NXF1,DDX39B
1		0.417	1600	416	95	0.228	0.059	GO:0010605	BP	2	negative regulation of macromolecule metabolic process	4	CSDE1,FYN,HGF,CD44,BCLAF1,ATP2B4,YBX3,WNK1,SREBF1,FGFR1,APLP2,SRRT,ANAPC5,RPLP0,ERP29,HNRNPC,WAC,CIRBP,DDX17,TSPO,PRMT5,PPM1A,PSMC1,NFATC4,SNRNP70,RPS16,POLR2I,GLTSCR2,GTPBP4,CDK5RAP3,DDX5,MLX,MAGOHB,RPS12,H2AFY,SRSF7,ORC2,TIA1,PARK7,ITGB1BP1,EXOSC8,PFDN5,EXOSC9,SRSF6,ATF4,PSMA1,ILF3,GPS2,FLOT2,TBX3,OS9,MICAL1,ITM2C,PNPT1,RPS24,HNRNPD,SMARCC2,WARS,RPS2,CLTC,SRP9,OGT,UHRF2,PARD3,DAB2,CAST,THY1,AFF…
1		0.431	96	416	13	0.031	0.135	GO:0071427	BP	2	mRNA-containing ribonucleoprotein complex export from nucleus	8	SRSF5,MAGOHB,SRSF3,SRSF7,SRSF11,DDX39A,SRSF6,SRRM1,U2AF1,CHTOP,SRSF2,NXF1,DDX39B
1		0.431	96	416	13	0.031	0.135	GO:0006406	BP	2	mRNA export from nucleus	6	SRSF5,MAGOHB,SRSF3,SRSF7,SRSF11,DDX39A,SRSF6,SRRM1,U2AF1,CHTOP,SRSF2,NXF1,DDX39B
1		0.45	3463	416	180	0.433	0.052	GO:0019538	BP	2	protein metabolic process	5	LAMP2,CDKL3,FYN,CLK1,HGF,CD44,VCAN,TNC,PPP1R12A,ATP2B4,UNKL,YBX3,WNK1,MYLK,DDX3Y,MAP4K4,SREBF1,EVC,FGFR1,PPP2R5C,FKBP7,APLP2,SRRT,ADD1,AURKA,MAPKAPK5,ANAPC5,RPLP0,ERP29,MAEA,GNPTG,WAC,CIRBP,RANBP1,LGALS1,TSPO,PRMT5,PPM1A,PSMC1,HM13,RBM3,BCKDK,KCTD9,SNRNP70,RPS16,AKT2,POLR2I,GLTSCR2,BRAT1,EIF4H,PPP3CB,GTPBP4,CDK5RAP3,DDX5,KAT2A,WSB1,DCUN1D4,EIF4G2,FBXO9,RPS12,PRPF4B,H2AFY,FANCL,FN1,STK25,TIA1,PARK…
1		0.479	2178	416	122	0.293	0.056	GO:0042221	BP	2	response to chemical	3	FYN,HGF,CD44,BCLAF1,TNC,MED17,PPP1R12A,ATP2B4,YBX3,WNK1,MAP4K4,SREBF1,ACADVL,SCARB1,FGFR1,AKR1B1,SRRT,ADD1,RPLP0,PXN,RANBP1,LGALS1,DDX17,TSPO,PPM1A,SRSF5,PSMC1,PCK2,NFATC4,HM13,DHODH,SNRNP70,RPS16,AKT2,POLR2I,GLTSCR2,PTGR1,PPP3CB,CDK5RAP3,DDX5,KAT2A,SOD2,HSPA9,STK25,SRSF7,TIA1,PARK7,CD58,ATP6V0B,HMGN3,ITGB1BP1,COPS5,LRP1,SRSF6,ATF4,CHN1,PSMA1,UBE4B,SNRPA1,POSTN,IL6ST,UBQLN1,CTSL,OS9,ENPP2,FLOT1,P…
1		0.602	1533	416	91	0.219	0.059	GO:0032268	BP	2	regulation of cellular protein metabolic process	5	FYN,HGF,CD44,PPP1R12A,ATP2B4,YBX3,WNK1,MAP4K4,SREBF1,FGFR1,APLP2,SRRT,AURKA,MAPKAPK5,ANAPC5,ERP29,WAC,CIRBP,TSPO,PRMT5,PSMC1,RBM3,AKT2,POLR2I,GLTSCR2,BRAT1,EIF4H,GTPBP4,CDK5RAP3,DDX5,KAT2A,DCUN1D4,EIF4G2,H2AFY,FN1,STK25,TIA1,PARK7,ITGB1BP1,COPS5,PILRB,GLIPR2,LRP1,ATF4,PSMA1,ILF3,NGDN,GPS2,IL6ST,UBQLN1,OS9,MICAL1,ENPP2,FLOT1,DCUN1D5,HNRNPD,WARS,MINK1,CSNK1D,SRP9,PHIP,OGT,PARD3,TWF1,DAB2,CAST,THY1,…
1		0.605	6491	416	305	0.733	0.047	GO:0071704	BP	2	organic substance metabolic process	3	LAS1L,RBM6,LAMP2,CDKL3,LUC7L,CSDE1,REV3L,ZNF207,FYN,CLK1,HGF,CD44,BCLAF1,ZCCHC8,VCAN,TNC,MED17,PPP1R12A,ATP2B4,UNKL,YBX3,WNK1,DGKA,MYLK,DDX3Y,IDI1,IDH3G,MAP4K4,ACTN1,SREBF1,ACADVL,EVC,SCARB1,FGFR1,PPP2R5C,FKBP7,APLP2,AKR1B1,SRRT,ADD1,AURKA,MAPKAPK5,ANAPC5,RPLP0,ERP29,DDX24,MAEA,GNPTG,HNRNPC,WAC,HNRNPH3,CIRBP,RANBP1,LZTR1,LGALS1,NHP2L1,DDX17,TSPO,RBM23,PRMT5,PPM1A,SRSF5,PSMC1,ACIN1,PCK2,NFATC4,HM1…
1		0.605	3412	416	177	0.425	0.052	GO:0010467	BP	2	gene expression	5	LAS1L,RBM6,LUC7L,CSDE1,ZNF207,FYN,CLK1,HGF,BCLAF1,ZCCHC8,TNC,MED17,PPP1R12A,ATP2B4,YBX3,DDX3Y,SREBF1,FGFR1,PPP2R5C,SRRT,MAPKAPK5,RPLP0,ERP29,HNRNPC,WAC,HNRNPH3,CIRBP,LZTR1,NHP2L1,DDX17,RBM23,PRMT5,PPM1A,SRSF5,PSMC1,ACIN1,NFATC4,NOP56,PQBP1,RBM3,SNRNP70,RPS16,AKT2,POLR2I,GLTSCR2,EIF4H,TRIM14,PPP3CB,UBTF,CDK5RAP3,DDX5,KAT2A,MLX,EIF4G2,MAGOHB,SRSF3,SOD2,RPS12,PRPF4B,H2AFY,FN1,SF3B1,SRSF7,ORC2,TIA1,P…
1		0.613	4082	416	206	0.495	0.05	GO:1901564	BP	2	organonitrogen compound metabolic process	4	LAMP2,CDKL3,FYN,CLK1,HGF,CD44,VCAN,TNC,PPP1R12A,ATP2B4,UNKL,YBX3,WNK1,MYLK,DDX3Y,MAP4K4,SREBF1,EVC,SCARB1,FGFR1,PPP2R5C,FKBP7,APLP2,AKR1B1,SRRT,ADD1,AURKA,MAPKAPK5,ANAPC5,RPLP0,ERP29,MAEA,GNPTG,WAC,CIRBP,RANBP1,LGALS1,TSPO,PRMT5,PPM1A,PSMC1,PCK2,HM13,IDH3B,RBM3,DHODH,BCKDK,KCTD9,SNRNP70,RPS16,AKT2,POLR2I,GLTSCR2,BRAT1,EIF4H,PPP3CB,GTPBP4,CDK5RAP3,DDX5,KAT2A,WSB1,DCUN1D4,EIF4G2,SOD2,FBXO9,RPS12,PR…
1		0.614	1827	416	105	0.252	0.057	GO:0010604	BP	2	positive regulation of macromolecule metabolic process	5	FYN,HGF,CD44,BCLAF1,TNC,MED17,PPP1R12A,ATP2B4,YBX3,WNK1,MAP4K4,SREBF1,FGFR1,AURKA,MAPKAPK5,ANAPC5,ERP29,HNRNPC,WAC,CIRBP,DDX17,PPM1A,SRSF5,PSMC1,NFATC4,RBM3,SNRNP70,AKT2,GLTSCR2,BRAT1,PPP3CB,UBTF,CDK5RAP3,DDX5,KAT2A,MLX,DCUN1D4,EIF4G2,H2AFY,FN1,CCT4,SF3B1,STK25,PARK7,HMGN3,ITGB1BP1,COPS5,PILRB,GLIPR2,LRP1,EXOSC9,ATF4,PSMA1,ILF3,IL6ST,UBQLN1,TBX3,ENPP2,FLOT1,DCUN1D5,PNPT1,HNRNPD,SMARCC2,WARS,TGFB1…
1		0.619	1722	416	100	0.24	0.058	GO:0009892	BP	2	negative regulation of metabolic process	3	CSDE1,FYN,HGF,CD44,BCLAF1,ATP2B4,YBX3,WNK1,SREBF1,ACADVL,FGFR1,APLP2,SRRT,ANAPC5,RPLP0,ERP29,MAEA,HNRNPC,WAC,CIRBP,DDX17,TSPO,PRMT5,PPM1A,PSMC1,NFATC4,SNRNP70,RPS16,POLR2I,GLTSCR2,GTPBP4,CDK5RAP3,DDX5,MLX,EIF4G2,MAGOHB,RPS12,H2AFY,SRSF7,ORC2,TIA1,PARK7,ITGB1BP1,EXOSC8,PFDN5,EXOSC9,SRSF6,ATF4,ORMDL1,PSMA1,ILF3,GPS2,FLOT2,TBX3,OS9,MICAL1,ITM2C,PNPT1,RPS24,HNRNPD,SMARCC2,WARS,RPS2,CLTC,SRP9,OGT,UHRF…
1		0.632	184	416	19	0.046	0.103	GO:0043062	BP	2	extracellular structure organization	4	CD44,VCAN,TNC,ELN,NID2,CRISPLD2,FN1,TGFBI,LRP1,POSTN,CTSL,FLOT1,CAPN2,COL6A3,BMP1,LAMB2,ANXA2,GAS6,LAMA2
1		0.632	184	416	19	0.046	0.103	GO:0030198	BP	2	extracellular matrix organization	5	CD44,VCAN,TNC,ELN,NID2,CRISPLD2,FN1,TGFBI,LRP1,POSTN,CTSL,FLOT1,CAPN2,COL6A3,BMP1,LAMB2,ANXA2,GAS6,LAMA2
1		0.632	1289	416	79	0.19	0.061	GO:0050793	BP	2	regulation of developmental process	3	CDKL3,LUC7L,FYN,HGF,CD44,YBX3,MAP4K4,FGFR1,SRRT,ADD1,AURKA,RANBP1,LGALS1,DDX17,TSPO,PRMT5,PSMC1,ACIN1,NFATC4,PQBP1,DHODH,CDK5RAP3,DDX5,EIF4G2,SOD2,HSPA9,H2AFY,FN1,STK25,ITGB1BP1,GLIPR2,LRP1,SRSF6,CHN1,PSMA1,FLOT2,POSTN,NUMB,IL6ST,CTSL,TBX3,ITM2C,ENPP2,FLOT1,PNPT1,WARS,TPM1,TGFB1I1,CLTC,CSNK1D,PHIP,SH3KBP1,PARD3,CSNK1G3,DAB2,THY1,SSBP3,NCK1,OSR2,NAB2,STAT6,LTBP3,BMP1,MFF,STAT2,ASXL1,PTPRM,ANXA2,GA…
1		0.671	170	416	18	0.043	0.106	GO:0051168	BP	2	nuclear export	7	RANBP1,PPM1A,SRSF5,GLTSCR2,MAGOHB,SRSF3,SRSF7,PARK7,SRSF11,DDX39A,SRSF6,SRRM1,U2AF1,CHTOP,SRSF2,NXF1,GAS6,DDX39B
1		0.697	1395	416	84	0.202	0.06	GO:0042886	BP	2	amide transport	6	LAMP2,FYN,MAP4K4,SREBF1,SNX5,RPLP0,ERP29,GNPTG,SNAP23,RANBP1,TSPO,PPM1A,SRSF5,PCK2,SLC17A9,HM13,COG4,RPS16,AKT2,GLTSCR2,PPP3CB,KAT2A,MAGOHB,SRSF3,RPS12,FN1,SRSF7,PARK7,SRSF11,CD58,KIF17,ATP6V0B,HMGN3,ITGB1BP1,DDX39A,LRP1,SRSF6,KTN1,PEX1,RPAIN,POSTN,SRRM1,SNX14,OS9,KIF13A,SLC5A6,RPS24,SEC31A,RPS2,CLTC,SELENBP1,SRP9,GUK1,PAM,PARD3,CACNA1C,PFKM,DAB2,RBPMS,U2AF1,CHTOP,VPS28,SRSF2,NXF1,IL17RC,ZDHHC3,M…
1		0.701	114	416	14	0.034	0.123	GO:0071426	BP	2	ribonucleoprotein complex export from nucleus	7	SRSF5,GLTSCR2,MAGOHB,SRSF3,SRSF7,SRSF11,DDX39A,SRSF6,SRRM1,U2AF1,CHTOP,SRSF2,NXF1,DDX39B
1		0.708	4021	416	203	0.488	0.05	GO:0071840	BP	2	cellular component organization or biogenesis	2	LAS1L,LAMP2,CDKL3,LUC7L,ZNF207,FYN,HGF,FHL1,CD44,BCLAF1,VCAN,TNC,MAP4,ELN,PPP1R12A,MYLK,MAP4K4,ACTN1,SREBF1,SCARB1,FGFR1,FAT1,ADD1,NID2,AURKA,SNX5,MAPKAPK5,RPLP0,PXN,MAEA,HNRNPC,SNAP23,WAC,NUBP2,CIRBP,RANBP1,LGALS1,NHP2L1,DDX17,TSPO,PRMT5,PPM1A,SRSF5,PSMC1,ACIN1,NFATC4,SLC17A9,HM13,NOP56,PQBP1,CENPT,DHODH,COG4,CRISPLD2,CEP152,KCTD9,RPS16,AKT2,GLTSCR2,EIF4H,HPS1,PPP3CB,ARHGAP21,GTPBP4,CDK5RAP3,KAT…
1		0.708	4	416	3	0.007	0.75	GO:0071047	BP	2	polyadenylation-dependent mRNA catabolic process	7	EXOSC8,EXOSC9,PNPT1
1		0.708	4	416	3	0.007	0.75	GO:0071042	BP	2	nuclear polyadenylation-dependent mRNA catabolic process	8	EXOSC8,EXOSC9,PNPT1
1		0.816	158	416	17	0.041	0.108	GO:0006611	BP	2	protein export from nucleus	6	PPM1A,SRSF5,GLTSCR2,MAGOHB,SRSF3,SRSF7,PARK7,SRSF11,DDX39A,SRSF6,SRRM1,U2AF1,CHTOP,SRSF2,NXF1,GAS6,DDX39B
1		0.821	862	416	57	0.137	0.066	GO:0006886	BP	2	intracellular protein transport	5	LAMP2,FYN,SREBF1,SNX5,RPLP0,ERP29,GNPTG,RANBP1,TSPO,PPM1A,SRSF5,SLC17A9,HM13,RPS16,AKT2,GLTSCR2,KAT2A,MAGOHB,SRSF3,RPS12,SRSF7,PARK7,SRSF11,KIF17,ITGB1BP1,DDX39A,SRSF6,PEX1,RPAIN,SRRM1,OS9,KIF13A,RPS24,RPS2,CLTC,SRP9,PARD3,DAB2,RBPMS,U2AF1,CHTOP,VPS28,SRSF2,NXF1,ZDHHC3,MFF,RPS9,MTX1,SEC24C,GAS6,COPB2,UBE2G2,FLNA,UBL5,DDX39B,RPL10A,WDR46
1		0.841	116	416	14	0.034	0.121	GO:0071166	BP	2	ribonucleoprotein complex localization	4	SRSF5,GLTSCR2,MAGOHB,SRSF3,SRSF7,SRSF11,DDX39A,SRSF6,SRRM1,U2AF1,CHTOP,SRSF2,NXF1,DDX39B
1		0.922	301	416	26	0.062	0.086	GO:0006605	BP	2	protein targeting	6	LAMP2,FYN,SREBF1,RPLP0,GNPTG,TSPO,SLC17A9,RPS16,AKT2,KAT2A,RPS12,ITGB1BP1,PEX1,OS9,RPS24,RPS2,SRP9,PARD3,U2AF1,ZDHHC3,MFF,RPS9,MTX1,UBL5,RPL10A,WDR46
1		0.951	1265	416	77	0.185	0.061	GO:0034613	BP	2	cellular protein localization	5	LAMP2,FYN,SREBF1,AURKA,SNX5,RPLP0,ERP29,GNPTG,RANBP1,TSPO,PPM1A,SRSF5,SLC17A9,HM13,CENPT,RPS16,AKT2,GLTSCR2,CDK5RAP3,KAT2A,MAGOHB,SRSF3,RPS12,H2AFY,CCT4,SRSF7,TIA1,PARK7,SRSF11,KIF17,ITGB1BP1,DDX39A,LRP1,SRSF6,PEX1,RPAIN,FLOT2,SRRM1,NUMB,OS9,KIF13A,FLOT1,RPS24,RPS2,CLTC,CSNK1D,SRP9,PARD3,TWF1,DAB2,THY1,RBPMS,U2AF1,CHTOP,VPS28,SRSF2,NXF1,KLHL21,NFASC,SLMAP,ZDHHC3,MFF,RPS9,BANP,MTX1,SEC24C,EXOC3,GA…
1		1	9201	416	398	0.957	0.043	GO:0008150	BP	2	biological_process	1	LAS1L,RBM6,LAMP2,CDKL3,LUC7L,CSDE1,REV3L,ZNF207,FYN,CLK1,HGF,FHL1,CD44,BCLAF1,ZCCHC8,VCAN,RAI14,TNC,MED17,MAP4,ELN,PPP1R12A,ATP2B4,UNKL,YBX3,WNK1,TM7SF3,DGKA,MYLK,DDX3Y,IDI1,IDH3G,MAP4K4,ACTN1,SREBF1,ACADVL,EVC,SCARB1,SLC25A3,FGFR1,PPP2R5C,FKBP7,FAT1,APLP2,AKR1B1,SRRT,ADD1,NID2,AURKA,SNX5,MAPKAPK5,ANAPC5,RPLP0,PXN,ERP29,DDX24,MAEA,GNPTG,HNRNPC,SNAP23,MYL6,WAC,NUBP2,HNRNPH3,CIRBP,RANBP1,LZTR1,LGAL…
1		1	275	416	8	0.019	0.029	GO:0007610	BP	2	behavior	2	FYN,TSPO,PPP3CB,SOD2,PARK7,AFF2,MTA1,APRT
1		1	27	416	1	0.002	0.037	GO:0007631	BP	2	feeding behavior	3	FYN
1		1	6	416	1	0.002	0.167	GO:0007625	BP	2	grooming behavior	3	APRT
1		1	95	416	4	0.01	0.042	GO:0007626	BP	2	locomotory behavior	3	PPP3CB,SOD2,PARK7,MTA1
1		1	45	416	1	0.002	0.022	GO:0001906	BP	2	cell killing	2	PPP3CB
1		1	35	416	1	0.002	0.029	GO:0001909	BP	2	leukocyte mediated cytotoxicity	3	PPP3CB
1		1	3643	416	172	0.413	0.047	GO:0051179	BP	2	localization	2	LAMP2,FYN,HGF,FHL1,CD44,MAP4,PPP1R12A,ATP2B4,WNK1,MYLK,MAP4K4,ACTN1,SREBF1,SCARB1,SLC25A3,FGFR1,FAT1,APLP2,ADD1,AURKA,SNX5,RPLP0,ERP29,GNPTG,SNAP23,RANBP1,TSPO,PPM1A,SRSF5,PSMC1,PCK2,SLC17A9,HM13,SLC25A14,CENPT,DHODH,COG4,CRISPLD2,CEP152,RPS16,AKT2,GLTSCR2,BRAT1,PPP3CB,ARHGAP21,GTPBP4,CDK5RAP3,KAT2A,MAGOHB,SRSF3,SOD2,RPS12,H2AFY,NIT2,FN1,CCT4,HDLBP,STK25,SRSF7,WIPF1,TIA1,PARK7,SRSF11,PLEKHM2,CD58…
1		1	3010	416	148	0.356	0.049	GO:0051234	BP	2	establishment of localization	3	LAMP2,FYN,HGF,FHL1,CD44,MAP4,PPP1R12A,ATP2B4,WNK1,MYLK,MAP4K4,ACTN1,SREBF1,SCARB1,SLC25A3,FGFR1,APLP2,ADD1,SNX5,RPLP0,ERP29,GNPTG,SNAP23,RANBP1,TSPO,PPM1A,SRSF5,PSMC1,PCK2,SLC17A9,HM13,SLC25A14,DHODH,COG4,CRISPLD2,RPS16,AKT2,GLTSCR2,PPP3CB,ARHGAP21,KAT2A,MAGOHB,SRSF3,RPS12,H2AFY,NIT2,FN1,CCT4,HDLBP,STK25,SRSF7,WIPF1,PARK7,SRSF11,CD58,KIF17,ATP6V0B,HMGN3,ITGB1BP1,COPS5,DDX39A,LRP1,SRSF6,SNRPB,KLC1…
1		1	2939	416	145	0.349	0.049	GO:0006810	BP	2	transport	4	LAMP2,FYN,HGF,FHL1,CD44,PPP1R12A,ATP2B4,WNK1,MYLK,MAP4K4,ACTN1,SREBF1,SCARB1,SLC25A3,FGFR1,APLP2,ADD1,SNX5,RPLP0,ERP29,GNPTG,SNAP23,RANBP1,TSPO,PPM1A,SRSF5,PSMC1,PCK2,SLC17A9,HM13,SLC25A14,DHODH,COG4,CRISPLD2,RPS16,AKT2,GLTSCR2,PPP3CB,ARHGAP21,KAT2A,MAGOHB,SRSF3,RPS12,NIT2,FN1,CCT4,HDLBP,SRSF7,WIPF1,PARK7,SRSF11,CD58,KIF17,ATP6V0B,HMGN3,ITGB1BP1,COPS5,DDX39A,LRP1,SRSF6,SNRPB,KLC1,KTN1,MASP1,PEX1,…
1		1	20	416	1	0.002	0.05	GO:0072348	BP	2	sulfur compound transport	5	SLC5A6
1		1	101	416	5	0.012	0.05	GO:0006818	BP	2	hydrogen transport	5	SLC25A14,PARK7,ATP6V0B,ATP5C1,UQCRH
1		1	1531	416	87	0.209	0.057	GO:0071705	BP	2	nitrogen compound transport	5	LAMP2,FYN,MAP4K4,SREBF1,SNX5,RPLP0,ERP29,GNPTG,SNAP23,RANBP1,TSPO,PPM1A,SRSF5,PCK2,SLC17A9,HM13,COG4,RPS16,AKT2,GLTSCR2,PPP3CB,KAT2A,MAGOHB,SRSF3,RPS12,FN1,SRSF7,PARK7,SRSF11,CD58,KIF17,ATP6V0B,HMGN3,ITGB1BP1,DDX39A,LRP1,SRSF6,KTN1,PEX1,RPAIN,PPFIA1,POSTN,SRRM1,SNX14,OS9,KIF13A,FLOT1,PNPT1,SLC5A6,RPS24,SEC31A,RPS2,CLTC,SELENBP1,SRP9,GUK1,PAM,PARD3,CACNA1C,PFKM,DAB2,RBPMS,U2AF1,CHTOP,VPS28,SRSF2,N…
1		1	1738	416	93	0.224	0.054	GO:0071702	BP	2	organic substance transport	5	LAMP2,FYN,MAP4K4,SREBF1,SCARB1,SNX5,RPLP0,ERP29,GNPTG,SNAP23,RANBP1,TSPO,PPM1A,SRSF5,PCK2,SLC17A9,HM13,COG4,RPS16,AKT2,GLTSCR2,PPP3CB,KAT2A,MAGOHB,SRSF3,RPS12,FN1,HDLBP,SRSF7,PARK7,SRSF11,CD58,KIF17,ATP6V0B,HMGN3,ITGB1BP1,DDX39A,LRP1,SRSF6,KTN1,PEX1,RPAIN,PPFIA1,POSTN,SRRM1,SNX14,OS9,KIF13A,FLOT1,PNPT1,SLC5A6,RPS24,SEC31A,RPS2,CLTC,SELENBP1,SRP9,GUK1,SFXN5,PAM,PARD3,CACNA1C,PFKM,DAB2,RBPMS,LDLRAP…
1		1	151	416	5	0.012	0.033	GO:0015849	BP	2	organic acid transport	6	AKT2,PPFIA1,SLC5A6,SFXN5,PSAP
1		1	88	416	6	0.014	0.068	GO:0015850	BP	2	organic hydroxy compound transport	6	SCARB1,TSPO,PARK7,LRP1,LDLRAP1,ANXA2
1		1	54	416	1	0.002	0.019	GO:0015748	BP	2	organophosphate ester transport	6	SCARB1
1		1	10	416	1	0.002	0.1	GO:0045117	BP	2	azole transport	6	SNAP23
1		1	11	416	1	0.002	0.091	GO:0072337	BP	2	modified amino acid transport	6	SLC5A6
1		1	83	416	2	0.005	0.024	GO:0008643	BP	2	carbohydrate transport	6	AKT2,PEA15
1		1	63	416	2	0.005	0.032	GO:0015749	BP	2	monosaccharide transport	7	AKT2,PEA15
1		1	62	416	2	0.005	0.032	GO:0008645	BP	2	hexose transport	8	AKT2,PEA15
1		1	59	416	2	0.005	0.034	GO:0015758	BP	2	glucose transport	9	AKT2,PEA15
1		1	43	416	2	0.005	0.047	GO:0046323	BP	2	glucose import	10	AKT2,PEA15
1		1	45	416	3	0.007	0.067	GO:1901264	BP	2	carbohydrate derivative transport	6	SCARB1,GUK1,PSAP
1		1	190	416	17	0.041	0.089	GO:0015931	BP	2	nucleobase-containing compound transport	6	RANBP1,SRSF5,GLTSCR2,MAGOHB,SRSF3,SRSF7,SRSF11,DDX39A,SRSF6,SRRM1,FLOT1,PNPT1,U2AF1,CHTOP,SRSF2,NXF1,DDX39B
1		1	161	416	17	0.041	0.106	GO:0050657	BP	2	nucleic acid transport	7	RANBP1,SRSF5,GLTSCR2,MAGOHB,SRSF3,SRSF7,SRSF11,DDX39A,SRSF6,SRRM1,FLOT1,PNPT1,U2AF1,CHTOP,SRSF2,NXF1,DDX39B
1		1	18	416	1	0.002	0.056	GO:0015844	BP	2	monoamine transport	6	PARK7
1		1	16	416	1	0.002	0.062	GO:0051937	BP	2	catecholamine transport	7	PARK7
1		1	4	416	1	0.002	0.25	GO:0090493	BP	2	catecholamine uptake	8	PARK7
1		1	1384	416	82	0.197	0.059	GO:0015833	BP	2	peptide transport	6	LAMP2,FYN,MAP4K4,SREBF1,SNX5,RPLP0,ERP29,GNPTG,SNAP23,RANBP1,TSPO,PPM1A,SRSF5,PCK2,SLC17A9,HM13,COG4,RPS16,AKT2,GLTSCR2,PPP3CB,KAT2A,MAGOHB,SRSF3,RPS12,FN1,SRSF7,PARK7,SRSF11,CD58,KIF17,ATP6V0B,HMGN3,ITGB1BP1,DDX39A,LRP1,SRSF6,KTN1,PEX1,RPAIN,POSTN,SRRM1,SNX14,OS9,KIF13A,RPS24,SEC31A,RPS2,CLTC,SELENBP1,SRP9,GUK1,PAM,PARD3,CACNA1C,PFKM,DAB2,RBPMS,U2AF1,CHTOP,VPS28,SRSF2,NXF1,IL17RC,ZDHHC3,MFF,RPS9…
1		1	428	416	22	0.053	0.051	GO:0098657	BP	2	import into cell	5	FYN,ATP2B4,SCARB1,SNX5,WIPF1,PARK7,LRP1,MASP1,ENPP2,FLOT1,CLTC,CSNK1D,SH3KBP1,CSNK1G3,DAB2,LDLRAP1,NCK1,VPS28,SSC5D,ANXA2,GAS6,CDC42SE1
1		1	707	416	31	0.075	0.044	GO:0055085	BP	2	transmembrane transport	5	FYN,FHL1,ATP2B4,SCARB1,SLC25A3,ADD1,PSMC1,SLC17A9,SLC25A14,AKT2,PARK7,ATP6V0B,PEX1,PSMA1,UBQLN1,OS9,SLC5A6,SLC12A6,MINK1,SRP9,SFXN5,ADD3,CACNA1C,THY1,SLMAP,ATP5C1,UQCRH,GAS6,FLNA,PSMB8,SLC12A8
1		1	26	416	2	0.005	0.077	GO:0098739	BP	2	import across plasma membrane	6	FYN,ATP2B4
1		1	52	416	3	0.007	0.058	GO:0090662	BP	2	ATP hydrolysis coupled transmembrane transport	6	ATP2B4,ATP6V0B,ATP5C1
1		1	61	416	2	0.005	0.033	GO:1903825	BP	2	organic acid transmembrane transport	6	AKT2,SLC5A6
1		1	17	416	2	0.005	0.118	GO:0051180	BP	2	vitamin transport	5	SCARB1,SLC5A6
1		1	8	416	2	0.005	0.25	GO:0035461	BP	2	vitamin transmembrane transport	6	SCARB1,SLC5A6
1		1	86	416	3	0.007	0.035	GO:0006836	BP	2	neurotransmitter transport	5	SNAP23,PARK7,PPFIA1
1		1	32	416	2	0.005	0.062	GO:1901998	BP	2	toxin transport	5	CCT4,COPB2
1		1	836	416	42	0.101	0.05	GO:0046903	BP	2	secretion	5	LAMP2,HGF,CD44,WNK1,MAP4K4,ACTN1,SREBF1,FGFR1,APLP2,ERP29,SNAP23,PCK2,SLC17A9,DHODH,CRISPLD2,PPP3CB,NIT2,FN1,CD58,HMGN3,COPS5,PPFIA1,POSTN,TBX3,MICAL1,PAM,CACNA1C,PFKM,NFASC,IL17RC,FTH1,SSC5D,EXOC3,EXOC7,ANXA2,GAS6,CD55,FLNA,SPTAN1,PSAP,PNP,APRT
1		1	51	416	1	0.002	0.02	GO:0046717	BP	2	acid secretion	6	PPFIA1
1		1	271	416	16	0.038	0.059	GO:0002790	BP	2	peptide secretion	6	MAP4K4,SREBF1,ERP29,PCK2,PPP3CB,FN1,CD58,HMGN3,POSTN,PAM,CACNA1C,PFKM,IL17RC,SSC5D,GAS6,PNP
1		1	1206	416	54	0.13	0.045	GO:0016192	BP	2	vesicle-mediated transport	5	LAMP2,FYN,HGF,CD44,ACTN1,SCARB1,APLP2,SNX5,SNAP23,SLC17A9,COG4,CRISPLD2,AKT2,PPP3CB,NIT2,FN1,WIPF1,CD58,KIF17,COPS5,LRP1,KLC1,MASP1,RTN3,MICAL1,ENPP2,KIF13A,FLOT1,SEC31A,CLTC,CSNK1D,SH3KBP1,CSNK1G3,DAB2,LDLRAP1,NCK1,VPS28,NFASC,FTH1,SEC24C,SSC5D,EXOC3,EXOC7,ANXA2,GAS6,COPB2,CD55,FLNA,CDC42SE1,SPTAN1,PSAP,PNP,APRT,SPIRE2
1		1	33	416	1	0.002	0.03	GO:0098927	BP	2	vesicle-mediated transport between endosomal compartments	6	DAB2
1		1	57	416	1	0.002	0.018	GO:0098876	BP	2	vesicle-mediated transport to the plasma membrane	6	KIF13A
1		1	82	416	1	0.002	0.012	GO:0099003	BP	2	vesicle-mediated transport in synapse	6	SNAP23
1		1	12	416	2	0.005	0.167	GO:0045056	BP	2	transcytosis	6	LRP1,CLTC
1		1	19	416	1	0.002	0.053	GO:0071985	BP	2	multivesicular body sorting pathway	6	VPS28
1		1	281	416	11	0.026	0.039	GO:0048193	BP	2	Golgi vesicle transport	6	SNAP23,COG4,KLC1,KIF13A,SEC31A,CSNK1D,SEC24C,GAS6,COPB2,CD55,SPTAN1
1		1	70	416	3	0.007	0.043	GO:0006890	BP	2	retrograde vesicle-mediated transport, Golgi to ER	7	COG4,KLC1,COPB2
1		1	32	416	2	0.005	0.062	GO:0006891	BP	2	intra-Golgi vesicle-mediated transport	7	COG4,COPB2
1		1	13	416	1	0.002	0.077	GO:0000301	BP	2	retrograde transport, vesicle recycling within Golgi	8	COG4
1		1	79	416	2	0.005	0.025	GO:0006892	BP	2	post-Golgi vesicle-mediated transport	7	SNAP23,KIF13A
1		1	41	416	1	0.002	0.024	GO:0006893	BP	2	Golgi to plasma membrane transport	8	KIF13A
1		1	401	416	20	0.048	0.05	GO:0006897	BP	2	endocytosis	6	FYN,SCARB1,SNX5,WIPF1,LRP1,MASP1,ENPP2,FLOT1,CLTC,CSNK1D,SH3KBP1,CSNK1G3,DAB2,LDLRAP1,NCK1,VPS28,SSC5D,ANXA2,GAS6,CDC42SE1
1		1	11	416	1	0.002	0.091	GO:0006907	BP	2	pinocytosis	7	SNX5
1		1	169	416	10	0.024	0.059	GO:0006898	BP	2	receptor-mediated endocytosis	7	SCARB1,LRP1,MASP1,ENPP2,FLOT1,CLTC,DAB2,LDLRAP1,SSC5D,ANXA2
1		1	49	416	2	0.005	0.041	GO:0072583	BP	2	clathrin-dependent endocytosis	8	CLTC,DAB2
1		1	129	416	7	0.017	0.054	GO:0006909	BP	2	phagocytosis	7	FYN,SCARB1,WIPF1,LRP1,NCK1,GAS6,CDC42SE1
1		1	20	416	3	0.007	0.15	GO:0043277	BP	2	apoptotic cell clearance	8	SCARB1,LRP1,GAS6
1		1	20	416	1	0.002	0.05	GO:0051181	BP	2	cofactor transport	5	SLC5A6
1		1	3	416	1	0.002	0.333	GO:0051182	BP	2	coenzyme transport	6	SLC5A6
1		1	738	416	34	0.082	0.046	GO:0006811	BP	2	ion transport	5	FYN,FHL1,ATP2B4,WNK1,MYLK,SCARB1,SLC25A3,FGFR1,SNAP23,TSPO,SLC17A9,SLC25A14,AKT2,PARK7,ATP6V0B,ATF4,PPFIA1,TPT1,UBQLN1,SLC5A6,SLC12A6,CLTC,MINK1,SFXN5,CACNA1C,THY1,SLMAP,ATP5C1,FTH1,UQCRH,GAS6,FLNA,PSAP,SLC12A8
1		1	507	416	26	0.062	0.051	GO:0006812	BP	2	cation transport	6	FYN,FHL1,ATP2B4,WNK1,MYLK,SNAP23,TSPO,SLC25A14,PARK7,ATP6V0B,ATF4,TPT1,UBQLN1,SLC5A6,SLC12A6,CLTC,MINK1,CACNA1C,THY1,SLMAP,ATP5C1,FTH1,UQCRH,GAS6,FLNA,SLC12A8
1		1	202	416	9	0.022	0.045	GO:0072511	BP	2	divalent inorganic cation transport	7	FYN,ATP2B4,MYLK,TSPO,TPT1,UBQLN1,CACNA1C,THY1,GAS6
1		1	30	416	2	0.005	0.067	GO:0072512	BP	2	trivalent inorganic cation transport	7	ATP6V0B,CLTC
1		1	373	416	20	0.048	0.054	GO:0030001	BP	2	metal ion transport	7	FYN,FHL1,ATP2B4,WNK1,MYLK,TSPO,ATP6V0B,ATF4,TPT1,UBQLN1,SLC5A6,SLC12A6,CLTC,CACNA1C,THY1,SLMAP,FTH1,GAS6,FLNA,SLC12A8
1		1	70	416	3	0.007	0.043	GO:0000041	BP	2	transition metal ion transport	8	ATP6V0B,CLTC,FTH1
1		1	41	416	3	0.007	0.073	GO:0006826	BP	2	iron ion transport	9	ATP6V0B,CLTC,FTH1
1		1	30	416	2	0.005	0.067	GO:0015682	BP	2	ferric iron transport	10	ATP6V0B,CLTC
1		1	200	416	9	0.022	0.045	GO:0070838	BP	2	divalent metal ion transport	8	FYN,ATP2B4,MYLK,TSPO,TPT1,UBQLN1,CACNA1C,THY1,GAS6
1		1	168	416	9	0.022	0.054	GO:0006816	BP	2	calcium ion transport	9	FYN,ATP2B4,MYLK,TSPO,TPT1,UBQLN1,CACNA1C,THY1,GAS6
1		1	6	416	1	0.002	0.167	GO:1901660	BP	2	calcium ion export	10	ATP2B4
1		1	12	416	1	0.002	0.083	GO:0070296	BP	2	sarcoplasmic reticulum calcium ion transport	10	CACNA1C
1		1	27	416	2	0.005	0.074	GO:0070509	BP	2	calcium ion import	10	FYN,ATP2B4
1		1	71	416	4	0.01	0.056	GO:0060401	BP	2	cytosolic calcium ion transport	10	FYN,ATP2B4,CACNA1C,THY1
1		1	238	416	14	0.034	0.059	GO:0015672	BP	2	monovalent inorganic cation transport	7	FHL1,ATP2B4,WNK1,SLC25A14,PARK7,ATP6V0B,ATF4,SLC5A6,SLC12A6,SLMAP,ATP5C1,UQCRH,FLNA,SLC12A8
1		1	69	416	5	0.012	0.072	GO:0006813	BP	2	potassium ion transport	8	FHL1,ATF4,SLC12A6,FLNA,SLC12A8
1		1	99	416	5	0.012	0.051	GO:0015992	BP	2	proton transport	8	SLC25A14,PARK7,ATP6V0B,ATP5C1,UQCRH
1		1	102	416	4	0.01	0.039	GO:0006814	BP	2	sodium ion transport	8	ATP2B4,WNK1,SLC5A6,SLMAP
1		1	33	416	2	0.005	0.061	GO:0015696	BP	2	ammonium transport	7	SNAP23,PARK7
1		1	6	416	1	0.002	0.167	GO:0051608	BP	2	histamine transport	8	SNAP23
1		1	5	416	1	0.002	0.2	GO:0001821	BP	2	histamine secretion	9	SNAP23
1		1	11	416	1	0.002	0.091	GO:0015872	BP	2	dopamine transport	8	PARK7
1		1	4	416	1	0.002	0.25	GO:0090494	BP	2	dopamine uptake	9	PARK7
1		1	285	416	12	0.029	0.042	GO:0006820	BP	2	anion transport	6	SCARB1,SLC25A3,FGFR1,TSPO,SLC17A9,AKT2,PPFIA1,SLC5A6,SLC12A6,SFXN5,PSAP,SLC12A8
1		1	66	416	5	0.012	0.076	GO:0015698	BP	2	inorganic anion transport	7	SLC25A3,FGFR1,TSPO,SLC12A6,SLC12A8
1		1	40	416	3	0.007	0.075	GO:0006821	BP	2	chloride transport	8	TSPO,SLC12A6,SLC12A8
1		1	10	416	2	0.005	0.2	GO:0006817	BP	2	phosphate ion transport	8	SLC25A3,FGFR1
1		1	228	416	6	0.014	0.026	GO:0015711	BP	2	organic anion transport	7	SCARB1,AKT2,PPFIA1,SLC5A6,SFXN5,PSAP
1		1	150	416	5	0.012	0.033	GO:0046942	BP	2	carboxylic acid transport	8	AKT2,PPFIA1,SLC5A6,SFXN5,PSAP
1		1	47	416	1	0.002	0.021	GO:0006835	BP	2	dicarboxylic acid transport	9	PPFIA1
1		1	3	416	1	0.002	0.333	GO:0006842	BP	2	tricarboxylic acid transport	9	SFXN5
1		1	3	416	1	0.002	0.333	GO:0015746	BP	2	citrate transport	10	SFXN5
1		1	70	416	2	0.005	0.029	GO:0015718	BP	2	monocarboxylic acid transport	9	AKT2,SLC5A6
1		1	1	416	1	0.002	1	GO:0015878	BP	2	biotin transport	10	SLC5A6
1		1	71	416	1	0.002	0.014	GO:0006865	BP	2	amino acid transport	9	PPFIA1
1		1	505	416	19	0.046	0.038	GO:0034220	BP	2	ion transmembrane transport	6	FYN,FHL1,ATP2B4,SLC25A3,AKT2,ATP6V0B,UBQLN1,SLC5A6,SLC12A6,MINK1,SFXN5,CACNA1C,THY1,SLMAP,ATP5C1,UQCRH,GAS6,FLNA,SLC12A8
1		1	363	416	15	0.036	0.041	GO:0098660	BP	2	inorganic ion transmembrane transport	7	FYN,FHL1,ATP2B4,SLC25A3,ATP6V0B,UBQLN1,SLC12A6,CACNA1C,THY1,SLMAP,ATP5C1,UQCRH,GAS6,FLNA,SLC12A8
1		1	19	416	2	0.005	0.105	GO:0099587	BP	2	inorganic ion import across plasma membrane	8	FYN,ATP2B4
1		1	48	416	3	0.007	0.062	GO:0099131	BP	2	ATP hydrolysis coupled ion transmembrane transport	8	ATP2B4,ATP6V0B,ATP5C1
1		1	369	416	15	0.036	0.041	GO:0098655	BP	2	cation transmembrane transport	7	FYN,FHL1,ATP2B4,ATP6V0B,UBQLN1,SLC12A6,MINK1,CACNA1C,THY1,SLMAP,ATP5C1,UQCRH,GAS6,FLNA,SLC12A8
1		1	323	416	14	0.034	0.043	GO:0098662	BP	2	inorganic cation transmembrane transport	8	FYN,FHL1,ATP2B4,ATP6V0B,UBQLN1,SLC12A6,CACNA1C,THY1,SLMAP,ATP5C1,UQCRH,GAS6,FLNA,SLC12A8
1		1	19	416	2	0.005	0.105	GO:0098659	BP	2	inorganic cation import across plasma membrane	9	FYN,ATP2B4
1		1	40	416	3	0.007	0.075	GO:0099132	BP	2	ATP hydrolysis coupled cation transmembrane transport	9	ATP2B4,ATP6V0B,ATP5C1
1		1	68	416	2	0.005	0.029	GO:0035725	BP	2	sodium ion transmembrane transport	9	ATP2B4,SLMAP
1		1	70	416	3	0.007	0.043	GO:1902600	BP	2	hydrogen ion transmembrane transport	9	ATP6V0B,ATP5C1,UQCRH
1		1	22	416	1	0.002	0.045	GO:0015985	BP	2	energy coupled proton transport, down electrochemical gradient	10	ATP5C1
1		1	20	416	1	0.002	0.05	GO:0015988	BP	2	energy coupled proton transmembrane transport, against electrochemical gradient	10	ATP6V0B
1		1	20	416	1	0.002	0.05	GO:0015991	BP	2	ATP hydrolysis coupled proton transport	11	ATP6V0B
1		1	133	416	6	0.014	0.045	GO:0070588	BP	2	calcium ion transmembrane transport	9	FYN,ATP2B4,UBQLN1,CACNA1C,THY1,GAS6
1		1	7	416	1	0.002	0.143	GO:0061577	BP	2	calcium ion transmembrane transport via high voltage-gated calcium channel	10	CACNA1C
1		1	130	416	5	0.012	0.038	GO:0098656	BP	2	anion transmembrane transport	7	SLC25A3,AKT2,SLC5A6,SLC12A6,SLC12A8
1		1	52	416	3	0.007	0.058	GO:0098661	BP	2	inorganic anion transmembrane transport	8	SLC25A3,SLC12A6,SLC12A8
1		1	7	416	1	0.002	0.143	GO:0035435	BP	2	phosphate ion transmembrane transport	9	SLC25A3
1		1	36	416	2	0.005	0.056	GO:1902476	BP	2	chloride transmembrane transport	9	SLC12A6,SLC12A8
1		1	60	416	2	0.005	0.033	GO:1905039	BP	2	carboxylic acid transmembrane transport	8	AKT2,SLC5A6
1		1	1	416	1	0.002	1	GO:0015887	BP	2	pantothenate transmembrane transport	9	SLC5A6
1		1	739	416	35	0.084	0.047	GO:0051674	BP	2	localization of cell	3	FYN,HGF,CD44,ATP2B4,MYLK,SCARB1,FGFR1,FAT1,TSPO,AKT2,BRAT1,GTPBP4,SOD2,FN1,CD58,ITGB1BP1,GLIPR2,LRP1,POSTN,NUMB,ENPP2,TPM1,MINK1,SH3KBP1,DAB2,THY1,NCK1,SHC1,IL17RC,PTPRM,GAS6,CCDC125,LAMA2,FLNA,CDC42BPB
1		1	1956	416	107	0.257	0.055	GO:0033036	BP	2	macromolecule localization	3	LAMP2,FYN,MAP4K4,SREBF1,SCARB1,AURKA,SNX5,RPLP0,ERP29,GNPTG,SNAP23,RANBP1,TSPO,PPM1A,SRSF5,PCK2,SLC17A9,HM13,CENPT,COG4,RPS16,AKT2,GLTSCR2,PPP3CB,CDK5RAP3,KAT2A,MAGOHB,SRSF3,RPS12,H2AFY,FN1,CCT4,HDLBP,SRSF7,TIA1,PARK7,SRSF11,PLEKHM2,CD58,KIF17,ATP6V0B,HMGN3,ITGB1BP1,DDX39A,LRP1,SRSF6,KTN1,PEX1,RPAIN,FLOT2,POSTN,SRRM1,NUMB,SNX14,OS9,KIF13A,FLOT1,PNPT1,RPS24,SEC31A,RPS2,CLTC,CSNK1D,SELENBP1,SRP9,GU…
1		1	188	416	8	0.019	0.043	GO:0010876	BP	2	lipid localization	4	SCARB1,TSPO,AKT2,HDLBP,LRP1,LDLRAP1,ANXA2,PSAP
1		1	174	416	8	0.019	0.046	GO:0006869	BP	2	lipid transport	5	SCARB1,TSPO,AKT2,HDLBP,LRP1,LDLRAP1,ANXA2,PSAP
1		1	1	416	1	0.002	1	GO:0015920	BP	2	lipopolysaccharide transport	6	SCARB1
1		1	5	416	1	0.002	0.2	GO:0046836	BP	2	glycolipid transport	6	PSAP
1		1	51	416	5	0.012	0.098	GO:0015918	BP	2	sterol transport	6	SCARB1,TSPO,LRP1,LDLRAP1,ANXA2
1		1	5	416	1	0.002	0.2	GO:0035376	BP	2	sterol import	7	SCARB1
1		1	44	416	5	0.012	0.114	GO:0030301	BP	2	cholesterol transport	7	SCARB1,TSPO,LRP1,LDLRAP1,ANXA2
1		1	20	416	2	0.005	0.1	GO:0033344	BP	2	cholesterol efflux	8	SCARB1,LRP1
1		1	7	416	1	0.002	0.143	GO:0043691	BP	2	reverse cholesterol transport	8	SCARB1
1		1	5	416	1	0.002	0.2	GO:0070508	BP	2	cholesterol import	8	SCARB1
1		1	4	416	1	0.002	0.25	GO:0035627	BP	2	ceramide transport	6	PSAP
1		1	1	416	1	0.002	1	GO:1905572	BP	2	ganglioside GM1 transport to membrane	7	PSAP
1		1	38	416	1	0.002	0.026	GO:0015914	BP	2	phospholipid transport	6	SCARB1
1		1	44	416	1	0.002	0.023	GO:0015908	BP	2	fatty acid transport	6	AKT2
1		1	12	416	1	0.002	0.083	GO:1902001	BP	2	fatty acid transmembrane transport	7	AKT2
1		1	30	416	1	0.002	0.033	GO:0015909	BP	2	long-chain fatty acid transport	7	AKT2
1		1	4	416	1	0.002	0.25	GO:0015911	BP	2	plasma membrane long-chain fatty acid transport	8	AKT2
1		1	194	416	18	0.043	0.093	GO:0006403	BP	2	RNA localization	4	RANBP1,SRSF5,GLTSCR2,MAGOHB,SRSF3,CCT4,SRSF7,SRSF11,DDX39A,SRSF6,SRRM1,FLOT1,PNPT1,U2AF1,CHTOP,SRSF2,NXF1,DDX39B
1		1	18	416	1	0.002	0.056	GO:0090672	BP	2	telomerase RNA localization	5	CCT4
1		1	18	416	1	0.002	0.056	GO:0090685	BP	2	RNA localization to nucleus	5	CCT4
1		1	18	416	1	0.002	0.056	GO:0090670	BP	2	RNA localization to Cajal body	6	CCT4
1		1	4	416	1	0.002	0.25	GO:0090666	BP	2	scaRNA localization to Cajal body	7	CCT4
1		1	18	416	1	0.002	0.056	GO:0090671	BP	2	telomerase RNA localization to Cajal body	7	CCT4
1		1	164	416	17	0.041	0.104	GO:0051236	BP	2	establishment of RNA localization	5	RANBP1,SRSF5,GLTSCR2,MAGOHB,SRSF3,SRSF7,SRSF11,DDX39A,SRSF6,SRRM1,FLOT1,PNPT1,U2AF1,CHTOP,SRSF2,NXF1,DDX39B
1		1	161	416	17	0.041	0.106	GO:0050658	BP	2	RNA transport	6	RANBP1,SRSF5,GLTSCR2,MAGOHB,SRSF3,SRSF7,SRSF11,DDX39A,SRSF6,SRRM1,FLOT1,PNPT1,U2AF1,CHTOP,SRSF2,NXF1,DDX39B
1		1	5	416	1	0.002	0.2	GO:0051029	BP	2	rRNA transport	7	PNPT1
1		1	127	416	13	0.031	0.102	GO:0051028	BP	2	mRNA transport	7	SRSF5,MAGOHB,SRSF3,SRSF7,SRSF11,DDX39A,SRSF6,SRRM1,U2AF1,CHTOP,SRSF2,NXF1,DDX39B
1		1	3	416	1	0.002	0.333	GO:0033227	BP	2	dsRNA transport	7	FLOT1
1		1	1774	416	101	0.243	0.057	GO:0008104	BP	2	protein localization	4	LAMP2,FYN,MAP4K4,SREBF1,AURKA,SNX5,RPLP0,ERP29,GNPTG,SNAP23,RANBP1,TSPO,PPM1A,SRSF5,PCK2,SLC17A9,HM13,CENPT,COG4,RPS16,AKT2,GLTSCR2,PPP3CB,CDK5RAP3,KAT2A,MAGOHB,SRSF3,RPS12,H2AFY,FN1,CCT4,SRSF7,TIA1,PARK7,SRSF11,PLEKHM2,CD58,KIF17,ATP6V0B,HMGN3,ITGB1BP1,DDX39A,LRP1,SRSF6,KTN1,PEX1,RPAIN,FLOT2,POSTN,SRRM1,NUMB,SNX14,OS9,KIF13A,FLOT1,RPS24,SEC31A,RPS2,CLTC,CSNK1D,SELENBP1,SRP9,GUK1,PAM,PARD3,CACNA1…
1		1	6	416	1	0.002	0.167	GO:0044872	BP	2	lipoprotein localization	5	LRP1
1		1	4	416	1	0.002	0.25	GO:0099612	BP	2	protein localization to axon	5	NFASC
1		1	88	416	4	0.01	0.045	GO:0031503	BP	2	protein complex localization	5	PPM1A,KIF17,KLHL21,EXOC3
1		1	1448	416	84	0.202	0.058	GO:0045184	BP	2	establishment of protein localization	5	LAMP2,FYN,MAP4K4,SREBF1,SNX5,RPLP0,ERP29,GNPTG,SNAP23,RANBP1,TSPO,PPM1A,SRSF5,PCK2,SLC17A9,HM13,COG4,RPS16,AKT2,GLTSCR2,PPP3CB,KAT2A,MAGOHB,SRSF3,RPS12,H2AFY,FN1,CCT4,SRSF7,PARK7,SRSF11,CD58,KIF17,ATP6V0B,HMGN3,ITGB1BP1,DDX39A,LRP1,SRSF6,KTN1,PEX1,RPAIN,POSTN,SRRM1,SNX14,OS9,KIF13A,RPS24,SEC31A,RPS2,CLTC,SELENBP1,SRP9,GUK1,PAM,PARD3,CACNA1C,PFKM,DAB2,RBPMS,U2AF1,CHTOP,VPS28,SRSF2,NXF1,IL17RC,ZDHH…
1		1	1374	416	82	0.197	0.06	GO:0015031	BP	2	protein transport	6	LAMP2,FYN,MAP4K4,SREBF1,SNX5,RPLP0,ERP29,GNPTG,SNAP23,RANBP1,TSPO,PPM1A,SRSF5,PCK2,SLC17A9,HM13,COG4,RPS16,AKT2,GLTSCR2,PPP3CB,KAT2A,MAGOHB,SRSF3,RPS12,FN1,SRSF7,PARK7,SRSF11,CD58,KIF17,ATP6V0B,HMGN3,ITGB1BP1,DDX39A,LRP1,SRSF6,KTN1,PEX1,RPAIN,POSTN,SRRM1,SNX14,OS9,KIF13A,RPS24,SEC31A,RPS2,CLTC,SELENBP1,SRP9,GUK1,PAM,PARD3,CACNA1C,PFKM,DAB2,RBPMS,U2AF1,CHTOP,VPS28,SRSF2,NXF1,IL17RC,ZDHHC3,MFF,RPS9…
1		1	214	416	9	0.022	0.042	GO:0017038	BP	2	protein import	7	LAMP2,RANBP1,PPM1A,PEX1,RPAIN,DAB2,RBPMS,GAS6,FLNA
1		1	46	416	3	0.007	0.065	GO:0071806	BP	2	protein transmembrane transport	7	AKT2,PEX1,SRP9
1		1	6	416	1	0.002	0.167	GO:0042953	BP	2	lipoprotein transport	7	LRP1
1		1	2	416	1	0.002	0.5	GO:0034436	BP	2	glycoprotein transport	7	GUK1
1		1	28	416	2	0.005	0.071	GO:0033572	BP	2	transferrin transport	7	ATP6V0B,CLTC
1		1	1934	416	105	0.252	0.054	GO:0051641	BP	2	cellular localization	3	LAMP2,FYN,MAP4,PPP1R12A,ATP2B4,MAP4K4,SREBF1,SLC25A3,FGFR1,AURKA,SNX5,RPLP0,ERP29,GNPTG,SNAP23,RANBP1,TSPO,PPM1A,SRSF5,SLC17A9,HM13,SLC25A14,CENPT,COG4,CEP152,RPS16,AKT2,GLTSCR2,BRAT1,PPP3CB,ARHGAP21,CDK5RAP3,KAT2A,MAGOHB,SRSF3,RPS12,H2AFY,CCT4,STK25,SRSF7,TIA1,PARK7,SRSF11,PLEKHM2,KIF17,HMGN3,ITGB1BP1,DDX39A,LRP1,SRSF6,SNRPB,PEX1,RPAIN,PPFIA1,FLOT2,SRRM1,NUMB,OS9,KIF13A,FLOT1,PNPT1,RPS24,SEC31A,…
1		1	1273	416	77	0.185	0.06	GO:0070727	BP	2	cellular macromolecule localization	4	LAMP2,FYN,SREBF1,AURKA,SNX5,RPLP0,ERP29,GNPTG,RANBP1,TSPO,PPM1A,SRSF5,SLC17A9,HM13,CENPT,RPS16,AKT2,GLTSCR2,CDK5RAP3,KAT2A,MAGOHB,SRSF3,RPS12,H2AFY,CCT4,SRSF7,TIA1,PARK7,SRSF11,KIF17,ITGB1BP1,DDX39A,LRP1,SRSF6,PEX1,RPAIN,FLOT2,SRRM1,NUMB,OS9,KIF13A,FLOT1,RPS24,RPS2,CLTC,CSNK1D,SRP9,PARD3,TWF1,DAB2,THY1,RBPMS,U2AF1,CHTOP,VPS28,SRSF2,NXF1,KLHL21,NFASC,SLMAP,ZDHHC3,MFF,RPS9,BANP,MTX1,SEC24C,EXOC3,GA…
1		1	699	416	42	0.101	0.06	GO:0033365	BP	2	protein localization to organelle	6	LAMP2,FYN,SREBF1,AURKA,RPLP0,GNPTG,RANBP1,TSPO,PPM1A,SLC17A9,CENPT,RPS16,GLTSCR2,CDK5RAP3,KAT2A,RPS12,H2AFY,CCT4,TIA1,PARK7,PEX1,RPAIN,OS9,RPS24,RPS2,CSNK1D,SRP9,DAB2,RBPMS,U2AF1,VPS28,KLHL21,MFF,RPS9,BANP,MTX1,GAS6,MCRS1,FLNA,UBL5,RPL10A,WDR46
1		1	35	416	3	0.007	0.086	GO:0072665	BP	2	protein localization to vacuole	7	LAMP2,GNPTG,VPS28
1		1	24	416	2	0.005	0.083	GO:0061462	BP	2	protein localization to lysosome	8	LAMP2,GNPTG
1		1	7	416	1	0.002	0.143	GO:1903608	BP	2	protein localization to cytoplasmic stress granule	7	TIA1
1		1	20	416	1	0.002	0.05	GO:0034067	BP	2	protein localization to Golgi apparatus	7	CSNK1D
1		1	59	416	3	0.007	0.051	GO:0034502	BP	2	protein localization to chromosome	7	CENPT,H2AFY,CCT4
1		1	15	416	1	0.002	0.067	GO:0071459	BP	2	protein localization to chromosome, centromeric region	8	CENPT
1		1	13	416	1	0.002	0.077	GO:0034501	BP	2	protein localization to kinetochore	9	CENPT
1		1	25	416	2	0.005	0.08	GO:0070198	BP	2	protein localization to chromosome, telomeric region	8	H2AFY,CCT4
1		1	16	416	1	0.002	0.062	GO:0071168	BP	2	protein localization to chromatin	8	H2AFY
1		1	248	416	14	0.034	0.056	GO:0034504	BP	2	protein localization to nucleus	7	FYN,RANBP1,PPM1A,GLTSCR2,CDK5RAP3,CCT4,PARK7,RPAIN,DAB2,RBPMS,BANP,GAS6,MCRS1,FLNA
1		1	9	416	2	0.005	0.222	GO:1902570	BP	2	protein localization to nucleolus	8	GLTSCR2,MCRS1
1		1	10	416	2	0.005	0.2	GO:1990173	BP	2	protein localization to nucleoplasm	8	GLTSCR2,CCT4
1		1	9	416	1	0.002	0.111	GO:1903405	BP	2	protein localization to nuclear body	9	CCT4
1		1	9	416	1	0.002	0.111	GO:1904867	BP	2	protein localization to Cajal body	10	CCT4
1		1	141	416	9	0.022	0.064	GO:0070585	BP	2	protein localization to mitochondrion	7	SREBF1,TSPO,SLC17A9,KAT2A,U2AF1,MFF,MTX1,UBL5,WDR46
1		1	32	416	3	0.007	0.094	GO:0044380	BP	2	protein localization to cytoskeleton	7	AURKA,CSNK1D,KLHL21
1		1	30	416	2	0.005	0.067	GO:0072698	BP	2	protein localization to microtubule cytoskeleton	8	AURKA,CSNK1D
1		1	22	416	2	0.005	0.091	GO:1905508	BP	2	protein localization to microtubule organizing center	9	AURKA,CSNK1D
1		1	21	416	2	0.005	0.095	GO:0071539	BP	2	protein localization to centrosome	10	AURKA,CSNK1D
1		1	111	416	9	0.022	0.081	GO:0070972	BP	2	protein localization to endoplasmic reticulum	7	RPLP0,RPS16,RPS12,OS9,RPS24,RPS2,SRP9,RPS9,RPL10A
1		1	29	416	1	0.002	0.034	GO:0061512	BP	2	protein localization to cilium	7	CSNK1D
1		1	486	416	30	0.072	0.062	GO:0072594	BP	2	establishment of protein localization to organelle	7	LAMP2,SREBF1,RPLP0,GNPTG,RANBP1,TSPO,PPM1A,SLC17A9,RPS16,KAT2A,RPS12,H2AFY,CCT4,PEX1,RPAIN,RPS24,RPS2,SRP9,DAB2,RBPMS,U2AF1,VPS28,MFF,RPS9,MTX1,GAS6,FLNA,UBL5,RPL10A,WDR46
1		1	20	416	2	0.005	0.1	GO:0070199	BP	2	establishment of protein localization to chromosome	8	H2AFY,CCT4
1		1	5	416	1	0.002	0.2	GO:0071169	BP	2	establishment of protein localization to chromatin	9	H2AFY
1		1	14	416	1	0.002	0.071	GO:0070200	BP	2	establishment of protein localization to telomere	9	CCT4
1		1	93	416	8	0.019	0.086	GO:0072599	BP	2	establishment of protein localization to endoplasmic reticulum	8	RPLP0,RPS16,RPS12,RPS24,RPS2,SRP9,RPS9,RPL10A
1		1	139	416	9	0.022	0.065	GO:0072655	BP	2	establishment of protein localization to mitochondrion	8	SREBF1,TSPO,SLC17A9,KAT2A,U2AF1,MFF,MTX1,UBL5,WDR46
1		1	28	416	3	0.007	0.107	GO:0072666	BP	2	establishment of protein localization to vacuole	8	LAMP2,GNPTG,VPS28
1		1	4	416	1	0.002	0.25	GO:0070086	BP	2	ubiquitin-dependent endocytosis	8	VPS28
1		1	109	416	10	0.024	0.092	GO:1990778	BP	2	protein localization to cell periphery	6	AKT2,LRP1,FLOT2,NUMB,KIF13A,FLOT1,CLTC,DAB2,SLMAP,FLNA
1		1	319	416	23	0.055	0.072	GO:0072657	BP	2	protein localization to membrane	6	FYN,RPLP0,RPS16,AKT2,RPS12,ITGB1BP1,LRP1,FLOT2,NUMB,KIF13A,FLOT1,RPS24,RPS2,CLTC,SRP9,PARD3,DAB2,THY1,SLMAP,MFF,RPS9,FLNA,RPL10A
1		1	6	416	2	0.005	0.333	GO:1903044	BP	2	protein localization to membrane raft	7	FLOT2,FLOT1
1		1	3	416	1	0.002	0.333	GO:0044860	BP	2	protein localization to plasma membrane raft	8	FLOT2
1		1	128	416	13	0.031	0.102	GO:0072659	BP	2	protein localization to plasma membrane	7	AKT2,LRP1,FLOT2,NUMB,KIF13A,FLOT1,CLTC,DAB2,NFASC,SLMAP,ANXA2,GAS6,FLNA
1		1	219	416	14	0.034	0.064	GO:0090150	BP	2	establishment of protein localization to membrane	7	FYN,RPLP0,RPS16,AKT2,RPS12,ITGB1BP1,KIF13A,RPS24,RPS2,SRP9,PARD3,MFF,RPS9,RPL10A
1		1	27	416	1	0.002	0.037	GO:0043001	BP	2	Golgi to plasma membrane protein transport	8	KIF13A
1		1	32	416	1	0.002	0.031	GO:0034394	BP	2	protein localization to cell surface	6	FLNA
1		1	3	416	1	0.002	0.333	GO:0071205	BP	2	protein localization to juxtaparanode region of axon	6	NFASC
1		1	20	416	2	0.005	0.1	GO:0034629	BP	2	cellular protein complex localization	6	KLHL21,EXOC3
1		1	5	416	1	0.002	0.2	GO:0051601	BP	2	exocyst localization	7	EXOC3
1		1	1	416	1	0.002	1	GO:0035853	BP	2	chromosome passenger complex localization to spindle midzone	7	KLHL21
1		1	3	416	1	0.002	0.333	GO:0002175	BP	2	protein localization to paranode region of axon	6	NFASC
1		1	77	416	6	0.014	0.078	GO:0051668	BP	2	localization within membrane	4	KIF17,ITGB1BP1,SEC31A,THY1,SEC24C,FLNA
1		1	16	416	1	0.002	0.062	GO:0097120	BP	2	receptor localization to synapse	5	KIF17
1		1	35	416	3	0.007	0.086	GO:0043113	BP	2	receptor clustering	5	ITGB1BP1,THY1,FLNA
1		1	465	416	16	0.038	0.034	GO:0051640	BP	2	organelle localization	4	MAP4,AURKA,SNAP23,CEP152,GLTSCR2,BRAT1,ARHGAP21,KAT2A,STK25,PLEKHM2,PEX1,KIF13A,SEC31A,CSNK1D,SEC24C,SPIRE2
1		1	1	416	1	0.002	1	GO:0060151	BP	2	peroxisome localization	5	PEX1
1		1	13	416	1	0.002	0.077	GO:0033750	BP	2	ribosome localization	5	GLTSCR2
1		1	30	416	2	0.005	0.067	GO:0051646	BP	2	mitochondrion localization	5	BRAT1,KAT2A
1		1	11	416	2	0.005	0.182	GO:0051645	BP	2	Golgi localization	5	ARHGAP21,STK25
1		1	35	416	2	0.005	0.057	GO:0032418	BP	2	lysosome localization	5	SNAP23,PLEKHM2
1		1	187	416	5	0.012	0.027	GO:0051648	BP	2	vesicle localization	5	SNAP23,KIF13A,SEC31A,CSNK1D,SEC24C
1		1	85	416	1	0.002	0.012	GO:0097479	BP	2	synaptic vesicle localization	6	SNAP23
1		1	315	416	10	0.024	0.032	GO:0051656	BP	2	establishment of organelle localization	5	MAP4,SNAP23,GLTSCR2,ARHGAP21,STK25,KIF13A,SEC31A,CSNK1D,SEC24C,SPIRE2
1		1	1541	416	83	0.2	0.054	GO:0051649	BP	2	establishment of localization in cell	4	LAMP2,FYN,MAP4,PPP1R12A,ATP2B4,MAP4K4,SREBF1,SLC25A3,FGFR1,SNX5,RPLP0,ERP29,GNPTG,SNAP23,RANBP1,TSPO,PPM1A,SRSF5,SLC17A9,HM13,SLC25A14,COG4,RPS16,AKT2,GLTSCR2,PPP3CB,ARHGAP21,KAT2A,MAGOHB,SRSF3,RPS12,STK25,SRSF7,PARK7,SRSF11,KIF17,HMGN3,ITGB1BP1,DDX39A,SRSF6,SNRPB,PEX1,RPAIN,PPFIA1,SRRM1,OS9,KIF13A,PNPT1,RPS24,SEC31A,RPS2,CLTC,CSNK1D,SRP9,PARD3,CACNA1C,DAB2,THY1,RBPMS,LDLRAP1,U2AF1,CHTOP,VPS28,SR…
1		1	66	416	1	0.002	0.015	GO:0099504	BP	2	synaptic vesicle cycle	5	SNAP23
1		1	179	416	5	0.012	0.028	GO:0051650	BP	2	establishment of vesicle localization	5	SNAP23,KIF13A,SEC31A,CSNK1D,SEC24C
1		1	82	416	1	0.002	0.012	GO:0097480	BP	2	establishment of synaptic vesicle localization	6	SNAP23
1		1	6	416	2	0.005	0.333	GO:0051683	BP	2	establishment of Golgi localization	5	ARHGAP21,STK25
1		1	1395	416	74	0.178	0.053	GO:0046907	BP	2	intracellular transport	4	LAMP2,FYN,PPP1R12A,SREBF1,SLC25A3,FGFR1,SNX5,RPLP0,ERP29,GNPTG,SNAP23,RANBP1,TSPO,PPM1A,SRSF5,SLC17A9,HM13,SLC25A14,COG4,RPS16,AKT2,GLTSCR2,ARHGAP21,KAT2A,MAGOHB,SRSF3,RPS12,SRSF7,PARK7,SRSF11,KIF17,ITGB1BP1,DDX39A,SRSF6,SNRPB,PEX1,RPAIN,SRRM1,OS9,KIF13A,PNPT1,RPS24,SEC31A,RPS2,CLTC,CSNK1D,SRP9,PARD3,DAB2,RBPMS,LDLRAP1,U2AF1,CHTOP,VPS28,SRSF2,NXF1,ZDHHC3,ATP5C1,MFF,RPS9,MTX1,SEC24C,ANXA2,GAS6,COP…
1		1	14	416	1	0.002	0.071	GO:0043574	BP	2	peroxisomal transport	5	PEX1
1		1	24	416	3	0.007	0.125	GO:1903513	BP	2	endoplasmic reticulum to cytosol transport	5	HM13,OS9,UBE2G2
1		1	23	416	2	0.005	0.087	GO:0032365	BP	2	intracellular lipid transport	5	LDLRAP1,ANXA2
1		1	13	416	2	0.005	0.154	GO:0032366	BP	2	intracellular sterol transport	6	LDLRAP1,ANXA2
1		1	13	416	2	0.005	0.154	GO:0032367	BP	2	intracellular cholesterol transport	7	LDLRAP1,ANXA2
1		1	348	416	24	0.058	0.069	GO:0051169	BP	2	nuclear transport	5	PPP1R12A,RANBP1,PPM1A,SRSF5,GLTSCR2,MAGOHB,SRSF3,SRSF7,PARK7,SRSF11,DDX39A,SRSF6,SNRPB,RPAIN,SRRM1,DAB2,RBPMS,U2AF1,CHTOP,SRSF2,NXF1,GAS6,FLNA,DDX39B
1		1	343	416	24	0.058	0.07	GO:0006913	BP	2	nucleocytoplasmic transport	6	PPP1R12A,RANBP1,PPM1A,SRSF5,GLTSCR2,MAGOHB,SRSF3,SRSF7,PARK7,SRSF11,DDX39A,SRSF6,SNRPB,RPAIN,SRRM1,DAB2,RBPMS,U2AF1,CHTOP,SRSF2,NXF1,GAS6,FLNA,DDX39B
1		1	194	416	8	0.019	0.041	GO:0051170	BP	2	nuclear import	7	RANBP1,PPM1A,SNRPB,RPAIN,DAB2,RBPMS,GAS6,FLNA
1		1	118	416	3	0.007	0.025	GO:0016482	BP	2	cytosolic transport	5	SNX5,CLTC,DAB2
1		1	126	416	3	0.007	0.024	GO:0030705	BP	2	cytoskeleton-dependent intracellular transport	5	ARHGAP21,KIF17,KIF13A
1		1	37	416	1	0.002	0.027	GO:0099518	BP	2	vesicle cytoskeletal trafficking	6	KIF13A
1		1	206	416	5	0.012	0.024	GO:0016197	BP	2	endosomal transport	5	SNX5,KIF13A,CLTC,DAB2,VPS28
1		1	62	416	2	0.005	0.032	GO:0042147	BP	2	retrograde transport, endosome to Golgi	6	SNX5,CLTC
1		1	14	416	1	0.002	0.071	GO:0032509	BP	2	endosome transport via multivesicular body sorting pathway	6	VPS28
1		1	31	416	1	0.002	0.032	GO:0045022	BP	2	early endosome to late endosome transport	6	DAB2
1		1	94	416	5	0.012	0.053	GO:0007034	BP	2	vacuolar transport	5	LAMP2,FGFR1,GNPTG,KIF13A,VPS28
1		1	74	416	3	0.007	0.041	GO:0007041	BP	2	lysosomal transport	6	LAMP2,GNPTG,KIF13A
1		1	37	416	1	0.002	0.027	GO:0008333	BP	2	endosome to lysosome transport	7	KIF13A
1		1	8	416	1	0.002	0.125	GO:0045324	BP	2	late endosome to vacuole transport	6	VPS28
1		1	6	416	1	0.002	0.167	GO:0032511	BP	2	late endosome to vacuole transport via multivesicular body sorting pathway	7	VPS28
1		1	1	416	1	0.002	1	GO:0007037	BP	2	vacuolar phosphate transport	6	FGFR1
1		1	225	416	13	0.031	0.058	GO:0006839	BP	2	mitochondrial transport	5	SREBF1,SLC25A3,TSPO,SLC17A9,SLC25A14,KAT2A,PNPT1,U2AF1,ATP5C1,MFF,MTX1,UBL5,WDR46
1		1	3	416	1	0.002	0.333	GO:0035927	BP	2	RNA import into mitochondrion	6	PNPT1
1		1	2	416	1	0.002	0.5	GO:0035928	BP	2	rRNA import into mitochondrion	7	PNPT1
1		1	153	416	8	0.019	0.052	GO:0006888	BP	2	ER to Golgi vesicle-mediated transport	5	COG4,SEC31A,CSNK1D,SEC24C,GAS6,COPB2,CD55,SPTAN1
1		1	82	416	1	0.002	0.012	GO:0048489	BP	2	synaptic vesicle transport	5	SNAP23
1		1	128	416	13	0.031	0.102	GO:0006612	BP	2	protein targeting to membrane	7	FYN,RPLP0,RPS16,AKT2,RPS12,ITGB1BP1,RPS24,RPS2,SRP9,PARD3,MFF,RPS9,RPL10A
1		1	88	416	8	0.019	0.091	GO:0006613	BP	2	cotranslational protein targeting to membrane	8	RPLP0,RPS16,RPS12,RPS24,RPS2,SRP9,RPS9,RPL10A
1		1	90	416	8	0.019	0.089	GO:0045047	BP	2	protein targeting to ER	7	RPLP0,RPS16,RPS12,RPS24,RPS2,SRP9,RPS9,RPL10A
1		1	83	416	8	0.019	0.096	GO:0006614	BP	2	SRP-dependent cotranslational protein targeting to membrane	8	RPLP0,RPS16,RPS12,RPS24,RPS2,SRP9,RPS9,RPL10A
1		1	23	416	2	0.005	0.087	GO:0006623	BP	2	protein targeting to vacuole	7	LAMP2,GNPTG
1		1	17	416	2	0.005	0.118	GO:0006622	BP	2	protein targeting to lysosome	8	LAMP2,GNPTG
1		1	31	416	3	0.007	0.097	GO:0032527	BP	2	protein exit from endoplasmic reticulum	6	HM13,OS9,UBE2G2
1		1	42	416	3	0.007	0.071	GO:0065002	BP	2	intracellular protein transmembrane transport	6	AKT2,PEX1,SRP9
1		1	33	416	1	0.002	0.03	GO:0044743	BP	2	protein transmembrane import into intracellular organelle	7	PEX1
1		1	4	416	1	0.002	0.25	GO:0006616	BP	2	SRP-dependent cotranslational protein targeting to membrane, translocation	7	SRP9
1		1	15	416	1	0.002	0.067	GO:0071428	BP	2	rRNA-containing ribonucleoprotein complex export from nucleus	8	GLTSCR2
1		1	177	416	7	0.017	0.04	GO:0006606	BP	2	protein import into nucleus	6	RANBP1,PPM1A,RPAIN,DAB2,RBPMS,GAS6,FLNA
1		1	55	416	2	0.005	0.036	GO:0042991	BP	2	transcription factor import into nucleus	7	PPM1A,FLNA
1		1	33	416	1	0.002	0.03	GO:0000060	BP	2	protein import into nucleus, translocation	6	GAS6
1		1	5	416	2	0.005	0.4	GO:0090118	BP	2	receptor-mediated endocytosis involved in cholesterol transport	5	LDLRAP1,ANXA2
1		1	21	416	1	0.002	0.048	GO:0061842	BP	2	microtubule organizing center localization	3	AURKA
1		1	21	416	1	0.002	0.048	GO:0051642	BP	2	centrosome localization	4	AURKA
1		1	3408	416	161	0.387	0.047	GO:0032501	BP	2	multicellular organismal process	2	CDKL3,LUC7L,CSDE1,FYN,HGF,FHL1,CD44,VCAN,TNC,MAP4,ELN,ATP2B4,YBX3,WNK1,DGKA,MYLK,MAP4K4,ACTN1,SREBF1,ACADVL,EVC,SCARB1,FGFR1,AKR1B1,SRRT,ADD1,AURKA,PXN,MAEA,HNRNPC,SNAP23,MYL6,RANBP1,LGALS1,DDX17,TSPO,PRMT5,SRSF5,PSMC1,ACIN1,NFATC4,PQBP1,DHODH,CRISPLD2,RPS16,AKT2,POLR2I,GLTSCR2,HPS1,PPP3CB,GTPBP4,CDK5RAP3,DDX5,KAT2A,EIF4G2,SOD2,HSPA9,H2AFY,FANCL,FN1,HDLBP,STK25,TIA1,PARK7,CD58,KIF17,APH1A,ITGB1BP…
1		1	152	416	6	0.014	0.039	GO:0090130	BP	2	tissue migration	3	SCARB1,FGFR1,ITGB1BP1,GLIPR2,ENPP2,PTPRM
1		1	150	416	6	0.014	0.04	GO:0090132	BP	2	epithelium migration	4	SCARB1,FGFR1,ITGB1BP1,GLIPR2,ENPP2,PTPRM
1		1	682	416	34	0.082	0.05	GO:0003008	BP	2	system process	3	FYN,HGF,ELN,ATP2B4,WNK1,MYLK,SREBF1,SCARB1,FGFR1,AKR1B1,PXN,MYL6,HPS1,PPP3CB,SOD2,ITGB1BP1,TGFBI,CALD1,POSTN,IL6ST,TBX3,TPM1,PARD3,CACNA1C,TWF1,AFF2,NFASC,SLMAP,LAMB2,GAS6,SMTN,FLNA,TPM2,DDX39B
1		1	28	416	2	0.005	0.071	GO:0050886	BP	2	endocrine process	4	FGFR1,TBX3
1		1	51	416	2	0.005	0.039	GO:0003014	BP	2	renal system process	4	AKR1B1,GAS6
1		1	7	416	1	0.002	0.143	GO:0070293	BP	2	renal absorption	5	GAS6
1		1	2	416	1	0.002	0.5	GO:0097017	BP	2	renal protein absorption	6	GAS6
1		1	1	416	1	0.002	1	GO:0097018	BP	2	renal albumin absorption	7	GAS6
1		1	11	416	1	0.002	0.091	GO:0097205	BP	2	renal filtration	5	GAS6
1		1	10	416	1	0.002	0.1	GO:0003094	BP	2	glomerular filtration	6	GAS6
1		1	211	416	11	0.026	0.052	GO:0003013	BP	2	circulatory system process	4	ELN,ATP2B4,WNK1,SREBF1,SOD2,ITGB1BP1,POSTN,TPM1,CACNA1C,GAS6,FLNA
1		1	103	416	5	0.012	0.049	GO:0003015	BP	2	heart process	5	ATP2B4,SREBF1,TPM1,CACNA1C,FLNA
1		1	59	416	2	0.005	0.034	GO:0003018	BP	2	vascular process in circulatory system	5	SOD2,ITGB1BP1
1		1	209	416	11	0.026	0.053	GO:0008015	BP	2	blood circulation	5	ELN,ATP2B4,WNK1,SREBF1,SOD2,ITGB1BP1,POSTN,TPM1,CACNA1C,GAS6,FLNA
1		1	101	416	5	0.012	0.05	GO:0060047	BP	2	heart contraction	6	ATP2B4,SREBF1,TPM1,CACNA1C,FLNA
1		1	200	416	14	0.034	0.07	GO:0003012	BP	2	muscle system process	4	ATP2B4,MYLK,PXN,MYL6,CALD1,IL6ST,TPM1,CACNA1C,TWF1,SLMAP,SMTN,FLNA,TPM2,DDX39B
1		1	39	416	4	0.01	0.103	GO:0014896	BP	2	muscle hypertrophy	5	ATP2B4,IL6ST,TWF1,DDX39B
1		1	13	416	1	0.002	0.077	GO:0003298	BP	2	physiological muscle hypertrophy	6	DDX39B
1		1	38	416	4	0.01	0.105	GO:0014897	BP	2	striated muscle hypertrophy	6	ATP2B4,IL6ST,TWF1,DDX39B
1		1	38	416	4	0.01	0.105	GO:0003300	BP	2	cardiac muscle hypertrophy	7	ATP2B4,IL6ST,TWF1,DDX39B
1		1	154	416	10	0.024	0.065	GO:0006936	BP	2	muscle contraction	5	MYLK,PXN,MYL6,CALD1,TPM1,CACNA1C,SLMAP,SMTN,FLNA,TPM2
1		1	48	416	2	0.005	0.042	GO:0006939	BP	2	smooth muscle contraction	6	MYLK,SMTN
1		1	5	416	1	0.002	0.2	GO:0014820	BP	2	tonic smooth muscle contraction	7	MYLK
1		1	65	416	3	0.007	0.046	GO:0006941	BP	2	striated muscle contraction	6	TPM1,CACNA1C,FLNA
1		1	50	416	3	0.007	0.06	GO:0060048	BP	2	cardiac muscle contraction	7	TPM1,CACNA1C,FLNA
1		1	340	416	11	0.026	0.032	GO:0050877	BP	2	nervous system process	4	FYN,HGF,FGFR1,HPS1,PPP3CB,SOD2,TGFBI,PARD3,AFF2,NFASC,LAMB2
1		1	144	416	3	0.007	0.021	GO:0050890	BP	2	cognition	5	FYN,PPP3CB,AFF2
1		1	124	416	3	0.007	0.024	GO:0007611	BP	2	learning or memory	6	FYN,PPP3CB,AFF2
1		1	54	416	1	0.002	0.019	GO:0007613	BP	2	memory	7	PPP3CB
1		1	74	416	2	0.005	0.027	GO:0007612	BP	2	learning	7	FYN,PPP3CB
1		1	160	416	5	0.012	0.031	GO:0007600	BP	2	sensory perception	5	FYN,FGFR1,HPS1,TGFBI,LAMB2
1		1	62	416	2	0.005	0.032	GO:0050954	BP	2	sensory perception of mechanical stimulus	6	FYN,FGFR1
1		1	54	416	1	0.002	0.019	GO:0007605	BP	2	sensory perception of sound	7	FGFR1
1		1	30	416	1	0.002	0.033	GO:0019233	BP	2	sensory perception of pain	6	FYN
1		1	60	416	3	0.007	0.05	GO:0050953	BP	2	sensory perception of light stimulus	6	HPS1,TGFBI,LAMB2
1		1	60	416	3	0.007	0.05	GO:0007601	BP	2	visual perception	7	HPS1,TGFBI,LAMB2
1		1	32	416	1	0.002	0.031	GO:0007585	BP	2	respiratory gaseous exchange	3	ELN
1		1	196	416	11	0.026	0.056	GO:0001503	BP	2	ossification	3	HGF,VCAN,TNC,HNRNPC,GTPBP4,DDX5,IL6ST,CLTC,OSR2,NAB2,BMP1
1		1	15	416	1	0.002	0.067	GO:0036075	BP	2	replacement ossification	4	NAB2
1		1	15	416	1	0.002	0.067	GO:0032941	BP	2	secretion by tissue	3	WNK1
1		1	8	416	1	0.002	0.125	GO:0097242	BP	2	amyloid-beta clearance	3	LRP1
1		1	176	416	7	0.017	0.04	GO:0050817	BP	2	coagulation	3	FYN,DGKA,MICAL1,ANXA2,GAS6,PLSCR1,FLNA
1		1	41	416	3	0.007	0.073	GO:0007586	BP	2	digestion	3	WNK1,SCARB1,AKR1C2
1		1	32	416	2	0.005	0.062	GO:0022600	BP	2	digestive system process	4	WNK1,SCARB1
1		1	12	416	1	0.002	0.083	GO:0050892	BP	2	intestinal absorption	5	SCARB1
1		1	347	416	21	0.05	0.061	GO:0001816	BP	2	cytokine production	3	HGF,FGFR1,TSPO,NFATC4,GLTSCR2,FN1,TIA1,PARK7,CD58,ATF4,POSTN,IL6ST,FLOT1,IL17RC,STAT6,LTBP3,SSC5D,GAS6,CD55,PNP,PRKDC
1		1	3	416	1	0.002	0.333	GO:0090269	BP	2	fibroblast growth factor production	4	FGFR1
1		1	33	416	1	0.002	0.03	GO:0032612	BP	2	interleukin-1 production	4	GAS6
1		1	55	416	3	0.007	0.055	GO:0071706	BP	2	tumor necrosis factor superfamily cytokine production	4	TSPO,NFATC4,GAS6
1		1	54	416	3	0.007	0.056	GO:0032640	BP	2	tumor necrosis factor production	5	TSPO,NFATC4,GAS6
1		1	18	416	1	0.002	0.056	GO:0071604	BP	2	transforming growth factor beta production	4	LTBP3
1		1	24	416	1	0.002	0.042	GO:0032623	BP	2	interleukin-2 production	4	PNP
1		1	31	416	1	0.002	0.032	GO:0032609	BP	2	interferon-gamma production	4	GAS6
1		1	27	416	3	0.007	0.111	GO:0032637	BP	2	interleukin-8 production	4	PARK7,CD58,SSC5D
1		1	47	416	3	0.007	0.064	GO:0032635	BP	2	interleukin-6 production	4	HGF,IL17RC,GAS6
1		1	90	416	3	0.007	0.033	GO:0032606	BP	2	type I interferon production	4	FLOT1,STAT6,PRKDC
1		1	38	416	1	0.002	0.026	GO:0032608	BP	2	interferon-beta production	5	FLOT1
1		1	19	416	1	0.002	0.053	GO:0032613	BP	2	interleukin-10 production	4	HGF
1		1	34	416	1	0.002	0.029	GO:0032602	BP	2	chemokine production	4	POSTN
1		1	7	416	1	0.002	0.143	GO:0072567	BP	2	chemokine (C-X-C motif) ligand 2 production	5	POSTN
1		1	17	416	2	0.005	0.118	GO:0010573	BP	2	vascular endothelial growth factor production	4	ATF4,IL6ST
1		1	63	416	1	0.002	0.016	GO:0030534	BP	2	adult behavior	3	PARK7
1		1	44	416	1	0.002	0.023	GO:0008344	BP	2	adult locomotory behavior	4	PARK7
1		1	2	416	1	0.002	0.5	GO:0036363	BP	2	transforming growth factor beta activation	3	LTBP3
1		1	63	416	3	0.007	0.048	GO:0043473	BP	2	pigmentation	2	HPS1,SOD2,KIF13A
1		1	28	416	1	0.002	0.036	GO:0048066	BP	2	developmental pigmentation	3	SOD2
1		1	3163	416	145	0.349	0.046	GO:0023052	BP	2	signaling	2	FYN,HGF,CD44,BCLAF1,RAI14,TNC,MED17,PPP1R12A,ATP2B4,YBX3,WNK1,DGKA,MAP4K4,SREBF1,ACADVL,EVC,SCARB1,FGFR1,PPP2R5C,FAT1,APLP2,AKR1B1,ADD1,AURKA,MAPKAPK5,RPLP0,PXN,ERP29,SNAP23,RANBP1,LGALS1,DDX17,TSPO,PRMT5,PPM1A,PSMC1,PCK2,NFATC4,KCTD9,AKT2,POLR2I,GLTSCR2,PPP3CB,ARHGAP21,CDK5RAP3,DDX5,WSB1,SOD2,FBXO9,HSPA9,FN1,STK25,WIPF1,TIA1,RALGPS2,PARK7,APH1A,ATP6V0B,HMGN3,ITGB1BP1,COPS5,PILRB,ARL4A,GLIPR2,CIT…
1		1	70	416	4	0.01	0.057	GO:0035637	BP	2	multicellular organismal signaling	3	ATP2B4,CACNA1C,NFASC,FLNA
1		1	651	416	40	0.096	0.061	GO:0022610	BP	2	biological adhesion	2	FYN,CD44,VCAN,TNC,PPP1R12A,ACTN1,SCARB1,FAT1,NID2,PXN,MAEA,LGALS1,GTPBP4,FN1,CD58,ITGB1BP1,TGFBI,PPFIA1,FLOT2,POSTN,IL6ST,NT5E,LMO7,FLOT1,TPM1,TGFB1I1,MINK1,THY1,NCK1,COL6A3,FBLN2,NFASC,LAMB2,PTPRM,ANXA2,GAS6,CD55,LAMA2,FLNA,PNP
1		1	646	416	39	0.094	0.06	GO:0007155	BP	2	cell adhesion	3	FYN,CD44,VCAN,TNC,PPP1R12A,ACTN1,FAT1,NID2,PXN,MAEA,LGALS1,GTPBP4,FN1,CD58,ITGB1BP1,TGFBI,PPFIA1,FLOT2,POSTN,IL6ST,NT5E,LMO7,FLOT1,TPM1,TGFB1I1,MINK1,THY1,NCK1,COL6A3,FBLN2,NFASC,LAMB2,PTPRM,ANXA2,GAS6,CD55,LAMA2,FLNA,PNP
1		1	346	416	23	0.055	0.066	GO:0098609	BP	2	cell-cell adhesion	4	FYN,CD44,VEZT,FAT1,LGALS1,GTPBP4,CD58,FLOT2,IL6ST,NT5E,LMO7,FLOT1,MINK1,THY1,NCK1,SHC1,NFASC,PTPRM,ANXA2,GAS6,CD55,FLNA,PNP
1		1	19	416	5	0.012	0.263	GO:0034113	BP	2	heterotypic cell-cell adhesion	5	CD44,CD58,FLOT1,THY1,NFASC
1		1	6	416	1	0.002	0.167	GO:0044331	BP	2	cell-cell adhesion mediated by cadherin	5	FLOT1
1		1	62	416	2	0.005	0.032	GO:0098742	BP	2	cell-cell adhesion via plasma-membrane adhesion molecules	5	FAT1,PTPRM
1		1	36	416	2	0.005	0.056	GO:0007156	BP	2	homophilic cell adhesion via plasma membrane adhesion molecules	6	FAT1,PTPRM
1		1	172	416	10	0.024	0.058	GO:0007159	BP	2	leukocyte cell-cell adhesion	5	FYN,CD44,LGALS1,FLOT2,IL6ST,NT5E,THY1,NCK1,CD55,PNP
1		1	6	416	1	0.002	0.167	GO:0070486	BP	2	leukocyte aggregation	6	CD44
1		1	2	416	1	0.002	0.5	GO:0070487	BP	2	monocyte aggregation	7	CD44
1		1	39	416	3	0.007	0.077	GO:0034109	BP	2	homotypic cell-cell adhesion	5	LGALS1,GAS6,FLNA
1		1	1	416	1	0.002	1	GO:0034117	BP	2	erythrocyte aggregation	6	LGALS1
1		1	202	416	14	0.034	0.069	GO:0031589	BP	2	cell-substrate adhesion	4	CD44,ACTN1,NID2,PXN,LGALS1,FN1,ITGB1BP1,PPFIA1,POSTN,MINK1,THY1,FBLN2,GAS6,FLNA
1		1	129	416	10	0.024	0.078	GO:0007160	BP	2	cell-matrix adhesion	5	CD44,ACTN1,NID2,PXN,FN1,ITGB1BP1,PPFIA1,POSTN,MINK1,THY1
1		1	3	416	1	0.002	0.333	GO:0007161	BP	2	calcium-independent cell-matrix adhesion	6	FN1
1		1	31	416	1	0.002	0.032	GO:0033627	BP	2	cell adhesion mediated by integrin	4	ITGB1BP1
1		1	6339	416	290	0.697	0.046	GO:0065007	BP	2	biological regulation	2	LAMP2,CDKL3,LUC7L,CSDE1,ZNF207,FYN,CLK1,HGF,FHL1,CD44,BCLAF1,RAI14,TNC,MED17,MAP4,ELN,PPP1R12A,ATP2B4,YBX3,WNK1,DGKA,MYLK,DDX3Y,IDI1,MAP4K4,ACTN1,SREBF1,ACADVL,EVC,SCARB1,FGFR1,PPP2R5C,APLP2,AKR1B1,SRRT,ADD1,AURKA,SNX5,MAPKAPK5,ANAPC5,RPLP0,PXN,ERP29,MAEA,HNRNPC,SNAP23,WAC,CIRBP,RANBP1,LZTR1,LGALS1,DDX17,TSPO,PRMT5,PPM1A,SRSF5,PSMC1,ACIN1,PCK2,NFATC4,SLC17A9,PQBP1,RBM3,DHODH,CEP152,KCTD9,SNRNP70,…
1		1	1921	416	93	0.224	0.048	GO:0065008	BP	2	regulation of biological quality	3	LAMP2,CDKL3,ZNF207,FYN,FHL1,ELN,ATP2B4,YBX3,WNK1,DGKA,MAP4K4,SREBF1,ACADVL,SCARB1,FGFR1,AKR1B1,ADD1,AURKA,MAPKAPK5,MAEA,HNRNPC,SNAP23,CIRBP,LGALS1,TSPO,PSMC1,ACIN1,PCK2,NFATC4,DHODH,AKT2,GLTSCR2,PPP3CB,ARHGAP21,GTPBP4,KAT2A,EIF4G2,SOD2,HSPA9,FN1,CCT4,PARK7,ATP6V0B,HMGN3,ITGB1BP1,EXOSC8,CIT,EXOSC9,ORMDL1,PSMA1,PPFIA1,FLOT2,POSTN,TPT1,TBX3,OS9,MICAL1,FLOT1,RPS24,HNRNPD,TPM1,CSNK1D,UBAP2L,SFXN5,PAM,…
1		1	259	416	12	0.029	0.046	GO:0090066	BP	2	regulation of anatomical structure size	4	CDKL3,ELN,ADD1,EIF4G2,SOD2,FN1,ITGB1BP1,CIT,TWF1,NCK1,SPTAN1,SPIRE2
1		1	44	416	2	0.005	0.045	GO:0035150	BP	2	regulation of tube size	5	SOD2,ITGB1BP1
1		1	41	416	1	0.002	0.024	GO:0035296	BP	2	regulation of tube diameter	6	SOD2
1		1	44	416	2	0.005	0.045	GO:0050880	BP	2	regulation of blood vessel size	6	SOD2,ITGB1BP1
1		1	41	416	1	0.002	0.024	GO:0097746	BP	2	regulation of blood vessel diameter	7	SOD2
1		1	21	416	1	0.002	0.048	GO:0097755	BP	2	positive regulation of blood vessel diameter	8	SOD2
1		1	11	416	1	0.002	0.091	GO:0042311	BP	2	vasodilation	9	SOD2
1		1	177	416	9	0.022	0.051	GO:0051235	BP	2	maintenance of location	4	SCARB1,TSPO,ARHGAP21,OS9,CACNA1C,TWF1,THY1,FTH1,FLNA
1		1	9	416	1	0.002	0.111	GO:0051238	BP	2	sequestering of metal ion	5	FTH1
1		1	34	416	1	0.002	0.029	GO:0019915	BP	2	lipid storage	5	SCARB1
1		1	9	416	1	0.002	0.111	GO:0010878	BP	2	cholesterol storage	6	SCARB1
1		1	71	416	4	0.01	0.056	GO:0045185	BP	2	maintenance of protein location	5	TSPO,OS9,TWF1,FLNA
1		1	21	416	1	0.002	0.048	GO:0051220	BP	2	cytoplasmic sequestering of protein	6	FLNA
1		1	94	416	3	0.007	0.032	GO:0001505	BP	2	regulation of neurotransmitter levels	4	SNAP23,PARK7,PPFIA1
1		1	9	416	1	0.002	0.111	GO:0001504	BP	2	neurotransmitter uptake	5	PARK7
1		1	5	416	1	0.002	0.2	GO:0098810	BP	2	neurotransmitter reuptake	6	PARK7
1		1	4	416	1	0.002	0.25	GO:0051934	BP	2	catecholamine uptake involved in synaptic transmission	7	PARK7
1		1	214	416	15	0.036	0.07	GO:0010817	BP	2	regulation of hormone levels	4	MAP4K4,SREBF1,SCARB1,FGFR1,AKR1B1,SNAP23,TSPO,PCK2,PPP3CB,HMGN3,TBX3,CACNA1C,AKR1C2,PFKM,PCSK7
1		1	140	416	10	0.024	0.071	GO:0009914	BP	2	hormone transport	5	MAP4K4,SREBF1,FGFR1,SNAP23,PCK2,PPP3CB,HMGN3,TBX3,CACNA1C,PFKM
1		1	248	416	12	0.029	0.048	GO:0050878	BP	2	regulation of body fluid levels	4	FYN,WNK1,DGKA,AKR1B1,DHODH,MICAL1,PAM,ANXA2,GAS6,PLSCR1,FLNA,APRT
1		1	178	416	7	0.017	0.039	GO:0007599	BP	2	hemostasis	5	FYN,DGKA,MICAL1,ANXA2,GAS6,PLSCR1,FLNA
1		1	8	416	1	0.002	0.125	GO:0035809	BP	2	regulation of urine volume	5	AKR1B1
1		1	46	416	5	0.012	0.109	GO:0007589	BP	2	body fluid secretion	5	WNK1,DHODH,PAM,ANXA2,APRT
1		1	8	416	1	0.002	0.125	GO:0030157	BP	2	pancreatic juice secretion	6	WNK1
1		1	181	416	8	0.019	0.044	GO:0042391	BP	2	regulation of membrane potential	4	FHL1,TSPO,AKT2,SOD2,PARK7,CACNA1C,SLMAP,FLNA
1		1	55	416	3	0.007	0.055	GO:0001508	BP	2	action potential	5	CACNA1C,SLMAP,FLNA
1		1	29	416	3	0.007	0.103	GO:0086001	BP	2	cardiac muscle cell action potential	6	CACNA1C,SLMAP,FLNA
1		1	42	416	5	0.012	0.119	GO:0051899	BP	2	membrane depolarization	5	FHL1,TSPO,PARK7,CACNA1C,SLMAP
1		1	19	416	2	0.005	0.105	GO:0086010	BP	2	membrane depolarization during action potential	6	CACNA1C,SLMAP
1		1	9	416	2	0.005	0.222	GO:0086012	BP	2	membrane depolarization during cardiac muscle cell action potential	7	CACNA1C,SLMAP
1		1	8	416	1	0.002	0.125	GO:0045838	BP	2	positive regulation of membrane potential	5	AKT2
1		1	6	416	1	0.002	0.167	GO:0060081	BP	2	membrane hyperpolarization	5	PARK7
1		1	48	416	4	0.01	0.083	GO:0051881	BP	2	regulation of mitochondrial membrane potential	5	TSPO,AKT2,SOD2,PARK7
1		1	7	416	1	0.002	0.143	GO:0010918	BP	2	positive regulation of mitochondrial membrane potential	6	AKT2
1		1	13	416	1	0.002	0.077	GO:0051882	BP	2	mitochondrial depolarization	6	TSPO
1		1	20	416	1	0.002	0.05	GO:0086009	BP	2	membrane repolarization	5	FLNA
1		1	16	416	1	0.002	0.062	GO:0099622	BP	2	cardiac muscle cell membrane repolarization	6	FLNA
1		1	2	416	1	0.002	0.5	GO:0099624	BP	2	atrial cardiac muscle cell membrane repolarization	7	FLNA
1		1	11	416	1	0.002	0.091	GO:0086011	BP	2	membrane repolarization during action potential	6	FLNA
1		1	9	416	1	0.002	0.111	GO:0086013	BP	2	membrane repolarization during cardiac muscle cell action potential	7	FLNA
1		1	892	416	40	0.096	0.045	GO:0042592	BP	2	homeostatic process	4	LAMP2,FYN,FHL1,ATP2B4,MAP4K4,ACADVL,SCARB1,AKR1B1,ADD1,MAPKAPK5,MAEA,HNRNPC,LGALS1,TSPO,ACIN1,PCK2,PPP3CB,SOD2,HSPA9,CCT4,ATP6V0B,HMGN3,ORMDL1,TPT1,RPS24,HNRNPD,UBAP2L,SFXN5,OGT,CACNA1C,PFKM,THY1,LDLRAP1,SLMAP,BDH2,FTH1,ASXL1,GAS6,CD55,PRKDC
1		1	227	416	9	0.022	0.04	GO:0060249	BP	2	anatomical structure homeostasis	5	LAMP2,AKR1B1,ADD1,MAPKAPK5,HNRNPC,CCT4,HNRNPD,PFKM,PRKDC
1		1	525	416	26	0.062	0.05	GO:0048878	BP	2	chemical homeostasis	5	FYN,FHL1,ATP2B4,MAP4K4,SCARB1,AKR1B1,LGALS1,TSPO,PCK2,PPP3CB,SOD2,ATP6V0B,HMGN3,ORMDL1,TPT1,SFXN5,OGT,CACNA1C,PFKM,THY1,LDLRAP1,SLMAP,BDH2,FTH1,GAS6,CD55
1		1	6	416	1	0.002	0.167	GO:0033483	BP	2	gas homeostasis	6	SOD2
1		1	4	416	1	0.002	0.25	GO:0032364	BP	2	oxygen homeostasis	7	SOD2
1		1	120	416	8	0.019	0.067	GO:0033500	BP	2	carbohydrate homeostasis	6	MAP4K4,LGALS1,PCK2,PPP3CB,HMGN3,OGT,PFKM,GAS6
1		1	120	416	8	0.019	0.067	GO:0042593	BP	2	glucose homeostasis	7	MAP4K4,LGALS1,PCK2,PPP3CB,HMGN3,OGT,PFKM,GAS6
1		1	360	416	14	0.034	0.039	GO:0050801	BP	2	ion homeostasis	6	FYN,FHL1,ATP2B4,TSPO,SOD2,ATP6V0B,TPT1,SFXN5,CACNA1C,THY1,SLMAP,BDH2,FTH1,CD55
1		1	326	416	11	0.026	0.034	GO:0055080	BP	2	cation homeostasis	7	FYN,ATP2B4,SOD2,ATP6V0B,TPT1,SFXN5,CACNA1C,THY1,BDH2,FTH1,CD55
1		1	331	416	11	0.026	0.033	GO:0098771	BP	2	inorganic ion homeostasis	7	FYN,ATP2B4,SOD2,ATP6V0B,TPT1,SFXN5,CACNA1C,THY1,BDH2,FTH1,CD55
1		1	72	416	1	0.002	0.014	GO:0055067	BP	2	monovalent inorganic cation homeostasis	8	ATP6V0B
1		1	60	416	1	0.002	0.017	GO:0006885	BP	2	regulation of pH	9	ATP6V0B
1		1	32	416	1	0.002	0.031	GO:0045851	BP	2	pH reduction	10	ATP6V0B
1		1	193	416	6	0.014	0.031	GO:0072507	BP	2	divalent inorganic cation homeostasis	8	FYN,ATP2B4,TPT1,CACNA1C,THY1,CD55
1		1	277	416	10	0.024	0.036	GO:0055065	BP	2	metal ion homeostasis	8	FYN,ATP2B4,SOD2,TPT1,SFXN5,CACNA1C,THY1,BDH2,FTH1,CD55
1		1	88	416	4	0.01	0.045	GO:0055076	BP	2	transition metal ion homeostasis	9	SOD2,SFXN5,BDH2,FTH1
1		1	64	416	4	0.01	0.062	GO:0055072	BP	2	iron ion homeostasis	10	SOD2,SFXN5,BDH2,FTH1
1		1	176	416	6	0.014	0.034	GO:0055074	BP	2	calcium ion homeostasis	9	FYN,ATP2B4,TPT1,CACNA1C,THY1,CD55
1		1	52	416	3	0.007	0.058	GO:0055088	BP	2	lipid homeostasis	6	SCARB1,ORMDL1,LDLRAP1
1		1	30	416	2	0.005	0.067	GO:0055092	BP	2	sterol homeostasis	7	SCARB1,LDLRAP1
1		1	30	416	2	0.005	0.067	GO:0042632	BP	2	cholesterol homeostasis	8	SCARB1,LDLRAP1
1		1	9	416	1	0.002	0.111	GO:0055090	BP	2	acylglycerol homeostasis	7	SCARB1
1		1	9	416	1	0.002	0.111	GO:0070328	BP	2	triglyceride homeostasis	8	SCARB1
1		1	31	416	1	0.002	0.032	GO:0030104	BP	2	water homeostasis	6	AKR1B1
1		1	144	416	8	0.019	0.056	GO:0048872	BP	2	homeostasis of number of cells	5	ADD1,MAEA,ACIN1,PPP3CB,HSPA9,RPS24,UBAP2L,ASXL1
1		1	3	416	1	0.002	0.333	GO:0061484	BP	2	hematopoietic stem cell homeostasis	6	UBAP2L
1		1	151	416	3	0.007	0.02	GO:0048871	BP	2	multicellular organismal homeostasis	5	ACADVL,AKR1B1,ADD1
1		1	11	416	1	0.002	0.091	GO:0001659	BP	2	temperature homeostasis	6	ACADVL
1		1	92	416	2	0.005	0.022	GO:0001894	BP	2	tissue homeostasis	6	AKR1B1,ADD1
1		1	17	416	1	0.002	0.059	GO:0048873	BP	2	homeostasis of number of cells within a tissue	7	ADD1
1		1	29	416	1	0.002	0.034	GO:0050891	BP	2	multicellular organismal water homeostasis	6	AKR1B1
1		1	21	416	1	0.002	0.048	GO:0003091	BP	2	renal water homeostasis	7	AKR1B1
1		1	186	416	13	0.031	0.07	GO:0031647	BP	2	regulation of protein stability	4	LAMP2,ZNF207,SREBF1,AURKA,GLTSCR2,GTPBP4,KAT2A,CCT4,PARK7,FLOT2,FLOT1,FLNA,PRKDC
1		1	117	416	9	0.022	0.077	GO:0050821	BP	2	protein stabilization	5	LAMP2,ZNF207,GLTSCR2,GTPBP4,CCT4,PARK7,FLOT2,FLOT1,FLNA
1		1	32	416	1	0.002	0.031	GO:0031648	BP	2	protein destabilization	5	PRKDC
1		1	61	416	1	0.002	0.016	GO:0050803	BP	2	regulation of synapse structure or activity	4	NFATC4
1		1	13	416	1	0.002	0.077	GO:0006450	BP	2	regulation of translational fidelity	4	RPS9
1		1	68	416	5	0.012	0.074	GO:0008217	BP	2	regulation of blood pressure	4	WNK1,SOD2,POSTN,TPM1,GAS6
1		1	8	416	2	0.005	0.25	GO:0045777	BP	2	positive regulation of blood pressure	5	WNK1,TPM1
1		1	15	416	1	0.002	0.067	GO:0045776	BP	2	negative regulation of blood pressure	5	SOD2
1		1	29	416	5	0.012	0.172	GO:0003073	BP	2	regulation of systemic arterial blood pressure	5	WNK1,SOD2,POSTN,TPM1,GAS6
1		1	13	416	2	0.005	0.154	GO:0003044	BP	2	regulation of systemic arterial blood pressure mediated by a chemical signal	6	SOD2,TPM1
1		1	1	416	1	0.002	1	GO:0001993	BP	2	regulation of systemic arterial blood pressure by norepinephrine-epinephrine	7	TPM1
1		1	1	416	1	0.002	1	GO:0003321	BP	2	positive regulation of blood pressure by epinephrine-norepinephrine	8	TPM1
1		1	4	416	1	0.002	0.25	GO:0003071	BP	2	renal system process involved in regulation of systemic arterial blood pressure	6	GAS6
1		1	3	416	1	0.002	0.333	GO:0001977	BP	2	renal system process involved in regulation of blood volume	7	GAS6
1		1	4	416	1	0.002	0.25	GO:0001976	BP	2	neurological system process involved in regulation of systemic arterial blood pressure	6	SOD2
1		1	1	416	1	0.002	1	GO:0003070	BP	2	regulation of systemic arterial blood pressure by neurotransmitter	7	SOD2
1		1	1	416	1	0.002	1	GO:0003068	BP	2	regulation of systemic arterial blood pressure by acetylcholine	8	SOD2
1		1	5	416	1	0.002	0.2	GO:0003085	BP	2	negative regulation of systemic arterial blood pressure	6	SOD2
1		1	1	416	1	0.002	1	GO:0003069	BP	2	acetylcholine-mediated vasodilation involved in regulation of systemic arterial blood pressure	7	SOD2
1		1	3	416	1	0.002	0.333	GO:0003084	BP	2	positive regulation of systemic arterial blood pressure	6	WNK1
1		1	1788	416	85	0.204	0.048	GO:0065009	BP	2	regulation of molecular function	3	FYN,HGF,FHL1,CD44,PPP1R12A,ATP2B4,WNK1,MAP4K4,SCARB1,FGFR1,PPP2R5C,APLP2,ADD1,AURKA,MAPKAPK5,ANAPC5,ERP29,RANBP1,PSMC1,NFATC4,SNRNP70,AKT2,TRIM14,HPS1,ARHGAP21,GTPBP4,CDK5RAP3,KAT2A,DCUN1D4,SOD2,H2AFY,FN1,ELMOD3,CCT4,STK25,RALGPS2,PARK7,APH1A,HMGN3,ITGB1BP1,COPS5,PILRB,LRP1,CHN1,PSMA1,GPS2,UBQLN1,MICAL1,FLOT1,DCUN1D5,HNRNPD,WARS,TPM1,RPS2,MINK1,DAB2,CAST,THY1,EIF4A2,LDLRAP1,NCK1,PRMT2,CHTOP,SHC1,…
1		1	1206	416	55	0.132	0.046	GO:0044093	BP	2	positive regulation of molecular function	4	FYN,HGF,CD44,PPP1R12A,ATP2B4,WNK1,MAP4K4,SCARB1,FGFR1,ADD1,MAPKAPK5,ANAPC5,ERP29,RANBP1,PSMC1,AKT2,TRIM14,HPS1,ARHGAP21,KAT2A,DCUN1D4,FN1,ELMOD3,CCT4,STK25,RALGPS2,PARK7,APH1A,HMGN3,ITGB1BP1,COPS5,PILRB,LRP1,CHN1,PSMA1,FLOT1,DCUN1D5,HNRNPD,TPM1,RPS2,MINK1,THY1,CHTOP,SHC1,PEA15,NAB2,AHSA2,ANXA2,GAS6,PLSCR1,SPTAN1,PSAP,PSMB8,HMGN1,CCNL2
1		1	1469	416	70	0.168	0.048	GO:0050790	BP	2	regulation of catalytic activity	4	FYN,HGF,CD44,PPP1R12A,ATP2B4,WNK1,MAP4K4,SCARB1,FGFR1,PPP2R5C,APLP2,MAPKAPK5,ANAPC5,ERP29,RANBP1,PSMC1,SNRNP70,AKT2,HPS1,ARHGAP21,GTPBP4,CDK5RAP3,DCUN1D4,SOD2,H2AFY,FN1,ELMOD3,CCT4,STK25,RALGPS2,PARK7,APH1A,ITGB1BP1,PILRB,LRP1,CHN1,PSMA1,GPS2,MICAL1,DCUN1D5,HNRNPD,WARS,TPM1,RPS2,MINK1,CAST,THY1,EIF4A2,NCK1,CHTOP,SHC1,PEA15,COL6A3,NAB2,AHSA2,PPP2R2D,NQO1,ANXA2,GAS6,PLSCR1,CD55,CDC42SE1,SPTAN1,PSAP…
1		1	797	416	35	0.084	0.044	GO:0051336	BP	2	regulation of hydrolase activity	5	FYN,HGF,CD44,PPP1R12A,WNK1,FGFR1,APLP2,RANBP1,SNRNP70,AKT2,HPS1,ARHGAP21,CDK5RAP3,FN1,ELMOD3,RALGPS2,PARK7,ITGB1BP1,LRP1,CHN1,GPS2,MICAL1,TPM1,CAST,THY1,CHTOP,SHC1,COL6A3,AHSA2,GAS6,PLSCR1,CDC42SE1,SPTAN1,TPM2,PSMB8
1		1	7	416	1	0.002	0.143	GO:0051095	BP	2	regulation of helicase activity	6	CHTOP
1		1	40	416	2	0.005	0.05	GO:0060191	BP	2	regulation of lipase activity	6	FGFR1,LRP1
1		1	25	416	2	0.005	0.08	GO:0010517	BP	2	regulation of phospholipase activity	7	FGFR1,LRP1
1		1	15	416	1	0.002	0.067	GO:1900274	BP	2	regulation of phospholipase C activity	8	FGFR1
1		1	5	416	1	0.002	0.2	GO:0032429	BP	2	regulation of phospholipase A2 activity	8	LRP1
1		1	46	416	6	0.014	0.13	GO:0043462	BP	2	regulation of ATPase activity	6	SNRNP70,TPM1,CHTOP,AHSA2,PLSCR1,TPM2
1		1	433	416	16	0.038	0.037	GO:0043087	BP	2	regulation of GTPase activity	6	FYN,HGF,FGFR1,RANBP1,AKT2,HPS1,ARHGAP21,ELMOD3,RALGPS2,ITGB1BP1,CHN1,GPS2,THY1,SHC1,CDC42SE1,SPTAN1
1		1	4	416	1	0.002	0.25	GO:0010911	BP	2	regulation of isomerase activity	5	PLSCR1
1		1	4	416	1	0.002	0.25	GO:2000371	BP	2	regulation of DNA topoisomerase (ATP-hydrolyzing) activity	6	PLSCR1
1		1	28	416	1	0.002	0.036	GO:0051339	BP	2	regulation of lyase activity	5	PARK7
1		1	1	416	1	0.002	1	GO:1903198	BP	2	regulation of L-dopa decarboxylase activity	6	PARK7
1		1	651	416	36	0.087	0.055	GO:0051338	BP	2	regulation of transferase activity	5	HGF,CD44,ATP2B4,WNK1,MAP4K4,FGFR1,MAPKAPK5,ANAPC5,ERP29,PSMC1,GTPBP4,CDK5RAP3,DCUN1D4,H2AFY,CCT4,STK25,PARK7,ITGB1BP1,PILRB,PSMA1,GPS2,DCUN1D5,HNRNPD,WARS,RPS2,MINK1,THY1,EIF4A2,NCK1,SHC1,PEA15,NAB2,GAS6,PSMB8,HMGN1,CCNL2
1		1	2	416	1	0.002	0.5	GO:1901664	BP	2	regulation of NAD+ ADP-ribosyltransferase activity	6	HMGN1
1		1	1015	416	47	0.113	0.046	GO:0043085	BP	2	positive regulation of catalytic activity	5	FYN,HGF,CD44,PPP1R12A,ATP2B4,WNK1,MAP4K4,SCARB1,FGFR1,MAPKAPK5,ANAPC5,ERP29,RANBP1,PSMC1,AKT2,HPS1,ARHGAP21,DCUN1D4,FN1,ELMOD3,CCT4,STK25,RALGPS2,PARK7,APH1A,ITGB1BP1,PILRB,CHN1,PSMA1,DCUN1D5,HNRNPD,TPM1,RPS2,MINK1,THY1,CHTOP,SHC1,PEA15,NAB2,AHSA2,GAS6,PLSCR1,SPTAN1,PSAP,PSMB8,HMGN1,CCNL2
1		1	4	416	1	0.002	0.25	GO:0010912	BP	2	positive regulation of isomerase activity	6	PLSCR1
1		1	21	416	1	0.002	0.048	GO:0051349	BP	2	positive regulation of lyase activity	6	PARK7
1		1	1	416	1	0.002	1	GO:1903200	BP	2	positive regulation of L-dopa decarboxylase activity	7	PARK7
1		1	456	416	28	0.067	0.061	GO:0051347	BP	2	positive regulation of transferase activity	6	HGF,CD44,ATP2B4,WNK1,MAP4K4,FGFR1,MAPKAPK5,ANAPC5,ERP29,PSMC1,DCUN1D4,CCT4,STK25,PARK7,ITGB1BP1,PILRB,PSMA1,DCUN1D5,HNRNPD,RPS2,MINK1,SHC1,PEA15,NAB2,GAS6,PSMB8,HMGN1,CCNL2
1		1	2	416	1	0.002	0.5	GO:1901666	BP	2	positive regulation of NAD+ ADP-ribosyltransferase activity	7	HMGN1
1		1	583	416	19	0.046	0.033	GO:0051345	BP	2	positive regulation of hydrolase activity	6	FYN,HGF,PPP1R12A,FGFR1,RANBP1,AKT2,HPS1,ARHGAP21,FN1,ELMOD3,RALGPS2,CHN1,TPM1,THY1,CHTOP,SHC1,AHSA2,PLSCR1,SPTAN1
1		1	25	416	1	0.002	0.04	GO:0060193	BP	2	positive regulation of lipase activity	7	FGFR1
1		1	19	416	1	0.002	0.053	GO:0010518	BP	2	positive regulation of phospholipase activity	8	FGFR1
1		1	13	416	1	0.002	0.077	GO:0010863	BP	2	positive regulation of phospholipase C activity	9	FGFR1
1		1	396	416	13	0.031	0.033	GO:0043547	BP	2	positive regulation of GTPase activity	7	FYN,HGF,FGFR1,RANBP1,AKT2,HPS1,ARHGAP21,ELMOD3,RALGPS2,CHN1,THY1,SHC1,SPTAN1
1		1	55	416	1	0.002	0.018	GO:0090630	BP	2	activation of GTPase activity	8	AKT2
1		1	5	416	1	0.002	0.2	GO:0051096	BP	2	positive regulation of helicase activity	7	CHTOP
1		1	37	416	4	0.01	0.108	GO:0032781	BP	2	positive regulation of ATPase activity	7	TPM1,CHTOP,AHSA2,PLSCR1
1		1	4	416	1	0.002	0.25	GO:2000373	BP	2	positive regulation of DNA topoisomerase (ATP-hydrolyzing) activity	8	PLSCR1
1		1	229	416	12	0.029	0.052	GO:0051098	BP	2	regulation of binding	4	ADD1,AURKA,NFATC4,GTPBP4,KAT2A,PARK7,ITGB1BP1,LRP1,FLOT1,DAB2,LDLRAP1,ANXA2
1		1	15	416	1	0.002	0.067	GO:0035561	BP	2	regulation of chromatin binding	5	NFATC4
1		1	74	416	2	0.005	0.027	GO:0051101	BP	2	regulation of DNA binding	5	KAT2A,PARK7
1		1	24	416	2	0.005	0.083	GO:2000677	BP	2	regulation of transcription regulatory region DNA binding	6	KAT2A,PARK7
1		1	142	416	11	0.026	0.077	GO:0043393	BP	2	regulation of protein binding	5	ADD1,AURKA,NFATC4,GTPBP4,PARK7,ITGB1BP1,LRP1,FLOT1,DAB2,LDLRAP1,ANXA2
1		1	11	416	1	0.002	0.091	GO:1900120	BP	2	regulation of receptor binding	6	ANXA2
1		1	2	416	1	0.002	0.5	GO:1905595	BP	2	regulation of low-density lipoprotein particle receptor binding	7	ANXA2
1		1	2	416	1	0.002	0.5	GO:0033341	BP	2	regulation of collagen binding	6	GTPBP4
1		1	15	416	1	0.002	0.067	GO:0043496	BP	2	regulation of protein homodimerization activity	6	PARK7
1		1	117	416	6	0.014	0.051	GO:0051099	BP	2	positive regulation of binding	5	ADD1,KAT2A,PARK7,LRP1,FLOT1,ANXA2
1		1	35	416	2	0.005	0.057	GO:0043388	BP	2	positive regulation of DNA binding	6	KAT2A,PARK7
1		1	12	416	2	0.005	0.167	GO:2000679	BP	2	positive regulation of transcription regulatory region DNA binding	7	KAT2A,PARK7
1		1	68	416	5	0.012	0.074	GO:0032092	BP	2	positive regulation of protein binding	6	ADD1,PARK7,LRP1,FLOT1,ANXA2
1		1	5	416	1	0.002	0.2	GO:1900122	BP	2	positive regulation of receptor binding	7	ANXA2
1		1	1	416	1	0.002	1	GO:1905597	BP	2	positive regulation of low-density lipoprotein particle receptor binding	8	ANXA2
1		1	8	416	1	0.002	0.125	GO:0090073	BP	2	positive regulation of protein homodimerization activity	7	PARK7
1		1	640	416	35	0.084	0.055	GO:0044092	BP	2	negative regulation of molecular function	4	HGF,CD44,PPP1R12A,ATP2B4,WNK1,APLP2,AURKA,ANAPC5,PSMC1,NFATC4,GTPBP4,CDK5RAP3,H2AFY,PARK7,ITGB1BP1,PSMA1,GPS2,UBQLN1,MICAL1,WARS,DAB2,CAST,THY1,EIF4A2,NCK1,PRMT2,COL6A3,NQO1,ANXA2,GAS6,CD55,FLNA,CDC42SE1,PSMB8,PPME1
1		1	487	416	28	0.067	0.057	GO:0043086	BP	2	negative regulation of catalytic activity	5	HGF,CD44,PPP1R12A,ATP2B4,WNK1,APLP2,ANAPC5,PSMC1,CDK5RAP3,H2AFY,PARK7,ITGB1BP1,PSMA1,GPS2,MICAL1,WARS,CAST,THY1,EIF4A2,NCK1,COL6A3,NQO1,ANXA2,GAS6,CD55,CDC42SE1,PSMB8,PPME1
1		1	246	416	14	0.034	0.057	GO:0051348	BP	2	negative regulation of transferase activity	6	WNK1,ANAPC5,PSMC1,CDK5RAP3,H2AFY,PARK7,ITGB1BP1,PSMA1,GPS2,WARS,THY1,EIF4A2,NCK1,PSMB8
1		1	201	416	11	0.026	0.055	GO:0051346	BP	2	negative regulation of hydrolase activity	6	HGF,CD44,WNK1,APLP2,PARK7,GPS2,MICAL1,CAST,COL6A3,GAS6,CDC42SE1
1		1	96	416	6	0.014	0.062	GO:0051100	BP	2	negative regulation of binding	5	AURKA,NFATC4,GTPBP4,PARK7,ITGB1BP1,DAB2
1		1	60	416	6	0.014	0.1	GO:0032091	BP	2	negative regulation of protein binding	6	AURKA,NFATC4,GTPBP4,PARK7,ITGB1BP1,DAB2
1		1	1	416	1	0.002	1	GO:0033342	BP	2	negative regulation of collagen binding	7	GTPBP4
1		1	7	416	1	0.002	0.143	GO:0035562	BP	2	negative regulation of chromatin binding	6	NFATC4
1		1	545	416	27	0.065	0.05	GO:0040007	BP	2	growth	2	CDKL3,FHL1,TNC,YBX3,EVC,FGFR1,ADD1,AURKA,BRAT1,EIF4H,PPP3CB,DDX5,KAT2A,EIF4G2,FN1,EXOSC9,POSTN,PNPT1,EMP3,PRMT2,SHC1,TKT,LAMB2,GAS6,PSAP,DDX39B,PRKDC
1		1	1304	416	59	0.142	0.045	GO:0051704	BP	2	multi-organism process	2	FYN,ATP2B4,YBX3,SCARB1,AKR1B1,AURKA,RPLP0,RANBP1,LGALS1,NHP2L1,DDX17,TSPO,PCK2,DHODH,RPS16,POLR2I,GLTSCR2,EIF4H,TRIM14,PPP3CB,DDX5,KAT2A,SOD2,RPS12,FANCL,FN1,CCT4,WIPF1,PARK7,KLC1,ILF3,TPT1,RTN3,IL6ST,RPS24,RPS2,UBAP2L,PAM,TIAL1,EIF4A2,NCK1,SHC1,VPS28,NXF1,IL17RC,STAT2,RPS9,NR2C2,SSC5D,EXOC7,ANXA2,GAS6,PLSCR1,CD55,DDX39B,RPL10A,BRD2,PSMB8,SPIRE2
1		1	624	416	33	0.079	0.053	GO:0044419	BP	2	interspecies interaction between organisms	3	FYN,SCARB1,RPLP0,RANBP1,LGALS1,RPS16,POLR2I,EIF4H,TRIM14,DDX5,KAT2A,RPS12,FN1,KLC1,ILF3,RTN3,IL6ST,RPS24,RPS2,EIF4A2,SHC1,VPS28,NXF1,STAT2,RPS9,EXOC7,ANXA2,GAS6,PLSCR1,CD55,DDX39B,RPL10A,PSMB8
1		1	616	416	33	0.079	0.054	GO:0044403	BP	2	symbiosis, encompassing mutualism through parasitism	4	FYN,SCARB1,RPLP0,RANBP1,LGALS1,RPS16,POLR2I,EIF4H,TRIM14,DDX5,KAT2A,RPS12,FN1,KLC1,ILF3,RTN3,IL6ST,RPS24,RPS2,EIF4A2,SHC1,VPS28,NXF1,STAT2,RPS9,EXOC7,ANXA2,GAS6,PLSCR1,CD55,DDX39B,RPL10A,PSMB8
1		1	586	416	29	0.07	0.049	GO:0016032	BP	2	viral process	5	FYN,SCARB1,RPLP0,RANBP1,LGALS1,RPS16,POLR2I,EIF4H,TRIM14,DDX5,KAT2A,RPS12,KLC1,ILF3,RTN3,IL6ST,RPS24,RPS2,EIF4A2,SHC1,VPS28,NXF1,STAT2,RPS9,GAS6,PLSCR1,CD55,RPL10A,PSMB8
1		1	166	416	9	0.022	0.054	GO:0019080	BP	2	viral gene expression	6	RPLP0,RPS16,POLR2I,TRIM14,RPS12,RPS24,RPS2,RPS9,RPL10A
1		1	213	416	8	0.019	0.038	GO:0019058	BP	2	viral life cycle	6	SCARB1,LGALS1,DDX5,ILF3,VPS28,GAS6,PLSCR1,CD55
1		1	20	416	1	0.002	0.05	GO:0050690	BP	2	regulation of defense response to virus by virus	6	FYN
1		1	76	416	4	0.01	0.053	GO:0019079	BP	2	viral genome replication	6	DDX5,ILF3,GAS6,PLSCR1
1		1	152	416	9	0.022	0.059	GO:0019083	BP	2	viral transcription	6	RPLP0,RPS16,POLR2I,TRIM14,RPS12,RPS24,RPS2,RPS9,RPL10A
1		1	29	416	1	0.002	0.034	GO:0019068	BP	2	virion assembly	6	VPS28
1		1	18	416	1	0.002	0.056	GO:0046755	BP	2	viral budding	6	VPS28
1		1	15	416	1	0.002	0.067	GO:0039702	BP	2	viral budding via host ESCRT complex	7	VPS28
1		1	135	416	6	0.014	0.044	GO:0051701	BP	2	interaction with host	4	SCARB1,LGALS1,EXOC7,GAS6,CD55,DDX39B
1		1	80	416	5	0.012	0.062	GO:0051828	BP	2	entry into other organism involved in symbiotic interaction	5	SCARB1,LGALS1,EXOC7,GAS6,CD55
1		1	80	416	5	0.012	0.062	GO:0044409	BP	2	entry into host	6	SCARB1,LGALS1,EXOC7,GAS6,CD55
1		1	80	416	5	0.012	0.062	GO:0051806	BP	2	entry into cell of other organism involved in symbiotic interaction	6	SCARB1,LGALS1,EXOC7,GAS6,CD55
1		1	80	416	5	0.012	0.062	GO:0030260	BP	2	entry into host cell	7	SCARB1,LGALS1,EXOC7,GAS6,CD55
1		1	14	416	1	0.002	0.071	GO:0035635	BP	2	entry of bacterium into host cell	8	EXOC7
1		1	67	416	4	0.01	0.06	GO:0046718	BP	2	viral entry into host cell	8	SCARB1,LGALS1,GAS6,CD55
1		1	73	416	1	0.002	0.014	GO:0035821	BP	2	modification of morphology or physiology of other organism	4	ANXA2
1		1	5	416	1	0.002	0.2	GO:0044359	BP	2	modulation of molecular function in other organism	5	ANXA2
1		1	4	416	1	0.002	0.25	GO:0044362	BP	2	negative regulation of molecular function in other organism	6	ANXA2
1		1	65	416	1	0.002	0.015	GO:0051817	BP	2	modification of morphology or physiology of other organism involved in symbiotic interaction	5	ANXA2
1		1	5	416	1	0.002	0.2	GO:0052205	BP	2	modulation of molecular function in other organism involved in symbiotic interaction	6	ANXA2
1		1	4	416	1	0.002	0.25	GO:0052204	BP	2	negative regulation of molecular function in other organism involved in symbiotic interaction	7	ANXA2
1		1	42	416	2	0.005	0.048	GO:0051702	BP	2	interaction with symbiont	4	FN1,ANXA2
1		1	39	416	1	0.002	0.026	GO:0051851	BP	2	modification by host of symbiont morphology or physiology	5	ANXA2
1		1	4	416	1	0.002	0.25	GO:0052428	BP	2	modulation by host of symbiont molecular function	6	ANXA2
1		1	3	416	1	0.002	0.333	GO:0052405	BP	2	negative regulation by host of symbiont molecular function	7	ANXA2
1		1	1	416	1	0.002	1	GO:0052047	BP	2	interaction with other organism via secreted substance involved in symbiotic interaction	4	FN1
1		1	27	416	1	0.002	0.037	GO:0051703	BP	2	intraspecies interaction between organisms	3	PPP3CB
1		1	60	416	2	0.005	0.033	GO:1902579	BP	2	multi-organism localization	3	VPS28,DDX39B
1		1	60	416	2	0.005	0.033	GO:0044766	BP	2	multi-organism transport	4	VPS28,DDX39B
1		1	50	416	1	0.002	0.02	GO:0046794	BP	2	transport of virus	5	VPS28
1		1	48	416	1	0.002	0.021	GO:0075733	BP	2	intracellular transport of virus	6	VPS28
1		1	7	416	1	0.002	0.143	GO:0051836	BP	2	translocation of molecules into other organism involved in symbiotic interaction	5	DDX39B
1		1	7	416	1	0.002	0.143	GO:0044417	BP	2	translocation of molecules into host	6	DDX39B
1		1	6	416	1	0.002	0.167	GO:0046784	BP	2	viral mRNA export from host cell nucleus	7	DDX39B
1		1	111	416	4	0.01	0.036	GO:0044706	BP	2	multi-multicellular organism process	3	AKR1B1,DHODH,PAM,CD55
1		1	34	416	1	0.002	0.029	GO:0051705	BP	2	multi-organism behavior	3	PPP3CB
1		1	27	416	1	0.002	0.037	GO:0035176	BP	2	social behavior	4	PPP3CB
1		1	6	416	2	0.005	0.333	GO:0044406	BP	2	adhesion of symbiont to host	3	SCARB1,GAS6
1		1	5	416	1	0.002	0.2	GO:0044650	BP	2	adhesion of symbiont to host cell	4	GAS6
1		1	5	416	1	0.002	0.2	GO:0019062	BP	2	virion attachment to host cell	5	GAS6
1		1	4	416	1	0.002	0.25	GO:0046813	BP	2	receptor-mediated virion attachment to host cell	6	GAS6
1		1	1447	416	65	0.156	0.045	GO:0002376	BP	2	immune system process	2	LAMP2,FYN,CD44,ACTN1,ADD1,MAEA,SNAP23,LGALS1,DDX17,PSMC1,ACIN1,CRISPLD2,GLTSCR2,TRIM14,PPP3CB,SOD2,FBXO9,HSPA9,NIT2,FN1,WIPF1,PARK7,CD58,PILRB,LRP1,EXOSC9,KLC1,MASP1,PSMA1,ILF3,RFX1,FLOT2,IL6ST,UBQLN1,CTSL,ENPP2,FLOT1,RPS24,SEC31A,CLTC,CACNA1C,THY1,SSBP3,NCK1,SHC1,NFASC,IL17RC,STAT6,FTH1,STAT2,ASXL1,SEC24C,SSC5D,SHMT2,ANXA2,GAS6,PLSCR1,CD55,SPTAN1,PSAP,PNP,APRT,PSMB8,CFB,PRKDC
1		1	603	416	29	0.07	0.048	GO:0002252	BP	2	immune effector process	3	LAMP2,FYN,CD44,SNAP23,LGALS1,DDX17,CRISPLD2,GLTSCR2,PPP3CB,NIT2,WIPF1,CD58,LRP1,MASP1,ILF3,NCK1,NFASC,STAT6,FTH1,STAT2,ANXA2,PLSCR1,CD55,SPTAN1,PSAP,PNP,APRT,CFB,PRKDC
1		1	407	416	16	0.038	0.039	GO:0002443	BP	2	leukocyte mediated immunity	4	LAMP2,CD44,SNAP23,CRISPLD2,PPP3CB,NIT2,CD58,NFASC,STAT6,FTH1,ANXA2,CD55,SPTAN1,PSAP,PNP,APRT
1		1	322	416	14	0.034	0.043	GO:0002444	BP	2	myeloid leukocyte mediated immunity	5	LAMP2,CD44,SNAP23,CRISPLD2,NIT2,CD58,NFASC,FTH1,ANXA2,CD55,SPTAN1,PSAP,PNP,APRT
1		1	301	416	14	0.034	0.047	GO:0002446	BP	2	neutrophil mediated immunity	6	LAMP2,CD44,SNAP23,CRISPLD2,NIT2,CD58,NFASC,FTH1,ANXA2,CD55,SPTAN1,PSAP,PNP,APRT
1		1	23	416	1	0.002	0.043	GO:0002448	BP	2	mast cell mediated immunity	6	SNAP23
1		1	100	416	3	0.007	0.03	GO:0002449	BP	2	lymphocyte mediated immunity	5	PPP3CB,STAT6,CD55
1		1	88	416	4	0.01	0.045	GO:0002440	BP	2	production of molecular mediator of immune response	3	STAT6,GAS6,CD55,PRKDC
1		1	54	416	2	0.005	0.037	GO:0002377	BP	2	immunoglobulin production	4	STAT6,PRKDC
1		1	157	416	9	0.022	0.057	GO:0019882	BP	2	antigen processing and presentation	3	SNAP23,PSMC1,KLC1,PSMA1,CTSL,SEC31A,CLTC,SEC24C,PSMB8
1		1	73	416	5	0.012	0.068	GO:0002504	BP	2	antigen processing and presentation of peptide or polysaccharide antigen via MHC class II	4	KLC1,CTSL,SEC31A,CLTC,SEC24C
1		1	138	416	9	0.022	0.065	GO:0048002	BP	2	antigen processing and presentation of peptide antigen	4	SNAP23,PSMC1,KLC1,PSMA1,CTSL,SEC31A,CLTC,SEC24C,PSMB8
1		1	76	416	6	0.014	0.079	GO:0002474	BP	2	antigen processing and presentation of peptide antigen via MHC class I	5	SNAP23,PSMC1,PSMA1,SEC31A,SEC24C,PSMB8
1		1	72	416	5	0.012	0.069	GO:0002495	BP	2	antigen processing and presentation of peptide antigen via MHC class II	5	KLC1,CTSL,SEC31A,CLTC,SEC24C
1		1	132	416	9	0.022	0.068	GO:0019884	BP	2	antigen processing and presentation of exogenous antigen	4	SNAP23,PSMC1,KLC1,PSMA1,CTSL,SEC31A,CLTC,SEC24C,PSMB8
1		1	130	416	9	0.022	0.069	GO:0002478	BP	2	antigen processing and presentation of exogenous peptide antigen	5	SNAP23,PSMC1,KLC1,PSMA1,CTSL,SEC31A,CLTC,SEC24C,PSMB8
1		1	60	416	4	0.01	0.067	GO:0042590	BP	2	antigen processing and presentation of exogenous peptide antigen via MHC class I	6	SNAP23,PSMC1,PSMA1,PSMB8
1		1	59	416	4	0.01	0.068	GO:0002479	BP	2	antigen processing and presentation of exogenous peptide antigen via MHC class I, TAP-dependent	7	SNAP23,PSMC1,PSMA1,PSMB8
1		1	71	416	5	0.012	0.07	GO:0019886	BP	2	antigen processing and presentation of exogenous peptide antigen via MHC class II	6	KLC1,CTSL,SEC31A,CLTC,SEC24C
1		1	49	416	1	0.002	0.02	GO:0001776	BP	2	leukocyte homeostasis	3	PPP3CB
1		1	37	416	1	0.002	0.027	GO:0002260	BP	2	lymphocyte homeostasis	4	PPP3CB
1		1	23	416	1	0.002	0.043	GO:0043029	BP	2	T cell homeostasis	5	PPP3CB
1		1	90	416	5	0.012	0.056	GO:0002262	BP	2	myeloid cell homeostasis	3	ADD1,MAEA,ACIN1,HSPA9,RPS24
1		1	73	416	5	0.012	0.068	GO:0034101	BP	2	erythrocyte homeostasis	4	ADD1,MAEA,ACIN1,HSPA9,RPS24
1		1	4472	416	204	0.49	0.046	GO:0050896	BP	2	response to stimulus	2	LAMP2,REV3L,FYN,HGF,CD44,BCLAF1,RAI14,TNC,MED17,PPP1R12A,ATP2B4,YBX3,WNK1,DGKA,MYLK,MAP4K4,SREBF1,ACADVL,EVC,SCARB1,FGFR1,PPP2R5C,APLP2,AKR1B1,SRRT,ADD1,AURKA,MAPKAPK5,RPLP0,PXN,ERP29,SNAP23,WAC,CIRBP,RANBP1,LGALS1,DDX17,TSPO,PRMT5,PPM1A,SRSF5,PSMC1,PCK2,NFATC4,HM13,DHODH,CRISPLD2,KCTD9,SNRNP70,RPS16,AKT2,POLR2I,GLTSCR2,BRAT1,TRIM14,PTGR1,HPS1,PPP3CB,ARHGAP21,CDK5RAP3,DDX5,KAT2A,WSB1,SOD2,FBXO9,H…
1		1	838	416	51	0.123	0.061	GO:0009719	BP	2	response to endogenous stimulus	3	FYN,CD44,TNC,MED17,ATP2B4,SREBF1,FGFR1,AKR1B1,PXN,DDX17,TSPO,PPM1A,SRSF5,PCK2,SNRNP70,AKT2,POLR2I,DDX5,KAT2A,TIA1,PARK7,ATP6V0B,ITGB1BP1,LRP1,SRSF6,ATF4,POSTN,CTSL,PNPT1,HNRNPD,TGFB1I1,CSNK1D,PAM,PHIP,OGT,PARD3,AKR1C2,TIAL1,DAB2,PRMT2,SHC1,CAPN2,MCM7,HNRNPH1,BPTF,NR2C2,ANXA2,UROS,CD55,APRT,PRKDC
1		1	730	416	44	0.106	0.06	GO:0071495	BP	2	cellular response to endogenous stimulus	4	FYN,CD44,TNC,MED17,ATP2B4,SREBF1,FGFR1,AKR1B1,PXN,DDX17,PPM1A,SRSF5,SNRNP70,AKT2,POLR2I,DDX5,KAT2A,TIA1,PARK7,ATP6V0B,ITGB1BP1,LRP1,ATF4,POSTN,CTSL,HNRNPD,TGFB1I1,CSNK1D,PHIP,OGT,PARD3,AKR1C2,TIAL1,DAB2,PRMT2,SHC1,CAPN2,MCM7,HNRNPH1,BPTF,NR2C2,UROS,APRT,PRKDC
1		1	613	416	36	0.087	0.059	GO:1901698	BP	2	response to nitrogen compound	4	FYN,ATP2B4,SREBF1,AKR1B1,SRRT,PXN,TSPO,SRSF5,PSMC1,HM13,DHODH,AKT2,DDX5,ATP6V0B,LRP1,SRSF6,ATF4,UBE4B,UBQLN1,OS9,FLOT1,PNPT1,HNRNPD,PHIP,OGT,SHC1,PEA15,CAPN2,ANKZF1,STAT6,UBE2G2,UROS,CD55,APRT,PPP2R2A,PRKDC
1		1	58	416	4	0.01	0.069	GO:0060359	BP	2	response to ammonium ion	5	ATF4,HNRNPD,PEA15,PPP2R2A
1		1	189	416	13	0.031	0.069	GO:0001101	BP	2	response to acid chemical	4	TNC,ATP2B4,SREBF1,AKR1B1,RANBP1,NFATC4,DHODH,SNRNP70,SOD2,HNRNPD,AKR1C2,CAPN2,ASXL1
1		1	838	416	47	0.113	0.056	GO:1901700	BP	2	response to oxygen-containing compound	4	FYN,HGF,TNC,ATP2B4,MAP4K4,SREBF1,SCARB1,AKR1B1,PXN,RANBP1,LGALS1,TSPO,SRSF5,PCK2,NFATC4,DHODH,SNRNP70,AKT2,PPP3CB,SOD2,STK25,PARK7,ATP6V0B,HMGN3,LRP1,SRSF6,ATF4,POSTN,PNPT1,HNRNPD,TPM1,PAM,PHIP,OGT,AKR1C2,SHC1,SRSF2,CAPN2,STAT6,ASXL1,NQO1,GAS6,CD55,PSAP,RPL10A,APRT,PRKDC
1		1	125	416	4	0.01	0.032	GO:0009636	BP	2	response to toxic substance	4	SOD2,PARK7,GPX8,NQO1
1		1	7	416	1	0.002	0.143	GO:1902074	BP	2	response to salt	4	HNRNPD
1		1	224	416	16	0.038	0.071	GO:0042493	BP	2	response to drug	4	FYN,PPP1R12A,SREBF1,RANBP1,LGALS1,TSPO,DHODH,PTGR1,PPP3CB,SOD2,HNRNPD,PAM,MCM7,PTPRM,GAS6,PNP
1		1	5	416	1	0.002	0.2	GO:0097327	BP	2	response to antineoplastic agent	5	PTGR1
1		1	31	416	1	0.002	0.032	GO:0046677	BP	2	response to antibiotic	4	UROS
1		1	290	416	18	0.043	0.062	GO:0010035	BP	2	response to inorganic substance	4	HGF,ATP2B4,WNK1,AKR1B1,ADD1,RANBP1,TSPO,NFATC4,SOD2,STK25,PARK7,ATF4,HNRNPD,SEC31A,PAM,STAT6,NQO1,PSAP
1		1	2	416	1	0.002	0.5	GO:0010269	BP	2	response to selenium ion	5	SOD2
1		1	180	416	11	0.026	0.061	GO:0010038	BP	2	response to metal ion	5	WNK1,ADD1,RANBP1,TSPO,NFATC4,SOD2,PARK7,ATF4,HNRNPD,SEC31A,PAM
1		1	38	416	1	0.002	0.026	GO:0046686	BP	2	response to cadmium ion	6	SOD2
1		1	26	416	2	0.005	0.077	GO:0010043	BP	2	response to zinc ion	6	TSPO,SOD2
1		1	12	416	3	0.007	0.25	GO:0010042	BP	2	response to manganese ion	6	TSPO,SOD2,ATF4
1		1	64	416	5	0.012	0.078	GO:0051592	BP	2	response to calcium ion	6	WNK1,ADD1,RANBP1,HNRNPD,SEC31A
1		1	14	416	2	0.005	0.143	GO:0046688	BP	2	response to copper ion	6	PARK7,PAM
1		1	9	416	1	0.002	0.111	GO:0010226	BP	2	response to lithium ion	6	NFATC4
1		1	5	416	1	0.002	0.2	GO:0046689	BP	2	response to mercury ion	6	PARK7
1		1	1	416	1	0.002	1	GO:1904383	BP	2	response to sodium phosphate	5	HNRNPD
1		1	1	416	1	0.002	1	GO:0034021	BP	2	response to silicon dioxide	5	SOD2
1		1	103	416	5	0.012	0.049	GO:1901654	BP	2	response to ketone	5	SREBF1,AKR1B1,TSPO,PCK2,HNRNPD
1		1	2	416	1	0.002	0.5	GO:0051595	BP	2	response to methylglyoxal	6	AKR1B1
1		1	478	416	24	0.058	0.05	GO:0033993	BP	2	response to lipid	5	TNC,MED17,SREBF1,SCARB1,RANBP1,DDX17,TSPO,PCK2,NFATC4,SNRNP70,DDX5,SOD2,PARK7,POSTN,HNRNPD,TGFB1I1,PAM,AKR1C2,DAB2,PRMT2,ASXL1,NR2C2,NQO1,CD55
1		1	44	416	5	0.012	0.114	GO:0070542	BP	2	response to fatty acid	6	TNC,SREBF1,RANBP1,NFATC4,AKR1C2
1		1	55	416	4	0.01	0.073	GO:0032526	BP	2	response to retinoic acid	6	TNC,SREBF1,SNRNP70,ASXL1
1		1	72	416	2	0.005	0.028	GO:0046683	BP	2	response to organophosphorus	5	SREBF1,PNPT1
1		1	530	416	29	0.07	0.055	GO:0014070	BP	2	response to organic cyclic compound	5	TNC,MED17,ATP2B4,SREBF1,SRRT,RANBP1,LGALS1,DDX17,TSPO,PCK2,NFATC4,DHODH,DDX5,KAT2A,PARK7,ATF4,POSTN,FLOT1,PNPT1,HNRNPD,TGFB1I1,PAM,DAB2,PRMT2,SRSF2,PEA15,NR2C2,NQO1,PPP2R2A
1		1	1	416	1	0.002	1	GO:1901344	BP	2	response to leptomycin B	6	RANBP1
1		1	58	416	3	0.007	0.052	GO:0043331	BP	2	response to dsRNA	6	SRRT,DDX5,FLOT1
1		1	22	416	1	0.002	0.045	GO:0043330	BP	2	response to exogenous dsRNA	7	FLOT1
1		1	75	416	4	0.01	0.053	GO:0032355	BP	2	response to estradiol	6	POSTN,HNRNPD,PAM,NQO1
1		1	28	416	1	0.002	0.036	GO:0033574	BP	2	response to testosterone	6	TSPO
1		1	380	416	25	0.06	0.066	GO:0070848	BP	2	response to growth factor	5	FYN,HGF,CD44,TNC,FGFR1,PXN,PPM1A,SNRNP70,POLR2I,DDX5,KAT2A,TIA1,ITGB1BP1,POSTN,TGFB1I1,CSNK1D,PARD3,TIAL1,DAB2,SHC1,MCM7,HNRNPH1,BPTF,GAS6,TCF4
1		1	72	416	2	0.005	0.028	GO:0071772	BP	2	response to BMP	6	PPM1A,DDX5
1		1	13	416	1	0.002	0.077	GO:0035728	BP	2	response to hepatocyte growth factor	6	HGF
1		1	37	416	3	0.007	0.081	GO:1990089	BP	2	response to nerve growth factor	6	KAT2A,CSNK1D,BPTF
1		1	16	416	1	0.002	0.062	GO:0036119	BP	2	response to platelet-derived growth factor	6	FYN
1		1	133	416	8	0.019	0.06	GO:0071559	BP	2	response to transforming growth factor beta	6	FYN,PXN,PPM1A,SNRNP70,POSTN,TGFB1I1,PARD3,DAB2
1		1	81	416	9	0.022	0.111	GO:0071774	BP	2	response to fibroblast growth factor	6	CD44,TNC,FGFR1,POLR2I,TIA1,ITGB1BP1,POSTN,TIAL1,HNRNPH1
1		1	29	416	1	0.002	0.034	GO:0070849	BP	2	response to epidermal growth factor	6	MCM7
1		1	575	416	34	0.082	0.059	GO:0034097	BP	2	response to cytokine	5	FYN,HGF,CD44,BCLAF1,YBX3,FGFR1,RPLP0,PSMC1,PCK2,SNRNP70,RPS16,PPP3CB,KAT2A,SOD2,HSPA9,SRSF7,CD58,PSMA1,SNRPA1,POSTN,IL6ST,PNPT1,HNRNPDL,EIF4A2,IL17RC,STAT6,MAT2A,STAT2,SHMT2,ANXA2,GAS6,UBE2G2,PLSCR1,PSMB8
1		1	51	416	3	0.007	0.059	GO:0098760	BP	2	response to interleukin-7	6	FYN,HGF,FGFR1
1		1	63	416	5	0.012	0.079	GO:1990823	BP	2	response to leukemia inhibitory factor	6	BCLAF1,RPS16,SRSF7,EIF4A2,MAT2A
1		1	5	416	1	0.002	0.2	GO:0097396	BP	2	response to interleukin-17	6	IL17RC
1		1	41	416	7	0.017	0.171	GO:0070671	BP	2	response to interleukin-12	6	RPLP0,SOD2,HSPA9,SNRPA1,IL6ST,HNRNPDL,ANXA2
1		1	12	416	1	0.002	0.083	GO:0035455	BP	2	response to interferon-alpha	6	GAS6
1		1	22	416	1	0.002	0.045	GO:0070670	BP	2	response to interleukin-4	6	STAT6
1		1	17	416	3	0.007	0.176	GO:0035456	BP	2	response to interferon-beta	6	PNPT1,UBE2G2,PLSCR1
1		1	166	416	10	0.024	0.06	GO:0034612	BP	2	response to tumor necrosis factor	6	YBX3,PSMC1,PCK2,SNRNP70,KAT2A,CD58,PSMA1,POSTN,GAS6,PSMB8
1		1	18	416	1	0.002	0.056	GO:0070741	BP	2	response to interleukin-6	6	IL6ST
1		1	504	416	30	0.072	0.06	GO:0009725	BP	2	response to hormone	5	FYN,TNC,MED17,SREBF1,AKR1B1,PXN,DDX17,TSPO,SRSF5,PCK2,AKT2,DDX5,PARK7,ATP6V0B,SRSF6,CTSL,PNPT1,TGFB1I1,PAM,PHIP,OGT,AKR1C2,DAB2,PRMT2,SHC1,NR2C2,ANXA2,CD55,APRT,PRKDC
1		1	16	416	2	0.005	0.125	GO:0034694	BP	2	response to prostaglandin	6	TNC,AKR1C2
1		1	3	416	2	0.005	0.667	GO:0071798	BP	2	response to prostaglandin D	7	TNC,AKR1C2
1		1	2	416	1	0.002	0.5	GO:0009753	BP	2	response to jasmonic acid	6	AKR1C2
1		1	19	416	3	0.007	0.158	GO:0097066	BP	2	response to thyroid hormone	6	AKR1B1,CTSL,ANXA2
1		1	230	416	12	0.029	0.052	GO:0048545	BP	2	response to steroid hormone	6	MED17,SREBF1,DDX17,TSPO,PCK2,DDX5,PARK7,TGFB1I1,PAM,DAB2,PRMT2,NR2C2
1		1	80	416	2	0.005	0.025	GO:0031960	BP	2	response to corticosteroid	7	PCK2,PAM
1		1	71	416	2	0.005	0.028	GO:0051384	BP	2	response to glucocorticoid	8	PCK2,PAM
1		1	25	416	1	0.002	0.04	GO:0071548	BP	2	response to dexamethasone	9	PCK2
1		1	18	416	2	0.005	0.111	GO:0032570	BP	2	response to progesterone	7	SREBF1,TSPO
1		1	101	416	6	0.014	0.059	GO:0097305	BP	2	response to alcohol	5	FYN,TNC,SOD2,HNRNPD,NQO1,RPL10A
1		1	64	416	5	0.012	0.078	GO:0045471	BP	2	response to ethanol	6	FYN,TNC,SOD2,NQO1,RPL10A
1		1	548	416	32	0.077	0.058	GO:0010243	BP	2	response to organonitrogen compound	5	FYN,ATP2B4,SREBF1,AKR1B1,PXN,TSPO,SRSF5,PSMC1,HM13,DHODH,AKT2,ATP6V0B,LRP1,SRSF6,ATF4,UBE4B,UBQLN1,OS9,PNPT1,HNRNPD,PHIP,OGT,SHC1,PEA15,CAPN2,ANKZF1,UBE2G2,UROS,CD55,APRT,PPP2R2A,PRKDC
1		1	26	416	2	0.005	0.077	GO:0071867	BP	2	response to monoamine	6	ATP2B4,ATF4
1		1	26	416	2	0.005	0.077	GO:0071869	BP	2	response to catecholamine	7	ATP2B4,ATF4
1		1	12	416	1	0.002	0.083	GO:1903350	BP	2	response to dopamine	8	ATF4
1		1	8	416	1	0.002	0.125	GO:0071871	BP	2	response to epinephrine	8	ATP2B4
1		1	1	416	1	0.002	1	GO:1904585	BP	2	response to putrescine	6	HNRNPD
1		1	17	416	1	0.002	0.059	GO:0014075	BP	2	response to amine	6	UROS
1		1	57	416	3	0.007	0.053	GO:0043279	BP	2	response to alkaloid	6	DHODH,PEA15,PPP2R2A
1		1	15	416	2	0.005	0.133	GO:0014072	BP	2	response to isoquinoline alkaloid	7	PEA15,PPP2R2A
1		1	15	416	2	0.005	0.133	GO:0043278	BP	2	response to morphine	8	PEA15,PPP2R2A
1		1	79	416	3	0.007	0.038	GO:0014074	BP	2	response to purine-containing compound	6	SREBF1,DHODH,PNPT1
1		1	10	416	1	0.002	0.1	GO:0031000	BP	2	response to caffeine	7	DHODH
1		1	52	416	2	0.005	0.038	GO:0051591	BP	2	response to cAMP	7	SREBF1,PNPT1
1		1	275	416	16	0.038	0.058	GO:1901652	BP	2	response to peptide	6	FYN,SREBF1,AKR1B1,PXN,SRSF5,AKT2,ATP6V0B,LRP1,SRSF6,PNPT1,PHIP,OGT,SHC1,CD55,APRT,PRKDC
1		1	9	416	2	0.005	0.222	GO:1904645	BP	2	response to amyloid-beta	7	FYN,LRP1
1		1	248	416	14	0.034	0.056	GO:0043434	BP	2	response to peptide hormone	7	FYN,SREBF1,PXN,SRSF5,AKT2,ATP6V0B,SRSF6,PNPT1,PHIP,OGT,SHC1,CD55,APRT,PRKDC
1		1	29	416	1	0.002	0.034	GO:0033762	BP	2	response to glucagon	8	SREBF1
1		1	26	416	2	0.005	0.077	GO:0060416	BP	2	response to growth hormone	8	PXN,PNPT1
1		1	160	416	10	0.024	0.062	GO:0032868	BP	2	response to insulin	8	SREBF1,SRSF5,AKT2,ATP6V0B,SRSF6,PHIP,OGT,SHC1,APRT,PRKDC
1		1	75	416	3	0.007	0.04	GO:0043200	BP	2	response to amino acid	6	DHODH,HNRNPD,CAPN2
1		1	1	416	1	0.002	1	GO:1903576	BP	2	response to L-arginine	7	DHODH
1		1	121	416	8	0.019	0.066	GO:0009743	BP	2	response to carbohydrate	5	MAP4K4,SREBF1,LGALS1,PCK2,PPP3CB,SOD2,HMGN3,GAS6
1		1	108	416	8	0.019	0.074	GO:0034284	BP	2	response to monosaccharide	6	MAP4K4,SREBF1,LGALS1,PCK2,PPP3CB,SOD2,HMGN3,GAS6
1		1	103	416	7	0.017	0.068	GO:0009746	BP	2	response to hexose	7	MAP4K4,SREBF1,LGALS1,PCK2,PPP3CB,HMGN3,GAS6
1		1	101	416	7	0.017	0.069	GO:0009749	BP	2	response to glucose	8	MAP4K4,SREBF1,LGALS1,PCK2,PPP3CB,HMGN3,GAS6
1		1	8	416	2	0.005	0.25	GO:0045472	BP	2	response to ether	5	NFATC4,HNRNPD
1		1	4	416	1	0.002	0.25	GO:1904636	BP	2	response to ionomycin	6	NFATC4
1		1	2	416	1	0.002	0.5	GO:1901355	BP	2	response to rapamycin	6	HNRNPD
1		1	51	416	2	0.005	0.039	GO:0009410	BP	2	response to xenobiotic stimulus	4	MCM7,NQO1
1		1	25	416	3	0.007	0.12	GO:0046685	BP	2	response to arsenic-containing substance	4	SRRT,ATF4,UROS
1		1	8	416	1	0.002	0.125	GO:0051775	BP	2	response to redox state	3	NPAS2
1		1	1008	416	44	0.106	0.044	GO:0009605	BP	2	response to external stimulus	3	LAMP2,FYN,HGF,TNC,SREBF1,SCARB1,FGFR1,DDX17,TSPO,PCK2,DHODH,GLTSCR2,KAT2A,SOD2,WIPF1,PARK7,ATF4,CHN1,ILF3,POSTN,TPT1,IL6ST,NT5E,ENPP2,SH3KBP1,OGT,NCK1,SHC1,SRSF2,NFASC,IL17RC,STAT2,LAMB2,PTPRM,SSC5D,NQO1,ANXA2,MTA1,GAS6,PLSCR1,CD55,LAMA2,SPTAN1,CFB
1		1	183	416	6	0.014	0.033	GO:0071496	BP	2	cellular response to external stimulus	4	LAMP2,TNC,SREBF1,ATF4,POSTN,GAS6
1		1	273	416	13	0.031	0.048	GO:0009991	BP	2	response to extracellular stimulus	4	LAMP2,TNC,SREBF1,TSPO,DHODH,KAT2A,SOD2,ATF4,POSTN,OGT,SRSF2,NQO1,GAS6
1		1	255	416	13	0.031	0.051	GO:0031667	BP	2	response to nutrient levels	5	LAMP2,TNC,SREBF1,TSPO,DHODH,KAT2A,SOD2,ATF4,POSTN,OGT,SRSF2,NQO1,GAS6
1		1	14	416	1	0.002	0.071	GO:0032094	BP	2	response to food	6	SREBF1
1		1	110	416	8	0.019	0.073	GO:0007584	BP	2	response to nutrient	6	TNC,TSPO,SOD2,POSTN,OGT,SRSF2,NQO1,GAS6
1		1	58	416	6	0.014	0.103	GO:0033273	BP	2	response to vitamin	7	TNC,TSPO,SOD2,POSTN,SRSF2,GAS6
1		1	3	416	2	0.005	0.667	GO:0032571	BP	2	response to vitamin K	8	POSTN,GAS6
1		1	11	416	1	0.002	0.091	GO:0033197	BP	2	response to vitamin E	8	SRSF2
1		1	19	416	1	0.002	0.053	GO:0033280	BP	2	response to vitamin D	8	TNC
1		1	3	416	1	0.002	0.333	GO:0010266	BP	2	response to vitamin B1	8	TSPO
1		1	5	416	1	0.002	0.2	GO:0033591	BP	2	response to L-ascorbic acid	8	SOD2
1		1	84	416	4	0.01	0.048	GO:0051606	BP	2	detection of stimulus	3	FYN,SCARB1,SOD2,SSC5D
1		1	37	416	1	0.002	0.027	GO:0009581	BP	2	detection of external stimulus	4	FYN
1		1	12	416	3	0.007	0.25	GO:0009593	BP	2	detection of chemical stimulus	4	SCARB1,SOD2,SSC5D
1		1	16	416	1	0.002	0.062	GO:0050906	BP	2	detection of stimulus involved in sensory perception	4	FYN
1		1	744	416	30	0.072	0.04	GO:0009628	BP	2	response to abiotic stimulus	3	FYN,TNC,ATP2B4,YBX3,MYLK,ACADVL,AKR1B1,CIRBP,TSPO,PSMC1,NFATC4,AKT2,GLTSCR2,BRAT1,SOD2,ATF4,PSMA1,UBE4B,POSTN,UBQLN1,HNRNPD,SLC12A6,TGFB1I1,PAM,CAPN2,NABP1,MTA1,PSMB8,HMGN1,PRKDC
1		1	259	416	9	0.022	0.035	GO:0070482	BP	2	response to oxygen levels	4	PSMC1,GLTSCR2,SOD2,PSMA1,POSTN,UBQLN1,PAM,CAPN2,PSMB8
1		1	240	416	9	0.022	0.037	GO:0036293	BP	2	response to decreased oxygen levels	5	PSMC1,GLTSCR2,SOD2,PSMA1,POSTN,UBQLN1,PAM,CAPN2,PSMB8
1		1	20	416	1	0.002	0.05	GO:0036296	BP	2	response to increased oxygen levels	5	SOD2
1		1	2	416	1	0.002	0.5	GO:0003032	BP	2	detection of oxygen	5	SOD2
1		1	148	416	5	0.012	0.034	GO:0009266	BP	2	response to temperature stimulus	4	YBX3,ACADVL,CIRBP,SOD2,TGFB1I1
1		1	284	416	11	0.026	0.039	GO:0009314	BP	2	response to radiation	4	CIRBP,NFATC4,AKT2,BRAT1,SOD2,ATF4,UBE4B,NABP1,MTA1,HMGN1,PRKDC
1		1	186	416	7	0.017	0.038	GO:0009416	BP	2	response to light stimulus	5	CIRBP,NFATC4,AKT2,ATF4,UBE4B,MTA1,HMGN1
1		1	16	416	1	0.002	0.062	GO:0009648	BP	2	photoperiodism	6	MTA1
1		1	106	416	5	0.012	0.047	GO:0009411	BP	2	response to UV	6	CIRBP,NFATC4,ATF4,UBE4B,HMGN1
1		1	12	416	1	0.002	0.083	GO:0010224	BP	2	response to UV-B	7	HMGN1
1		1	11	416	1	0.002	0.091	GO:0010225	BP	2	response to UV-C	7	HMGN1
1		1	6	416	1	0.002	0.167	GO:0009642	BP	2	response to light intensity	6	AKT2
1		1	2	416	1	0.002	0.5	GO:0009644	BP	2	response to high light intensity	7	AKT2
1		1	116	416	5	0.012	0.043	GO:0010212	BP	2	response to ionizing radiation	5	BRAT1,SOD2,NABP1,MTA1,PRKDC
1		1	38	416	2	0.005	0.053	GO:0010332	BP	2	response to gamma radiation	6	SOD2,PRKDC
1		1	22	416	2	0.005	0.091	GO:0051602	BP	2	response to electrical stimulus	4	SOD2,HNRNPD
1		1	19	416	1	0.002	0.053	GO:0009268	BP	2	response to pH	4	PAM
1		1	2	416	1	0.002	0.5	GO:0071000	BP	2	response to magnetism	4	SOD2
1		1	111	416	3	0.007	0.027	GO:0009612	BP	2	response to mechanical stimulus	4	FYN,TNC,POSTN
1		1	38	416	1	0.002	0.026	GO:0009582	BP	2	detection of abiotic stimulus	4	FYN
1		1	17	416	1	0.002	0.059	GO:0050982	BP	2	detection of mechanical stimulus	5	FYN
1		1	10	416	1	0.002	0.1	GO:0050974	BP	2	detection of mechanical stimulus involved in sensory perception	6	FYN
1		1	4	416	1	0.002	0.25	GO:0050966	BP	2	detection of mechanical stimulus involved in sensory perception of pain	7	FYN
1		1	10	416	2	0.005	0.2	GO:0009415	BP	2	response to water	4	ATP2B4,AKR1B1
1		1	385	416	16	0.038	0.042	GO:0009607	BP	2	response to biotic stimulus	3	SCARB1,DDX17,TSPO,PCK2,GLTSCR2,SOD2,WIPF1,ILF3,TPT1,NCK1,SHC1,IL17RC,STAT2,SSC5D,PLSCR1,CD55
1		1	6	416	2	0.005	0.333	GO:0009595	BP	2	detection of biotic stimulus	4	SCARB1,SSC5D
1		1	363	416	16	0.038	0.044	GO:0043207	BP	2	response to external biotic stimulus	4	SCARB1,DDX17,TSPO,PCK2,GLTSCR2,SOD2,WIPF1,ILF3,TPT1,NCK1,SHC1,IL17RC,STAT2,SSC5D,PLSCR1,CD55
1		1	5	416	2	0.005	0.4	GO:0098581	BP	2	detection of external biotic stimulus	5	SCARB1,SSC5D
1		1	362	416	16	0.038	0.044	GO:0051707	BP	2	response to other organism	5	SCARB1,DDX17,TSPO,PCK2,GLTSCR2,SOD2,WIPF1,ILF3,TPT1,NCK1,SHC1,IL17RC,STAT2,SSC5D,PLSCR1,CD55
1		1	3	416	1	0.002	0.333	GO:0098543	BP	2	detection of other organism	6	SSC5D
1		1	165	416	6	0.014	0.036	GO:0009615	BP	2	response to virus	6	DDX17,GLTSCR2,ILF3,TPT1,STAT2,PLSCR1
1		1	31	416	1	0.002	0.032	GO:0098586	BP	2	cellular response to virus	7	GLTSCR2
1		1	15	416	1	0.002	0.067	GO:0009620	BP	2	response to fungus	6	IL17RC
1		1	191	416	7	0.017	0.037	GO:0009617	BP	2	response to bacterium	6	SCARB1,TSPO,PCK2,SOD2,SHC1,SSC5D,CD55
1		1	2	416	1	0.002	0.5	GO:0016045	BP	2	detection of bacterium	7	SSC5D
1		1	146	416	6	0.014	0.041	GO:0002237	BP	2	response to molecule of bacterial origin	5	SCARB1,TSPO,PCK2,SOD2,SSC5D,CD55
1		1	3	416	1	0.002	0.333	GO:0032493	BP	2	response to bacterial lipoprotein	6	SSC5D
1		1	141	416	5	0.012	0.035	GO:0032496	BP	2	response to lipopolysaccharide	6	SCARB1,TSPO,PCK2,SOD2,CD55
1		1	4	416	2	0.005	0.5	GO:0032490	BP	2	detection of molecule of bacterial origin	6	SCARB1,SSC5D
1		1	3	416	1	0.002	0.333	GO:0032497	BP	2	detection of lipopolysaccharide	7	SCARB1
1		1	1	416	1	0.002	1	GO:0042494	BP	2	detection of bacterial lipoprotein	7	SSC5D
1		1	54	416	4	0.01	0.074	GO:0043500	BP	2	muscle adaptation	3	ATP2B4,IL6ST,TWF1,DDX39B
1		1	21	416	1	0.002	0.048	GO:0014888	BP	2	striated muscle adaptation	4	ATP2B4
1		1	11	416	1	0.002	0.091	GO:0014887	BP	2	cardiac muscle adaptation	5	ATP2B4
1		1	34	416	3	0.007	0.088	GO:0014823	BP	2	response to activity	3	SOD2,POSTN,PRKDC
1		1	12	416	1	0.002	0.083	GO:0014850	BP	2	response to muscle activity	4	POSTN
1		1	2153	416	109	0.262	0.051	GO:0006950	BP	2	response to stress	3	LAMP2,REV3L,FYN,HGF,CD44,BCLAF1,TNC,ATP2B4,YBX3,DGKA,MYLK,MAP4K4,SREBF1,ACADVL,SCARB1,AKR1B1,ADD1,AURKA,MAPKAPK5,PXN,ERP29,SNAP23,WAC,CIRBP,LGALS1,DDX17,TSPO,PSMC1,NFATC4,HM13,DHODH,POLR2I,GLTSCR2,BRAT1,TRIM14,CDK5RAP3,DDX5,SOD2,FBXO9,H2AFY,FANCL,FN1,STK25,PARK7,CD58,COPS5,DDX39A,SRSF6,MASP1,ATF4,PSMA1,RPAIN,ILF3,UBE4B,GPS2,POSTN,TPT1,IL6ST,UBQLN1,CTSL,TBX3,NT5E,OS9,MICAL1,FLOT1,PNPT1,HNRNPD,SEC3…
1		1	149	416	10	0.024	0.067	GO:0035966	BP	2	response to topologically incorrect protein	4	ACADVL,ADD1,CDK5RAP3,COPS5,ATF4,SEC31A,CXXC1,NCK1,SHC1,ANKZF1
1		1	136	416	9	0.022	0.066	GO:0006986	BP	2	response to unfolded protein	5	ACADVL,ADD1,CDK5RAP3,COPS5,ATF4,SEC31A,CXXC1,NCK1,SHC1
1		1	18	416	1	0.002	0.056	GO:0051788	BP	2	response to misfolded protein	5	ANKZF1
1		1	661	416	31	0.075	0.047	GO:0006952	BP	2	defense response	4	FYN,HGF,CD44,SNAP23,DDX17,PSMC1,NFATC4,GLTSCR2,TRIM14,FBXO9,FN1,PARK7,CD58,MASP1,PSMA1,ILF3,IL6ST,UBQLN1,CTSL,NT5E,FLOT1,TIAL1,SHC1,IL17RC,STAT2,SSC5D,SHMT2,PLSCR1,CD55,PSMB8,CFB
1		1	269	416	11	0.026	0.041	GO:0006954	BP	2	inflammatory response	5	HGF,SNAP23,NFATC4,FN1,PARK7,IL6ST,NT5E,IL17RC,PLSCR1,CD55,CFB
1		1	48	416	6	0.014	0.125	GO:0002526	BP	2	acute inflammatory response	6	FN1,PARK7,IL6ST,PLSCR1,CD55,CFB
1		1	13	416	2	0.005	0.154	GO:0006953	BP	2	acute-phase response	7	FN1,PLSCR1
1		1	23	416	2	0.005	0.087	GO:0002532	BP	2	production of molecular mediator involved in inflammatory response	6	SNAP23,IL17RC
1		1	4	416	1	0.002	0.25	GO:0002349	BP	2	histamine production involved in inflammatory response	7	SNAP23
1		1	15	416	1	0.002	0.067	GO:0002534	BP	2	cytokine production involved in inflammatory response	7	IL17RC
1		1	172	416	8	0.019	0.047	GO:0098542	BP	2	defense response to other organism	5	DDX17,GLTSCR2,ILF3,SHC1,IL17RC,STAT2,SSC5D,PLSCR1
1		1	53	416	2	0.005	0.038	GO:0042742	BP	2	defense response to bacterium	6	SHC1,SSC5D
1		1	18	416	1	0.002	0.056	GO:0050830	BP	2	defense response to Gram-positive bacterium	7	SSC5D
1		1	18	416	1	0.002	0.056	GO:0050829	BP	2	defense response to Gram-negative bacterium	7	SSC5D
1		1	7	416	1	0.002	0.143	GO:0050832	BP	2	defense response to fungus	6	IL17RC
1		1	111	416	5	0.012	0.045	GO:0051607	BP	2	defense response to virus	6	DDX17,GLTSCR2,ILF3,STAT2,PLSCR1
1		1	7	416	2	0.005	0.286	GO:0035900	BP	2	response to isolation stress	4	LGALS1,SOD2
1		1	9	416	1	0.002	0.111	GO:0051409	BP	2	response to nitrosative stress	4	PARK7
1		1	340	416	21	0.05	0.062	GO:0009611	BP	2	response to wounding	4	FYN,CD44,TNC,DGKA,MYLK,SCARB1,AURKA,LGALS1,TSPO,SOD2,FN1,SRSF6,POSTN,MICAL1,TPM1,BPTF,LAMB2,ANXA2,GAS6,PLSCR1,FLNA
1		1	282	416	15	0.036	0.053	GO:0042060	BP	2	wound healing	5	FYN,CD44,TNC,DGKA,MYLK,SCARB1,FN1,SRSF6,POSTN,MICAL1,TPM1,ANXA2,GAS6,PLSCR1,FLNA
1		1	174	416	7	0.017	0.04	GO:0007596	BP	2	blood coagulation	6	FYN,DGKA,MICAL1,ANXA2,GAS6,PLSCR1,FLNA
1		1	42	416	5	0.012	0.119	GO:0048678	BP	2	response to axon injury	5	TNC,LGALS1,TSPO,SOD2,LAMB2
1		1	11	416	1	0.002	0.091	GO:0003299	BP	2	muscle hypertrophy in response to stress	4	ATP2B4
1		1	11	416	1	0.002	0.091	GO:0014898	BP	2	cardiac muscle hypertrophy in response to stress	5	ATP2B4
1		1	13	416	1	0.002	0.077	GO:0035902	BP	2	response to immobilization stress	4	SOD2
1		1	277	416	18	0.043	0.065	GO:0006979	BP	2	response to oxidative stress	4	HGF,AKR1B1,PXN,SOD2,H2AFY,STK25,PARK7,ATF4,UBQLN1,PNPT1,HNRNPD,TPM1,RBPMS,GPX8,STAT6,MSRB3,NQO1,PSAP
1		1	143	416	11	0.026	0.077	GO:0000302	BP	2	response to reactive oxygen species	5	HGF,AKR1B1,PXN,SOD2,STK25,PARK7,HNRNPD,TPM1,STAT6,NQO1,PSAP
1		1	88	416	7	0.017	0.08	GO:0042542	BP	2	response to hydrogen peroxide	6	HGF,AKR1B1,SOD2,STK25,PARK7,STAT6,PSAP
1		1	18	416	3	0.007	0.167	GO:0000305	BP	2	response to oxygen radical	6	SOD2,PARK7,NQO1
1		1	15	416	3	0.007	0.2	GO:0000303	BP	2	response to superoxide	7	SOD2,PARK7,NQO1
1		1	13	416	1	0.002	0.077	GO:0071731	BP	2	response to nitric oxide	6	HNRNPD
1		1	46	416	4	0.01	0.087	GO:0006970	BP	2	response to osmotic stress	4	YBX3,MYLK,TSPO,SLC12A6
1		1	8	416	3	0.007	0.375	GO:0006971	BP	2	hypotonic response	5	MYLK,TSPO,SLC12A6
1		1	14	416	1	0.002	0.071	GO:0006972	BP	2	hyperosmotic response	5	YBX3
1		1	12	416	1	0.002	0.083	GO:0009651	BP	2	response to salt stress	5	SLC12A6
1		1	2	416	1	0.002	0.5	GO:0042539	BP	2	hypotonic salinity response	6	SLC12A6
1		1	26	416	1	0.002	0.038	GO:0033555	BP	2	multicellular organismal response to stress	4	TSPO
1		1	7	416	1	0.002	0.143	GO:0048265	BP	2	response to pain	5	TSPO
1		1	6	416	1	0.002	0.167	GO:0048266	BP	2	behavioral response to pain	6	TSPO
1		1	118	416	1	0.002	0.008	GO:0009408	BP	2	response to heat	4	TGFB1I1
1		1	29	416	4	0.01	0.138	GO:0009409	BP	2	response to cold	4	YBX3,ACADVL,CIRBP,SOD2
1		1	234	416	9	0.022	0.038	GO:0001666	BP	2	response to hypoxia	4	PSMC1,GLTSCR2,SOD2,PSMA1,POSTN,UBQLN1,PAM,CAPN2,PSMB8
1		1	117	416	5	0.012	0.043	GO:0042594	BP	2	response to starvation	4	LAMP2,SREBF1,DHODH,ATF4,GAS6
1		1	3	416	1	0.002	0.333	GO:0097501	BP	2	stress response to metal ion	4	PARK7
1		1	2	416	1	0.002	0.5	GO:1990169	BP	2	stress response to copper ion	5	PARK7
1		1	13	416	1	0.002	0.077	GO:0055093	BP	2	response to hyperoxia	4	SOD2
1		1	4	416	1	0.002	0.25	GO:0051599	BP	2	response to hydrostatic pressure	4	ATP2B4
1		1	6	416	1	0.002	0.167	GO:0009414	BP	2	response to water deprivation	4	AKR1B1
1		1	944	416	45	0.108	0.048	GO:0006955	BP	2	immune response	3	LAMP2,FYN,CD44,SNAP23,LGALS1,PSMC1,CRISPLD2,GLTSCR2,TRIM14,PPP3CB,FBXO9,NIT2,WIPF1,PARK7,CD58,PILRB,LRP1,EXOSC9,MASP1,PSMA1,RFX1,IL6ST,UBQLN1,CTSL,ENPP2,FLOT1,THY1,NCK1,SHC1,NFASC,STAT6,FTH1,STAT2,SSC5D,SHMT2,ANXA2,GAS6,PLSCR1,CD55,SPTAN1,PSAP,PNP,APRT,PSMB8,CFB
1		1	142	416	6	0.014	0.042	GO:0002250	BP	2	adaptive immune response	4	FYN,PPP3CB,IL6ST,CTSL,STAT6,CD55
1		1	99	416	3	0.007	0.03	GO:0002460	BP	2	adaptive immune response based on somatic recombination of immune receptors built from immunoglobulin superfamily domains	5	PPP3CB,STAT6,CD55
1		1	13	416	1	0.002	0.077	GO:0042088	BP	2	T-helper 1 type immune response	6	STAT6
1		1	38	416	2	0.005	0.053	GO:0002456	BP	2	T cell mediated immunity	6	PPP3CB,CD55
1		1	14	416	1	0.002	0.071	GO:0001913	BP	2	T cell mediated cytotoxicity	7	PPP3CB
1		1	47	416	2	0.005	0.043	GO:0019724	BP	2	B cell mediated immunity	6	STAT6,CD55
1		1	46	416	2	0.005	0.043	GO:0016064	BP	2	immunoglobulin mediated immune response	7	STAT6,CD55
1		1	28	416	1	0.002	0.036	GO:0002381	BP	2	immunoglobulin production involved in immunoglobulin mediated immune response	8	STAT6
1		1	50	416	3	0.007	0.06	GO:0006959	BP	2	humoral immune response	4	MASP1,CD55,CFB
1		1	13	416	1	0.002	0.077	GO:0002455	BP	2	humoral immune response mediated by circulating immunoglobulin	5	CD55
1		1	14	416	1	0.002	0.071	GO:0042092	BP	2	type 2 immune response	4	STAT6
1		1	390	416	19	0.046	0.049	GO:0045087	BP	2	innate immune response	4	FYN,CD44,PSMC1,GLTSCR2,TRIM14,FBXO9,CD58,MASP1,PSMA1,UBQLN1,CTSL,FLOT1,STAT2,SSC5D,SHMT2,PLSCR1,CD55,PSMB8,CFB
1		1	54	416	3	0.007	0.056	GO:0034340	BP	2	response to type I interferon	5	STAT2,SHMT2,PSMB8
1		1	73	416	2	0.005	0.027	GO:0034341	BP	2	response to interferon-gamma	5	CD44,CD58
1		1	39	416	2	0.005	0.051	GO:0002367	BP	2	cytokine production involved in immune response	4	GAS6,CD55
1		1	15	416	1	0.002	0.067	GO:0061082	BP	2	myeloid leukocyte cytokine production	5	GAS6
1		1	12	416	1	0.002	0.083	GO:0010934	BP	2	macrophage cytokine production	6	GAS6
1		1	14	416	1	0.002	0.071	GO:0002369	BP	2	T cell cytokine production	5	CD55
1		1	5	416	1	0.002	0.2	GO:0035743	BP	2	CD4-positive, alpha-beta T cell cytokine production	6	CD55
1		1	10	416	1	0.002	0.1	GO:0002437	BP	2	inflammatory response to antigenic stimulus	4	PARK7
1		1	3	416	1	0.002	0.333	GO:0002438	BP	2	acute inflammatory response to antigenic stimulus	5	PARK7
1		1	860	416	40	0.096	0.047	GO:0040011	BP	2	locomotion	2	FYN,HGF,CD44,ATP2B4,MYLK,SCARB1,FGFR1,FAT1,TSPO,AKT2,BRAT1,PPP3CB,GTPBP4,SOD2,FN1,CD58,ITGB1BP1,GLIPR2,LRP1,CHN1,POSTN,NUMB,ENPP2,TPM1,MINK1,SH3KBP1,DAB2,THY1,NCK1,SHC1,NFASC,IL17RC,LAMB2,PTPRM,GAS6,CCDC125,LAMA2,FLNA,SPTAN1,CDC42BPB
1		1	262	416	14	0.034	0.053	GO:0042330	BP	2	taxis	3	FYN,HGF,FGFR1,CHN1,ENPP2,SH3KBP1,SHC1,NFASC,IL17RC,LAMB2,PTPRM,GAS6,LAMA2,SPTAN1
1		1	262	416	14	0.034	0.053	GO:0006935	BP	2	chemotaxis	4	FYN,HGF,FGFR1,CHN1,ENPP2,SH3KBP1,SHC1,NFASC,IL17RC,LAMB2,PTPRM,GAS6,LAMA2,SPTAN1
1		1	31	416	1	0.002	0.032	GO:0050918	BP	2	positive chemotaxis	5	HGF
1		1	5	416	1	0.002	0.2	GO:0031987	BP	2	locomotion involved in locomotory behavior	3	PPP3CB
1		1	3138	416	159	0.382	0.051	GO:0032502	BP	2	developmental process	2	CDKL3,LUC7L,CSDE1,FYN,HGF,FHL1,CD44,VCAN,TNC,MAP4,ELN,ATP2B4,YBX3,WNK1,MYLK,MAP4K4,ACTN1,SREBF1,ACADVL,EVC,FGFR1,FAT1,AKR1B1,SRRT,ADD1,AURKA,MAPKAPK5,MAEA,HNRNPC,MYL6,HNRNPH3,RANBP1,LZTR1,LGALS1,DDX17,TSPO,PRMT5,SRSF5,PSMC1,ACIN1,NFATC4,PQBP1,DHODH,CRISPLD2,CEP152,RPS16,AKT2,POLR2I,EIF4H,PPP3CB,GTPBP4,CDK5RAP3,DDX5,KAT2A,EIF4G2,SOD2,FBXO9,HSPA9,H2AFY,FN1,STK25,KIF17,APH1A,ITGB1BP1,TGFBI,ARL4A,GLI…
1		1	127	416	5	0.012	0.039	GO:0021700	BP	2	developmental maturation	3	FGFR1,AURKA,MAEA,NFATC4,NFASC
1		1	1	416	1	0.002	1	GO:0043696	BP	2	dedifferentiation	3	HNRNPD
1		1	97	416	3	0.007	0.031	GO:0098727	BP	2	maintenance of cell number	3	SRRT,POLR2I,TBX3
1		1	95	416	3	0.007	0.032	GO:0019827	BP	2	stem cell population maintenance	4	SRRT,POLR2I,TBX3
1		1	33	416	1	0.002	0.03	GO:0035019	BP	2	somatic stem cell population maintenance	5	POLR2I
1		1	13	416	1	0.002	0.077	GO:0097150	BP	2	neuronal stem cell population maintenance	5	SRRT
1		1	13	416	1	0.002	0.077	GO:0031128	BP	2	developmental induction	3	FGFR1
1		1	2893	416	145	0.349	0.05	GO:0048856	BP	2	anatomical structure development	3	CDKL3,LUC7L,CSDE1,FYN,HGF,FHL1,CD44,VCAN,TNC,MAP4,ELN,ATP2B4,YBX3,WNK1,MYLK,MAP4K4,ACTN1,SREBF1,ACADVL,EVC,FGFR1,FAT1,AKR1B1,SRRT,ADD1,AURKA,MAEA,MYL6,HNRNPH3,RANBP1,LZTR1,LGALS1,DDX17,TSPO,PRMT5,SRSF5,PSMC1,ACIN1,NFATC4,PQBP1,DHODH,CRISPLD2,CEP152,RPS16,AKT2,PPP3CB,CDK5RAP3,DDX5,KAT2A,EIF4G2,SOD2,HSPA9,H2AFY,FN1,STK25,KIF17,APH1A,ITGB1BP1,TGFBI,GLIPR2,CIT,PFDN5,LRP1,PIGT,SRSF6,PPDPF,CHN1,PSMA1,U…
1		1	12	416	1	0.002	0.083	GO:0071696	BP	2	ectodermal placode development	4	TBX3
1		1	111	416	13	0.031	0.117	GO:0031099	BP	2	regeneration	4	HGF,TNC,MAP4K4,AURKA,TSPO,PRMT5,SRSF5,RPS16,POSTN,PNPT1,THY1,LAMB2,GAS6
1		1	77	416	3	0.007	0.039	GO:0071695	BP	2	anatomical structure maturation	4	AURKA,MAEA,NFASC
1		1	948	416	55	0.132	0.058	GO:0009888	BP	2	tissue development	4	LUC7L,HGF,CD44,TNC,ELN,YBX3,MYLK,ACADVL,EVC,FGFR1,ADD1,MYL6,HNRNPH3,DDX17,PSMC1,NFATC4,CEP152,AKT2,DDX5,KAT2A,H2AFY,FN1,ITGB1BP1,TGFBI,GLIPR2,SRSF6,PSMA1,UBE4B,FLOT2,POSTN,NUMB,CTSL,TBX3,FLOT1,TPM1,TGFB1I1,CLTC,AKR1C2,DAB2,SSBP3,BDH2,OSR2,NAB2,STAT6,BMP1,ASXL1,BPTF,LAMB2,GAS6,S100A4,FLNA,PSAP,DDX39B,PSMB8,PRKDC
1		1	60	416	2	0.005	0.033	GO:0007498	BP	2	mesoderm development	5	FGFR1,TBX3
1		1	206	416	14	0.034	0.068	GO:0060537	BP	2	muscle tissue development	5	LUC7L,ELN,YBX3,MYLK,FGFR1,MYL6,DDX17,DDX5,KAT2A,UBE4B,TBX3,FLOT1,TPM1,DDX39B
1		1	15	416	1	0.002	0.067	GO:0048745	BP	2	smooth muscle tissue development	6	MYLK
1		1	195	416	13	0.031	0.067	GO:0014706	BP	2	striated muscle tissue development	6	LUC7L,ELN,YBX3,FGFR1,MYL6,DDX17,DDX5,KAT2A,UBE4B,TBX3,FLOT1,TPM1,DDX39B
1		1	44	416	2	0.005	0.045	GO:0007492	BP	2	endoderm development	5	FN1,BPTF
1		1	138	416	6	0.014	0.043	GO:0008544	BP	2	epidermis development	5	FGFR1,H2AFY,SRSF6,FLOT2,CTSL,NAB2
1		1	589	416	30	0.072	0.051	GO:0060429	BP	2	epithelium development	5	HGF,CD44,TNC,ACADVL,FGFR1,ADD1,HNRNPH3,PSMC1,NFATC4,CEP152,AKT2,KAT2A,H2AFY,SRSF6,PSMA1,NUMB,CTSL,TBX3,TGFB1I1,CLTC,AKR1C2,DAB2,SSBP3,BDH2,STAT6,LAMB2,FLNA,PSAP,PSMB8,PRKDC
1		1	60	416	1	0.002	0.017	GO:0003158	BP	2	endothelium development	6	ADD1
1		1	124	416	6	0.014	0.048	GO:0061448	BP	2	connective tissue development	5	CD44,EVC,FGFR1,TGFBI,OSR2,BMP1
1		1	427	416	19	0.046	0.044	GO:0060322	BP	2	head development	4	FYN,ATP2B4,FGFR1,CRISPLD2,CDK5RAP3,KAT2A,LRP1,NUMB,TBX3,HNRNPD,SMARCC2,CSNK1D,TACC1,AFF2,SSBP3,OSR2,BPTF,FLNA,PRKDC
1		1	1	416	1	0.002	1	GO:0097065	BP	2	anterior head development	5	SSBP3
1		1	50	416	2	0.005	0.04	GO:0060021	BP	2	palate development	4	TBX3,OSR2
1		1	332	416	25	0.06	0.075	GO:0061061	BP	2	muscle structure development	4	LUC7L,FHL1,ELN,YBX3,MYLK,EVC,FGFR1,MYL6,LGALS1,DDX17,NFATC4,DDX5,KAT2A,UBE4B,FLOT2,TBX3,FLOT1,TPM1,MBNL1,PAXBP1,CAPN2,COL6A3,SMTN,LAMA2,DDX39B
1		1	2652	416	129	0.31	0.049	GO:0007275	BP	2	multicellular organism development	4	CDKL3,LUC7L,CSDE1,FYN,HGF,FHL1,CD44,VCAN,TNC,MAP4,ELN,ATP2B4,YBX3,WNK1,MYLK,MAP4K4,ACTN1,SREBF1,EVC,FGFR1,AKR1B1,SRRT,ADD1,AURKA,MAEA,MYL6,RANBP1,LGALS1,DDX17,TSPO,PRMT5,SRSF5,PSMC1,ACIN1,NFATC4,PQBP1,DHODH,CRISPLD2,RPS16,AKT2,PPP3CB,CDK5RAP3,DDX5,KAT2A,EIF4G2,SOD2,HSPA9,H2AFY,FN1,STK25,KIF17,APH1A,ITGB1BP1,TGFBI,GLIPR2,CIT,PFDN5,LRP1,PIGT,SRSF6,PPDPF,CHN1,PSMA1,UBE4B,MGAT1,POSTN,NUMB,IL6ST,CTSL,…
1		1	97	416	6	0.014	0.062	GO:0048736	BP	2	appendage development	5	FGFR1,TBX3,PAM,CACNA1C,MBNL1,OSR2
1		1	97	416	6	0.014	0.062	GO:0060173	BP	2	limb development	6	FGFR1,TBX3,PAM,CACNA1C,MBNL1,OSR2
1		1	66	416	2	0.005	0.03	GO:0009791	BP	2	post-embryonic development	5	SOD2,HMGN1
1		1	189	416	7	0.017	0.037	GO:0007389	BP	2	pattern specification process	5	FGFR1,AURKA,KAT2A,TBX3,SSBP3,BPTF,PRKDC
1		1	69	416	1	0.002	0.014	GO:0009799	BP	2	specification of symmetry	6	TBX3
1		1	68	416	1	0.002	0.015	GO:0009855	BP	2	determination of bilateral symmetry	7	TBX3
1		1	65	416	1	0.002	0.015	GO:0007368	BP	2	determination of left/right symmetry	8	TBX3
1		1	142	416	7	0.017	0.049	GO:0003002	BP	2	regionalization	6	FGFR1,AURKA,KAT2A,TBX3,SSBP3,BPTF,PRKDC
1		1	44	416	3	0.007	0.068	GO:0035282	BP	2	segmentation	7	KAT2A,TBX3,PRKDC
1		1	84	416	6	0.014	0.071	GO:0009952	BP	2	anterior/posterior pattern specification	7	AURKA,KAT2A,TBX3,SSBP3,BPTF,PRKDC
1		1	7	416	1	0.002	0.143	GO:0060896	BP	2	neural plate pattern specification	6	SSBP3
1		1	5	416	1	0.002	0.2	GO:0060897	BP	2	neural plate regionalization	7	SSBP3
1		1	4	416	1	0.002	0.25	GO:0021999	BP	2	neural plate anterior/posterior regionalization	8	SSBP3
1		1	40	416	2	0.005	0.05	GO:0009798	BP	2	axis specification	6	AURKA,TBX3
1		1	20	416	2	0.005	0.1	GO:0009948	BP	2	anterior/posterior axis specification	7	AURKA,TBX3
1		1	560	416	19	0.046	0.034	GO:0009790	BP	2	embryo development	5	YBX3,FGFR1,ADD1,KAT2A,FN1,MGAT1,TBX3,TPM1,TGFB1I1,CACNA1C,MBNL1,SSBP3,PLCD3,CAPN2,OSR2,BPTF,SEC24C,LAMA2,PRKDC
1		1	348	416	15	0.036	0.043	GO:0009792	BP	2	embryo development ending in birth or egg hatching	6	YBX3,FGFR1,ADD1,KAT2A,MGAT1,TBX3,TPM1,MBNL1,SSBP3,PLCD3,CAPN2,OSR2,BPTF,SEC24C,PRKDC
1		1	346	416	15	0.036	0.043	GO:0043009	BP	2	chordate embryonic development	7	YBX3,FGFR1,ADD1,KAT2A,MGAT1,TBX3,TPM1,MBNL1,SSBP3,PLCD3,CAPN2,OSR2,BPTF,SEC24C,PRKDC
1		1	216	416	12	0.029	0.056	GO:0001701	BP	2	in utero embryonic development	8	YBX3,FGFR1,ADD1,KAT2A,MGAT1,TBX3,TPM1,MBNL1,PLCD3,CAPN2,BPTF,SEC24C
1		1	25	416	1	0.002	0.04	GO:0009880	BP	2	embryonic pattern specification	6	TBX3
1		1	8	416	1	0.002	0.125	GO:0007350	BP	2	blastoderm segmentation	7	TBX3
1		1	4	416	1	0.002	0.25	GO:0007351	BP	2	tripartite regional subdivision	8	TBX3
1		1	14	416	1	0.002	0.071	GO:0000578	BP	2	embryonic axis specification	7	TBX3
1		1	4	416	1	0.002	0.25	GO:0008595	BP	2	anterior/posterior axis specification, embryo	8	TBX3
1		1	40	416	2	0.005	0.05	GO:0061053	BP	2	somite development	6	KAT2A,PRKDC
1		1	34	416	1	0.002	0.029	GO:0060324	BP	2	face development	4	CRISPLD2
1		1	2352	416	123	0.296	0.052	GO:0048731	BP	2	system development	4	CDKL3,LUC7L,CSDE1,FYN,HGF,FHL1,CD44,VCAN,TNC,MAP4,ELN,ATP2B4,YBX3,WNK1,MYLK,MAP4K4,ACTN1,SREBF1,EVC,FGFR1,AKR1B1,SRRT,ADD1,AURKA,MAEA,MYL6,RANBP1,LGALS1,DDX17,TSPO,PRMT5,SRSF5,PSMC1,ACIN1,NFATC4,PQBP1,DHODH,CRISPLD2,RPS16,AKT2,PPP3CB,CDK5RAP3,DDX5,KAT2A,EIF4G2,SOD2,HSPA9,H2AFY,FN1,STK25,KIF17,APH1A,ITGB1BP1,TGFBI,GLIPR2,CIT,PFDN5,LRP1,PIGT,SRSF6,PPDPF,CHN1,PSMA1,UBE4B,POSTN,NUMB,IL6ST,CTSL,TBX3,I…
1		1	85	416	9	0.022	0.106	GO:0061008	BP	2	hepaticobiliary system development	5	HGF,AURKA,PRMT5,SRSF5,RPS16,SOD2,PNPT1,HNRNPD,DDX39B
1		1	116	416	7	0.017	0.06	GO:0060541	BP	2	respiratory system development	5	TNC,SREBF1,FGFR1,CRISPLD2,SRSF6,NUMB,ASXL1
1		1	554	416	29	0.07	0.052	GO:0072359	BP	2	circulatory system development	5	HGF,MYLK,FGFR1,NFATC4,PPP3CB,KAT2A,EIF4G2,SOD2,FN1,ITGB1BP1,TGFBI,LRP1,UBE4B,TBX3,ENPP2,WARS,SLC12A6,TPM1,PAM,CACNA1C,THY1,SHC1,PLCD3,ASXL1,PTPRM,ANXA2,TCF4,DDX39B,PRKDC
1		1	66	416	1	0.002	0.015	GO:0055123	BP	2	digestive system development	5	PPDPF
1		1	1233	416	65	0.156	0.053	GO:0007399	BP	2	nervous system development	5	CDKL3,FYN,HGF,VCAN,TNC,MAP4,ATP2B4,WNK1,MAP4K4,FGFR1,SRRT,AURKA,RANBP1,LGALS1,TSPO,PRMT5,NFATC4,PQBP1,AKT2,PPP3CB,CDK5RAP3,KAT2A,EIF4G2,SOD2,FN1,STK25,KIF17,CIT,LRP1,PIGT,CHN1,UBE4B,POSTN,NUMB,IL6ST,TBX3,ITM2C,FLOT1,HNRNPD,SMARCC2,MINK1,CSNK1D,PAM,SH3KBP1,TACC1,PARD3,MBNL1,THY1,AFF2,SSBP3,NCK1,SHC1,NFASC,NAB2,NPAS2,BPTF,LAMB2,PTPRM,NR2C2,GAS6,LAMA2,TCF4,FLNA,SPTAN1,PRKDC
1		1	31	416	3	0.007	0.097	GO:0035272	BP	2	exocrine system development	5	HGF,FGFR1,PPDPF
1		1	256	416	12	0.029	0.047	GO:0001501	BP	2	skeletal system development	5	CD44,VCAN,EVC,FGFR1,TGFBI,POSTN,TBX3,OSR2,NAB2,BMP1,ASXL1,ANXA2
1		1	59	416	1	0.002	0.017	GO:0048706	BP	2	embryonic skeletal system development	6	OSR2
1		1	7	416	1	0.002	0.143	GO:0072498	BP	2	embryonic skeletal joint development	7	OSR2
1		1	182	416	7	0.017	0.038	GO:0001655	BP	2	urogenital system development	5	TNC,FGFR1,AKR1B1,APH1A,OSR2,LAMB2,PSAP
1		1	232	416	7	0.017	0.03	GO:0061458	BP	2	reproductive system development	5	CSDE1,TNC,YBX3,TBX3,PLCD3,BPTF,PSAP
1		1	56	416	1	0.002	0.018	GO:0035270	BP	2	endocrine system development	5	TSPO
1		1	512	416	23	0.055	0.045	GO:0007417	BP	2	central nervous system development	5	FYN,VCAN,ATP2B4,FGFR1,PRMT5,CDK5RAP3,KAT2A,LRP1,NUMB,IL6ST,TBX3,HNRNPD,SMARCC2,CSNK1D,PAM,TACC1,AFF2,SSBP3,NPAS2,BPTF,LAMB2,FLNA,PRKDC
1		1	161	416	5	0.012	0.031	GO:0072001	BP	2	renal system development	5	FGFR1,AKR1B1,APH1A,OSR2,LAMB2
1		1	363	416	19	0.046	0.052	GO:0072358	BP	2	cardiovascular system development	5	HGF,MYLK,FGFR1,NFATC4,PPP3CB,FN1,ITGB1BP1,TGFBI,LRP1,TBX3,ENPP2,WARS,SLC12A6,THY1,SHC1,PLCD3,PTPRM,ANXA2,TCF4
1		1	519	416	19	0.046	0.037	GO:0002520	BP	2	immune system development	5	ACTN1,ADD1,MAEA,LGALS1,PSMC1,ACIN1,PPP3CB,SOD2,HSPA9,PSMA1,CACNA1C,SSBP3,STAT6,ASXL1,ANXA2,GAS6,PNP,PSMB8,PRKDC
1		1	44	416	2	0.005	0.045	GO:0002200	BP	2	somatic diversification of immune receptors	6	STAT6,PRKDC
1		1	37	416	2	0.005	0.054	GO:0016445	BP	2	somatic diversification of immunoglobulins	7	STAT6,PRKDC
1		1	27	416	1	0.002	0.037	GO:0002208	BP	2	somatic diversification of immunoglobulins involved in immune response	8	STAT6
1		1	39	416	6	0.014	0.154	GO:0007422	BP	2	peripheral nervous system development	5	AKT2,PARD3,NFASC,NAB2,LAMB2,LAMA2
1		1	356	416	19	0.046	0.053	GO:0001944	BP	2	vasculature development	5	HGF,MYLK,FGFR1,NFATC4,PPP3CB,FN1,ITGB1BP1,TGFBI,LRP1,TBX3,ENPP2,WARS,SLC12A6,THY1,SHC1,PLCD3,PTPRM,ANXA2,TCF4
1		1	331	416	13	0.031	0.039	GO:0035295	BP	2	tube development	4	TNC,SREBF1,FGFR1,AKR1B1,NFATC4,CRISPLD2,KAT2A,ITGB1BP1,SRSF6,NUMB,TBX3,SSBP3,ASXL1
1		1	105	416	2	0.005	0.019	GO:0021915	BP	2	neural tube development	5	KAT2A,SSBP3
1		1	27	416	1	0.002	0.037	GO:0021532	BP	2	neural tube patterning	6	SSBP3
1		1	4	416	1	0.002	0.25	GO:0021903	BP	2	rostrocaudal neural tube patterning	7	SSBP3
1		1	1699	416	93	0.224	0.055	GO:0048513	BP	2	animal organ development	4	LUC7L,CSDE1,FYN,HGF,FHL1,CD44,TNC,ELN,ATP2B4,YBX3,MYLK,ACTN1,SREBF1,EVC,FGFR1,AKR1B1,ADD1,AURKA,MAEA,MYL6,LGALS1,DDX17,TSPO,PRMT5,SRSF5,PSMC1,ACIN1,NFATC4,DHODH,CRISPLD2,RPS16,AKT2,PPP3CB,CDK5RAP3,DDX5,KAT2A,EIF4G2,SOD2,HSPA9,H2AFY,APH1A,ITGB1BP1,TGFBI,GLIPR2,PFDN5,LRP1,SRSF6,PPDPF,PSMA1,UBE4B,NUMB,CTSL,TBX3,FLOT1,PNPT1,HNRNPD,SMARCC2,TPM1,TGFB1I1,CLTC,CSNK1D,PAM,TACC1,CACNA1C,DAB2,THY1,AFF2,SSBP…
1		1	249	416	22	0.053	0.088	GO:0048732	BP	2	gland development	5	HGF,TNC,FGFR1,AURKA,TSPO,PRMT5,SRSF5,DHODH,RPS16,AKT2,SOD2,PPDPF,TBX3,PNPT1,HNRNPD,PAM,STAT6,ASXL1,PSAP,DDX39B,APRT,PRKDC
1		1	83	416	6	0.014	0.072	GO:0030879	BP	2	mammary gland development	6	DHODH,AKT2,TBX3,PAM,STAT6,APRT
1		1	43	416	3	0.007	0.07	GO:0061180	BP	2	mammary gland epithelium development	7	AKT2,TBX3,STAT6
1		1	29	416	3	0.007	0.103	GO:0007595	BP	2	lactation	7	DHODH,PAM,APRT
1		1	12	416	1	0.002	0.083	GO:0030325	BP	2	adrenal gland development	6	TSPO
1		1	26	416	2	0.005	0.077	GO:0007431	BP	2	salivary gland development	6	HGF,FGFR1
1		1	83	416	9	0.022	0.108	GO:0001889	BP	2	liver development	6	HGF,AURKA,PRMT5,SRSF5,RPS16,SOD2,PNPT1,HNRNPD,DDX39B
1		1	14	416	1	0.002	0.071	GO:0048569	BP	2	post-embryonic animal organ development	5	HMGN1
1		1	119	416	3	0.007	0.025	GO:0043588	BP	2	skin development	5	H2AFY,SRSF6,CTSL
1		1	32	416	1	0.002	0.031	GO:0031016	BP	2	pancreas development	5	PPDPF
1		1	4	416	1	0.002	0.25	GO:0031017	BP	2	exocrine pancreas development	6	PPDPF
1		1	252	416	9	0.022	0.036	GO:0007423	BP	2	sensory organ development	5	ATP2B4,FGFR1,PFDN5,CACNA1C,THY1,OSR2,LAMB2,PTPRM,HMGN1
1		1	92	416	2	0.005	0.022	GO:0043583	BP	2	ear development	6	FGFR1,OSR2
1		1	178	416	8	0.019	0.045	GO:0001654	BP	2	eye development	6	ATP2B4,PFDN5,CACNA1C,THY1,OSR2,LAMB2,PTPRM,HMGN1
1		1	155	416	8	0.019	0.052	GO:0043010	BP	2	camera-type eye development	7	ATP2B4,PFDN5,CACNA1C,THY1,OSR2,LAMB2,PTPRM,HMGN1
1		1	6	416	1	0.002	0.167	GO:0031077	BP	2	post-embryonic camera-type eye development	8	HMGN1
1		1	116	416	4	0.01	0.034	GO:0060348	BP	2	bone development	5	OSR2,NAB2,ASXL1,ANXA2
1		1	313	416	15	0.036	0.048	GO:0007507	BP	2	heart development	5	FGFR1,NFATC4,PPP3CB,KAT2A,EIF4G2,SOD2,UBE4B,TBX3,TPM1,PAM,CACNA1C,SHC1,ASXL1,DDX39B,PRKDC
1		1	109	416	6	0.014	0.055	GO:0048738	BP	2	cardiac muscle tissue development	6	FGFR1,KAT2A,UBE4B,TBX3,TPM1,DDX39B
1		1	22	416	3	0.007	0.136	GO:0003229	BP	2	ventricular cardiac muscle tissue development	7	UBE4B,TBX3,TPM1
1		1	7	416	1	0.002	0.143	GO:0003161	BP	2	cardiac conduction system development	7	TBX3
1		1	2	416	1	0.002	0.5	GO:0003164	BP	2	His-Purkinje system development	8	TBX3
1		1	2	416	1	0.002	0.5	GO:0003166	BP	2	bundle of His development	9	TBX3
1		1	1	416	1	0.002	1	GO:0003163	BP	2	sinoatrial node development	8	TBX3
1		1	33	416	1	0.002	0.03	GO:0061371	BP	2	determination of heart left/right asymmetry	6	TBX3
1		1	105	416	7	0.017	0.067	GO:0030323	BP	2	respiratory tube development	5	TNC,SREBF1,FGFR1,CRISPLD2,SRSF6,NUMB,ASXL1
1		1	122	416	8	0.019	0.066	GO:0060485	BP	2	mesenchyme development	5	HGF,FGFR1,DDX17,DDX5,GLIPR2,TGFB1I1,DAB2,S100A4
1		1	5	416	1	0.002	0.2	GO:0048368	BP	2	lateral mesoderm development	6	FGFR1
1		1	11	416	1	0.002	0.091	GO:0048339	BP	2	paraxial mesoderm development	6	FGFR1
1		1	208	416	5	0.012	0.024	GO:0048568	BP	2	embryonic organ development	5	FGFR1,TBX3,PLCD3,OSR2,BPTF
1		1	39	416	1	0.002	0.026	GO:0035050	BP	2	embryonic heart tube development	6	TBX3
1		1	56	416	7	0.017	0.125	GO:0031100	BP	2	animal organ regeneration	5	HGF,AURKA,PRMT5,SRSF5,RPS16,PNPT1,GAS6
1		1	25	416	5	0.012	0.2	GO:0097421	BP	2	liver regeneration	6	AURKA,PRMT5,SRSF5,RPS16,PNPT1
1		1	194	416	18	0.043	0.093	GO:0007517	BP	2	muscle organ development	5	LUC7L,FHL1,ELN,YBX3,MYLK,EVC,FGFR1,MYL6,DDX17,DDX5,UBE4B,FLOT1,TPM1,PAXBP1,COL6A3,SMTN,LAMA2,DDX39B
1		1	88	416	6	0.014	0.068	GO:0060538	BP	2	skeletal muscle organ development	6	ELN,YBX3,MYL6,DDX17,DDX5,FLOT1
1		1	86	416	6	0.014	0.07	GO:0007519	BP	2	skeletal muscle tissue development	7	ELN,YBX3,MYL6,DDX17,DDX5,FLOT1
1		1	57	416	3	0.007	0.053	GO:0031214	BP	2	biomineral tissue development	5	ITGB1BP1,OSR2,GAS6
1		1	47	416	1	0.002	0.021	GO:0030282	BP	2	bone mineralization	6	OSR2
1		1	490	416	18	0.043	0.037	GO:0048534	BP	2	hematopoietic or lymphoid organ development	5	ACTN1,ADD1,MAEA,LGALS1,PSMC1,ACIN1,PPP3CB,SOD2,HSPA9,PSMA1,SSBP3,STAT6,ASXL1,ANXA2,GAS6,PNP,PSMB8,PRKDC
1		1	468	416	18	0.043	0.038	GO:0030097	BP	2	hemopoiesis	6	ACTN1,ADD1,MAEA,LGALS1,PSMC1,ACIN1,PPP3CB,SOD2,HSPA9,PSMA1,SSBP3,STAT6,ASXL1,ANXA2,GAS6,PNP,PSMB8,PRKDC
1		1	21	416	1	0.002	0.048	GO:0048536	BP	2	spleen development	6	PRKDC
1		1	27	416	2	0.005	0.074	GO:0048538	BP	2	thymus development	6	ASXL1,PRKDC
1		1	5	416	1	0.002	0.2	GO:0048539	BP	2	bone marrow development	6	ASXL1
1		1	150	416	5	0.012	0.033	GO:0001822	BP	2	kidney development	5	FGFR1,AKR1B1,APH1A,OSR2,LAMB2
1		1	50	416	2	0.005	0.04	GO:0001823	BP	2	mesonephros development	6	FGFR1,OSR2
1		1	35	416	3	0.007	0.086	GO:0001656	BP	2	metanephros development	6	APH1A,OSR2,LAMB2
1		1	6	416	1	0.002	0.167	GO:0072044	BP	2	collecting duct development	6	AKR1B1
1		1	1	416	1	0.002	1	GO:0072061	BP	2	inner medullary collecting duct development	7	AKR1B1
1		1	68	416	2	0.005	0.029	GO:0072073	BP	2	kidney epithelium development	6	FGFR1,LAMB2
1		1	8	416	1	0.002	0.125	GO:0072207	BP	2	metanephric epithelium development	7	LAMB2
1		1	49	416	1	0.002	0.02	GO:0072163	BP	2	mesonephric epithelium development	7	FGFR1
1		1	49	416	1	0.002	0.02	GO:0072164	BP	2	mesonephric tubule development	8	FGFR1
1		1	48	416	1	0.002	0.021	GO:0001657	BP	2	ureteric bud development	9	FGFR1
1		1	102	416	7	0.017	0.069	GO:0030324	BP	2	lung development	5	TNC,SREBF1,FGFR1,CRISPLD2,SRSF6,NUMB,ASXL1
1		1	4	416	1	0.002	0.25	GO:0060484	BP	2	lung-associated mesenchyme development	6	FGFR1
1		1	24	416	2	0.005	0.083	GO:0060428	BP	2	lung epithelium development	6	SRSF6,NUMB
1		1	397	416	17	0.041	0.043	GO:0007420	BP	2	brain development	5	FYN,ATP2B4,FGFR1,CDK5RAP3,KAT2A,LRP1,NUMB,TBX3,HNRNPD,SMARCC2,CSNK1D,TACC1,AFF2,SSBP3,BPTF,FLNA,PRKDC
1		1	21	416	1	0.002	0.048	GO:0021591	BP	2	ventricular system development	6	NUMB
1		1	91	416	6	0.014	0.066	GO:0051216	BP	2	cartilage development	5	CD44,EVC,FGFR1,TGFBI,OSR2,BMP1
1		1	80	416	1	0.002	0.013	GO:0048839	BP	2	inner ear development	4	FGFR1
1		1	43	416	1	0.002	0.023	GO:0001824	BP	2	blastocyst development	4	CAPN2
1		1	336	416	18	0.043	0.054	GO:0001568	BP	2	blood vessel development	4	HGF,MYLK,FGFR1,NFATC4,FN1,ITGB1BP1,TGFBI,LRP1,TBX3,ENPP2,WARS,SLC12A6,THY1,SHC1,PLCD3,PTPRM,ANXA2,TCF4
1		1	47	416	2	0.005	0.043	GO:0060840	BP	2	artery development	5	MYLK,LRP1
1		1	32	416	2	0.005	0.062	GO:0035904	BP	2	aorta development	6	MYLK,LRP1
1		1	15	416	1	0.002	0.067	GO:0001945	BP	2	lymph vessel development	4	PPP3CB
1		1	85	416	3	0.007	0.035	GO:0003205	BP	2	cardiac chamber development	4	UBE4B,TBX3,TPM1
1		1	60	416	3	0.007	0.05	GO:0003231	BP	2	cardiac ventricle development	5	UBE4B,TBX3,TPM1
1		1	61	416	5	0.012	0.082	GO:0060041	BP	2	retina development in camera-type eye	4	ATP2B4,PFDN5,THY1,LAMB2,PTPRM
1		1	57	416	1	0.002	0.018	GO:0003279	BP	2	cardiac septum development	4	TBX3
1		1	38	416	1	0.002	0.026	GO:0003281	BP	2	ventricular septum development	5	TBX3
1		1	10	416	1	0.002	0.1	GO:0061029	BP	2	eyelid development in camera-type eye	4	OSR2
1		1	63	416	1	0.002	0.016	GO:0072006	BP	2	nephron development	4	LAMB2
1		1	47	416	1	0.002	0.021	GO:0072009	BP	2	nephron epithelium development	5	LAMB2
1		1	8	416	1	0.002	0.125	GO:0072243	BP	2	metanephric nephron epithelium development	6	LAMB2
1		1	16	416	1	0.002	0.062	GO:0072210	BP	2	metanephric nephron development	5	LAMB2
1		1	51	416	3	0.007	0.059	GO:0030901	BP	2	midbrain development	4	FGFR1,KAT2A,CSNK1D
1		1	28	416	1	0.002	0.036	GO:0032835	BP	2	glomerulus development	4	LAMB2
1		1	7	416	1	0.002	0.143	GO:0072224	BP	2	metanephric glomerulus development	5	LAMB2
1		1	8	416	1	0.002	0.125	GO:0072010	BP	2	glomerular epithelium development	5	LAMB2
1		1	1	416	1	0.002	1	GO:0072244	BP	2	metanephric glomerular epithelium development	6	LAMB2
1		1	24	416	1	0.002	0.042	GO:0048286	BP	2	lung alveolus development	4	ASXL1
1		1	209	416	10	0.024	0.048	GO:0030900	BP	2	forebrain development	4	FYN,ATP2B4,FGFR1,KAT2A,LRP1,NUMB,TBX3,SMARCC2,TACC1,FLNA
1		1	62	416	3	0.007	0.048	GO:0021761	BP	2	limbic system development	5	ATP2B4,FGFR1,TBX3
1		1	21	416	3	0.007	0.143	GO:0003407	BP	2	neural retina development	4	ATP2B4,THY1,PTPRM
1		1	73	416	3	0.007	0.041	GO:0030902	BP	2	hindbrain development	4	KAT2A,HNRNPD,FLNA
1		1	55	416	2	0.005	0.036	GO:0022037	BP	2	metencephalon development	4	KAT2A,HNRNPD
1		1	4	416	1	0.002	0.25	GO:0060430	BP	2	lung saccule development	4	ASXL1
1		1	153	416	6	0.014	0.039	GO:0021537	BP	2	telencephalon development	4	ATP2B4,KAT2A,LRP1,NUMB,TACC1,FLNA
1		1	2	416	1	0.002	0.5	GO:0021769	BP	2	orbitofrontal cortex development	4	FGFR1
1		1	113	416	4	0.01	0.035	GO:0021543	BP	2	pallium development	4	ATP2B4,LRP1,TACC1,FLNA
1		1	52	416	1	0.002	0.019	GO:0021549	BP	2	cerebellum development	4	HNRNPD
1		1	82	416	3	0.007	0.037	GO:0021987	BP	2	cerebral cortex development	4	LRP1,TACC1,FLNA
1		1	8	416	1	0.002	0.125	GO:0021670	BP	2	lateral ventricle development	4	NUMB
1		1	50	416	1	0.002	0.02	GO:0021766	BP	2	hippocampus development	4	ATP2B4
1		1	3	416	1	0.002	0.333	GO:0030917	BP	2	midbrain-hindbrain boundary development	4	SSBP3
1		1	181	416	9	0.022	0.05	GO:0007568	BP	2	aging	3	SREBF1,MAPKAPK5,TSPO,SOD2,LRP1,TBX3,PNPT1,NQO1,PRKDC
1		1	1	416	1	0.002	1	GO:0007571	BP	2	age-dependent general metabolic decline	3	SOD2
1		1	1	416	1	0.002	1	GO:0001306	BP	2	age-dependent response to oxidative stress	4	SOD2
1		1	1	416	1	0.002	1	GO:0001315	BP	2	age-dependent response to reactive oxygen species	5	SOD2
1		1	1368	416	79	0.19	0.058	GO:0009653	BP	2	anatomical structure morphogenesis	3	CDKL3,FYN,HGF,FHL1,CD44,TNC,ELN,MYLK,MAP4K4,ACTN1,FGFR1,FAT1,ADD1,AURKA,LZTR1,PSMC1,NFATC4,PQBP1,DHODH,CRISPLD2,PPP3CB,KAT2A,EIF4G2,FN1,STK25,ITGB1BP1,TGFBI,LRP1,SRSF6,CHN1,PSMA1,UBE4B,POSTN,NUMB,TBX3,ENPP2,FLOT1,PPP2R1B,PNPT1,WARS,SLC12A6,TPM1,TGFB1I1,CLTC,MINK1,CSNK1D,PAM,PHIP,SH3KBP1,PARD3,CACNA1C,CSNK1G3,MBNL1,DAB2,THY1,SSBP3,SHC1,PLCD3,CAPN2,NFASC,OSR2,NAB2,STAT6,BMP1,MFF,STAT2,ASXL1,LAMB2,P…
1		1	93	416	5	0.012	0.054	GO:0007164	BP	2	establishment of tissue polarity	4	PSMC1,PSMA1,CLTC,DAB2,PSMB8
1		1	9	416	1	0.002	0.111	GO:0009886	BP	2	post-embryonic animal morphogenesis	4	HMGN1
1		1	82	416	5	0.012	0.061	GO:0035107	BP	2	appendage morphogenesis	4	FGFR1,TBX3,CACNA1C,MBNL1,OSR2
1		1	82	416	5	0.012	0.061	GO:0035108	BP	2	limb morphogenesis	5	FGFR1,TBX3,CACNA1C,MBNL1,OSR2
1		1	2	416	1	0.002	0.5	GO:0036022	BP	2	limb joint morphogenesis	6	OSR2
1		1	15	416	3	0.007	0.2	GO:0035136	BP	2	forelimb morphogenesis	6	TBX3,CACNA1C,OSR2
1		1	16	416	2	0.005	0.125	GO:0035137	BP	2	hindlimb morphogenesis	6	TBX3,OSR2
1		1	11	416	1	0.002	0.091	GO:0071697	BP	2	ectodermal placode morphogenesis	4	TBX3
1		1	35	416	2	0.005	0.057	GO:0010171	BP	2	body morphogenesis	4	CRISPLD2,SSBP3
1		1	29	416	1	0.002	0.034	GO:0061383	BP	2	trabecula morphogenesis	4	UBE4B
1		1	20	416	1	0.002	0.05	GO:0061384	BP	2	heart trabecula morphogenesis	5	UBE4B
1		1	362	416	18	0.043	0.05	GO:0048729	BP	2	tissue morphogenesis	4	HGF,CD44,TNC,MYLK,FGFR1,PSMC1,NFATC4,KAT2A,PSMA1,UBE4B,NUMB,TBX3,TPM1,TGFB1I1,CLTC,DAB2,FLNA,PSMB8
1		1	310	416	15	0.036	0.048	GO:0002009	BP	2	morphogenesis of an epithelium	5	HGF,CD44,TNC,FGFR1,PSMC1,NFATC4,KAT2A,PSMA1,NUMB,TBX3,TGFB1I1,CLTC,DAB2,FLNA,PSMB8
1		1	32	416	2	0.005	0.062	GO:0002011	BP	2	morphogenesis of an epithelial sheet	6	CD44,FLNA
1		1	20	416	2	0.005	0.1	GO:0090504	BP	2	epiboly	7	CD44,FLNA
1		1	19	416	2	0.005	0.105	GO:0090505	BP	2	epiboly involved in wound healing	8	CD44,FLNA
1		1	101	416	6	0.014	0.059	GO:0001738	BP	2	morphogenesis of a polarized epithelium	6	PSMC1,PSMA1,NUMB,CLTC,DAB2,PSMB8
1		1	93	416	5	0.012	0.054	GO:0001736	BP	2	establishment of planar polarity	7	PSMC1,PSMA1,CLTC,DAB2,PSMB8
1		1	41	416	2	0.005	0.049	GO:0048332	BP	2	mesoderm morphogenesis	5	FGFR1,TBX3
1		1	104	416	5	0.012	0.048	GO:0001763	BP	2	morphogenesis of a branching structure	4	HGF,TNC,FGFR1,NFATC4,TBX3
1		1	96	416	5	0.012	0.052	GO:0061138	BP	2	morphogenesis of a branching epithelium	5	HGF,TNC,FGFR1,NFATC4,TBX3
1		1	25	416	2	0.005	0.08	GO:0060323	BP	2	head morphogenesis	4	CRISPLD2,SSBP3
1		1	199	416	5	0.012	0.025	GO:0035239	BP	2	tube morphogenesis	4	TNC,NFATC4,KAT2A,ITGB1BP1,TBX3
1		1	179	416	4	0.01	0.022	GO:0060562	BP	2	epithelial tube morphogenesis	5	TNC,NFATC4,KAT2A,TBX3
1		1	79	416	3	0.007	0.038	GO:0048754	BP	2	branching morphogenesis of an epithelial tube	5	TNC,NFATC4,TBX3
1		1	307	416	8	0.019	0.026	GO:0048598	BP	2	embryonic morphogenesis	4	FGFR1,KAT2A,FN1,TBX3,TGFB1I1,CACNA1C,MBNL1,OSR2
1		1	74	416	5	0.012	0.068	GO:0035113	BP	2	embryonic appendage morphogenesis	5	FGFR1,TBX3,CACNA1C,MBNL1,OSR2
1		1	74	416	5	0.012	0.068	GO:0030326	BP	2	embryonic limb morphogenesis	6	FGFR1,TBX3,CACNA1C,MBNL1,OSR2
1		1	13	416	3	0.007	0.231	GO:0035115	BP	2	embryonic forelimb morphogenesis	7	TBX3,CACNA1C,OSR2
1		1	13	416	2	0.005	0.154	GO:0035116	BP	2	embryonic hindlimb morphogenesis	7	TBX3,OSR2
1		1	105	416	2	0.005	0.019	GO:0007369	BP	2	gastrulation	5	FGFR1,FN1
1		1	89	416	2	0.005	0.022	GO:0016331	BP	2	morphogenesis of embryonic epithelium	5	KAT2A,TGFB1I1
1		1	42	416	2	0.005	0.048	GO:0042733	BP	2	embryonic digit morphogenesis	5	TBX3,OSR2
1		1	520	416	25	0.06	0.048	GO:0009887	BP	2	animal organ morphogenesis	4	HGF,FHL1,TNC,ELN,MYLK,FGFR1,PSMC1,SRSF6,PSMA1,UBE4B,NUMB,TBX3,TPM1,CLTC,PAM,DAB2,THY1,OSR2,NAB2,STAT6,BMP1,ASXL1,PTPRM,PSMB8,HMGN1
1		1	118	416	5	0.012	0.042	GO:0090596	BP	2	sensory organ morphogenesis	5	FGFR1,THY1,OSR2,PTPRM,HMGN1
1		1	77	416	3	0.007	0.039	GO:0048592	BP	2	eye morphogenesis	6	THY1,PTPRM,HMGN1
1		1	58	416	3	0.007	0.052	GO:0048593	BP	2	camera-type eye morphogenesis	7	THY1,PTPRM,HMGN1
1		1	24	416	1	0.002	0.042	GO:0072132	BP	2	mesenchyme morphogenesis	5	FGFR1
1		1	2	416	1	0.002	0.5	GO:0048369	BP	2	lateral mesoderm morphogenesis	6	FGFR1
1		1	62	416	3	0.007	0.048	GO:0042476	BP	2	odontogenesis	5	TNC,PAM,OSR2
1		1	40	416	1	0.002	0.025	GO:0042475	BP	2	odontogenesis of dentin-containing tooth	6	TNC
1		1	69	416	5	0.012	0.072	GO:0022612	BP	2	gland morphogenesis	5	HGF,TNC,FGFR1,TBX3,STAT6
1		1	31	416	2	0.005	0.065	GO:0060443	BP	2	mammary gland morphogenesis	6	TBX3,STAT6
1		1	23	416	1	0.002	0.043	GO:0060603	BP	2	mammary gland duct morphogenesis	7	TBX3
1		1	17	416	1	0.002	0.059	GO:0060444	BP	2	branching involved in mammary gland duct morphogenesis	8	TBX3
1		1	24	416	2	0.005	0.083	GO:0007435	BP	2	salivary gland morphogenesis	6	HGF,FGFR1
1		1	16	416	2	0.005	0.125	GO:0060445	BP	2	branching involved in salivary gland morphogenesis	7	HGF,FGFR1
1		1	107	416	4	0.01	0.037	GO:0048705	BP	2	skeletal system morphogenesis	5	FGFR1,OSR2,NAB2,BMP1
1		1	3	416	1	0.002	0.333	GO:0010159	BP	2	specification of animal organ position	5	TBX3
1		1	121	416	4	0.01	0.033	GO:0003007	BP	2	heart morphogenesis	5	UBE4B,TBX3,TPM1,ASXL1
1		1	54	416	3	0.007	0.056	GO:0003206	BP	2	cardiac chamber morphogenesis	6	UBE4B,TBX3,TPM1
1		1	28	416	2	0.005	0.071	GO:0003208	BP	2	cardiac ventricle morphogenesis	7	UBE4B,TPM1
1		1	35	416	3	0.007	0.086	GO:0048644	BP	2	muscle organ morphogenesis	5	MYLK,UBE4B,TPM1
1		1	33	416	3	0.007	0.091	GO:0060415	BP	2	muscle tissue morphogenesis	6	MYLK,UBE4B,TPM1
1		1	28	416	2	0.005	0.071	GO:0055008	BP	2	cardiac muscle tissue morphogenesis	7	UBE4B,TPM1
1		1	19	416	2	0.005	0.105	GO:0055010	BP	2	ventricular cardiac muscle tissue morphogenesis	8	UBE4B,TPM1
1		1	10	416	1	0.002	0.1	GO:0003222	BP	2	ventricular trabecula myocardium morphogenesis	9	UBE4B
1		1	48	416	2	0.005	0.042	GO:0060349	BP	2	bone morphogenesis	5	OSR2,NAB2
1		1	31	416	1	0.002	0.032	GO:0060350	BP	2	endochondral bone morphogenesis	6	NAB2
1		1	15	416	1	0.002	0.067	GO:0001958	BP	2	endochondral ossification	7	NAB2
1		1	7	416	1	0.002	0.143	GO:0048563	BP	2	post-embryonic animal organ morphogenesis	5	HMGN1
1		1	6	416	1	0.002	0.167	GO:0048050	BP	2	post-embryonic eye morphogenesis	6	HMGN1
1		1	3	416	1	0.002	0.333	GO:0048597	BP	2	post-embryonic camera-type eye morphogenesis	7	HMGN1
1		1	129	416	3	0.007	0.023	GO:0048562	BP	2	embryonic organ morphogenesis	5	FGFR1,TBX3,OSR2
1		1	47	416	2	0.005	0.043	GO:0042471	BP	2	ear morphogenesis	6	FGFR1,OSR2
1		1	8	416	1	0.002	0.125	GO:0042473	BP	2	outer ear morphogenesis	7	FGFR1
1		1	9	416	2	0.005	0.222	GO:0042474	BP	2	middle ear morphogenesis	7	FGFR1,OSR2
1		1	38	416	1	0.002	0.026	GO:0042472	BP	2	inner ear morphogenesis	7	FGFR1
1		1	45	416	1	0.002	0.022	GO:0048704	BP	2	embryonic skeletal system morphogenesis	6	OSR2
1		1	6	416	1	0.002	0.167	GO:0060272	BP	2	embryonic skeletal joint morphogenesis	7	OSR2
1		1	2	416	1	0.002	0.5	GO:0036023	BP	2	embryonic skeletal limb joint morphogenesis	8	OSR2
1		1	35	416	1	0.002	0.029	GO:0003143	BP	2	embryonic heart tube morphogenesis	6	TBX3
1		1	32	416	1	0.002	0.031	GO:0001947	BP	2	heart looping	7	TBX3
1		1	28	416	2	0.005	0.071	GO:0060425	BP	2	lung morphogenesis	5	TNC,SRSF6
1		1	12	416	1	0.002	0.083	GO:0060441	BP	2	epithelial tube branching involved in lung morphogenesis	6	TNC
1		1	21	416	1	0.002	0.048	GO:0060325	BP	2	face morphogenesis	4	CRISPLD2
1		1	279	416	17	0.041	0.061	GO:0048514	BP	2	blood vessel morphogenesis	4	HGF,MYLK,FGFR1,NFATC4,FN1,ITGB1BP1,TGFBI,LRP1,ENPP2,WARS,SLC12A6,THY1,SHC1,PLCD3,PTPRM,ANXA2,TCF4
1		1	33	416	2	0.005	0.061	GO:0048844	BP	2	artery morphogenesis	5	MYLK,LRP1
1		1	18	416	2	0.005	0.111	GO:0035909	BP	2	aorta morphogenesis	6	MYLK,LRP1
1		1	2	416	1	0.002	0.5	GO:0060414	BP	2	aorta smooth muscle tissue morphogenesis	7	MYLK
1		1	11	416	1	0.002	0.091	GO:0036303	BP	2	lymph vessel morphogenesis	4	PPP3CB
1		1	34	416	1	0.002	0.029	GO:0003151	BP	2	outflow tract morphogenesis	4	TBX3
1		1	31	416	1	0.002	0.032	GO:0060411	BP	2	cardiac septum morphogenesis	4	TBX3
1		1	19	416	1	0.002	0.053	GO:0060412	BP	2	ventricular septum morphogenesis	5	TBX3
1		1	19	416	2	0.005	0.105	GO:0060042	BP	2	retina morphogenesis in camera-type eye	4	THY1,PTPRM
1		1	338	416	18	0.043	0.053	GO:0048589	BP	2	developmental growth	3	CDKL3,TNC,YBX3,EVC,FGFR1,ADD1,AURKA,EIF4H,PPP3CB,KAT2A,EIF4G2,FN1,POSTN,PRMT2,LAMB2,PSAP,DDX39B,PRKDC
1		1	87	416	5	0.012	0.057	GO:0035265	BP	2	organ growth	4	YBX3,EVC,FGFR1,PSAP,DDX39B
1		1	46	416	2	0.005	0.043	GO:0060419	BP	2	heart growth	5	FGFR1,DDX39B
1		1	15	416	1	0.002	0.067	GO:0098868	BP	2	bone growth	5	EVC
1		1	14	416	1	0.002	0.071	GO:0003416	BP	2	endochondral bone growth	6	EVC
1		1	95	416	2	0.005	0.021	GO:0035264	BP	2	multicellular organism growth	4	ADD1,KAT2A
1		1	125	416	8	0.019	0.064	GO:0060560	BP	2	developmental growth involved in morphogenesis	4	CDKL3,TNC,AURKA,PPP3CB,EIF4G2,FN1,POSTN,LAMB2
1		1	13	416	1	0.002	0.077	GO:0003401	BP	2	axis elongation	5	TNC
1		1	8	416	1	0.002	0.125	GO:0060602	BP	2	branch elongation of an epithelium	6	TNC
1		1	1	416	1	0.002	1	GO:0060447	BP	2	bud outgrowth involved in lung branching	7	TNC
1		1	29	416	1	0.002	0.034	GO:0042246	BP	2	tissue regeneration	4	POSTN
1		1	1	416	1	0.002	1	GO:1990523	BP	2	bone regeneration	5	POSTN
1		1	44	416	2	0.005	0.045	GO:0055017	BP	2	cardiac muscle tissue growth	4	FGFR1,DDX39B
1		1	13	416	1	0.002	0.077	GO:0003301	BP	2	physiological cardiac muscle hypertrophy	5	DDX39B
1		1	531	416	25	0.06	0.047	GO:0048646	BP	2	anatomical structure formation involved in morphogenesis	3	HGF,ACTN1,FGFR1,NFATC4,PPP3CB,KAT2A,FN1,ITGB1BP1,TGFBI,TBX3,ENPP2,FLOT1,WARS,SLC12A6,TPM1,THY1,SSBP3,SHC1,PLCD3,CAPN2,NFASC,PTPRM,ANXA2,TCF4,PRKDC
1		1	11	416	1	0.002	0.091	GO:0060788	BP	2	ectodermal placode formation	4	TBX3
1		1	1	416	1	0.002	1	GO:0021501	BP	2	prechordal plate formation	4	SSBP3
1		1	91	416	2	0.005	0.022	GO:0035148	BP	2	tube formation	4	KAT2A,ITGB1BP1
1		1	63	416	1	0.002	0.016	GO:0060606	BP	2	tube closure	5	KAT2A
1		1	80	416	1	0.002	0.013	GO:0072175	BP	2	epithelial tube formation	5	KAT2A
1		1	76	416	1	0.002	0.013	GO:0001838	BP	2	embryonic epithelial tube formation	6	KAT2A
1		1	71	416	1	0.002	0.014	GO:0001841	BP	2	neural tube formation	7	KAT2A
1		1	66	416	1	0.002	0.015	GO:0014020	BP	2	primary neural tube formation	8	KAT2A
1		1	63	416	1	0.002	0.016	GO:0001843	BP	2	neural tube closure	9	KAT2A
1		1	70	416	2	0.005	0.029	GO:0001704	BP	2	formation of primary germ layer	4	FGFR1,FN1
1		1	30	416	1	0.002	0.033	GO:0001706	BP	2	endoderm formation	5	FN1
1		1	39	416	1	0.002	0.026	GO:0001707	BP	2	mesoderm formation	5	FGFR1
1		1	2	416	1	0.002	0.5	GO:0048370	BP	2	lateral mesoderm formation	6	FGFR1
1		1	32	416	1	0.002	0.031	GO:0048645	BP	2	animal organ formation	4	FGFR1
1		1	17	416	1	0.002	0.059	GO:0010092	BP	2	specification of animal organ identity	5	FGFR1
1		1	8	416	1	0.002	0.125	GO:0001946	BP	2	lymphangiogenesis	4	PPP3CB
1		1	230	416	15	0.036	0.065	GO:0001525	BP	2	angiogenesis	4	HGF,FGFR1,NFATC4,FN1,ITGB1BP1,TGFBI,ENPP2,WARS,SLC12A6,THY1,SHC1,PLCD3,PTPRM,ANXA2,TCF4
1		1	50	416	1	0.002	0.02	GO:0002040	BP	2	sprouting angiogenesis	5	ITGB1BP1
1		1	16	416	1	0.002	0.062	GO:0001569	BP	2	branching involved in blood vessel morphogenesis	5	NFATC4
1		1	5	416	1	0.002	0.2	GO:0060592	BP	2	mammary gland formation	4	TBX3
1		1	2	416	1	0.002	0.5	GO:0060596	BP	2	mammary placode formation	5	TBX3
1		1	31	416	2	0.005	0.065	GO:0001756	BP	2	somitogenesis	4	KAT2A,PRKDC
1		1	10	416	1	0.002	0.1	GO:0010842	BP	2	retina layer formation	4	PTPRM
1		1	1	416	1	0.002	1	GO:0021547	BP	2	midbrain-hindbrain boundary initiation	4	SSBP3
1		1	2	416	1	0.002	0.5	GO:0044111	BP	2	development involved in symbiotic interaction	3	ANXA2
1		1	1	416	1	0.002	1	GO:0044115	BP	2	development of symbiont involved in interaction with host	4	ANXA2
1		1	8514	416	378	0.909	0.044	GO:0009987	BP	2	cellular process	2	LAS1L,RBM6,LAMP2,CDKL3,LUC7L,CSDE1,REV3L,ZNF207,FYN,CLK1,HGF,FHL1,CD44,BCLAF1,ZCCHC8,VCAN,RAI14,TNC,MED17,MAP4,ELN,PPP1R12A,ATP2B4,UNKL,YBX3,WNK1,DGKA,MYLK,DDX3Y,IDI1,IDH3G,MAP4K4,ACTN1,SREBF1,ACADVL,EVC,SCARB1,FGFR1,PPP2R5C,FKBP7,FAT1,APLP2,AKR1B1,SRRT,ADD1,NID2,AURKA,SNX5,MAPKAPK5,ANAPC5,RPLP0,PXN,ERP29,DDX24,MAEA,GNPTG,HNRNPC,SNAP23,MYL6,WAC,NUBP2,HNRNPH3,CIRBP,RANBP1,LZTR1,LGALS1,NHP2L1,DDX17…
1		1	373	416	21	0.05	0.056	GO:0061919	BP	2	process utilizing autophagic mechanism	3	LAMP2,HGF,SREBF1,SNX5,WAC,TSPO,SLC17A9,SNRNP70,KAT2A,EIF4G2,PARK7,ATP6V0B,UBQLN1,SNX14,CLTC,U2AF1,VPS28,WDR6,EXOC7,WDR45,PSAP
1		1	2122	416	117	0.281	0.055	GO:0048869	BP	2	cellular developmental process	3	CDKL3,FYN,HGF,FHL1,CD44,VCAN,TNC,MAP4,WNK1,MAP4K4,ACTN1,SREBF1,ACADVL,FGFR1,SRRT,ADD1,AURKA,MAPKAPK5,MAEA,HNRNPC,HNRNPH3,RANBP1,LGALS1,DDX17,TSPO,PRMT5,PSMC1,ACIN1,NFATC4,PQBP1,CEP152,AKT2,PPP3CB,GTPBP4,CDK5RAP3,DDX5,KAT2A,EIF4G2,SOD2,FBXO9,HSPA9,H2AFY,FN1,STK25,KIF17,ITGB1BP1,TGFBI,ARL4A,GLIPR2,CIT,LRP1,PIGT,SRSF6,PPDPF,CHN1,PSMA1,UBE4B,FLOT2,POSTN,TPT1,NUMB,IL6ST,CTSL,TBX3,ITM2C,ENPP2,YIPF3,FLO…
1		1	1997	416	107	0.257	0.054	GO:0030154	BP	2	cell differentiation	4	CDKL3,FYN,HGF,FHL1,VCAN,TNC,MAP4,WNK1,MAP4K4,ACTN1,SREBF1,ACADVL,FGFR1,SRRT,ADD1,AURKA,MAEA,HNRNPC,HNRNPH3,RANBP1,LGALS1,DDX17,TSPO,PRMT5,PSMC1,ACIN1,NFATC4,PQBP1,CEP152,AKT2,PPP3CB,GTPBP4,CDK5RAP3,DDX5,KAT2A,EIF4G2,SOD2,FBXO9,HSPA9,H2AFY,FN1,STK25,KIF17,ITGB1BP1,TGFBI,ARL4A,GLIPR2,CIT,LRP1,PIGT,SRSF6,PPDPF,CHN1,PSMA1,UBE4B,FLOT2,POSTN,TPT1,NUMB,IL6ST,CTSL,TBX3,ITM2C,YIPF3,FLOT1,SMARCC2,TPM1,TGFB…
1		1	7	416	1	0.002	0.143	GO:0061318	BP	2	renal filtration cell differentiation	5	LAMB2
1		1	133	416	4	0.01	0.03	GO:0048863	BP	2	stem cell differentiation	5	PSMC1,PSMA1,LTBP3,PSMB8
1		1	4	416	1	0.002	0.25	GO:0072497	BP	2	mesenchymal stem cell differentiation	6	LTBP3
1		1	115	416	8	0.019	0.07	GO:0045444	BP	2	fat cell differentiation	5	SREBF1,AKT2,SOD2,FBXO9,ARL4A,TGFB1I1,ASXL1,PSMB8
1		1	19	416	1	0.002	0.053	GO:0050873	BP	2	brown fat cell differentiation	6	ARL4A
1		1	23	416	1	0.002	0.043	GO:0050931	BP	2	pigment cell differentiation	5	SOD2
1		1	1	416	1	0.002	1	GO:0048773	BP	2	erythrophore differentiation	6	SOD2
1		1	212	416	12	0.029	0.057	GO:0042692	BP	2	muscle cell differentiation	5	LGALS1,DDX17,NFATC4,DDX5,KAT2A,FLOT2,TBX3,FLOT1,TPM1,MBNL1,CAPN2,DDX39B
1		1	139	416	6	0.014	0.043	GO:0051146	BP	2	striated muscle cell differentiation	6	KAT2A,TBX3,FLOT1,TPM1,CAPN2,DDX39B
1		1	54	416	2	0.005	0.037	GO:0014902	BP	2	myotube differentiation	7	FLOT1,CAPN2
1		1	34	416	1	0.002	0.029	GO:0051145	BP	2	smooth muscle cell differentiation	6	NFATC4
1		1	45	416	6	0.014	0.133	GO:0045445	BP	2	myoblast differentiation	6	LGALS1,DDX17,DDX5,FLOT2,TBX3,MBNL1
1		1	114	416	8	0.019	0.07	GO:0001649	BP	2	osteoblast differentiation	5	HGF,VCAN,TNC,HNRNPC,GTPBP4,DDX5,IL6ST,CLTC
1		1	278	416	17	0.041	0.061	GO:0030855	BP	2	epithelial cell differentiation	5	ACADVL,FGFR1,ADD1,HNRNPH3,CEP152,AKT2,H2AFY,SRSF6,NUMB,CTSL,TBX3,TGFB1I1,AKR1C2,DAB2,BDH2,LAMB2,PSAP
1		1	47	416	1	0.002	0.021	GO:0002065	BP	2	columnar/cuboidal epithelial cell differentiation	6	FGFR1
1		1	20	416	1	0.002	0.05	GO:0060563	BP	2	neuroepithelial cell differentiation	7	FGFR1
1		1	6	416	1	0.002	0.167	GO:1903251	BP	2	multi-ciliated epithelial cell differentiation	6	CEP152
1		1	1	416	1	0.002	1	GO:0035026	BP	2	leading edge cell differentiation	6	DAB2
1		1	53	416	1	0.002	0.019	GO:0045446	BP	2	endothelial cell differentiation	6	ADD1
1		1	81	416	4	0.01	0.049	GO:0009913	BP	2	epidermal cell differentiation	6	FGFR1,H2AFY,SRSF6,CTSL
1		1	56	416	3	0.007	0.054	GO:0030216	BP	2	keratinocyte differentiation	7	H2AFY,SRSF6,CTSL
1		1	8	416	1	0.002	0.125	GO:0030859	BP	2	polarized epithelial cell differentiation	6	NUMB
1		1	9	416	1	0.002	0.111	GO:0060644	BP	2	mammary gland epithelial cell differentiation	6	AKT2
1		1	839	416	51	0.123	0.061	GO:0022008	BP	2	neurogenesis	5	CDKL3,FYN,HGF,TNC,MAP4,WNK1,MAP4K4,FGFR1,SRRT,AURKA,RANBP1,LGALS1,TSPO,PRMT5,NFATC4,PQBP1,AKT2,PPP3CB,CDK5RAP3,EIF4G2,SOD2,FN1,STK25,KIF17,CIT,LRP1,PIGT,CHN1,UBE4B,POSTN,NUMB,IL6ST,ITM2C,FLOT1,SMARCC2,MINK1,CSNK1D,SH3KBP1,PARD3,THY1,NCK1,SHC1,NFASC,NAB2,LAMB2,PTPRM,GAS6,LAMA2,TCF4,FLNA,SPTAN1
1		1	782	416	48	0.115	0.061	GO:0048699	BP	2	generation of neurons	6	CDKL3,FYN,HGF,TNC,MAP4,WNK1,MAP4K4,FGFR1,SRRT,AURKA,RANBP1,LGALS1,TSPO,PRMT5,NFATC4,PQBP1,PPP3CB,CDK5RAP3,EIF4G2,SOD2,FN1,STK25,CIT,LRP1,PIGT,CHN1,UBE4B,POSTN,NUMB,IL6ST,ITM2C,FLOT1,SMARCC2,MINK1,CSNK1D,SH3KBP1,PARD3,THY1,NCK1,SHC1,NFASC,LAMB2,PTPRM,GAS6,LAMA2,TCF4,FLNA,SPTAN1
1		1	30	416	3	0.007	0.1	GO:0021872	BP	2	forebrain generation of neurons	7	FGFR1,NUMB,SMARCC2
1		1	143	416	9	0.022	0.063	GO:0042063	BP	2	gliogenesis	6	TSPO,PRMT5,AKT2,LRP1,IL6ST,PARD3,NAB2,LAMB2,LAMA2
1		1	106	416	8	0.019	0.075	GO:0010001	BP	2	glial cell differentiation	5	PRMT5,AKT2,LRP1,IL6ST,PARD3,NAB2,LAMB2,LAMA2
1		1	46	416	1	0.002	0.022	GO:0048709	BP	2	oligodendrocyte differentiation	6	PRMT5
1		1	35	416	3	0.007	0.086	GO:0048708	BP	2	astrocyte differentiation	6	LRP1,IL6ST,LAMB2
1		1	23	416	5	0.012	0.217	GO:0014037	BP	2	Schwann cell differentiation	6	AKT2,PARD3,NAB2,LAMB2,LAMA2
1		1	103	416	8	0.019	0.078	GO:0048762	BP	2	mesenchymal cell differentiation	5	HGF,FGFR1,DDX17,DDX5,GLIPR2,TGFB1I1,DAB2,S100A4
1		1	77	416	7	0.017	0.091	GO:0001837	BP	2	epithelial to mesenchymal transition	6	HGF,DDX17,DDX5,GLIPR2,TGFB1I1,DAB2,S100A4
1		1	74	416	3	0.007	0.041	GO:0035051	BP	2	cardiocyte differentiation	5	KAT2A,TBX3,DDX39B
1		1	61	416	3	0.007	0.049	GO:0055007	BP	2	cardiac muscle cell differentiation	6	KAT2A,TBX3,DDX39B
1		1	2	416	1	0.002	0.5	GO:0060920	BP	2	cardiac pacemaker cell differentiation	7	TBX3
1		1	1	416	1	0.002	1	GO:0060921	BP	2	sinoatrial node cell differentiation	8	TBX3
1		1	1	416	1	0.002	1	GO:0060932	BP	2	His-Purkinje system cell differentiation	7	TBX3
1		1	1	416	1	0.002	1	GO:0003167	BP	2	atrioventricular bundle cell differentiation	8	TBX3
1		1	709	416	42	0.101	0.059	GO:0030182	BP	2	neuron differentiation	5	CDKL3,FYN,HGF,TNC,MAP4,WNK1,MAP4K4,FGFR1,AURKA,RANBP1,LGALS1,TSPO,NFATC4,PQBP1,PPP3CB,CDK5RAP3,EIF4G2,SOD2,FN1,STK25,LRP1,PIGT,CHN1,UBE4B,POSTN,NUMB,ITM2C,FLOT1,SMARCC2,MINK1,CSNK1D,SH3KBP1,PARD3,THY1,NCK1,SHC1,NFASC,LAMB2,PTPRM,LAMA2,TCF4,SPTAN1
1		1	23	416	1	0.002	0.043	GO:0046530	BP	2	photoreceptor cell differentiation	6	THY1
1		1	17	416	1	0.002	0.059	GO:0001754	BP	2	eye photoreceptor cell differentiation	7	THY1
1		1	5	416	1	0.002	0.2	GO:0060219	BP	2	camera-type eye photoreceptor cell differentiation	8	THY1
1		1	2	416	1	0.002	0.5	GO:0042670	BP	2	retinal cone cell differentiation	9	THY1
1		1	28	416	1	0.002	0.036	GO:0042490	BP	2	mechanoreceptor differentiation	6	FGFR1
1		1	26	416	1	0.002	0.038	GO:0060113	BP	2	inner ear receptor cell differentiation	7	FGFR1
1		1	12	416	1	0.002	0.083	GO:0071542	BP	2	dopaminergic neuron differentiation	6	CSNK1D
1		1	75	416	2	0.005	0.027	GO:0021953	BP	2	central nervous system neuron differentiation	6	SMARCC2,CSNK1D
1		1	8	416	1	0.002	0.125	GO:1904948	BP	2	midbrain dopaminergic neuron differentiation	7	CSNK1D
1		1	25	416	1	0.002	0.04	GO:0021879	BP	2	forebrain neuron differentiation	7	SMARCC2
1		1	17	416	1	0.002	0.059	GO:0035315	BP	2	hair cell differentiation	6	FGFR1
1		1	12	416	1	0.002	0.083	GO:0042491	BP	2	auditory receptor cell differentiation	7	FGFR1
1		1	24	416	1	0.002	0.042	GO:0061005	BP	2	cell differentiation involved in kidney development	5	LAMB2
1		1	19	416	1	0.002	0.053	GO:0035850	BP	2	epithelial cell differentiation involved in kidney development	6	LAMB2
1		1	7	416	1	0.002	0.143	GO:0072311	BP	2	glomerular epithelial cell differentiation	7	LAMB2
1		1	7	416	1	0.002	0.143	GO:0072112	BP	2	glomerular visceral epithelial cell differentiation	8	LAMB2
1		1	11	416	1	0.002	0.091	GO:0072202	BP	2	cell differentiation involved in metanephros development	6	LAMB2
1		1	1	416	1	0.002	1	GO:0072312	BP	2	metanephric glomerular epithelial cell differentiation	7	LAMB2
1		1	1	416	1	0.002	1	GO:0072248	BP	2	metanephric glomerular visceral epithelial cell differentiation	8	LAMB2
1		1	116	416	5	0.012	0.043	GO:0002244	BP	2	hematopoietic progenitor cell differentiation	5	PSMC1,PSMA1,SSBP3,PSMB8,PRKDC
1		1	9	416	1	0.002	0.111	GO:0002320	BP	2	lymphoid progenitor cell differentiation	6	PRKDC
1		1	5	416	1	0.002	0.2	GO:0002328	BP	2	pro-B cell differentiation	7	PRKDC
1		1	65	416	3	0.007	0.046	GO:0060218	BP	2	hematopoietic stem cell differentiation	6	PSMC1,PSMA1,PSMB8
1		1	53	416	3	0.007	0.057	GO:0002062	BP	2	chondrocyte differentiation	5	FGFR1,TGFBI,OSR2
1		1	217	416	6	0.014	0.028	GO:0030099	BP	2	myeloid cell differentiation	5	ACTN1,ADD1,MAEA,ACIN1,HSPA9,ANXA2
1		1	66	416	4	0.01	0.061	GO:0030218	BP	2	erythrocyte differentiation	6	ADD1,MAEA,ACIN1,HSPA9
1		1	4	416	1	0.002	0.25	GO:0043353	BP	2	enucleate erythrocyte differentiation	7	MAEA
1		1	228	416	8	0.019	0.035	GO:0002521	BP	2	leukocyte differentiation	5	LGALS1,ACIN1,PPP3CB,STAT6,ANXA2,GAS6,PNP,PRKDC
1		1	22	416	1	0.002	0.045	GO:1903131	BP	2	mononuclear cell differentiation	6	ACIN1
1		1	16	416	1	0.002	0.062	GO:0097028	BP	2	dendritic cell differentiation	6	GAS6
1		1	97	416	2	0.005	0.021	GO:0002573	BP	2	myeloid leukocyte differentiation	6	ACIN1,ANXA2
1		1	43	416	1	0.002	0.023	GO:0030316	BP	2	osteoclast differentiation	7	ANXA2
1		1	22	416	1	0.002	0.045	GO:0030224	BP	2	monocyte differentiation	7	ACIN1
1		1	14	416	1	0.002	0.071	GO:0060479	BP	2	lung cell differentiation	5	NUMB
1		1	13	416	1	0.002	0.077	GO:0060487	BP	2	lung epithelial cell differentiation	6	NUMB
1		1	26	416	1	0.002	0.038	GO:0035987	BP	2	endodermal cell differentiation	5	FN1
1		1	37	416	2	0.005	0.054	GO:0035914	BP	2	skeletal muscle cell differentiation	5	DDX17,DDX5
1		1	18	416	1	0.002	0.056	GO:0048333	BP	2	mesodermal cell differentiation	5	FGFR1
1		1	2	416	1	0.002	0.5	GO:0048371	BP	2	lateral mesodermal cell differentiation	6	FGFR1
1		1	1	416	1	0.002	1	GO:0043697	BP	2	cell dedifferentiation	4	HNRNPD
1		1	1	416	1	0.002	1	GO:1990828	BP	2	hepatocyte dedifferentiation	5	HNRNPD
1		1	94	416	7	0.017	0.074	GO:0045165	BP	2	cell fate commitment	4	FGFR1,PPDPF,TBX3,SMARCC2,TGFB1I1,STAT6,PRKDC
1		1	14	416	1	0.002	0.071	GO:0060795	BP	2	cell fate commitment involved in formation of primary germ layer	5	FGFR1
1		1	7	416	1	0.002	0.143	GO:0001710	BP	2	mesodermal cell fate commitment	6	FGFR1
1		1	2	416	1	0.002	0.5	GO:0048372	BP	2	lateral mesodermal cell fate commitment	7	FGFR1
1		1	4	416	1	0.002	0.25	GO:0060911	BP	2	cardiac cell fate commitment	5	TBX3
1		1	6	416	1	0.002	0.167	GO:0042693	BP	2	muscle cell fate commitment	5	TBX3
1		1	3	416	1	0.002	0.333	GO:0060923	BP	2	cardiac muscle cell fate commitment	6	TBX3
1		1	22	416	1	0.002	0.045	GO:0048663	BP	2	neuron fate commitment	5	SMARCC2
1		1	4	416	1	0.002	0.25	GO:0021877	BP	2	forebrain neuron fate commitment	6	SMARCC2
1		1	2	416	1	0.002	0.5	GO:0021898	BP	2	commitment of multipotent stem cells to neuronal lineage in forebrain	7	SMARCC2
1		1	71	416	4	0.01	0.056	GO:0007569	BP	2	cell aging	4	MAPKAPK5,TBX3,PNPT1,PRKDC
1		1	27	416	2	0.005	0.074	GO:0001708	BP	2	cell fate specification	4	FGFR1,PPDPF
1		1	4	416	1	0.002	0.25	GO:0007501	BP	2	mesodermal cell fate specification	5	FGFR1
1		1	2	416	1	0.002	0.5	GO:0048377	BP	2	lateral mesodermal cell fate specification	6	FGFR1
1		1	1055	416	56	0.135	0.053	GO:0048468	BP	2	cell development	4	CDKL3,FYN,HGF,TNC,MAP4,WNK1,MAP4K4,ACTN1,FGFR1,SRRT,ADD1,AURKA,MAEA,RANBP1,LGALS1,TSPO,PRMT5,NFATC4,PQBP1,AKT2,PPP3CB,CDK5RAP3,EIF4G2,SOD2,FN1,STK25,ITGB1BP1,LRP1,CHN1,UBE4B,POSTN,NUMB,IL6ST,TBX3,ITM2C,FLOT1,TPM1,MINK1,CSNK1D,SH3KBP1,PARD3,TIAL1,THY1,NCK1,PRMT2,SHC1,NFASC,LAMB2,PTPRM,ANXA2,LAMA2,TCF4,FLNA,SPTAN1,DDX39B,PRKDC
1		1	25	416	1	0.002	0.04	GO:0098751	BP	2	bone cell development	5	ANXA2
1		1	83	416	4	0.01	0.048	GO:0055001	BP	2	muscle cell development	5	NFATC4,TBX3,TPM1,DDX39B
1		1	74	416	3	0.007	0.041	GO:0055002	BP	2	striated muscle cell development	6	TBX3,TPM1,DDX39B
1		1	105	416	3	0.007	0.029	GO:0002064	BP	2	epithelial cell development	5	FGFR1,ADD1,LAMB2
1		1	7	416	1	0.002	0.143	GO:0072310	BP	2	glomerular epithelial cell development	6	LAMB2
1		1	1	416	1	0.002	1	GO:0072313	BP	2	metanephric glomerular epithelial cell development	7	LAMB2
1		1	7	416	1	0.002	0.143	GO:0072015	BP	2	glomerular visceral epithelial cell development	7	LAMB2
1		1	1	416	1	0.002	1	GO:0072249	BP	2	metanephric glomerular visceral epithelial cell development	8	LAMB2
1		1	29	416	1	0.002	0.034	GO:0002066	BP	2	columnar/cuboidal epithelial cell development	6	FGFR1
1		1	32	416	1	0.002	0.031	GO:0001885	BP	2	endothelial cell development	6	ADD1
1		1	22	416	1	0.002	0.045	GO:0061028	BP	2	establishment of endothelial barrier	7	ADD1
1		1	591	416	37	0.089	0.063	GO:0048666	BP	2	neuron development	5	CDKL3,FYN,HGF,TNC,MAP4,WNK1,MAP4K4,FGFR1,AURKA,RANBP1,LGALS1,TSPO,NFATC4,PQBP1,PPP3CB,EIF4G2,SOD2,FN1,STK25,LRP1,CHN1,UBE4B,POSTN,NUMB,ITM2C,FLOT1,MINK1,SH3KBP1,PARD3,THY1,NCK1,SHC1,NFASC,LAMB2,PTPRM,LAMA2,SPTAN1
1		1	17	416	1	0.002	0.059	GO:0042461	BP	2	photoreceptor cell development	6	THY1
1		1	12	416	1	0.002	0.083	GO:0042462	BP	2	eye photoreceptor cell development	7	THY1
1		1	2	416	1	0.002	0.5	GO:0046549	BP	2	retinal cone cell development	8	THY1
1		1	20	416	1	0.002	0.05	GO:0060119	BP	2	inner ear receptor cell development	6	FGFR1
1		1	8	416	1	0.002	0.125	GO:0060117	BP	2	auditory receptor cell development	7	FGFR1
1		1	38	416	2	0.005	0.053	GO:0055006	BP	2	cardiac cell development	5	TBX3,DDX39B
1		1	35	416	2	0.005	0.057	GO:0055013	BP	2	cardiac muscle cell development	6	TBX3,DDX39B
1		1	2	416	1	0.002	0.5	GO:0060926	BP	2	cardiac pacemaker cell development	7	TBX3
1		1	1	416	1	0.002	1	GO:0060931	BP	2	sinoatrial node cell development	8	TBX3
1		1	55	416	4	0.01	0.073	GO:0021782	BP	2	glial cell development	5	AKT2,LRP1,PARD3,LAMB2
1		1	17	416	2	0.005	0.118	GO:0014002	BP	2	astrocyte development	6	LRP1,LAMB2
1		1	17	416	3	0.007	0.176	GO:0014044	BP	2	Schwann cell development	6	AKT2,PARD3,LAMB2
1		1	40	416	2	0.005	0.05	GO:0061515	BP	2	myeloid cell development	5	MAEA,ANXA2
1		1	11	416	1	0.002	0.091	GO:0036035	BP	2	osteoclast development	6	ANXA2
1		1	15	416	1	0.002	0.067	GO:0048821	BP	2	erythrocyte development	6	MAEA
1		1	2	416	1	0.002	0.5	GO:0048822	BP	2	enucleate erythrocyte development	7	MAEA
1		1	73	416	4	0.01	0.055	GO:0048469	BP	2	cell maturation	4	FGFR1,AURKA,MAEA,NFASC
1		1	21	416	1	0.002	0.048	GO:0042551	BP	2	neuron maturation	5	NFASC
1		1	7	416	1	0.002	0.143	GO:0043249	BP	2	erythrocyte maturation	5	MAEA
1		1	8	416	1	0.002	0.125	GO:0060242	BP	2	contact inhibition	3	TSPO
1		1	169	416	8	0.019	0.047	GO:0006457	BP	2	protein folding	3	FKBP7,ERP29,PSMC1,SNRNP70,HSPA9,CCT4,PFDN5,FKBP10
1		1	18	416	1	0.002	0.056	GO:0042026	BP	2	protein refolding	4	SNRNP70
1		1	32	416	1	0.002	0.031	GO:0006458	BP	2	'de novo' protein folding	4	CCT4
1		1	55	416	3	0.007	0.055	GO:0061077	BP	2	chaperone-mediated protein folding	4	FKBP7,CCT4,FKBP10
1		1	123	416	6	0.014	0.049	GO:0007163	BP	2	establishment or maintenance of cell polarity	3	MAP4,FAT1,STK25,FLOT2,PARD3,CDC42BPB
1		1	80	416	3	0.007	0.037	GO:0030010	BP	2	establishment of cell polarity	4	MAP4,FLOT2,PARD3
1		1	14	416	1	0.002	0.071	GO:0090162	BP	2	establishment of epithelial cell polarity	5	PARD3
1		1	54	416	4	0.01	0.074	GO:0008037	BP	2	cell recognition	3	VCAN,SCARB1,CCT4,UBAP2L
1		1	25	416	2	0.005	0.08	GO:0009988	BP	2	cell-cell recognition	4	CCT4,UBAP2L
1		1	6	416	1	0.002	0.167	GO:0006910	BP	2	phagocytosis, recognition	4	SCARB1
1		1	3	416	1	0.002	0.333	GO:0043654	BP	2	recognition of apoptotic cell	5	SCARB1
1		1	1299	416	65	0.156	0.05	GO:0007049	BP	2	cell cycle	3	CDKL3,ZNF207,HGF,FHL1,MAP4,PPP1R12A,ATP2B4,MAP4K4,FGFR1,AURKA,ANAPC5,MAEA,WAC,RANBP1,PRMT5,PPM1A,SRSF5,PSMC1,CENPT,CEP152,AKT2,GLTSCR2,GTPBP4,CDK5RAP3,EIF4G2,H2AFY,STK25,ORC2,COPS5,CIT,PSMA1,GPS2,TBX3,KIF13A,TUBGCP4,PNPT1,CLTC,MINK1,CSNK1D,PHIP,TACC1,UHRF2,PARD3,PRMT2,SRSF2,KLHL21,PEA15,PBRM1,MCM7,CHD3,BANP,NABP1,PPP2R2D,WDR6,GAS6,CDK10,FLNA,ZNF655,DDX39B,PSMB8,SPIRE2,PPME1,PPP2R2A,CCNL2,PRKDC
1		1	954	416	45	0.108	0.047	GO:0022402	BP	2	cell cycle process	4	ZNF207,FHL1,MAP4,PPP1R12A,ATP2B4,FGFR1,AURKA,ANAPC5,RANBP1,PRMT5,PPM1A,PSMC1,CENPT,CEP152,AKT2,GLTSCR2,CDK5RAP3,EIF4G2,H2AFY,ORC2,CIT,PSMA1,KIF13A,TUBGCP4,PNPT1,CLTC,CSNK1D,PHIP,UHRF2,PRMT2,KLHL21,MCM7,CHD3,NABP1,PPP2R2D,WDR6,GAS6,CDK10,FLNA,ZNF655,PSMB8,SPIRE2,PPME1,PPP2R2A,PRKDC
1		1	457	416	25	0.06	0.055	GO:0044770	BP	2	cell cycle phase transition	5	ZNF207,FHL1,PPP1R12A,ATP2B4,AURKA,ANAPC5,RANBP1,PSMC1,CEP152,GLTSCR2,CDK5RAP3,H2AFY,ORC2,CIT,PSMA1,CSNK1D,PRMT2,MCM7,PPP2R2D,CDK10,ZNF655,PSMB8,PPME1,PPP2R2A,PRKDC
1		1	220	416	14	0.034	0.064	GO:0044839	BP	2	cell cycle G2/M phase transition	6	FHL1,PPP1R12A,AURKA,PSMC1,CEP152,GLTSCR2,CDK5RAP3,H2AFY,CIT,PSMA1,CSNK1D,PSMB8,PPME1,PPP2R2A
1		1	197	416	10	0.024	0.051	GO:0044843	BP	2	cell cycle G1/S phase transition	6	FHL1,ATP2B4,AURKA,RANBP1,ORC2,PRMT2,MCM7,CDK10,ZNF655,PRKDC
1		1	30	416	2	0.005	0.067	GO:0051653	BP	2	spindle localization	5	MAP4,SPIRE2
1		1	762	416	41	0.099	0.054	GO:0000278	BP	2	mitotic cell cycle	4	ZNF207,HGF,FHL1,MAP4,PPP1R12A,MAP4K4,FGFR1,AURKA,ANAPC5,MAEA,RANBP1,PRMT5,PSMC1,CENPT,CEP152,GLTSCR2,CDK5RAP3,H2AFY,STK25,ORC2,CIT,PSMA1,TUBGCP4,PNPT1,CLTC,MINK1,CSNK1D,PHIP,PRMT2,SRSF2,PBRM1,MCM7,NABP1,PPP2R2D,CDK10,FLNA,ZNF655,PSMB8,PPME1,PPP2R2A,PRKDC
1		1	646	416	32	0.077	0.05	GO:1903047	BP	2	mitotic cell cycle process	5	ZNF207,FHL1,MAP4,PPP1R12A,FGFR1,AURKA,ANAPC5,RANBP1,PRMT5,PSMC1,CEP152,GLTSCR2,CDK5RAP3,H2AFY,ORC2,CIT,PSMA1,TUBGCP4,CLTC,CSNK1D,PHIP,PRMT2,MCM7,NABP1,PPP2R2D,CDK10,FLNA,ZNF655,PSMB8,PPME1,PPP2R2A,PRKDC
1		1	437	416	23	0.055	0.053	GO:0044772	BP	2	mitotic cell cycle phase transition	6	ZNF207,FHL1,PPP1R12A,AURKA,ANAPC5,RANBP1,PSMC1,CEP152,GLTSCR2,CDK5RAP3,ORC2,CIT,PSMA1,CSNK1D,PRMT2,MCM7,PPP2R2D,CDK10,ZNF655,PSMB8,PPME1,PPP2R2A,PRKDC
1		1	212	416	13	0.031	0.061	GO:0000086	BP	2	G2/M transition of mitotic cell cycle	7	FHL1,PPP1R12A,AURKA,PSMC1,CEP152,GLTSCR2,CDK5RAP3,CIT,PSMA1,CSNK1D,PSMB8,PPME1,PPP2R2A
1		1	186	416	9	0.022	0.048	GO:0000082	BP	2	G1/S transition of mitotic cell cycle	7	FHL1,AURKA,RANBP1,ORC2,PRMT2,MCM7,CDK10,ZNF655,PRKDC
1		1	141	416	2	0.005	0.014	GO:0022406	BP	2	membrane docking	3	CEP152,CSNK1D
1		1	134	416	2	0.005	0.015	GO:0140056	BP	2	organelle localization by membrane tethering	4	CEP152,CSNK1D
1		1	1031	416	52	0.125	0.05	GO:0006928	BP	2	movement of cell or subcellular component	3	FYN,HGF,CD44,MAP4,ATP2B4,MYLK,ACTN1,SCARB1,FGFR1,FAT1,MYL6,TSPO,AKT2,BRAT1,ARHGAP21,GTPBP4,SOD2,FN1,WIPF1,CD58,KIF17,ITGB1BP1,GLIPR2,CALD1,LRP1,KLC1,KTN1,CHN1,POSTN,NUMB,ENPP2,KIF13A,TPM1,CLTC,MINK1,SH3KBP1,CACNA1C,DAB2,THY1,NCK1,SHC1,NFASC,IL17RC,LAMB2,PTPRM,GAS6,CCDC125,LAMA2,FLNA,SPTAN1,TPM2,CDC42BPB
1		1	739	416	35	0.084	0.047	GO:0048870	BP	2	cell motility	4	FYN,HGF,CD44,ATP2B4,MYLK,SCARB1,FGFR1,FAT1,TSPO,AKT2,BRAT1,GTPBP4,SOD2,FN1,CD58,ITGB1BP1,GLIPR2,LRP1,POSTN,NUMB,ENPP2,TPM1,MINK1,SH3KBP1,DAB2,THY1,NCK1,SHC1,IL17RC,PTPRM,GAS6,CCDC125,LAMA2,FLNA,CDC42BPB
1		1	681	416	33	0.079	0.048	GO:0016477	BP	2	cell migration	5	FYN,HGF,CD44,MYLK,SCARB1,FGFR1,FAT1,TSPO,AKT2,BRAT1,GTPBP4,SOD2,FN1,CD58,ITGB1BP1,GLIPR2,LRP1,POSTN,NUMB,ENPP2,TPM1,MINK1,SH3KBP1,DAB2,THY1,NCK1,SHC1,IL17RC,PTPRM,GAS6,LAMA2,FLNA,CDC42BPB
1		1	55	416	4	0.01	0.073	GO:0014812	BP	2	muscle cell migration	6	ITGB1BP1,LRP1,POSTN,TPM1
1		1	47	416	3	0.007	0.064	GO:0014909	BP	2	smooth muscle cell migration	7	LRP1,POSTN,TPM1
1		1	10	416	1	0.002	0.1	GO:1904738	BP	2	vascular associated smooth muscle cell migration	8	TPM1
1		1	8	416	1	0.002	0.125	GO:0051451	BP	2	myoblast migration	7	ITGB1BP1
1		1	203	416	6	0.014	0.03	GO:0001667	BP	2	ameboidal-type cell migration	6	SCARB1,FGFR1,ITGB1BP1,GLIPR2,ENPP2,PTPRM
1		1	33	416	1	0.002	0.03	GO:0010761	BP	2	fibroblast migration	7	ITGB1BP1
1		1	150	416	6	0.014	0.04	GO:0010631	BP	2	epithelial cell migration	7	SCARB1,FGFR1,ITGB1BP1,GLIPR2,ENPP2,PTPRM
1		1	99	416	4	0.01	0.04	GO:0043542	BP	2	endothelial cell migration	8	SCARB1,FGFR1,ITGB1BP1,PTPRM
1		1	48	416	2	0.005	0.042	GO:0043534	BP	2	blood vessel endothelial cell migration	9	SCARB1,ITGB1BP1
1		1	21	416	1	0.002	0.048	GO:0002042	BP	2	cell migration involved in sprouting angiogenesis	10	ITGB1BP1
1		1	20	416	3	0.007	0.15	GO:0006929	BP	2	substrate-dependent cell migration	6	FN1,ITGB1BP1,NCK1
1		1	4	416	1	0.002	0.25	GO:0006931	BP	2	substrate-dependent cell migration, cell attachment to substrate	7	FN1
1		1	3	416	1	0.002	0.333	GO:0035701	BP	2	hematopoietic stem cell migration	6	GAS6
1		1	1	416	1	0.002	1	GO:0097241	BP	2	hematopoietic stem cell migration to bone marrow	7	GAS6
1		1	157	416	8	0.019	0.051	GO:0050900	BP	2	leukocyte migration	6	FYN,CD44,FN1,CD58,THY1,SHC1,IL17RC,GAS6
1		1	55	416	1	0.002	0.018	GO:0097529	BP	2	myeloid leukocyte migration	7	IL17RC
1		1	32	416	1	0.002	0.031	GO:0097530	BP	2	granulocyte migration	8	IL17RC
1		1	17	416	1	0.002	0.059	GO:0045123	BP	2	cellular extravasation	7	THY1
1		1	21	416	1	0.002	0.048	GO:0072676	BP	2	lymphocyte migration	7	GAS6
1		1	9	416	1	0.002	0.111	GO:0036336	BP	2	dendritic cell migration	7	GAS6
1		1	28	416	1	0.002	0.036	GO:0008347	BP	2	glial cell migration	6	TSPO
1		1	76	416	4	0.01	0.053	GO:0001764	BP	2	neuron migration	6	FYN,FGFR1,GAS6,FLNA
1		1	8	416	1	0.002	0.125	GO:0021535	BP	2	cell migration in hindbrain	6	FLNA
1		1	8	416	1	0.002	0.125	GO:0021932	BP	2	hindbrain radial glia guided cell migration	7	FLNA
1		1	19	416	2	0.005	0.105	GO:0044319	BP	2	wound healing, spreading of cells	6	CD44,FLNA
1		1	29	416	1	0.002	0.034	GO:0097722	BP	2	sperm motility	5	ATP2B4
1		1	28	416	1	0.002	0.036	GO:0030317	BP	2	flagellated sperm motility	6	ATP2B4
1		1	416	416	23	0.055	0.055	GO:0030029	BP	2	actin filament-based process	3	ELN,ACTN1,FAT1,ADD1,MYL6,WIPF1,ITGB1BP1,CIT,LRP1,PPFIA1,MICAL1,TPM1,MINK1,PAM,CACNA1C,TWF1,NCK1,SHC1,FLNA,SPTAN1,TPM2,CDC42BPB,SPIRE2
1		1	58	416	6	0.014	0.103	GO:0030048	BP	2	actin filament-based movement	4	MYL6,WIPF1,TPM1,CACNA1C,FLNA,TPM2
1		1	43	416	5	0.012	0.116	GO:0070252	BP	2	actin-mediated cell contraction	5	MYL6,TPM1,CACNA1C,FLNA,TPM2
1		1	12	416	3	0.007	0.25	GO:0033275	BP	2	actin-myosin filament sliding	6	MYL6,TPM1,TPM2
1		1	12	416	3	0.007	0.25	GO:0030049	BP	2	muscle filament sliding	7	MYL6,TPM1,TPM2
1		1	26	416	2	0.005	0.077	GO:0086003	BP	2	cardiac muscle cell contraction	6	CACNA1C,FLNA
1		1	18	416	2	0.005	0.111	GO:0086002	BP	2	cardiac muscle cell action potential involved in contraction	7	CACNA1C,FLNA
1		1	12	416	1	0.002	0.083	GO:0086005	BP	2	ventricular cardiac muscle cell action potential	8	CACNA1C
1		1	275	416	4	0.01	0.015	GO:0007059	BP	2	chromosome segregation	3	ZNF207,DDX3Y,CENPT,H2AFY
1		1	234	416	3	0.007	0.013	GO:0098813	BP	2	nuclear chromosome segregation	4	ZNF207,CENPT,H2AFY
1		1	26	416	1	0.002	0.038	GO:0008608	BP	2	attachment of spindle microtubules to kinetochore	5	ZNF207
1		1	62	416	1	0.002	0.016	GO:0051304	BP	2	chromosome separation	4	ZNF207
1		1	686	416	30	0.072	0.044	GO:0001775	BP	2	cell activation	3	LAMP2,FYN,CD44,DGKA,SNAP23,LGALS1,PRMT5,CRISPLD2,PPP3CB,NIT2,CD58,LRP1,FLOT2,IL6ST,THY1,NCK1,NFASC,STAT6,FTH1,ANXA2,GAS6,PLSCR1,CD55,TCF4,FLNA,SPTAN1,PSAP,PNP,APRT,PRKDC
1		1	10	416	1	0.002	0.1	GO:0061900	BP	2	glial cell activation	4	LRP1
1		1	7	416	1	0.002	0.143	GO:0048143	BP	2	astrocyte activation	5	LRP1
1		1	8	416	2	0.005	0.25	GO:0042118	BP	2	endothelial cell activation	4	PRMT5,TCF4
1		1	612	416	25	0.06	0.041	GO:0045321	BP	2	leukocyte activation	4	LAMP2,FYN,CD44,SNAP23,LGALS1,CRISPLD2,PPP3CB,NIT2,CD58,FLOT2,IL6ST,THY1,NCK1,NFASC,STAT6,FTH1,ANXA2,GAS6,PLSCR1,CD55,SPTAN1,PSAP,PNP,APRT,PRKDC
1		1	350	416	15	0.036	0.043	GO:0002274	BP	2	myeloid leukocyte activation	5	LAMP2,CD44,SNAP23,CRISPLD2,NIT2,CD58,NFASC,FTH1,ANXA2,PLSCR1,CD55,SPTAN1,PSAP,PNP,APRT
1		1	299	416	14	0.034	0.047	GO:0036230	BP	2	granulocyte activation	6	LAMP2,CD44,SNAP23,CRISPLD2,NIT2,CD58,NFASC,FTH1,ANXA2,CD55,SPTAN1,PSAP,PNP,APRT
1		1	297	416	14	0.034	0.047	GO:0042119	BP	2	neutrophil activation	7	LAMP2,CD44,SNAP23,CRISPLD2,NIT2,CD58,NFASC,FTH1,ANXA2,CD55,SPTAN1,PSAP,PNP,APRT
1		1	24	416	2	0.005	0.083	GO:0045576	BP	2	mast cell activation	6	SNAP23,PLSCR1
1		1	303	416	12	0.029	0.04	GO:0046649	BP	2	lymphocyte activation	5	FYN,LGALS1,PPP3CB,FLOT2,IL6ST,THY1,NCK1,STAT6,GAS6,CD55,PNP,PRKDC
1		1	4	416	1	0.002	0.25	GO:0001767	BP	2	establishment of lymphocyte polarity	6	FLOT2
1		1	210	416	11	0.026	0.052	GO:0042110	BP	2	T cell activation	6	FYN,LGALS1,PPP3CB,FLOT2,IL6ST,THY1,NCK1,STAT6,CD55,PNP,PRKDC
1		1	49	416	3	0.007	0.061	GO:0046631	BP	2	alpha-beta T cell activation	7	STAT6,CD55,PNP
1		1	31	416	2	0.005	0.065	GO:0035710	BP	2	CD4-positive, alpha-beta T cell activation	8	STAT6,CD55
1		1	4	416	1	0.002	0.25	GO:0001768	BP	2	establishment of T cell polarity	7	FLOT2
1		1	28	416	1	0.002	0.036	GO:0030101	BP	2	natural killer cell activation	6	GAS6
1		1	114	416	3	0.007	0.026	GO:0042113	BP	2	B cell activation	6	LGALS1,STAT6,PRKDC
1		1	149	416	6	0.014	0.04	GO:0030098	BP	2	lymphocyte differentiation	6	LGALS1,PPP3CB,STAT6,GAS6,PNP,PRKDC
1		1	13	416	1	0.002	0.077	GO:0001779	BP	2	natural killer cell differentiation	7	GAS6
1		1	57	416	2	0.005	0.035	GO:0030183	BP	2	B cell differentiation	7	LGALS1,PRKDC
1		1	14	416	1	0.002	0.071	GO:0002335	BP	2	mature B cell differentiation	8	LGALS1
1		1	2	416	1	0.002	0.5	GO:0002326	BP	2	B cell lineage commitment	8	PRKDC
1		1	102	416	4	0.01	0.039	GO:0030217	BP	2	T cell differentiation	7	PPP3CB,STAT6,PNP,PRKDC
1		1	4	416	1	0.002	0.25	GO:0002568	BP	2	somatic diversification of T cell receptor genes	8	PRKDC
1		1	35	416	1	0.002	0.029	GO:0033077	BP	2	T cell differentiation in thymus	8	PRKDC
1		1	18	416	1	0.002	0.056	GO:0045058	BP	2	T cell selection	8	STAT6
1		1	13	416	1	0.002	0.077	GO:0043368	BP	2	positive T cell selection	9	STAT6
1		1	9	416	2	0.005	0.222	GO:0002360	BP	2	T cell lineage commitment	8	STAT6,PRKDC
1		1	7	416	1	0.002	0.143	GO:0043369	BP	2	CD4-positive or CD8-positive, alpha-beta T cell lineage commitment	9	STAT6
1		1	39	416	2	0.005	0.051	GO:0046632	BP	2	alpha-beta T cell differentiation	8	STAT6,PNP
1		1	5	416	1	0.002	0.2	GO:0002363	BP	2	alpha-beta T cell lineage commitment	9	STAT6
1		1	26	416	1	0.002	0.038	GO:0043367	BP	2	CD4-positive, alpha-beta T cell differentiation	9	STAT6
1		1	5	416	1	0.002	0.2	GO:0043373	BP	2	CD4-positive, alpha-beta T cell lineage commitment	10	STAT6
1		1	385	416	17	0.041	0.044	GO:0002263	BP	2	cell activation involved in immune response	4	LAMP2,CD44,SNAP23,LGALS1,CRISPLD2,NIT2,CD58,LRP1,NFASC,STAT6,FTH1,ANXA2,CD55,SPTAN1,PSAP,PNP,APRT
1		1	382	416	16	0.038	0.042	GO:0002366	BP	2	leukocyte activation involved in immune response	5	LAMP2,CD44,SNAP23,LGALS1,CRISPLD2,NIT2,CD58,NFASC,STAT6,FTH1,ANXA2,CD55,SPTAN1,PSAP,PNP,APRT
1		1	318	416	14	0.034	0.044	GO:0002275	BP	2	myeloid cell activation involved in immune response	6	LAMP2,CD44,SNAP23,CRISPLD2,NIT2,CD58,NFASC,FTH1,ANXA2,CD55,SPTAN1,PSAP,PNP,APRT
1		1	22	416	1	0.002	0.045	GO:0002279	BP	2	mast cell activation involved in immune response	7	SNAP23
1		1	295	416	14	0.034	0.047	GO:0002283	BP	2	neutrophil activation involved in immune response	7	LAMP2,CD44,SNAP23,CRISPLD2,NIT2,CD58,NFASC,FTH1,ANXA2,CD55,SPTAN1,PSAP,PNP,APRT
1		1	72	416	2	0.005	0.028	GO:0002285	BP	2	lymphocyte activation involved in immune response	6	LGALS1,STAT6
1		1	40	416	2	0.005	0.05	GO:0002312	BP	2	B cell activation involved in immune response	7	LGALS1,STAT6
1		1	11	416	1	0.002	0.091	GO:0002313	BP	2	mature B cell differentiation involved in immune response	8	LGALS1
1		1	2	416	1	0.002	0.5	GO:0002317	BP	2	plasma cell differentiation	9	LGALS1
1		1	31	416	1	0.002	0.032	GO:0002286	BP	2	T cell activation involved in immune response	7	STAT6
1		1	23	416	1	0.002	0.043	GO:0002287	BP	2	alpha-beta T cell activation involved in immune response	8	STAT6
1		1	25	416	1	0.002	0.04	GO:0002292	BP	2	T cell differentiation involved in immune response	8	STAT6
1		1	23	416	1	0.002	0.043	GO:0002293	BP	2	alpha-beta T cell differentiation involved in immune response	9	STAT6
1		1	23	416	1	0.002	0.043	GO:0002294	BP	2	CD4-positive, alpha-beta T cell differentiation involved in immune response	10	STAT6
1		1	22	416	1	0.002	0.045	GO:0042093	BP	2	T-helper cell differentiation	11	STAT6
1		1	8	416	1	0.002	0.125	GO:0045063	BP	2	T-helper 1 cell differentiation	12	STAT6
1		1	5	416	1	0.002	0.2	GO:0002295	BP	2	T-helper cell lineage commitment	12	STAT6
1		1	1	416	1	0.002	1	GO:0002296	BP	2	T-helper 1 cell lineage commitment	13	STAT6
1		1	3	416	1	0.002	0.333	GO:0002265	BP	2	astrocyte activation involved in immune response	5	LRP1
1		1	80	416	5	0.012	0.062	GO:0030168	BP	2	platelet activation	4	FYN,DGKA,GAS6,PLSCR1,FLNA
1		1	35	416	2	0.005	0.057	GO:0070527	BP	2	platelet aggregation	5	GAS6,FLNA
1		1	421	416	18	0.043	0.043	GO:0051301	BP	2	cell division	3	ZNF207,MAP4,FGFR1,AURKA,ANAPC5,MAEA,CENPT,ITGB1BP1,CIT,NUMB,KIF13A,CLTC,TACC1,PARD3,TIAL1,KLHL21,PPP2R2D,SPIRE2
1		1	12	416	1	0.002	0.083	GO:0008356	BP	2	asymmetric cell division	4	PARD3
1		1	22	416	3	0.007	0.136	GO:0017145	BP	2	stem cell division	4	FGFR1,NUMB,TIAL1
1		1	16	416	2	0.005	0.125	GO:0048103	BP	2	somatic stem cell division	5	FGFR1,NUMB
1		1	11	416	2	0.005	0.182	GO:0036445	BP	2	neuronal stem cell division	6	FGFR1,NUMB
1		1	99	416	5	0.012	0.051	GO:0000910	BP	2	cytokinesis	4	AURKA,CIT,KIF13A,KLHL21,SPIRE2
1		1	16	416	1	0.002	0.062	GO:0032506	BP	2	cytokinetic process	5	SPIRE2
1		1	41	416	2	0.005	0.049	GO:0061640	BP	2	cytoskeleton-dependent cytokinesis	5	CIT,SPIRE2
1		1	35	416	1	0.002	0.029	GO:0000281	BP	2	mitotic cytokinesis	6	CIT
1		1	487	416	21	0.05	0.043	GO:0007017	BP	2	microtubule-based process	3	ZNF207,MAP4,PPP1R12A,AURKA,RANBP1,CEP152,ARHGAP21,SLAIN2,KIF17,KLC1,KTN1,PEX1,KIF13A,TUBGCP4,CLTC,CSNK1D,TACC1,CHD3,TUBB6,FLNA,SPIRE2
1		1	191	416	7	0.017	0.037	GO:0007018	BP	2	microtubule-based movement	4	MAP4,ARHGAP21,KIF17,KLC1,KTN1,KIF13A,CLTC
1		1	112	416	3	0.007	0.027	GO:0099111	BP	2	microtubule-based transport	5	ARHGAP21,KIF17,KIF13A
1		1	46	416	1	0.002	0.022	GO:0099118	BP	2	microtubule-based protein transport	6	KIF17
1		1	112	416	3	0.007	0.027	GO:0010970	BP	2	transport along microtubule	6	ARHGAP21,KIF17,KIF13A
1		1	46	416	1	0.002	0.022	GO:0098840	BP	2	protein transport along microtubule	7	KIF17
1		1	35	416	1	0.002	0.029	GO:0008088	BP	2	axo-dendritic transport	7	KIF17
1		1	2	416	1	0.002	0.5	GO:0098935	BP	2	dendritic transport	8	KIF17
1		1	2	416	1	0.002	0.5	GO:0098937	BP	2	anterograde dendritic transport	9	KIF17
1		1	1	416	1	0.002	1	GO:0098971	BP	2	anterograde dendritic transport of neurotransmitter receptor complex	10	KIF17
1		1	59	416	2	0.005	0.034	GO:0072384	BP	2	organelle transport along microtubule	7	ARHGAP21,KIF13A
1		1	8	416	1	0.002	0.125	GO:0072386	BP	2	plus-end-directed organelle transport along microtubule	8	KIF13A
1		1	32	416	1	0.002	0.031	GO:0047496	BP	2	vesicle transport along microtubule	8	KIF13A
1		1	7	416	1	0.002	0.143	GO:0072383	BP	2	plus-end-directed vesicle transport along microtubule	9	KIF13A
1		1	2	416	1	0.002	0.5	GO:0051012	BP	2	microtubule sliding	5	MAP4
1		1	1	416	1	0.002	1	GO:0060152	BP	2	microtubule-based peroxisome localization	4	PEX1
1		1	4	416	1	0.002	0.25	GO:0060352	BP	2	cell adhesion molecule production	3	FLOT1
1		1	67	416	5	0.012	0.075	GO:0007272	BP	2	ensheathment of neurons	3	HGF,AKT2,PARD3,NFASC,NAB2
1		1	67	416	5	0.012	0.075	GO:0008366	BP	2	axon ensheathment	4	HGF,AKT2,PARD3,NFASC,NAB2
1		1	14	416	2	0.005	0.143	GO:0032292	BP	2	peripheral nervous system axon ensheathment	5	AKT2,PARD3
1		1	65	416	5	0.012	0.077	GO:0042552	BP	2	myelination	5	HGF,AKT2,PARD3,NFASC,NAB2
1		1	14	416	2	0.005	0.143	GO:0022011	BP	2	myelination in peripheral nervous system	6	AKT2,PARD3
1		1	1238	416	70	0.168	0.057	GO:0008219	BP	2	cell death	3	FYN,HGF,CD44,BCLAF1,RAI14,YBX3,MAP4K4,ACTN1,FGFR1,AKR1B1,AURKA,ERP29,MAEA,LGALS1,TSPO,PSMC1,ACIN1,NFATC4,DHODH,AKT2,GLTSCR2,BRAT1,CDK5RAP3,DDX5,EIF4G2,SOD2,HSPA9,STK25,TIA1,PARK7,APH1A,RBM25,COPS5,CIT,LRP1,PIGT,SRSF6,ATF4,UBE4B,TPT1,RTN3,IL6ST,UBQLN1,CTSL,TBX3,MICAL1,ITM2C,PPP2R1B,MINK1,EMP3,PHIP,SH3KBP1,OGT,TMEM219,TIAL1,DAB2,CAST,NCK1,PRMT2,SHC1,PEA15,MFF,NPAS2,NQO1,GAS6,PLSCR1,FLNA,PSAP,QRICH1…
1		1	34	416	2	0.005	0.059	GO:0070265	BP	2	necrotic cell death	4	YBX3,TSPO
1		1	199	416	10	0.024	0.05	GO:0070997	BP	2	neuron death	4	FYN,PSMC1,AKT2,SOD2,PARK7,CIT,LRP1,PIGT,ATF4,NQO1
1		1	1160	416	65	0.156	0.056	GO:0012501	BP	2	programmed cell death	4	FYN,HGF,CD44,BCLAF1,RAI14,YBX3,MAP4K4,ACTN1,FGFR1,AKR1B1,AURKA,ERP29,MAEA,LGALS1,TSPO,ACIN1,NFATC4,DHODH,AKT2,GLTSCR2,BRAT1,CDK5RAP3,DDX5,SOD2,HSPA9,STK25,TIA1,PARK7,APH1A,RBM25,COPS5,CIT,LRP1,PIGT,SRSF6,ATF4,UBE4B,TPT1,RTN3,IL6ST,UBQLN1,CTSL,TBX3,MICAL1,ITM2C,PPP2R1B,MINK1,PHIP,SH3KBP1,OGT,TMEM219,TIAL1,DAB2,CAST,NCK1,PRMT2,SHC1,PEA15,MFF,NQO1,GAS6,PLSCR1,FLNA,QRICH1,PRKDC
1		1	1136	416	65	0.156	0.057	GO:0006915	BP	2	apoptotic process	5	FYN,HGF,CD44,BCLAF1,RAI14,YBX3,MAP4K4,ACTN1,FGFR1,AKR1B1,AURKA,ERP29,MAEA,LGALS1,TSPO,ACIN1,NFATC4,DHODH,AKT2,GLTSCR2,BRAT1,CDK5RAP3,DDX5,SOD2,HSPA9,STK25,TIA1,PARK7,APH1A,RBM25,COPS5,CIT,LRP1,PIGT,SRSF6,ATF4,UBE4B,TPT1,RTN3,IL6ST,UBQLN1,CTSL,TBX3,MICAL1,ITM2C,PPP2R1B,MINK1,PHIP,SH3KBP1,OGT,TMEM219,TIAL1,DAB2,CAST,NCK1,PRMT2,SHC1,PEA15,MFF,NQO1,GAS6,PLSCR1,FLNA,QRICH1,PRKDC
1		1	56	416	2	0.005	0.036	GO:0071887	BP	2	leukocyte apoptotic process	6	CTSL,GAS6
1		1	5	416	1	0.002	0.2	GO:0097048	BP	2	dendritic cell apoptotic process	7	GAS6
1		1	50	416	4	0.01	0.08	GO:1904019	BP	2	epithelial cell apoptotic process	6	TIA1,SRSF6,CAST,GAS6
1		1	22	416	1	0.002	0.045	GO:0072577	BP	2	endothelial cell apoptotic process	7	GAS6
1		1	8	416	2	0.005	0.25	GO:0097050	BP	2	type B pancreatic cell apoptotic process	7	SRSF6,CAST
1		1	13	416	1	0.002	0.077	GO:0006925	BP	2	inflammatory cell apoptotic process	6	CTSL
1		1	10	416	1	0.002	0.1	GO:0044346	BP	2	fibroblast apoptotic process	6	GAS6
1		1	11	416	1	0.002	0.091	GO:0034349	BP	2	glial cell apoptotic process	6	GAS6
1		1	2	416	1	0.002	0.5	GO:0097252	BP	2	oligodendrocyte apoptotic process	7	GAS6
1		1	16	416	2	0.005	0.125	GO:0033028	BP	2	myeloid cell apoptotic process	6	MAEA,CTSL
1		1	7	416	1	0.002	0.143	GO:0071888	BP	2	macrophage apoptotic process	7	CTSL
1		1	1	416	1	0.002	1	GO:1990009	BP	2	retinal cell apoptotic process	6	AKT2
1		1	137	416	9	0.022	0.066	GO:0051402	BP	2	neuron apoptotic process	6	FYN,AKT2,SOD2,PARK7,CIT,LRP1,PIGT,ATF4,NQO1
1		1	1	416	1	0.002	1	GO:0097473	BP	2	retinal rod cell apoptotic process	7	AKT2
1		1	17	416	1	0.002	0.059	GO:1902742	BP	2	apoptotic process involved in development	6	PPP2R1B
1		1	13	416	1	0.002	0.077	GO:0060561	BP	2	apoptotic process involved in morphogenesis	7	PPP2R1B
1		1	30	416	1	0.002	0.033	GO:0097300	BP	2	programmed necrotic cell death	5	YBX3
1		1	26	416	1	0.002	0.038	GO:0070266	BP	2	necroptotic process	6	YBX3
1		1	5	416	1	0.002	0.2	GO:0010623	BP	2	programmed cell death involved in cell development	5	PRKDC
1		1	3177	416	145	0.349	0.046	GO:0007154	BP	2	cell communication	3	LAMP2,FYN,HGF,CD44,BCLAF1,RAI14,TNC,MED17,PPP1R12A,ATP2B4,YBX3,WNK1,DGKA,MAP4K4,SREBF1,ACADVL,EVC,SCARB1,FGFR1,PPP2R5C,FAT1,APLP2,AKR1B1,ADD1,AURKA,MAPKAPK5,RPLP0,PXN,ERP29,SNAP23,RANBP1,LGALS1,DDX17,TSPO,PRMT5,PPM1A,PSMC1,PCK2,NFATC4,KCTD9,AKT2,POLR2I,GLTSCR2,PPP3CB,ARHGAP21,CDK5RAP3,DDX5,WSB1,SOD2,FBXO9,HSPA9,FN1,STK25,WIPF1,TIA1,RALGPS2,PARK7,APH1A,ATP6V0B,HMGN3,ITGB1BP1,COPS5,PILRB,ARL4A,GLIP…
1		1	11	416	1	0.002	0.091	GO:0010644	BP	2	cell communication by electrical coupling	4	CACNA1C
1		1	730	416	35	0.084	0.048	GO:0007267	BP	2	cell-cell signaling	4	HGF,TNC,MAP4K4,SREBF1,FGFR1,FAT1,SNAP23,PPM1A,PSMC1,PCK2,NFATC4,PPP3CB,PARK7,HMGN3,PFDN5,LRP1,PSMA1,PPFIA1,TBX3,FLOT1,SLC12A6,TGFB1I1,CLTC,MINK1,CSNK1D,SH3KBP1,CACNA1C,CSNK1G3,PFKM,DAB2,THY1,NQO1,LAMA2,FLNA,PSMB8
1		1	308	416	13	0.031	0.042	GO:0198738	BP	2	cell-cell signaling by wnt	5	PPM1A,PSMC1,NFATC4,PPP3CB,PFDN5,LRP1,PSMA1,TGFB1I1,CLTC,CSNK1D,CSNK1G3,DAB2,PSMB8
1		1	263	416	10	0.024	0.038	GO:0099536	BP	2	synaptic signaling	5	SNAP23,NFATC4,PPP3CB,PARK7,PPFIA1,FLOT1,SLC12A6,MINK1,NQO1,LAMA2
1		1	263	416	10	0.024	0.038	GO:0099537	BP	2	trans-synaptic signaling	6	SNAP23,NFATC4,PPP3CB,PARK7,PPFIA1,FLOT1,SLC12A6,MINK1,NQO1,LAMA2
1		1	262	416	10	0.024	0.038	GO:0098916	BP	2	anterograde trans-synaptic signaling	7	SNAP23,NFATC4,PPP3CB,PARK7,PPFIA1,FLOT1,SLC12A6,MINK1,NQO1,LAMA2
1		1	262	416	10	0.024	0.038	GO:0007268	BP	2	chemical synaptic transmission	8	SNAP23,NFATC4,PPP3CB,PARK7,PPFIA1,FLOT1,SLC12A6,MINK1,NQO1,LAMA2
1		1	10	416	2	0.005	0.2	GO:0001963	BP	2	synaptic transmission, dopaminergic	9	PARK7,FLOT1
1		1	4	416	2	0.005	0.5	GO:0007271	BP	2	synaptic transmission, cholinergic	9	NQO1,LAMA2
1		1	6	416	3	0.007	0.5	GO:0060638	BP	2	mesenchymal-epithelial cell signaling	5	HGF,TNC,FGFR1
1		1	24	416	1	0.002	0.042	GO:0019226	BP	2	transmission of nerve impulse	4	NFASC
1		1	2	416	1	0.002	0.5	GO:0043335	BP	2	protein unfolding	3	ERP29
1		1	23	416	2	0.005	0.087	GO:0044764	BP	2	multi-organism cellular process	3	GLTSCR2,GAS6
1		1	3757	416	175	0.421	0.047	GO:0051716	BP	2	cellular response to stimulus	3	LAMP2,REV3L,FYN,HGF,CD44,BCLAF1,RAI14,TNC,MED17,PPP1R12A,ATP2B4,YBX3,WNK1,DGKA,MYLK,MAP4K4,SREBF1,ACADVL,EVC,SCARB1,FGFR1,PPP2R5C,APLP2,AKR1B1,SRRT,ADD1,AURKA,MAPKAPK5,RPLP0,PXN,ERP29,WAC,RANBP1,LGALS1,DDX17,TSPO,PRMT5,PPM1A,SRSF5,PSMC1,PCK2,NFATC4,HM13,KCTD9,SNRNP70,RPS16,AKT2,POLR2I,GLTSCR2,BRAT1,PPP3CB,ARHGAP21,CDK5RAP3,DDX5,KAT2A,WSB1,SOD2,FBXO9,HSPA9,FANCL,FN1,STK25,SRSF7,WIPF1,TIA1,RALGPS2,…
1		1	190	416	7	0.017	0.037	GO:0104004	BP	2	cellular response to environmental stimulus	4	YBX3,MYLK,TSPO,NFATC4,AKT2,ATF4,SLC12A6
1		1	190	416	7	0.017	0.037	GO:0071214	BP	2	cellular response to abiotic stimulus	5	YBX3,MYLK,TSPO,NFATC4,AKT2,ATF4,SLC12A6
1		1	119	416	3	0.007	0.025	GO:0071478	BP	2	cellular response to radiation	6	NFATC4,AKT2,ATF4
1		1	75	416	3	0.007	0.04	GO:0071482	BP	2	cellular response to light stimulus	7	NFATC4,AKT2,ATF4
1		1	2	416	1	0.002	0.5	GO:0071484	BP	2	cellular response to light intensity	8	AKT2
1		1	1	416	1	0.002	1	GO:0071486	BP	2	cellular response to high light intensity	9	AKT2
1		1	60	416	2	0.005	0.033	GO:0034644	BP	2	cellular response to UV	8	NFATC4,ATF4
1		1	588	416	39	0.094	0.066	GO:1901701	BP	2	cellular response to oxygen-containing compound	5	FYN,HGF,TNC,ATP2B4,MAP4K4,SREBF1,SCARB1,AKR1B1,PXN,RANBP1,LGALS1,TSPO,SRSF5,PCK2,NFATC4,SNRNP70,AKT2,PPP3CB,SOD2,STK25,PARK7,ATP6V0B,HMGN3,LRP1,ATF4,HNRNPD,TPM1,PHIP,OGT,AKR1C2,SHC1,CAPN2,STAT6,NQO1,GAS6,CD55,PSAP,APRT,PRKDC
1		1	56	416	1	0.002	0.018	GO:1901655	BP	2	cellular response to ketone	6	AKR1B1
1		1	5	416	1	0.002	0.2	GO:0071362	BP	2	cellular response to ether	6	NFATC4
1		1	370	416	22	0.053	0.059	GO:1901699	BP	2	cellular response to nitrogen compound	5	FYN,ATP2B4,SREBF1,AKR1B1,SRRT,PXN,SRSF5,AKT2,DDX5,ATP6V0B,LRP1,ATF4,FLOT1,HNRNPD,PHIP,OGT,SHC1,CAPN2,STAT6,UROS,APRT,PRKDC
1		1	15	416	2	0.005	0.133	GO:1902170	BP	2	cellular response to reactive nitrogen species	6	HNRNPD,STAT6
1		1	28	416	2	0.005	0.071	GO:0071242	BP	2	cellular response to ammonium ion	6	ATF4,HNRNPD
1		1	114	416	8	0.019	0.07	GO:0071229	BP	2	cellular response to acid chemical	5	TNC,SREBF1,RANBP1,NFATC4,SNRNP70,HNRNPD,AKR1C2,CAPN2
1		1	48	416	2	0.005	0.042	GO:0071466	BP	2	cellular response to xenobiotic stimulus	5	MCM7,NQO1
1		1	38	416	1	0.002	0.026	GO:0097306	BP	2	cellular response to alcohol	6	SOD2
1		1	9	416	1	0.002	0.111	GO:0071361	BP	2	cellular response to ethanol	7	SOD2
1		1	516	416	31	0.075	0.06	GO:0071345	BP	2	cellular response to cytokine stimulus	6	FYN,HGF,CD44,BCLAF1,YBX3,FGFR1,RPLP0,PSMC1,PCK2,SNRNP70,RPS16,KAT2A,SOD2,HSPA9,SRSF7,CD58,PSMA1,SNRPA1,POSTN,IL6ST,PNPT1,HNRNPDL,EIF4A2,IL17RC,STAT6,MAT2A,STAT2,ANXA2,GAS6,UBE2G2,PSMB8
1		1	40	416	7	0.017	0.175	GO:0071349	BP	2	cellular response to interleukin-12	7	RPLP0,SOD2,HSPA9,SNRPA1,IL6ST,HNRNPDL,ANXA2
1		1	5	416	1	0.002	0.2	GO:0097398	BP	2	cellular response to interleukin-17	7	IL17RC
1		1	154	416	10	0.024	0.065	GO:0071356	BP	2	cellular response to tumor necrosis factor	7	YBX3,PSMC1,PCK2,SNRNP70,KAT2A,CD58,PSMA1,POSTN,GAS6,PSMB8
1		1	51	416	3	0.007	0.059	GO:0098761	BP	2	cellular response to interleukin-7	7	FYN,HGF,FGFR1
1		1	5	416	1	0.002	0.2	GO:0035457	BP	2	cellular response to interferon-alpha	7	GAS6
1		1	21	416	1	0.002	0.048	GO:0071353	BP	2	cellular response to interleukin-4	7	STAT6
1		1	11	416	2	0.005	0.182	GO:0035458	BP	2	cellular response to interferon-beta	7	PNPT1,UBE2G2
1		1	17	416	1	0.002	0.059	GO:0071354	BP	2	cellular response to interleukin-6	7	IL6ST
1		1	63	416	5	0.012	0.079	GO:1990830	BP	2	cellular response to leukemia inhibitory factor	7	BCLAF1,RPS16,SRSF7,EIF4A2,MAT2A
1		1	66	416	2	0.005	0.03	GO:0071346	BP	2	cellular response to interferon-gamma	7	CD44,CD58
1		1	50	416	2	0.005	0.04	GO:0071357	BP	2	cellular response to type I interferon	7	STAT2,PSMB8
1		1	355	416	17	0.041	0.048	GO:0071407	BP	2	cellular response to organic cyclic compound	6	TNC,MED17,ATP2B4,SRRT,RANBP1,LGALS1,DDX17,NFATC4,DDX5,PARK7,ATF4,FLOT1,HNRNPD,TGFB1I1,DAB2,PRMT2,NR2C2
1		1	45	416	3	0.007	0.067	GO:0071359	BP	2	cellular response to dsRNA	7	SRRT,DDX5,FLOT1
1		1	10	416	1	0.002	0.1	GO:0071360	BP	2	cellular response to exogenous dsRNA	8	FLOT1
1		1	368	416	24	0.058	0.065	GO:0071363	BP	2	cellular response to growth factor stimulus	6	FYN,HGF,CD44,FGFR1,PXN,PPM1A,SNRNP70,POLR2I,DDX5,KAT2A,TIA1,ITGB1BP1,POSTN,TGFB1I1,CSNK1D,PARD3,TIAL1,DAB2,SHC1,MCM7,HNRNPH1,BPTF,GAS6,TCF4
1		1	25	416	2	0.005	0.08	GO:0035924	BP	2	cellular response to vascular endothelial growth factor stimulus	7	ITGB1BP1,TCF4
1		1	11	416	1	0.002	0.091	GO:0035729	BP	2	cellular response to hepatocyte growth factor stimulus	7	HGF
1		1	79	416	8	0.019	0.101	GO:0044344	BP	2	cellular response to fibroblast growth factor stimulus	7	CD44,FGFR1,POLR2I,TIA1,ITGB1BP1,POSTN,TIAL1,HNRNPH1
1		1	26	416	1	0.002	0.038	GO:0071364	BP	2	cellular response to epidermal growth factor stimulus	7	MCM7
1		1	132	416	8	0.019	0.061	GO:0071560	BP	2	cellular response to transforming growth factor beta stimulus	7	FYN,PXN,PPM1A,SNRNP70,POSTN,TGFB1I1,PARD3,DAB2
1		1	72	416	2	0.005	0.028	GO:0071773	BP	2	cellular response to BMP stimulus	7	PPM1A,DDX5
1		1	15	416	1	0.002	0.067	GO:0036120	BP	2	cellular response to platelet-derived growth factor stimulus	7	FYN
1		1	36	416	3	0.007	0.083	GO:1990090	BP	2	cellular response to nerve growth factor stimulus	7	KAT2A,CSNK1D,BPTF
1		1	324	416	18	0.043	0.056	GO:0071396	BP	2	cellular response to lipid	6	TNC,MED17,SREBF1,SCARB1,RANBP1,DDX17,TSPO,NFATC4,SNRNP70,DDX5,PARK7,HNRNPD,TGFB1I1,AKR1C2,DAB2,PRMT2,NR2C2,CD55
1		1	29	416	5	0.012	0.172	GO:0071398	BP	2	cellular response to fatty acid	7	TNC,SREBF1,RANBP1,NFATC4,AKR1C2
1		1	1	416	1	0.002	1	GO:0072750	BP	2	cellular response to leptomycin B	8	RANBP1
1		1	4	416	1	0.002	0.25	GO:1904637	BP	2	cellular response to ionomycin	8	NFATC4
1		1	37	416	2	0.005	0.054	GO:0071300	BP	2	cellular response to retinoic acid	7	TNC,SNRNP70
1		1	21	416	1	0.002	0.048	GO:0071392	BP	2	cellular response to estradiol stimulus	7	HNRNPD
1		1	1	416	1	0.002	1	GO:0036471	BP	2	cellular response to glyoxal	6	PARK7
1		1	388	416	22	0.053	0.057	GO:0032870	BP	2	cellular response to hormone stimulus	6	FYN,TNC,MED17,SREBF1,PXN,DDX17,SRSF5,AKT2,DDX5,PARK7,ATP6V0B,CTSL,TGFB1I1,PHIP,OGT,AKR1C2,DAB2,PRMT2,SHC1,NR2C2,APRT,PRKDC
1		1	13	416	1	0.002	0.077	GO:0097067	BP	2	cellular response to thyroid hormone stimulus	7	CTSL
1		1	170	416	8	0.019	0.047	GO:0071383	BP	2	cellular response to steroid hormone stimulus	7	MED17,DDX17,DDX5,PARK7,TGFB1I1,DAB2,PRMT2,NR2C2
1		1	2	416	1	0.002	0.5	GO:0071395	BP	2	cellular response to jasmonic acid stimulus	7	AKR1C2
1		1	13	416	2	0.005	0.154	GO:0071379	BP	2	cellular response to prostaglandin stimulus	7	TNC,AKR1C2
1		1	3	416	2	0.005	0.667	GO:0071799	BP	2	cellular response to prostaglandin D stimulus	8	TNC,AKR1C2
1		1	78	416	6	0.014	0.077	GO:0071322	BP	2	cellular response to carbohydrate stimulus	6	MAP4K4,LGALS1,PCK2,PPP3CB,HMGN3,GAS6
1		1	73	416	6	0.014	0.082	GO:0071326	BP	2	cellular response to monosaccharide stimulus	7	MAP4K4,LGALS1,PCK2,PPP3CB,HMGN3,GAS6
1		1	73	416	6	0.014	0.082	GO:0071331	BP	2	cellular response to hexose stimulus	8	MAP4K4,LGALS1,PCK2,PPP3CB,HMGN3,GAS6
1		1	1	416	1	0.002	1	GO:0097238	BP	2	cellular response to methylglyoxal	6	AKR1B1
1		1	311	416	18	0.043	0.058	GO:0071417	BP	2	cellular response to organonitrogen compound	6	FYN,ATP2B4,SREBF1,AKR1B1,PXN,SRSF5,AKT2,ATP6V0B,LRP1,ATF4,HNRNPD,PHIP,OGT,SHC1,CAPN2,UROS,APRT,PRKDC
1		1	24	416	2	0.005	0.083	GO:0071868	BP	2	cellular response to monoamine stimulus	7	ATP2B4,ATF4
1		1	24	416	2	0.005	0.083	GO:0071870	BP	2	cellular response to catecholamine stimulus	8	ATP2B4,ATF4
1		1	6	416	1	0.002	0.167	GO:0071872	BP	2	cellular response to epinephrine stimulus	9	ATP2B4
1		1	12	416	1	0.002	0.083	GO:1903351	BP	2	cellular response to dopamine	9	ATF4
1		1	1	416	1	0.002	1	GO:0071418	BP	2	cellular response to amine stimulus	7	UROS
1		1	209	416	13	0.031	0.062	GO:1901653	BP	2	cellular response to peptide	7	FYN,SREBF1,AKR1B1,PXN,SRSF5,AKT2,ATP6V0B,LRP1,PHIP,OGT,SHC1,APRT,PRKDC
1		1	7	416	1	0.002	0.143	GO:1904646	BP	2	cellular response to amyloid-beta	8	LRP1
1		1	191	416	11	0.026	0.058	GO:0071375	BP	2	cellular response to peptide hormone stimulus	8	FYN,SREBF1,PXN,SRSF5,AKT2,ATP6V0B,PHIP,OGT,SHC1,APRT,PRKDC
1		1	130	416	9	0.022	0.069	GO:0032869	BP	2	cellular response to insulin stimulus	9	SREBF1,SRSF5,AKT2,ATP6V0B,PHIP,OGT,SHC1,APRT,PRKDC
1		1	10	416	1	0.002	0.1	GO:0044381	BP	2	glucose import in response to insulin stimulus	10	AKT2
1		1	18	416	1	0.002	0.056	GO:0071378	BP	2	cellular response to growth hormone stimulus	9	PXN
1		1	1	416	1	0.002	1	GO:1904586	BP	2	cellular response to putrescine	7	HNRNPD
1		1	47	416	2	0.005	0.043	GO:0071230	BP	2	cellular response to amino acid stimulus	7	HNRNPD,CAPN2
1		1	98	416	6	0.014	0.061	GO:0071241	BP	2	cellular response to inorganic substance	5	WNK1,ADD1,TSPO,NFATC4,ATF4,HNRNPD
1		1	79	416	5	0.012	0.063	GO:0071248	BP	2	cellular response to metal ion	6	WNK1,ADD1,TSPO,NFATC4,ATF4
1		1	5	416	1	0.002	0.2	GO:0071285	BP	2	cellular response to lithium ion	7	NFATC4
1		1	29	416	2	0.005	0.069	GO:0071277	BP	2	cellular response to calcium ion	7	WNK1,ADD1
1		1	9	416	1	0.002	0.111	GO:0071294	BP	2	cellular response to zinc ion	7	TSPO
1		1	6	416	1	0.002	0.167	GO:0071287	BP	2	cellular response to manganese ion	7	ATF4
1		1	35	416	4	0.01	0.114	GO:0035690	BP	2	cellular response to drug	5	PPP1R12A,RANBP1,PPP3CB,GAS6
1		1	14	416	2	0.005	0.143	GO:0071243	BP	2	cellular response to arsenic-containing substance	5	ATF4,UROS
1		1	154	416	5	0.012	0.032	GO:0071453	BP	2	cellular response to oxygen levels	5	PSMC1,GLTSCR2,PSMA1,UBQLN1,PSMB8
1		1	142	416	5	0.012	0.035	GO:0036294	BP	2	cellular response to decreased oxygen levels	6	PSMC1,GLTSCR2,PSMA1,UBQLN1,PSMB8
1		1	94	416	4	0.01	0.043	GO:0060326	BP	2	cell chemotaxis	5	HGF,FGFR1,IL17RC,GAS6
1		1	2	416	1	0.002	0.5	GO:0035766	BP	2	cell chemotaxis to fibroblast growth factor	6	FGFR1
1		1	62	416	2	0.005	0.032	GO:0030595	BP	2	leukocyte chemotaxis	6	IL17RC,GAS6
1		1	9	416	1	0.002	0.111	GO:0048247	BP	2	lymphocyte chemotaxis	7	GAS6
1		1	4	416	1	0.002	0.25	GO:0035754	BP	2	B cell chemotaxis	8	GAS6
1		1	7	416	1	0.002	0.143	GO:0002407	BP	2	dendritic cell chemotaxis	7	GAS6
1		1	28	416	1	0.002	0.036	GO:0071621	BP	2	granulocyte chemotaxis	7	IL17RC
1		1	17	416	1	0.002	0.059	GO:0035767	BP	2	endothelial cell chemotaxis	6	FGFR1
1		1	2	416	1	0.002	0.5	GO:0035768	BP	2	endothelial cell chemotaxis to fibroblast growth factor	7	FGFR1
1		1	97	416	3	0.007	0.031	GO:0071216	BP	2	cellular response to biotic stimulus	4	SCARB1,TSPO,CD55
1		1	82	416	3	0.007	0.037	GO:0071219	BP	2	cellular response to molecule of bacterial origin	5	SCARB1,TSPO,CD55
1		1	80	416	3	0.007	0.037	GO:0071222	BP	2	cellular response to lipopolysaccharide	6	SCARB1,TSPO,CD55
1		1	1378	416	71	0.171	0.052	GO:0033554	BP	2	cellular response to stress	4	LAMP2,REV3L,HGF,CD44,BCLAF1,TNC,YBX3,MYLK,MAP4K4,SREBF1,ACADVL,AKR1B1,ADD1,AURKA,MAPKAPK5,PXN,ERP29,WAC,TSPO,PSMC1,NFATC4,HM13,POLR2I,GLTSCR2,BRAT1,CDK5RAP3,DDX5,SOD2,FANCL,STK25,PARK7,COPS5,DDX39A,ATF4,PSMA1,RPAIN,UBE4B,GPS2,TPT1,UBQLN1,TBX3,OS9,FLOT1,PNPT1,HNRNPD,SEC31A,SLC12A6,TPM1,MINK1,THY1,CXXC1,NCK1,SHC1,PEA15,ANKZF1,GPX8,MCM7,STAT6,NPAS2,LAMB2,NABP1,NQO1,MTA1,GAS6,UBE2G2,MCRS1,PSAP,DDX39B…
1		1	215	416	19	0.046	0.088	GO:0034976	BP	2	response to endoplasmic reticulum stress	5	ACADVL,ADD1,ERP29,PSMC1,HM13,CDK5RAP3,PARK7,COPS5,ATF4,UBE4B,UBQLN1,OS9,FLOT1,SEC31A,CXXC1,NCK1,SHC1,ANKZF1,UBE2G2
1		1	2	416	1	0.002	0.5	GO:1990737	BP	2	response to manganese-induced endoplasmic reticulum stress	6	ATF4
1		1	629	416	26	0.062	0.041	GO:0006974	BP	2	cellular response to DNA damage stimulus	5	REV3L,CD44,BCLAF1,AURKA,WAC,NFATC4,POLR2I,GLTSCR2,BRAT1,CDK5RAP3,DDX5,SOD2,FANCL,COPS5,DDX39A,RPAIN,TPT1,PEA15,MCM7,NPAS2,NABP1,MTA1,MCRS1,DDX39B,HMGN1,PRKDC
1		1	5	416	1	0.002	0.2	GO:0071500	BP	2	cellular response to nitrosative stress	5	PARK7
1		1	191	416	15	0.036	0.079	GO:0034599	BP	2	cellular response to oxidative stress	5	HGF,AKR1B1,PXN,SOD2,STK25,PARK7,ATF4,UBQLN1,PNPT1,HNRNPD,TPM1,GPX8,STAT6,NQO1,PSAP
1		1	56	416	7	0.017	0.125	GO:0036473	BP	2	cell death in response to oxidative stress	6	HGF,SOD2,STK25,PARK7,ATF4,UBQLN1,PSAP
1		1	17	416	2	0.005	0.118	GO:0036475	BP	2	neuron death in response to oxidative stress	7	PARK7,ATF4
1		1	105	416	11	0.026	0.105	GO:0034614	BP	2	cellular response to reactive oxygen species	6	HGF,AKR1B1,PXN,SOD2,STK25,PARK7,HNRNPD,TPM1,STAT6,NQO1,PSAP
1		1	14	416	3	0.007	0.214	GO:0071450	BP	2	cellular response to oxygen radical	7	SOD2,PARK7,NQO1
1		1	14	416	3	0.007	0.214	GO:0071451	BP	2	cellular response to superoxide	8	SOD2,PARK7,NQO1
1		1	10	416	3	0.007	0.3	GO:0097468	BP	2	programmed cell death in response to reactive oxygen species	7	HGF,STK25,PARK7
1		1	60	416	6	0.014	0.1	GO:0070301	BP	2	cellular response to hydrogen peroxide	7	HGF,AKR1B1,STK25,PARK7,STAT6,PSAP
1		1	19	416	4	0.01	0.211	GO:0036474	BP	2	cell death in response to hydrogen peroxide	8	HGF,STK25,PARK7,PSAP
1		1	10	416	3	0.007	0.3	GO:0010421	BP	2	hydrogen peroxide-mediated programmed cell death	9	HGF,STK25,PARK7
1		1	2	416	1	0.002	0.5	GO:0036476	BP	2	neuron death in response to hydrogen peroxide	9	PARK7
1		1	12	416	1	0.002	0.083	GO:0071732	BP	2	cellular response to nitric oxide	7	HNRNPD
1		1	26	416	4	0.01	0.154	GO:0071470	BP	2	cellular response to osmotic stress	5	YBX3,MYLK,TSPO,SLC12A6
1		1	7	416	3	0.007	0.429	GO:0071476	BP	2	cellular hypotonic response	6	MYLK,TSPO,SLC12A6
1		1	8	416	1	0.002	0.125	GO:0071472	BP	2	cellular response to salt stress	6	SLC12A6
1		1	2	416	1	0.002	0.5	GO:0071477	BP	2	cellular hypotonic salinity response	7	SLC12A6
1		1	8	416	1	0.002	0.125	GO:0071474	BP	2	cellular hyperosmotic response	6	YBX3
1		1	41	416	4	0.01	0.098	GO:0090398	BP	2	cellular senescence	5	MAPKAPK5,TBX3,PNPT1,PRKDC
1		1	7	416	1	0.002	0.143	GO:0090400	BP	2	stress-induced premature senescence	6	MAPKAPK5
1		1	121	416	10	0.024	0.083	GO:0035967	BP	2	cellular response to topologically incorrect protein	5	ACADVL,ADD1,CDK5RAP3,COPS5,ATF4,SEC31A,CXXC1,NCK1,SHC1,ANKZF1
1		1	17	416	1	0.002	0.059	GO:0071218	BP	2	cellular response to misfolded protein	6	ANKZF1
1		1	109	416	9	0.022	0.083	GO:0034620	BP	2	cellular response to unfolded protein	6	ACADVL,ADD1,CDK5RAP3,COPS5,ATF4,SEC31A,CXXC1,NCK1,SHC1
1		1	136	416	5	0.012	0.037	GO:0071456	BP	2	cellular response to hypoxia	5	PSMC1,GLTSCR2,PSMA1,UBQLN1,PSMB8
1		1	142	416	6	0.014	0.042	GO:0031668	BP	2	cellular response to extracellular stimulus	4	LAMP2,TNC,SREBF1,ATF4,POSTN,GAS6
1		1	124	416	6	0.014	0.048	GO:0031669	BP	2	cellular response to nutrient levels	5	LAMP2,TNC,SREBF1,ATF4,POSTN,GAS6
1		1	25	416	3	0.007	0.12	GO:0031670	BP	2	cellular response to nutrient	6	TNC,POSTN,GAS6
1		1	17	416	3	0.007	0.176	GO:0071295	BP	2	cellular response to vitamin	7	TNC,POSTN,GAS6
1		1	2	416	2	0.005	1	GO:0071307	BP	2	cellular response to vitamin K	8	POSTN,GAS6
1		1	11	416	1	0.002	0.091	GO:0071305	BP	2	cellular response to vitamin D	8	TNC
1		1	95	416	4	0.01	0.042	GO:0009267	BP	2	cellular response to starvation	6	LAMP2,SREBF1,ATF4,GAS6
1		1	29	416	1	0.002	0.034	GO:0042149	BP	2	cellular response to glucose starvation	7	ATF4
1		1	34	416	1	0.002	0.029	GO:0034198	BP	2	cellular response to amino acid starvation	7	ATF4
1		1	37	416	2	0.005	0.054	GO:0033059	BP	2	cellular pigmentation	3	HPS1,KIF13A
1		1	295	416	14	0.034	0.047	GO:0016049	BP	2	cell growth	3	CDKL3,FHL1,AURKA,BRAT1,PPP3CB,DDX5,EIF4G2,FN1,EXOSC9,POSTN,EMP3,PRMT2,LAMB2,DDX39B
1		1	120	416	9	0.022	0.075	GO:0048588	BP	2	developmental cell growth	4	CDKL3,AURKA,PPP3CB,EIF4G2,FN1,POSTN,PRMT2,LAMB2,DDX39B
1		1	13	416	1	0.002	0.077	GO:0061049	BP	2	cell growth involved in cardiac muscle cell development	5	DDX39B
1		1	472	416	19	0.046	0.04	GO:0019725	BP	2	cellular homeostasis	3	LAMP2,FYN,ATP2B4,MAP4K4,ADD1,LGALS1,PCK2,PPP3CB,ATP6V0B,HMGN3,ORMDL1,TPT1,OGT,CACNA1C,PFKM,THY1,FTH1,GAS6,CD55
1		1	14	416	2	0.005	0.143	GO:0046716	BP	2	muscle cell cellular homeostasis	4	LAMP2,PFKM
1		1	367	416	16	0.038	0.044	GO:0055082	BP	2	cellular chemical homeostasis	4	FYN,ATP2B4,MAP4K4,LGALS1,PCK2,PPP3CB,ATP6V0B,HMGN3,ORMDL1,TPT1,OGT,CACNA1C,THY1,FTH1,GAS6,CD55
1		1	297	416	8	0.019	0.027	GO:0006873	BP	2	cellular ion homeostasis	5	FYN,ATP2B4,ATP6V0B,TPT1,CACNA1C,THY1,FTH1,CD55
1		1	292	416	8	0.019	0.027	GO:0030003	BP	2	cellular cation homeostasis	6	FYN,ATP2B4,ATP6V0B,TPT1,CACNA1C,THY1,FTH1,CD55
1		1	184	416	6	0.014	0.033	GO:0072503	BP	2	cellular divalent inorganic cation homeostasis	7	FYN,ATP2B4,TPT1,CACNA1C,THY1,CD55
1		1	66	416	1	0.002	0.015	GO:0030004	BP	2	cellular monovalent inorganic cation homeostasis	7	ATP6V0B
1		1	58	416	1	0.002	0.017	GO:0030641	BP	2	regulation of cellular pH	8	ATP6V0B
1		1	55	416	1	0.002	0.018	GO:0051453	BP	2	regulation of intracellular pH	9	ATP6V0B
1		1	31	416	1	0.002	0.032	GO:0051452	BP	2	intracellular pH reduction	10	ATP6V0B
1		1	17	416	1	0.002	0.059	GO:0007035	BP	2	vacuolar acidification	11	ATP6V0B
1		1	243	416	7	0.017	0.029	GO:0006875	BP	2	cellular metal ion homeostasis	7	FYN,ATP2B4,TPT1,CACNA1C,THY1,FTH1,CD55
1		1	67	416	1	0.002	0.015	GO:0046916	BP	2	cellular transition metal ion homeostasis	8	FTH1
1		1	46	416	1	0.002	0.022	GO:0006879	BP	2	cellular iron ion homeostasis	9	FTH1
1		1	3	416	1	0.002	0.333	GO:0097577	BP	2	sequestering of iron ion	10	FTH1
1		1	170	416	6	0.014	0.035	GO:0006874	BP	2	cellular calcium ion homeostasis	8	FYN,ATP2B4,TPT1,CACNA1C,THY1,CD55
1		1	118	416	5	0.012	0.042	GO:0051480	BP	2	regulation of cytosolic calcium ion concentration	9	FYN,ATP2B4,CACNA1C,THY1,CD55
1		1	106	416	5	0.012	0.047	GO:0007204	BP	2	positive regulation of cytosolic calcium ion concentration	10	FYN,ATP2B4,CACNA1C,THY1,CD55
1		1	63	416	4	0.01	0.063	GO:0060402	BP	2	calcium ion transport into cytosol	11	FYN,ATP2B4,CACNA1C,THY1
1		1	4	416	2	0.005	0.5	GO:1902656	BP	2	calcium ion import into cytosol	12	FYN,ATP2B4
1		1	56	416	4	0.01	0.071	GO:0097553	BP	2	calcium ion transmembrane import into cytosol	12	FYN,ATP2B4,CACNA1C,THY1
1		1	4	416	2	0.005	0.5	GO:0098703	BP	2	calcium ion import across plasma membrane	13	FYN,ATP2B4
1		1	57	416	2	0.005	0.035	GO:0051208	BP	2	sequestering of calcium ion	9	CACNA1C,THY1
1		1	3	416	1	0.002	0.333	GO:0090156	BP	2	cellular sphingolipid homeostasis	5	ORMDL1
1		1	79	416	7	0.017	0.089	GO:0001678	BP	2	cellular glucose homeostasis	5	MAP4K4,LGALS1,PCK2,PPP3CB,HMGN3,OGT,GAS6
1		1	72	416	6	0.014	0.083	GO:0071333	BP	2	cellular response to glucose stimulus	6	MAP4K4,LGALS1,PCK2,PPP3CB,HMGN3,GAS6
1		1	61	416	2	0.005	0.033	GO:0097194	BP	2	execution phase of apoptosis	3	ACIN1,CDK5RAP3
1		1	24	416	2	0.005	0.083	GO:0006949	BP	2	syncytium formation	3	FLOT1,CAPN2
1		1	23	416	2	0.005	0.087	GO:0000768	BP	2	syncytium formation by plasma membrane fusion	4	FLOT1,CAPN2
1		1	17	416	2	0.005	0.118	GO:0007520	BP	2	myoblast fusion	5	FLOT1,CAPN2
1		1	778	416	40	0.096	0.051	GO:0032940	BP	2	secretion by cell	3	LAMP2,HGF,CD44,MAP4K4,ACTN1,SREBF1,FGFR1,APLP2,ERP29,SNAP23,PCK2,SLC17A9,CRISPLD2,PPP3CB,NIT2,FN1,CD58,HMGN3,COPS5,PPFIA1,POSTN,TBX3,MICAL1,PAM,CACNA1C,PFKM,NFASC,IL17RC,FTH1,SSC5D,EXOC3,EXOC7,ANXA2,GAS6,CD55,FLNA,SPTAN1,PSAP,PNP,APRT
1		1	204	416	11	0.026	0.054	GO:0023061	BP	2	signal release	4	MAP4K4,SREBF1,FGFR1,SNAP23,PCK2,PPP3CB,HMGN3,PPFIA1,TBX3,CACNA1C,PFKM
1		1	73	416	2	0.005	0.027	GO:0099643	BP	2	signal release from synapse	5	SNAP23,PPFIA1
1		1	136	416	10	0.024	0.074	GO:0046879	BP	2	hormone secretion	5	MAP4K4,SREBF1,FGFR1,SNAP23,PCK2,PPP3CB,HMGN3,TBX3,CACNA1C,PFKM
1		1	16	416	2	0.005	0.125	GO:0060986	BP	2	endocrine hormone secretion	6	FGFR1,TBX3
1		1	5	416	1	0.002	0.2	GO:0032274	BP	2	gonadotropin secretion	7	TBX3
1		1	3	416	1	0.002	0.333	GO:0046884	BP	2	follicle-stimulating hormone secretion	8	TBX3
1		1	3	416	1	0.002	0.333	GO:0032275	BP	2	luteinizing hormone secretion	8	TBX3
1		1	2	416	1	0.002	0.5	GO:0035898	BP	2	parathyroid hormone secretion	7	FGFR1
1		1	4	416	1	0.002	0.25	GO:0002441	BP	2	histamine secretion involved in inflammatory response	6	SNAP23
1		1	115	416	7	0.017	0.061	GO:0030072	BP	2	peptide hormone secretion	6	MAP4K4,SREBF1,PCK2,PPP3CB,HMGN3,CACNA1C,PFKM
1		1	504	416	26	0.062	0.052	GO:0006887	BP	2	exocytosis	4	LAMP2,HGF,CD44,ACTN1,APLP2,SNAP23,SLC17A9,CRISPLD2,PPP3CB,NIT2,FN1,CD58,COPS5,MICAL1,NFASC,FTH1,EXOC3,EXOC7,ANXA2,GAS6,CD55,FLNA,SPTAN1,PSAP,PNP,APRT
1		1	46	416	1	0.002	0.022	GO:0140029	BP	2	exocytic process	5	SNAP23
1		1	430	416	22	0.053	0.051	GO:0045055	BP	2	regulated exocytosis	5	LAMP2,HGF,CD44,ACTN1,APLP2,SNAP23,CRISPLD2,PPP3CB,NIT2,FN1,CD58,MICAL1,NFASC,FTH1,ANXA2,GAS6,CD55,FLNA,SPTAN1,PSAP,PNP,APRT
1		1	55	416	2	0.005	0.036	GO:0017156	BP	2	calcium ion regulated exocytosis	6	SNAP23,PPP3CB
1		1	70	416	8	0.019	0.114	GO:0002576	BP	2	platelet degranulation	6	LAMP2,HGF,ACTN1,APLP2,FN1,GAS6,FLNA,PSAP
1		1	317	416	14	0.034	0.044	GO:0043299	BP	2	leukocyte degranulation	6	LAMP2,CD44,SNAP23,CRISPLD2,NIT2,CD58,NFASC,FTH1,ANXA2,CD55,SPTAN1,PSAP,PNP,APRT
1		1	295	416	14	0.034	0.047	GO:0043312	BP	2	neutrophil degranulation	7	LAMP2,CD44,SNAP23,CRISPLD2,NIT2,CD58,NFASC,FTH1,ANXA2,CD55,SPTAN1,PSAP,PNP,APRT
1		1	22	416	1	0.002	0.045	GO:0043303	BP	2	mast cell degranulation	7	SNAP23
1		1	4	416	1	0.002	0.25	GO:0002553	BP	2	histamine secretion by mast cell	8	SNAP23
1		1	260	416	16	0.038	0.062	GO:0009306	BP	2	protein secretion	4	MAP4K4,SREBF1,ERP29,PCK2,PPP3CB,FN1,CD58,HMGN3,POSTN,PAM,CACNA1C,PFKM,IL17RC,SSC5D,GAS6,PNP
1		1	89	416	7	0.017	0.079	GO:0050663	BP	2	cytokine secretion	5	FN1,CD58,POSTN,IL17RC,SSC5D,GAS6,PNP
1		1	2	416	1	0.002	0.5	GO:0038044	BP	2	transforming growth factor-beta secretion	6	FN1
1		1	20	416	1	0.002	0.05	GO:0050701	BP	2	interleukin-1 secretion	6	GAS6
1		1	7	416	1	0.002	0.143	GO:0070970	BP	2	interleukin-2 secretion	6	PNP
1		1	7	416	1	0.002	0.143	GO:0090195	BP	2	chemokine secretion	6	POSTN
1		1	3	416	1	0.002	0.333	GO:0035926	BP	2	chemokine (C-C motif) ligand 2 secretion	7	POSTN
1		1	11	416	2	0.005	0.182	GO:0072606	BP	2	interleukin-8 secretion	6	CD58,SSC5D
1		1	15	416	2	0.005	0.133	GO:0072604	BP	2	interleukin-6 secretion	6	IL17RC,GAS6
1		1	101	416	7	0.017	0.069	GO:0030073	BP	2	insulin secretion	5	MAP4K4,SREBF1,PCK2,PPP3CB,HMGN3,CACNA1C,PFKM
1		1	37	416	3	0.007	0.081	GO:0035773	BP	2	insulin secretion involved in cellular response to glucose stimulus	6	MAP4K4,PPP3CB,HMGN3
1		1	22	416	1	0.002	0.045	GO:0014047	BP	2	glutamate secretion	4	PPFIA1
1		1	59	416	5	0.012	0.085	GO:0051651	BP	2	maintenance of location in cell	3	TSPO,ARHGAP21,OS9,TWF1,FTH1
1		1	9	416	1	0.002	0.111	GO:0051657	BP	2	maintenance of organelle location	4	ARHGAP21
1		1	3	416	1	0.002	0.333	GO:0051684	BP	2	maintenance of Golgi location	5	ARHGAP21
1		1	45	416	3	0.007	0.067	GO:0032507	BP	2	maintenance of protein location in cell	4	TSPO,OS9,TWF1
1		1	26	416	2	0.005	0.077	GO:0072595	BP	2	maintenance of protein localization in organelle	5	TSPO,OS9
1		1	4	416	1	0.002	0.25	GO:0072656	BP	2	maintenance of protein location in mitochondrion	6	TSPO
1		1	8	416	1	0.002	0.125	GO:0035437	BP	2	maintenance of protein localization in endoplasmic reticulum	6	OS9
1		1	7	416	1	0.002	0.143	GO:0006621	BP	2	protein retention in ER lumen	7	OS9
1		1	3	416	1	0.002	0.333	GO:0006880	BP	2	intracellular sequestering of iron ion	4	FTH1
1		1	60	416	4	0.01	0.067	GO:0071804	BP	2	cellular potassium ion transport	3	FHL1,SLC12A6,FLNA,SLC12A8
1		1	60	416	4	0.01	0.067	GO:0071805	BP	2	potassium ion transmembrane transport	4	FHL1,SLC12A6,FLNA,SLC12A8
1		1	70	416	4	0.01	0.057	GO:0006903	BP	2	vesicle targeting	3	SNAP23,SEC31A,CSNK1D,SEC24C
1		1	59	416	3	0.007	0.051	GO:0048199	BP	2	vesicle targeting, to, from or within Golgi	4	SEC31A,CSNK1D,SEC24C
1		1	54	416	3	0.007	0.056	GO:0048207	BP	2	vesicle targeting, rough ER to cis-Golgi	5	SEC31A,CSNK1D,SEC24C
1		1	23	416	4	0.01	0.174	GO:0019748	BP	2	secondary metabolic process	3	AKR1B1,PAM,AKR1C2,BDH2
1		1	41	416	4	0.01	0.098	GO:0042440	BP	2	pigment metabolic process	3	TSPO,BDH2,UROS,APRT
1		1	34	416	3	0.007	0.088	GO:0046148	BP	2	pigment biosynthetic process	4	TSPO,UROS,APRT
1		1	261	416	11	0.026	0.042	GO:1901615	BP	2	organic hydroxy compound metabolic process	4	IDI1,SREBF1,ACADVL,SCARB1,FGFR1,AKR1B1,HDLBP,PARK7,LDLRAP1,PLCD3,CNBP
1		1	3976	416	193	0.464	0.049	GO:1901360	BP	2	organic cyclic compound metabolic process	4	LAS1L,RBM6,LUC7L,CSDE1,REV3L,ZNF207,CLK1,HGF,BCLAF1,ZCCHC8,MED17,PPP1R12A,ATP2B4,YBX3,DDX3Y,IDI1,ACTN1,SREBF1,ACADVL,SCARB1,FGFR1,AKR1B1,SRRT,MAPKAPK5,RPLP0,DDX24,HNRNPC,WAC,HNRNPH3,CIRBP,LZTR1,NHP2L1,DDX17,TSPO,RBM23,PRMT5,PPM1A,SRSF5,PSMC1,ACIN1,PCK2,NFATC4,NOP56,IDH3B,PQBP1,RBM3,DHODH,SNRNP70,RPS16,POLR2I,GLTSCR2,TRIM14,PPP3CB,GTPBP4,UBTF,CDK5RAP3,DDX5,KAT2A,MLX,MAGOHB,SRSF3,SOD2,RPS12,PRPF4B,…
1		1	2711	416	131	0.315	0.048	GO:0043412	BP	2	macromolecule modification	5	CDKL3,FYN,CLK1,HGF,CD44,VCAN,TNC,PPP1R12A,ATP2B4,UNKL,WNK1,MYLK,MAP4K4,SREBF1,FGFR1,FKBP7,APLP2,AURKA,MAPKAPK5,ANAPC5,ERP29,MAEA,WAC,LGALS1,TSPO,PRMT5,PPM1A,PSMC1,NOP56,BCKDK,KCTD9,AKT2,GLTSCR2,BRAT1,PPP3CB,GTPBP4,CDK5RAP3,KAT2A,WSB1,DCUN1D4,FBXO9,PRPF4B,H2AFY,FANCL,FN1,STK25,PARK7,HMGN3,ITGB1BP1,COPS5,PILRB,GLIPR2,CIT,PIGT,SNRPB,KTN1,OSGEPL1,PSMA1,ILF3,UBE4B,MGAT1,DCAF15,GPS2,IL6ST,UBQLN1,OS9,MI…
1		1	92	416	3	0.007	0.033	GO:0098732	BP	2	macromolecule deacylation	6	SREBF1,CHD3,MTA1
1		1	104	416	2	0.005	0.019	GO:0140053	BP	2	mitochondrial gene expression	6	MRPL55,MRPS22
1		1	9	416	1	0.002	0.111	GO:0016973	BP	2	poly(A)+ mRNA export from nucleus	7	NXF1
1		1	75	416	3	0.007	0.04	GO:1901568	BP	2	fatty acid derivative metabolic process	4	PTGR1,AKR1C2,BDH2
1		1	7	416	1	0.002	0.143	GO:1902224	BP	2	ketone body metabolic process	5	BDH2
1		1	5	416	2	0.005	0.4	GO:0030638	BP	2	polyketide metabolic process	4	AKR1B1,AKR1C2
1		1	798	416	31	0.075	0.039	GO:1901135	BP	2	carbohydrate derivative metabolic process	4	HGF,CD44,VCAN,AKR1B1,GNPTG,TSPO,DHODH,PARK7,UAP1,PIGT,NAGK,MGAT1,NT5E,OS9,ITM2C,WARS,CLTC,GUK1,OGT,AKR1C2,PFKM,TKT,ATP5C1,NDUFB8,UQCRH,SGSH,UBE2G2,ENTPD4,PSAP,PNP,APRT
1		1	26	416	3	0.007	0.115	GO:0006040	BP	2	amino sugar metabolic process	5	UAP1,NAGK,MGAT1
1		1	14	416	1	0.002	0.071	GO:1901071	BP	2	glucosamine-containing compound metabolic process	6	NAGK
1		1	10	416	1	0.002	0.1	GO:0006044	BP	2	N-acetylglucosamine metabolic process	7	NAGK
1		1	2	416	1	0.002	0.5	GO:0006050	BP	2	mannosamine metabolic process	6	NAGK
1		1	2	416	1	0.002	0.5	GO:0006051	BP	2	N-acetylmannosamine metabolic process	7	NAGK
1		1	105	416	8	0.019	0.076	GO:1901657	BP	2	glycosyl compound metabolic process	5	AKR1B1,DHODH,NT5E,GUK1,AKR1C2,ENTPD4,PNP,APRT
1		1	11	416	2	0.005	0.182	GO:0016137	BP	2	glycoside metabolic process	6	AKR1B1,AKR1C2
1		1	5	416	2	0.005	0.4	GO:0030647	BP	2	aminoglycoside antibiotic metabolic process	7	AKR1B1,AKR1C2
1		1	349	416	16	0.038	0.046	GO:0005975	BP	2	carbohydrate metabolic process	4	IDH3G,AKR1B1,MAEA,GNPTG,PCK2,AKT2,BRAT1,KAT2A,NAGK,ATF4,MGAT1,IL6ST,CLTC,OGT,PFKM,TKT
1		1	59	416	4	0.01	0.068	GO:0005976	BP	2	polysaccharide metabolic process	5	AKT2,IL6ST,CLTC,PFKM
1		1	47	416	3	0.007	0.064	GO:0044042	BP	2	glucan metabolic process	6	AKT2,IL6ST,PFKM
1		1	797	416	32	0.077	0.04	GO:0006629	BP	2	lipid metabolic process	4	FYN,HGF,DGKA,IDI1,SREBF1,ACADVL,SCARB1,FGFR1,AKR1B1,TSPO,AKT2,PTGR1,H2AFY,HDLBP,LRP1,PIGT,ORMDL1,ENPP2,ETFA,TAMM41,PAM,AKR1C2,LDLRAP1,ABHD3,PLCD3,PTPN13,BDH2,CNBP,NPAS2,PLSCR1,PSAP,ECI2
1		1	77	416	2	0.005	0.026	GO:1903509	BP	2	liposaccharide metabolic process	5	PIGT,PSAP
1		1	163	416	11	0.026	0.067	GO:0008202	BP	2	steroid metabolic process	5	IDI1,SREBF1,ACADVL,SCARB1,FGFR1,AKR1B1,TSPO,HDLBP,AKR1C2,LDLRAP1,CNBP
1		1	94	416	7	0.017	0.074	GO:0016125	BP	2	sterol metabolic process	6	IDI1,SREBF1,ACADVL,SCARB1,HDLBP,LDLRAP1,CNBP
1		1	246	416	13	0.031	0.053	GO:0032259	BP	2	methylation	3	PRMT5,H2AFY,SNRPB,RPS2,OGT,CXXC1,PAXBP1,PRMT2,CHTOP,METTL17,MAT2A,METTL15,SHMT2
1		1	109	416	6	0.014	0.055	GO:0097164	BP	2	ammonium ion metabolic process	4	SCARB1,AKR1B1,PARK7,ENPP2,AKR1C2,ABHD3
1		1	37	416	4	0.01	0.108	GO:2001057	BP	2	reactive nitrogen species metabolic process	4	ATP2B4,TSPO,SOD2,NQO1
1		1	81	416	5	0.012	0.062	GO:0006022	BP	2	aminoglycan metabolic process	5	HGF,CD44,VCAN,CLTC,SGSH
1		1	78	416	5	0.012	0.064	GO:0030203	BP	2	glycosaminoglycan metabolic process	6	HGF,CD44,VCAN,CLTC,SGSH
1		1	59	416	4	0.01	0.068	GO:1903510	BP	2	mucopolysaccharide metabolic process	7	HGF,CD44,VCAN,CLTC
1		1	85	416	6	0.014	0.071	GO:0009308	BP	2	amine metabolic process	5	ATP2B4,PSMC1,PARK7,PSMA1,NQO1,PSMB8
1		1	24	416	3	0.007	0.125	GO:0072376	BP	2	protein activation cascade	6	MASP1,CD55,CFB
1		1	42	416	1	0.002	0.024	GO:0042107	BP	2	cytokine metabolic process	6	TIA1
1		1	1060	416	48	0.115	0.045	GO:0006508	BP	2	proteolysis	6	HGF,CD44,PPP2R5C,APLP2,AURKA,ANAPC5,MAEA,WAC,RANBP1,PSMC1,HM13,GLTSCR2,KAT2A,FBXO9,FN1,PARK7,APH1A,COPS5,MASP1,OSGEPL1,PSMA1,UBE4B,UBQLN1,CTSL,OS9,MICAL1,TGFB1I1,CSNK1D,DPP9,OGT,DAB2,CAST,PCSK7,VPS28,CAPN2,COL6A3,ANKZF1,RNF123,BMP1,ASXL1,SHMT2,MTA1,GAS6,UBE2G2,MCRS1,CD55,PSMB8,CFB
1		1	36	416	2	0.005	0.056	GO:0033619	BP	2	membrane protein proteolysis	7	HM13,APH1A
1		1	26	416	1	0.002	0.038	GO:0006509	BP	2	membrane protein ectodomain proteolysis	8	APH1A
1		1	12	416	1	0.002	0.083	GO:0031293	BP	2	membrane protein intracellular domain proteolysis	8	APH1A
1		1	28	416	4	0.01	0.143	GO:0042982	BP	2	amyloid precursor protein metabolic process	6	APH1A,FLOT2,ITM2C,LDLRAP1
1		1	18	416	2	0.005	0.111	GO:0042987	BP	2	amyloid precursor protein catabolic process	7	APH1A,FLOT2
1		1	103	416	6	0.014	0.058	GO:0042157	BP	2	lipoprotein metabolic process	6	PPM1A,LRP1,PIGT,THY1,ZDHHC3,WDR45
1		1	2527	416	122	0.293	0.048	GO:0036211	BP	2	protein modification process	6	CDKL3,FYN,CLK1,HGF,CD44,VCAN,TNC,PPP1R12A,ATP2B4,UNKL,WNK1,MYLK,MAP4K4,SREBF1,FGFR1,FKBP7,APLP2,AURKA,MAPKAPK5,ANAPC5,ERP29,MAEA,WAC,LGALS1,TSPO,PRMT5,PPM1A,PSMC1,BCKDK,KCTD9,AKT2,GLTSCR2,BRAT1,PPP3CB,GTPBP4,CDK5RAP3,KAT2A,WSB1,DCUN1D4,FBXO9,PRPF4B,H2AFY,FANCL,FN1,STK25,PARK7,ITGB1BP1,COPS5,PILRB,GLIPR2,CIT,PIGT,SNRPB,KTN1,PSMA1,ILF3,UBE4B,MGAT1,DCAF15,GPS2,IL6ST,UBQLN1,OS9,MICAL1,LMO7,ENPP2,FLOT…
1		1	186	416	8	0.019	0.043	GO:0051604	BP	2	protein maturation	6	PPP2R5C,APH1A,CAST,PCSK7,CAPN2,GAS6,CD55,CFB
1		1	143	416	8	0.019	0.056	GO:0016485	BP	2	protein processing	7	PPP2R5C,APH1A,CAST,PCSK7,CAPN2,GAS6,CD55,CFB
1		1	7	416	1	0.002	0.143	GO:0016540	BP	2	protein autoprocessing	8	CAPN2
1		1	1293	416	57	0.137	0.044	GO:0044281	BP	2	small molecule metabolic process	3	HGF,CD44,VCAN,ATP2B4,IDI1,IDH3G,SREBF1,ACADVL,SCARB1,FGFR1,AKR1B1,MAEA,TSPO,PSMC1,PCK2,IDH3B,DHODH,BCKDK,AKT2,BRAT1,PTGR1,KAT2A,NIT2,HDLBP,PARK7,NAGK,ATF4,PSMA1,C14ORF159,NT5E,SLC5A6,WARS,ETFA,CLTC,GUK1,PAM,OGT,AKR1C2,PFKM,LDLRAP1,PLCD3,TKT,BDH2,ATP5C1,NDUFB8,MAT2A,CNBP,UQCRH,NQO1,SGSH,SHMT2,UROS,ENTPD4,ECI2,PNP,APRT,PSMB8
1		1	73	416	3	0.007	0.041	GO:0006766	BP	2	vitamin metabolic process	4	FGFR1,SLC5A6,SHMT2
1		1	12	416	1	0.002	0.083	GO:0006775	BP	2	fat-soluble vitamin metabolic process	5	FGFR1
1		1	5	416	1	0.002	0.2	GO:0042359	BP	2	vitamin D metabolic process	6	FGFR1
1		1	61	416	2	0.005	0.033	GO:0006767	BP	2	water-soluble vitamin metabolic process	5	SLC5A6,SHMT2
1		1	183	416	11	0.026	0.06	GO:0006066	BP	2	alcohol metabolic process	4	IDI1,SREBF1,ACADVL,SCARB1,FGFR1,AKR1B1,HDLBP,PARK7,LDLRAP1,PLCD3,CNBP
1		1	24	416	1	0.002	0.042	GO:0034308	BP	2	primary alcohol metabolic process	5	PARK7
1		1	87	416	8	0.019	0.092	GO:1902652	BP	2	secondary alcohol metabolic process	5	IDI1,SREBF1,ACADVL,SCARB1,FGFR1,HDLBP,LDLRAP1,CNBP
1		1	84	416	7	0.017	0.083	GO:0008203	BP	2	cholesterol metabolic process	6	IDI1,SREBF1,ACADVL,SCARB1,HDLBP,LDLRAP1,CNBP
1		1	2	416	1	0.002	0.5	GO:0070640	BP	2	vitamin D3 metabolic process	6	FGFR1
1		1	65	416	2	0.005	0.031	GO:0019751	BP	2	polyol metabolic process	5	AKR1B1,PLCD3
1		1	158	416	10	0.024	0.063	GO:0005996	BP	2	monosaccharide metabolic process	4	AKR1B1,MAEA,PCK2,AKT2,BRAT1,KAT2A,ATF4,OGT,PFKM,TKT
1		1	9	416	1	0.002	0.111	GO:0019321	BP	2	pentose metabolic process	5	TKT
1		1	3	416	1	0.002	0.333	GO:0005997	BP	2	xylulose metabolic process	6	TKT
1		1	140	416	9	0.022	0.064	GO:0019318	BP	2	hexose metabolic process	5	AKR1B1,MAEA,PCK2,AKT2,BRAT1,KAT2A,ATF4,OGT,PFKM
1		1	8	416	1	0.002	0.125	GO:0006000	BP	2	fructose metabolic process	6	AKR1B1
1		1	113	416	8	0.019	0.071	GO:0006006	BP	2	glucose metabolic process	6	MAEA,PCK2,AKT2,BRAT1,KAT2A,ATF4,OGT,PFKM
1		1	12	416	1	0.002	0.083	GO:0045730	BP	2	respiratory burst	3	CD55
1		1	1688	416	89	0.214	0.053	GO:0009056	BP	2	catabolic process	3	LAMP2,CSDE1,FYN,HGF,CD44,VCAN,ATP2B4,YBX3,SREBF1,ACADVL,SCARB1,PPP2R5C,AURKA,SNX5,ANAPC5,RPLP0,MAEA,HNRNPC,WAC,CIRBP,RANBP1,TSPO,PSMC1,SLC17A9,HM13,BCKDK,SNRNP70,RPS16,AKT2,GLTSCR2,CDK5RAP3,DDX5,KAT2A,EIF4G2,MAGOHB,FBXO9,RPS12,PARK7,ATP6V0B,EXOSC8,LRP1,EXOSC9,NAGK,PSMA1,UBE4B,MGAT1,UBQLN1,CTSL,SNX14,NT5E,OS9,ENPP2,PNPT1,RPS24,HNRNPD,ETFA,TGFB1I1,RPS2,CLTC,CSNK1D,OGT,PFKM,DAB2,EIF4A2,U2AF1,VPS28,P…
1		1	1371	416	74	0.178	0.054	GO:1901575	BP	2	organic substance catabolic process	4	LAMP2,CSDE1,FYN,CD44,VCAN,ATP2B4,YBX3,ACADVL,SCARB1,PPP2R5C,AURKA,ANAPC5,RPLP0,MAEA,HNRNPC,WAC,CIRBP,RANBP1,PSMC1,HM13,BCKDK,SNRNP70,RPS16,AKT2,GLTSCR2,CDK5RAP3,DDX5,MAGOHB,FBXO9,RPS12,PARK7,EXOSC8,LRP1,EXOSC9,NAGK,PSMA1,UBE4B,MGAT1,UBQLN1,CTSL,NT5E,OS9,ENPP2,PNPT1,RPS24,HNRNPD,ETFA,TGFB1I1,RPS2,CLTC,CSNK1D,OGT,PFKM,DAB2,EIF4A2,VPS28,PLCD3,CAPN2,ANKZF1,BDH2,RPS9,BANP,SGSH,ANXA2,MTA1,UBE2G2,FLNA,E…
1		1	27	416	1	0.002	0.037	GO:1901616	BP	2	organic hydroxy compound catabolic process	5	SCARB1
1		1	949	416	58	0.139	0.061	GO:0009057	BP	2	macromolecule catabolic process	5	LAMP2,CSDE1,FYN,CD44,VCAN,YBX3,PPP2R5C,AURKA,ANAPC5,RPLP0,MAEA,HNRNPC,WAC,CIRBP,RANBP1,PSMC1,HM13,SNRNP70,RPS16,GLTSCR2,CDK5RAP3,DDX5,MAGOHB,FBXO9,RPS12,PARK7,EXOSC8,LRP1,EXOSC9,PSMA1,UBE4B,UBQLN1,CTSL,OS9,PNPT1,RPS24,HNRNPD,TGFB1I1,RPS2,CLTC,CSNK1D,PFKM,DAB2,EIF4A2,VPS28,CAPN2,ANKZF1,RPS9,BANP,SGSH,ANXA2,MTA1,UBE2G2,FLNA,RPL10A,PSMB8,SKIV2L,PPP2R2A
1		1	116	416	8	0.019	0.069	GO:1901136	BP	2	carbohydrate derivative catabolic process	5	CD44,VCAN,NAGK,MGAT1,NT5E,SGSH,ENTPD4,PNP
1		1	10	416	2	0.005	0.2	GO:0046348	BP	2	amino sugar catabolic process	6	NAGK,MGAT1
1		1	23	416	3	0.007	0.13	GO:1901658	BP	2	glycosyl compound catabolic process	6	NT5E,ENTPD4,PNP
1		1	423	416	28	0.067	0.066	GO:1901361	BP	2	organic cyclic compound catabolic process	5	CSDE1,YBX3,SCARB1,RPLP0,HNRNPC,CIRBP,PSMC1,RPS16,DDX5,MAGOHB,RPS12,EXOSC8,EXOSC9,PSMA1,MGAT1,NT5E,PNPT1,RPS24,HNRNPD,RPS2,EIF4A2,RPS9,ENTPD4,RPL10A,PNP,PSMB8,SKIV2L,PPP2R2A
1		1	169	416	8	0.019	0.047	GO:0016042	BP	2	lipid catabolic process	5	ACADVL,SCARB1,AKT2,ENPP2,ETFA,PLCD3,BDH2,ECI2
1		1	10	416	1	0.002	0.1	GO:0006706	BP	2	steroid catabolic process	6	SCARB1
1		1	5	416	1	0.002	0.2	GO:0016127	BP	2	sterol catabolic process	7	SCARB1
1		1	828	416	44	0.106	0.053	GO:1901565	BP	2	organonitrogen compound catabolic process	5	LAMP2,FYN,CD44,VCAN,ATP2B4,SCARB1,PPP2R5C,AURKA,ANAPC5,MAEA,WAC,RANBP1,PSMC1,HM13,BCKDK,SNRNP70,GLTSCR2,CDK5RAP3,FBXO9,PARK7,LRP1,PSMA1,UBE4B,UBQLN1,CTSL,NT5E,OS9,ENPP2,TGFB1I1,CLTC,CSNK1D,DAB2,VPS28,CAPN2,ANKZF1,BANP,SGSH,ANXA2,MTA1,UBE2G2,FLNA,ENTPD4,PNP,PSMB8
1		1	14	416	1	0.002	0.071	GO:0009310	BP	2	amine catabolic process	6	ATP2B4
1		1	38	416	3	0.007	0.079	GO:0006026	BP	2	aminoglycan catabolic process	6	CD44,VCAN,SGSH
1		1	35	416	3	0.007	0.086	GO:0006027	BP	2	glycosaminoglycan catabolic process	7	CD44,VCAN,SGSH
1		1	622	416	35	0.084	0.056	GO:0030163	BP	2	protein catabolic process	6	LAMP2,FYN,PPP2R5C,AURKA,ANAPC5,MAEA,WAC,RANBP1,PSMC1,HM13,SNRNP70,GLTSCR2,CDK5RAP3,FBXO9,PARK7,LRP1,PSMA1,UBE4B,UBQLN1,CTSL,OS9,TGFB1I1,CLTC,CSNK1D,DAB2,VPS28,CAPN2,ANKZF1,BANP,SGSH,ANXA2,MTA1,UBE2G2,FLNA,PSMB8
1		1	115	416	2	0.005	0.017	GO:0016052	BP	2	carbohydrate catabolic process	5	OGT,PFKM
1		1	15	416	1	0.002	0.067	GO:0000272	BP	2	polysaccharide catabolic process	6	PFKM
1		1	15	416	1	0.002	0.067	GO:0009251	BP	2	glucan catabolic process	7	PFKM
1		1	231	416	12	0.029	0.052	GO:0044282	BP	2	small molecule catabolic process	4	CD44,ATP2B4,ACADVL,SCARB1,BCKDK,AKT2,NAGK,ETFA,PFKM,BDH2,ENTPD4,ECI2
1		1	35	416	1	0.002	0.029	GO:0046365	BP	2	monosaccharide catabolic process	5	PFKM
1		1	29	416	1	0.002	0.034	GO:0019320	BP	2	hexose catabolic process	6	PFKM
1		1	19	416	1	0.002	0.053	GO:0006007	BP	2	glucose catabolic process	7	PFKM
1		1	22	416	1	0.002	0.045	GO:0046164	BP	2	alcohol catabolic process	5	SCARB1
1		1	5	416	1	0.002	0.2	GO:0006707	BP	2	cholesterol catabolic process	6	SCARB1
1		1	6	416	1	0.002	0.167	GO:0044033	BP	2	multi-organism metabolic process	3	ANXA2
1		1	1	416	1	0.002	1	GO:0044035	BP	2	multi-organism catabolic process	4	ANXA2
1		1	1	416	1	0.002	1	GO:0052214	BP	2	metabolism of substance in other organism involved in symbiotic interaction	4	ANXA2
1		1	1	416	1	0.002	1	GO:0052229	BP	2	metabolism of macromolecule in other organism involved in symbiotic interaction	5	ANXA2
1		1	1	416	1	0.002	1	GO:0052418	BP	2	metabolism by organism of protein in other organism involved in symbiotic interaction	6	ANXA2
1		1	1	416	1	0.002	1	GO:0052227	BP	2	catabolism of substance in other organism involved in symbiotic interaction	5	ANXA2
1		1	1	416	1	0.002	1	GO:0052361	BP	2	catabolism by organism of macromolecule in other organism involved in symbiotic interaction	6	ANXA2
1		1	1	416	1	0.002	1	GO:0052363	BP	2	catabolism by organism of protein in other organism involved in symbiotic interaction	7	ANXA2
1		1	1	416	1	0.002	1	GO:0052419	BP	2	metabolism by host of substance in symbiont	5	ANXA2
1		1	1	416	1	0.002	1	GO:0052416	BP	2	metabolism by host of symbiont macromolecule	6	ANXA2
1		1	1	416	1	0.002	1	GO:0052417	BP	2	metabolism by host of symbiont protein	7	ANXA2
1		1	1	416	1	0.002	1	GO:0052364	BP	2	catabolism by host of substance in symbiont	6	ANXA2
1		1	1	416	1	0.002	1	GO:0052360	BP	2	catabolism by host of symbiont macromolecule	7	ANXA2
1		1	1	416	1	0.002	1	GO:0052362	BP	2	catabolism by host of symbiont protein	8	ANXA2
1		1	644	416	31	0.075	0.048	GO:0055114	BP	2	oxidation-reduction process	3	IDH3G,ACADVL,AKR1B1,PCK2,NFATC4,IDH3B,SLC25A14,DHODH,AKT2,GLTSCR2,PTGR1,SOD2,PARK7,MTFR1L,KIAA1191,IL6ST,MICAL1,PNPT1,ETFA,NARF,PAM,AKR1C2,PFKM,BDH2,GPX8,NDUFB8,FTH1,UQCRH,MSRB3,NQO1,ECI2
1		1	179	416	4	0.01	0.022	GO:0070085	BP	2	glycosylation	3	MGAT1,WARS,OGT,UBE2G2
1		1	173	416	4	0.01	0.023	GO:0043413	BP	2	macromolecule glycosylation	4	MGAT1,WARS,OGT,UBE2G2
1		1	43	416	1	0.002	0.023	GO:0070988	BP	2	demethylation	3	PPME1
1		1	3957	416	171	0.411	0.043	GO:0009058	BP	2	biosynthetic process	3	CSDE1,REV3L,ZNF207,HGF,BCLAF1,VCAN,MED17,PPP1R12A,ATP2B4,YBX3,DGKA,DDX3Y,IDI1,ACTN1,SREBF1,ACADVL,SCARB1,FGFR1,AKR1B1,SRRT,MAPKAPK5,RPLP0,MAEA,HNRNPC,WAC,NUBP2,CIRBP,LZTR1,DDX17,TSPO,PRMT5,PPM1A,SRSF5,PSMC1,PCK2,NFATC4,PQBP1,RBM3,DHODH,RPS16,AKT2,POLR2I,GLTSCR2,EIF4H,TRIM14,PPP3CB,GTPBP4,UBTF,CDK5RAP3,DDX5,KAT2A,MLX,EIF4G2,MAGOHB,SRSF3,SOD2,RPS12,H2AFY,CCT4,SRSF7,ORC2,TIA1,PARK7,SRSF11,UAP1,HMGN3…
1		1	333	416	19	0.046	0.057	GO:0044283	BP	2	small molecule biosynthetic process	4	VCAN,ATP2B4,IDI1,SREBF1,ACADVL,AKR1B1,MAEA,PCK2,KAT2A,PARK7,ATF4,CLTC,OGT,TKT,BDH2,CNBP,SHMT2,UROS,PNP
1		1	3919	416	169	0.406	0.043	GO:1901576	BP	2	organic substance biosynthetic process	4	CSDE1,REV3L,ZNF207,HGF,BCLAF1,VCAN,MED17,PPP1R12A,ATP2B4,YBX3,DGKA,DDX3Y,IDI1,ACTN1,SREBF1,ACADVL,SCARB1,FGFR1,AKR1B1,SRRT,MAPKAPK5,RPLP0,MAEA,HNRNPC,WAC,CIRBP,LZTR1,DDX17,TSPO,PRMT5,PPM1A,SRSF5,PSMC1,PCK2,NFATC4,PQBP1,RBM3,DHODH,RPS16,AKT2,POLR2I,GLTSCR2,EIF4H,TRIM14,PPP3CB,GTPBP4,UBTF,CDK5RAP3,DDX5,KAT2A,MLX,EIF4G2,MAGOHB,SRSF3,SOD2,RPS12,H2AFY,CCT4,SRSF7,ORC2,TIA1,PARK7,SRSF11,UAP1,HMGN3,ITGB1…
1		1	3253	416	144	0.346	0.044	GO:0009059	BP	2	macromolecule biosynthetic process	5	CSDE1,REV3L,ZNF207,HGF,BCLAF1,VCAN,MED17,PPP1R12A,ATP2B4,YBX3,DDX3Y,ACTN1,SREBF1,FGFR1,SRRT,MAPKAPK5,RPLP0,HNRNPC,WAC,CIRBP,LZTR1,DDX17,PRMT5,PPM1A,SRSF5,PSMC1,NFATC4,PQBP1,RBM3,RPS16,AKT2,POLR2I,GLTSCR2,EIF4H,TRIM14,PPP3CB,GTPBP4,UBTF,CDK5RAP3,DDX5,KAT2A,MLX,EIF4G2,MAGOHB,SRSF3,SOD2,RPS12,H2AFY,CCT4,SRSF7,ORC2,TIA1,PARK7,SRSF11,HMGN3,ITGB1BP1,COPS5,DDX39A,PFDN5,EXOSC9,PIGT,SRSF6,SNRPB,ATF4,ORMDL…
1		1	42	416	1	0.002	0.024	GO:0042089	BP	2	cytokine biosynthetic process	6	TIA1
1		1	124	416	5	0.012	0.04	GO:1901617	BP	2	organic hydroxy compound biosynthetic process	5	IDI1,SREBF1,AKR1B1,PARK7,CNBP
1		1	80	416	5	0.012	0.062	GO:0046165	BP	2	alcohol biosynthetic process	6	IDI1,SREBF1,AKR1B1,PARK7,CNBP
1		1	1	416	1	0.002	1	GO:0034309	BP	2	primary alcohol biosynthetic process	7	PARK7
1		1	25	416	1	0.002	0.04	GO:0046173	BP	2	polyol biosynthetic process	7	AKR1B1
1		1	50	416	3	0.007	0.06	GO:1902653	BP	2	secondary alcohol biosynthetic process	7	IDI1,SREBF1,CNBP
1		1	2755	416	123	0.296	0.045	GO:1901362	BP	2	organic cyclic compound biosynthetic process	5	CSDE1,REV3L,ZNF207,HGF,BCLAF1,MED17,PPP1R12A,ATP2B4,YBX3,IDI1,ACTN1,SREBF1,SCARB1,FGFR1,AKR1B1,SRRT,MAPKAPK5,HNRNPC,WAC,LZTR1,DDX17,TSPO,PRMT5,PPM1A,SRSF5,PSMC1,NFATC4,PQBP1,DHODH,POLR2I,GLTSCR2,TRIM14,PPP3CB,UBTF,CDK5RAP3,DDX5,KAT2A,MLX,MAGOHB,SRSF3,SOD2,H2AFY,CCT4,SRSF7,ORC2,PARK7,SRSF11,UAP1,HMGN3,ITGB1BP1,COPS5,DDX39A,PFDN5,EXOSC9,SRSF6,NAGK,SNRPB,ATF4,PSMA1,ILF3,RBM39,RFX1,GPS2,SRRM1,TBX3,NT…
1		1	50	416	1	0.002	0.02	GO:1901570	BP	2	fatty acid derivative biosynthetic process	5	BDH2
1		1	1257	416	60	0.144	0.048	GO:1901566	BP	2	organonitrogen compound biosynthetic process	5	VCAN,ATP2B4,YBX3,DDX3Y,SRRT,MAPKAPK5,RPLP0,CIRBP,TSPO,PPM1A,RBM3,DHODH,RPS16,AKT2,POLR2I,EIF4H,DDX5,EIF4G2,RPS12,TIA1,PARK7,COPS5,PIGT,ATF4,ORMDL1,ILF3,NGDN,MGAT1,GSTM5,NT5E,ITM2C,RPS24,HNRNPD,WARS,RPS2,CLTC,SRP9,GUK1,OGT,THY1,EIF4A2,NCK1,ABHD3,MRPL55,ZDHHC3,BDH2,ATP5C1,METTL17,RPS9,MRPS22,TRNAU1AP,SHMT2,UBE2G2,PLSCR1,UROS,WDR45,DDX39B,RPL10A,PNP,APRT
1		1	32	416	2	0.005	0.062	GO:0042398	BP	2	cellular modified amino acid biosynthetic process	6	PARK7,PLSCR1
1		1	8	416	1	0.002	0.125	GO:0042983	BP	2	amyloid precursor protein biosynthetic process	6	ITM2C
1		1	441	416	16	0.038	0.036	GO:1901137	BP	2	carbohydrate derivative biosynthetic process	5	VCAN,DHODH,UAP1,PIGT,NAGK,MGAT1,NT5E,ITM2C,WARS,CLTC,GUK1,OGT,TKT,ATP5C1,UBE2G2,APRT
1		1	39	416	4	0.01	0.103	GO:1901659	BP	2	glycosyl compound biosynthetic process	6	DHODH,NT5E,GUK1,APRT
1		1	10	416	2	0.005	0.2	GO:0046349	BP	2	amino sugar biosynthetic process	6	UAP1,NAGK
1		1	50	416	2	0.005	0.04	GO:0006023	BP	2	aminoglycan biosynthetic process	6	VCAN,CLTC
1		1	50	416	2	0.005	0.04	GO:0006024	BP	2	glycosaminoglycan biosynthetic process	7	VCAN,CLTC
1		1	413	416	15	0.036	0.036	GO:0008610	BP	2	lipid biosynthetic process	5	DGKA,IDI1,SREBF1,ACADVL,SCARB1,FGFR1,AKR1B1,TSPO,PIGT,ORMDL1,TAMM41,ABHD3,PTPN13,CNBP,PLSCR1
1		1	108	416	6	0.014	0.056	GO:0006694	BP	2	steroid biosynthetic process	6	IDI1,SREBF1,SCARB1,AKR1B1,TSPO,CNBP
1		1	53	416	3	0.007	0.057	GO:0016126	BP	2	sterol biosynthetic process	7	IDI1,SREBF1,CNBP
1		1	49	416	3	0.007	0.061	GO:0006695	BP	2	cholesterol biosynthetic process	8	IDI1,SREBF1,CNBP
1		1	112	416	9	0.022	0.08	GO:0016051	BP	2	carbohydrate biosynthetic process	5	AKR1B1,MAEA,PCK2,AKT2,KAT2A,ATF4,CLTC,OGT,TKT
1		1	55	416	7	0.017	0.127	GO:0046364	BP	2	monosaccharide biosynthetic process	6	AKR1B1,MAEA,PCK2,KAT2A,ATF4,OGT,TKT
1		1	49	416	6	0.014	0.122	GO:0019319	BP	2	hexose biosynthetic process	7	AKR1B1,MAEA,PCK2,KAT2A,ATF4,OGT
1		1	48	416	5	0.012	0.104	GO:0006094	BP	2	gluconeogenesis	8	MAEA,PCK2,KAT2A,ATF4,OGT
1		1	1	416	1	0.002	1	GO:0046370	BP	2	fructose biosynthetic process	8	AKR1B1
1		1	4	416	1	0.002	0.25	GO:0019322	BP	2	pentose biosynthetic process	7	TKT
1		1	2	416	1	0.002	0.5	GO:0005999	BP	2	xylulose biosynthetic process	8	TKT
1		1	42	416	2	0.005	0.048	GO:0000271	BP	2	polysaccharide biosynthetic process	6	AKT2,CLTC
1		1	8	416	1	0.002	0.125	GO:0044550	BP	2	secondary metabolite biosynthetic process	4	BDH2
1		1	29	416	2	0.005	0.069	GO:0043094	BP	2	cellular metabolic compound salvage	4	PNP,APRT
1		1	2008	416	100	0.24	0.05	GO:0006793	BP	2	phosphorus metabolic process	4	CDKL3,FYN,CLK1,HGF,CD44,PPP1R12A,ATP2B4,WNK1,DGKA,MYLK,IDI1,MAP4K4,SCARB1,FGFR1,AURKA,MAPKAPK5,ERP29,GNPTG,TSPO,PRMT5,PPM1A,PSMC1,PCK2,IDH3B,DHODH,BCKDK,AKT2,GLTSCR2,BRAT1,PPP3CB,GTPBP4,CDK5RAP3,PRPF4B,H2AFY,FN1,STK25,PARK7,UAP1,ITGB1BP1,COPS5,PILRB,GLIPR2,CIT,PIGT,NAGK,PSMA1,ILF3,MGAT1,GPS2,IL6ST,NT5E,MICAL1,ENPP2,FLOT1,WARS,MINK1,CSNK1D,ACP1,GUK1,TAMM41,PHIP,SH3KBP1,OGT,PARD3,TWF1,CSNK1G3,PFKM,…
1		1	1951	416	98	0.236	0.05	GO:0006796	BP	2	phosphate-containing compound metabolic process	5	CDKL3,FYN,CLK1,HGF,CD44,PPP1R12A,ATP2B4,WNK1,DGKA,MYLK,IDI1,MAP4K4,SCARB1,FGFR1,AURKA,MAPKAPK5,ERP29,GNPTG,TSPO,PRMT5,PPM1A,PSMC1,PCK2,IDH3B,DHODH,BCKDK,AKT2,GLTSCR2,BRAT1,PPP3CB,GTPBP4,CDK5RAP3,PRPF4B,H2AFY,FN1,STK25,PARK7,ITGB1BP1,COPS5,PILRB,GLIPR2,CIT,PIGT,NAGK,PSMA1,ILF3,GPS2,IL6ST,NT5E,MICAL1,ENPP2,FLOT1,WARS,MINK1,CSNK1D,ACP1,GUK1,TAMM41,PHIP,SH3KBP1,OGT,PARD3,TWF1,CSNK1G3,PFKM,DAB2,THY1,R…
1		1	280	416	12	0.029	0.043	GO:0016311	BP	2	dephosphorylation	6	PPP1R12A,WNK1,PPM1A,PPP3CB,CDK5RAP3,NT5E,ACP1,NCK1,PTPN13,PTPRM,PPP2R2D,PPP2R2A
1		1	1411	416	76	0.183	0.054	GO:0016310	BP	2	phosphorylation	6	CDKL3,FYN,CLK1,HGF,CD44,ATP2B4,WNK1,DGKA,MYLK,MAP4K4,FGFR1,AURKA,MAPKAPK5,ERP29,GNPTG,PRMT5,PSMC1,PCK2,BCKDK,AKT2,GLTSCR2,BRAT1,PPP3CB,GTPBP4,CDK5RAP3,PRPF4B,H2AFY,FN1,STK25,PARK7,ITGB1BP1,COPS5,PILRB,GLIPR2,CIT,NAGK,PSMA1,ILF3,GPS2,IL6ST,MICAL1,ENPP2,FLOT1,WARS,MINK1,CSNK1D,GUK1,PHIP,SH3KBP1,OGT,PARD3,TWF1,CSNK1G3,PFKM,DAB2,THY1,RBPMS,NCK1,SHC1,PEA15,ATP5C1,NDUFB8,MCM7,NAB2,STAT2,UQCRH,CLK3,ANXA…
1		1	751	416	29	0.07	0.039	GO:0019637	BP	2	organophosphate metabolic process	5	FYN,HGF,DGKA,IDI1,SCARB1,FGFR1,TSPO,PCK2,IDH3B,DHODH,PARK7,PIGT,NT5E,ENPP2,GUK1,TAMM41,OGT,PFKM,ABHD3,PLCD3,PTPN13,TKT,ATP5C1,NDUFB8,UQCRH,PLSCR1,ENTPD4,PNP,APRT
1		1	395	416	14	0.034	0.035	GO:0090407	BP	2	organophosphate biosynthetic process	6	DGKA,IDI1,FGFR1,DHODH,PIGT,GUK1,TAMM41,ABHD3,PTPN13,TKT,ATP5C1,PLSCR1,PNP,APRT
1		1	27	416	1	0.002	0.037	GO:0019692	BP	2	deoxyribose phosphate metabolic process	6	GUK1
1		1	9	416	1	0.002	0.111	GO:0046385	BP	2	deoxyribose phosphate biosynthetic process	7	GUK1
1		1	7	416	1	0.002	0.143	GO:0006002	BP	2	fructose 6-phosphate metabolic process	6	PFKM
1		1	77	416	5	0.012	0.065	GO:0046434	BP	2	organophosphate catabolic process	6	SCARB1,NT5E,ENPP2,ENTPD4,PNP
1		1	15	416	1	0.002	0.067	GO:0051156	BP	2	glucose 6-phosphate metabolic process	6	TKT
1		1	360	416	13	0.031	0.036	GO:0019693	BP	2	ribose phosphate metabolic process	6	TSPO,DHODH,PARK7,NT5E,GUK1,OGT,PFKM,TKT,ATP5C1,NDUFB8,UQCRH,ENTPD4,APRT
1		1	135	416	4	0.01	0.03	GO:0046390	BP	2	ribose phosphate biosynthetic process	7	DHODH,GUK1,ATP5C1,APRT
1		1	41	416	1	0.002	0.024	GO:0043647	BP	2	inositol phosphate metabolic process	6	PLCD3
1		1	201	416	10	0.024	0.05	GO:0043414	BP	2	macromolecule methylation	5	PRMT5,H2AFY,SNRPB,RPS2,OGT,CXXC1,PAXBP1,PRMT2,CHTOP,METTL15
1		1	106	416	5	0.012	0.047	GO:0043112	BP	2	receptor metabolic process	5	LRP1,FLOT1,CLTC,LDLRAP1,ANXA2
1		1	19	416	2	0.005	0.105	GO:0032799	BP	2	low-density lipoprotein receptor particle metabolic process	6	CLTC,ANXA2
1		1	47	416	4	0.01	0.085	GO:0031623	BP	2	receptor internalization	6	LRP1,FLOT1,CLTC,LDLRAP1
1		1	3201	416	164	0.394	0.051	GO:0044267	BP	2	cellular protein metabolic process	5	LAMP2,CDKL3,FYN,CLK1,HGF,CD44,VCAN,TNC,PPP1R12A,ATP2B4,UNKL,YBX3,WNK1,MYLK,DDX3Y,MAP4K4,SREBF1,FGFR1,PPP2R5C,FKBP7,APLP2,SRRT,AURKA,MAPKAPK5,ANAPC5,RPLP0,ERP29,MAEA,WAC,CIRBP,RANBP1,LGALS1,TSPO,PRMT5,PPM1A,PSMC1,HM13,RBM3,BCKDK,KCTD9,RPS16,AKT2,POLR2I,GLTSCR2,BRAT1,EIF4H,PPP3CB,GTPBP4,CDK5RAP3,DDX5,KAT2A,WSB1,DCUN1D4,EIF4G2,FBXO9,RPS12,PRPF4B,H2AFY,FANCL,FN1,STK25,TIA1,PARK7,APH1A,ITGB1BP1,TGFBI,…
1		1	12	416	1	0.002	0.083	GO:0007220	BP	2	Notch receptor processing	6	APH1A
1		1	7	416	2	0.005	0.286	GO:0030091	BP	2	protein repair	6	PARK7,MSRB3
1		1	2527	416	122	0.293	0.048	GO:0006464	BP	2	cellular protein modification process	6	CDKL3,FYN,CLK1,HGF,CD44,VCAN,TNC,PPP1R12A,ATP2B4,UNKL,WNK1,MYLK,MAP4K4,SREBF1,FGFR1,FKBP7,APLP2,AURKA,MAPKAPK5,ANAPC5,ERP29,MAEA,WAC,LGALS1,TSPO,PRMT5,PPM1A,PSMC1,BCKDK,KCTD9,AKT2,GLTSCR2,BRAT1,PPP3CB,GTPBP4,CDK5RAP3,KAT2A,WSB1,DCUN1D4,FBXO9,PRPF4B,H2AFY,FANCL,FN1,STK25,PARK7,ITGB1BP1,COPS5,PILRB,GLIPR2,CIT,PIGT,SNRPB,KTN1,PSMA1,ILF3,UBE4B,MGAT1,DCAF15,GPS2,IL6ST,UBQLN1,OS9,MICAL1,LMO7,ENPP2,FLOT…
1		1	1	416	1	0.002	1	GO:0018307	BP	2	enzyme active site formation	7	PARK7
1		1	812	416	39	0.094	0.048	GO:0070647	BP	2	protein modification by small protein conjugation or removal	7	FYN,UNKL,AURKA,ANAPC5,MAEA,WAC,TSPO,PSMC1,KCTD9,GLTSCR2,GTPBP4,CDK5RAP3,KAT2A,WSB1,DCUN1D4,FBXO9,FANCL,PARK7,COPS5,PSMA1,UBE4B,DCAF15,UBQLN1,OS9,LMO7,DCUN1D5,OGT,UHRF2,VPS28,KLHL21,RNF123,DCAF13,ASXL1,SHMT2,MTA1,UBE2G2,MCRS1,PSMB8,PRKDC
1		1	670	416	33	0.079	0.049	GO:0032446	BP	2	protein modification by small protein conjugation	8	FYN,UNKL,AURKA,ANAPC5,MAEA,WAC,TSPO,PSMC1,KCTD9,GTPBP4,CDK5RAP3,WSB1,DCUN1D4,FBXO9,FANCL,PARK7,PSMA1,UBE4B,DCAF15,UBQLN1,OS9,LMO7,DCUN1D5,OGT,UHRF2,VPS28,KLHL21,RNF123,DCAF13,MTA1,UBE2G2,PSMB8,PRKDC
1		1	598	416	33	0.079	0.055	GO:0016567	BP	2	protein ubiquitination	9	FYN,UNKL,AURKA,ANAPC5,MAEA,WAC,TSPO,PSMC1,KCTD9,GTPBP4,CDK5RAP3,WSB1,DCUN1D4,FBXO9,FANCL,PARK7,PSMA1,UBE4B,DCAF15,UBQLN1,OS9,LMO7,DCUN1D5,OGT,UHRF2,VPS28,KLHL21,RNF123,DCAF13,MTA1,UBE2G2,PSMB8,PRKDC
1		1	46	416	3	0.007	0.065	GO:0051865	BP	2	protein autoubiquitination	10	UBE4B,UHRF2,MTA1
1		1	50	416	3	0.007	0.06	GO:0006513	BP	2	protein monoubiquitination	10	WAC,FANCL,UBE4B
1		1	235	416	10	0.024	0.043	GO:0000209	BP	2	protein polyubiquitination	10	UNKL,ANAPC5,PSMC1,WSB1,FBXO9,PSMA1,UBE4B,LMO7,UBE2G2,PSMB8
1		1	24	416	1	0.002	0.042	GO:0070979	BP	2	protein K11-linked ubiquitination	11	ANAPC5
1		1	41	416	1	0.002	0.024	GO:0070936	BP	2	protein K48-linked ubiquitination	11	UBE2G2
1		1	5	416	1	0.002	0.2	GO:0071569	BP	2	protein ufmylation	9	CDK5RAP3
1		1	13	416	2	0.005	0.154	GO:0045116	BP	2	protein neddylation	9	DCUN1D4,DCUN1D5
1		1	232	416	12	0.029	0.052	GO:0070646	BP	2	protein modification by small protein removal	8	PSMC1,GLTSCR2,KAT2A,PARK7,COPS5,PSMA1,OGT,RNF123,ASXL1,SHMT2,MCRS1,PSMB8
1		1	218	416	12	0.029	0.055	GO:0016579	BP	2	protein deubiquitination	9	PSMC1,GLTSCR2,KAT2A,PARK7,COPS5,PSMA1,OGT,RNF123,ASXL1,SHMT2,MCRS1,PSMB8
1		1	18	416	2	0.005	0.111	GO:0070536	BP	2	protein K63-linked deubiquitination	10	GLTSCR2,SHMT2
1		1	19	416	1	0.002	0.053	GO:0071108	BP	2	protein K48-linked deubiquitination	10	PARK7
1		1	9	416	1	0.002	0.111	GO:0035520	BP	2	monoubiquitinated protein deubiquitination	10	ASXL1
1		1	9	416	1	0.002	0.111	GO:0000338	BP	2	protein deneddylation	9	COPS5
1		1	9	416	1	0.002	0.111	GO:0017014	BP	2	protein nitrosylation	7	ATP2B4
1		1	129	416	9	0.022	0.07	GO:0008213	BP	2	protein alkylation	7	PRMT5,H2AFY,SNRPB,RPS2,OGT,CXXC1,PAXBP1,PRMT2,CHTOP
1		1	129	416	9	0.022	0.07	GO:0006479	BP	2	protein methylation	8	PRMT5,H2AFY,SNRPB,RPS2,OGT,CXXC1,PAXBP1,PRMT2,CHTOP
1		1	153	416	6	0.014	0.039	GO:0043543	BP	2	protein acylation	7	PPM1A,KAT2A,PARK7,OGT,ZDHHC3,MCRS1
1		1	131	416	4	0.01	0.031	GO:0006473	BP	2	protein acetylation	8	KAT2A,PARK7,OGT,MCRS1
1		1	115	416	3	0.007	0.026	GO:0006475	BP	2	internal protein amino acid acetylation	9	KAT2A,OGT,MCRS1
1		1	27	416	1	0.002	0.037	GO:0008214	BP	2	protein dealkylation	7	PPME1
1		1	27	416	1	0.002	0.037	GO:0006482	BP	2	protein demethylation	8	PPME1
1		1	1	416	1	0.002	1	GO:0036525	BP	2	protein deglycation	7	PARK7
1		1	90	416	3	0.007	0.033	GO:0035601	BP	2	protein deacylation	7	SREBF1,CHD3,MTA1
1		1	86	416	3	0.007	0.035	GO:0006476	BP	2	protein deacetylation	8	SREBF1,CHD3,MTA1
1		1	8	416	1	0.002	0.125	GO:0018149	BP	2	peptide cross-linking	7	FN1
1		1	20	416	1	0.002	0.05	GO:0031365	BP	2	N-terminal protein amino acid modification	7	PPM1A
1		1	1	416	1	0.002	1	GO:0018032	BP	2	protein amidation	7	PAM
1		1	269	416	18	0.043	0.067	GO:0043687	BP	2	post-translational protein modification	7	VCAN,TNC,APLP2,LGALS1,PSMC1,WSB1,FBXO9,FN1,COPS5,KTN1,PSMA1,LMO7,THY1,KLHL21,DCAF13,LAMB2,GAS6,PSMB8
1		1	28	416	1	0.002	0.036	GO:0018410	BP	2	C-terminal protein amino acid modification	8	THY1
1		1	808	416	33	0.079	0.041	GO:0018193	BP	2	peptidyl-amino acid modification	7	FYN,CLK1,HGF,CD44,ATP2B4,WNK1,FGFR1,FKBP7,AURKA,MAPKAPK5,PRMT5,AKT2,KAT2A,H2AFY,PARK7,IL6ST,ENPP2,CSNK1D,FKBP10,OGT,PARD3,CSNK1G3,THY1,CXXC1,NCK1,PRMT2,SHC1,CLK3,MTA1,GAS6,UBE2G2,MCRS1,PRKDC
1		1	199	416	13	0.031	0.065	GO:0018209	BP	2	peptidyl-serine modification	8	CLK1,HGF,CD44,ATP2B4,AURKA,MAPKAPK5,AKT2,PARK7,CSNK1D,CSNK1G3,NCK1,GAS6,PRKDC
1		1	35	416	1	0.002	0.029	GO:0018196	BP	2	peptidyl-asparagine modification	8	UBE2G2
1		1	20	416	2	0.005	0.1	GO:0018198	BP	2	peptidyl-cysteine modification	8	ATP2B4,PARK7
1		1	9	416	1	0.002	0.111	GO:0018119	BP	2	peptidyl-cysteine S-nitrosylation	9	ATP2B4
1		1	1	416	1	0.002	1	GO:0036526	BP	2	peptidyl-cysteine deglycation	9	PARK7
1		1	84	416	3	0.007	0.036	GO:0018210	BP	2	peptidyl-threonine modification	8	CLK1,WNK1,PARD3
1		1	202	416	11	0.026	0.054	GO:0018212	BP	2	peptidyl-tyrosine modification	8	FYN,CLK1,HGF,CD44,FGFR1,IL6ST,ENPP2,THY1,SHC1,CLK3,GAS6
1		1	14	416	3	0.007	0.214	GO:0018195	BP	2	peptidyl-arginine modification	8	PRMT5,PARK7,PRMT2
1		1	1	416	1	0.002	1	GO:0036527	BP	2	peptidyl-arginine deglycation	9	PARK7
1		1	11	416	2	0.005	0.182	GO:0018216	BP	2	peptidyl-arginine methylation	9	PRMT5,PRMT2
1		1	9	416	2	0.005	0.222	GO:0035246	BP	2	peptidyl-arginine N-methylation	10	PRMT5,PRMT2
1		1	7	416	2	0.005	0.286	GO:0035247	BP	2	peptidyl-arginine omega-N-methylation	11	PRMT5,PRMT2
1		1	3	416	1	0.002	0.333	GO:0019918	BP	2	peptidyl-arginine methylation, to symmetrical-dimethyl arginine	12	PRMT5
1		1	5	416	1	0.002	0.2	GO:0019919	BP	2	peptidyl-arginine methylation, to asymmetrical-dimethyl arginine	12	PRMT2
1		1	37	416	2	0.005	0.054	GO:0018208	BP	2	peptidyl-proline modification	8	FKBP7,FKBP10
1		1	28	416	2	0.005	0.071	GO:0000413	BP	2	protein peptidyl-prolyl isomerization	9	FKBP7,FKBP10
1		1	293	416	7	0.017	0.024	GO:0018205	BP	2	peptidyl-lysine modification	8	KAT2A,H2AFY,PARK7,OGT,CXXC1,MTA1,MCRS1
1		1	1	416	1	0.002	1	GO:0036528	BP	2	peptidyl-lysine deglycation	9	PARK7
1		1	77	416	2	0.005	0.026	GO:0016925	BP	2	protein sumoylation	9	PARK7,MTA1
1		1	116	416	3	0.007	0.026	GO:0018394	BP	2	peptidyl-lysine acetylation	9	KAT2A,OGT,MCRS1
1		1	112	416	3	0.007	0.027	GO:0018393	BP	2	internal peptidyl-lysine acetylation	10	KAT2A,OGT,MCRS1
1		1	2	416	1	0.002	0.5	GO:0071929	BP	2	alpha-tubulin acetylation	11	KAT2A
1		1	87	416	3	0.007	0.034	GO:0018022	BP	2	peptidyl-lysine methylation	9	H2AFY,OGT,CXXC1
1		1	29	416	1	0.002	0.034	GO:0018023	BP	2	peptidyl-lysine trimethylation	10	OGT
1		1	5	416	1	0.002	0.2	GO:0018158	BP	2	protein oxidation	7	PARK7
1		1	3	416	1	0.002	0.333	GO:0018171	BP	2	peptidyl-cysteine oxidation	8	PARK7
1		1	1	416	1	0.002	1	GO:0018323	BP	2	enzyme active site formation via L-cysteine sulfinic acid	9	PARK7
1		1	1112	416	64	0.154	0.058	GO:0006468	BP	2	protein phosphorylation	7	CDKL3,FYN,CLK1,HGF,CD44,ATP2B4,WNK1,MYLK,MAP4K4,FGFR1,AURKA,MAPKAPK5,ERP29,PRMT5,PSMC1,BCKDK,AKT2,GLTSCR2,BRAT1,PPP3CB,GTPBP4,CDK5RAP3,PRPF4B,H2AFY,FN1,STK25,PARK7,ITGB1BP1,COPS5,PILRB,GLIPR2,CIT,PSMA1,ILF3,GPS2,IL6ST,MICAL1,ENPP2,FLOT1,WARS,MINK1,CSNK1D,PHIP,PARD3,TWF1,CSNK1G3,DAB2,THY1,RBPMS,NCK1,SHC1,PEA15,NAB2,STAT2,CLK3,ANXA2,GAS6,CDK10,SPTAN1,PSAP,CDC42BPB,PSMB8,CCNL2,PRKDC
1		1	164	416	10	0.024	0.061	GO:0046777	BP	2	protein autophosphorylation	8	FYN,CLK1,WNK1,FGFR1,AURKA,MAPKAPK5,STK25,MINK1,THY1,CLK3
1		1	200	416	11	0.026	0.055	GO:0018108	BP	2	peptidyl-tyrosine phosphorylation	8	FYN,CLK1,HGF,CD44,FGFR1,IL6ST,ENPP2,THY1,SHC1,CLK3,GAS6
1		1	26	416	1	0.002	0.038	GO:0038083	BP	2	peptidyl-tyrosine autophosphorylation	9	FYN
1		1	81	416	3	0.007	0.037	GO:0018107	BP	2	peptidyl-threonine phosphorylation	8	CLK1,WNK1,PARD3
1		1	190	416	13	0.031	0.068	GO:0018105	BP	2	peptidyl-serine phosphorylation	8	CLK1,HGF,CD44,ATP2B4,AURKA,MAPKAPK5,AKT2,PARK7,CSNK1D,CSNK1G3,NCK1,GAS6,PRKDC
1		1	172	416	9	0.022	0.052	GO:0006470	BP	2	protein dephosphorylation	7	PPP1R12A,PPM1A,PPP3CB,ACP1,NCK1,PTPN13,PTPRM,PPP2R2D,PPP2R2A
1		1	10	416	1	0.002	0.1	GO:0035970	BP	2	peptidyl-threonine dephosphorylation	8	PPM1A
1		1	6	416	3	0.007	0.5	GO:0070262	BP	2	peptidyl-serine dephosphorylation	8	NCK1,PPP2R2D,PPP2R2A
1		1	64	416	3	0.007	0.047	GO:0035335	BP	2	peptidyl-tyrosine dephosphorylation	8	ACP1,PTPN13,PTPRM
1		1	9	416	1	0.002	0.111	GO:0020027	BP	2	hemoglobin metabolic process	5	ADD1
1		1	258	416	10	0.024	0.039	GO:0009100	BP	2	glycoprotein metabolic process	5	VCAN,GNPTG,PARK7,MGAT1,OS9,ITM2C,WARS,OGT,SGSH,UBE2G2
1		1	44	416	2	0.005	0.045	GO:0006029	BP	2	proteoglycan metabolic process	6	VCAN,SGSH
1		1	9	416	1	0.002	0.111	GO:0050655	BP	2	dermatan sulfate proteoglycan metabolic process	7	VCAN
1		1	14	416	1	0.002	0.071	GO:0006491	BP	2	N-glycan processing	6	GNPTG
1		1	2	416	1	0.002	0.5	GO:0016256	BP	2	N-glycan processing to lysosome	7	GNPTG
1		1	31	416	2	0.005	0.065	GO:0006517	BP	2	protein deglycosylation	6	PARK7,OS9
1		1	21	416	1	0.002	0.048	GO:0036507	BP	2	protein demannosylation	7	OS9
1		1	21	416	1	0.002	0.048	GO:0036508	BP	2	protein alpha-1,2-demannosylation	8	OS9
1		1	17	416	1	0.002	0.059	GO:1904380	BP	2	endoplasmic reticulum mannose trimming	9	OS9
1		1	1473	416	83	0.2	0.056	GO:0044248	BP	2	cellular catabolic process	4	LAMP2,CSDE1,HGF,CD44,VCAN,ATP2B4,YBX3,SREBF1,ACADVL,SCARB1,PPP2R5C,AURKA,SNX5,ANAPC5,RPLP0,MAEA,HNRNPC,WAC,CIRBP,RANBP1,TSPO,PSMC1,SLC17A9,HM13,BCKDK,SNRNP70,RPS16,AKT2,GLTSCR2,CDK5RAP3,DDX5,KAT2A,EIF4G2,MAGOHB,FBXO9,RPS12,PARK7,ATP6V0B,EXOSC8,LRP1,EXOSC9,NAGK,PSMA1,UBE4B,MGAT1,UBQLN1,CTSL,SNX14,NT5E,OS9,ENPP2,PNPT1,RPS24,HNRNPD,ETFA,TGFB1I1,RPS2,CLTC,CSNK1D,PFKM,DAB2,EIF4A2,U2AF1,VPS28,CAPN2,ANK…
1		1	373	416	21	0.05	0.056	GO:0006914	BP	2	autophagy	5	LAMP2,HGF,SREBF1,SNX5,WAC,TSPO,SLC17A9,SNRNP70,KAT2A,EIF4G2,PARK7,ATP6V0B,UBQLN1,SNX14,CLTC,U2AF1,VPS28,WDR6,EXOC7,WDR45,PSAP
1		1	229	416	9	0.022	0.039	GO:0016236	BP	2	macroautophagy	6	LAMP2,SNX5,WAC,ATP6V0B,UBQLN1,SNX14,VPS28,EXOC7,WDR45
1		1	36	416	1	0.002	0.028	GO:0061912	BP	2	selective autophagy	7	UBQLN1
1		1	4	416	1	0.002	0.25	GO:0035973	BP	2	aggrephagy	8	UBQLN1
1		1	16	416	1	0.002	0.062	GO:0044804	BP	2	autophagy of nucleus	6	WDR45
1		1	4	416	1	0.002	0.25	GO:0071211	BP	2	protein targeting to vacuole involved in autophagy	6	LAMP2
1		1	819	416	51	0.123	0.062	GO:0044265	BP	2	cellular macromolecule catabolic process	5	LAMP2,CSDE1,YBX3,PPP2R5C,AURKA,ANAPC5,RPLP0,MAEA,HNRNPC,WAC,CIRBP,RANBP1,PSMC1,HM13,RPS16,GLTSCR2,CDK5RAP3,DDX5,MAGOHB,FBXO9,RPS12,PARK7,EXOSC8,LRP1,EXOSC9,PSMA1,UBE4B,UBQLN1,CTSL,OS9,PNPT1,RPS24,HNRNPD,TGFB1I1,RPS2,CLTC,CSNK1D,DAB2,EIF4A2,VPS28,CAPN2,ANKZF1,RPS9,SGSH,ANXA2,MTA1,UBE2G2,RPL10A,PSMB8,SKIV2L,PPP2R2A
1		1	454	416	25	0.06	0.055	GO:0043632	BP	2	modification-dependent macromolecule catabolic process	6	PPP2R5C,AURKA,ANAPC5,MAEA,WAC,RANBP1,PSMC1,GLTSCR2,FBXO9,PARK7,EXOSC8,EXOSC9,PSMA1,UBE4B,UBQLN1,OS9,PNPT1,TGFB1I1,CSNK1D,DAB2,VPS28,ANKZF1,MTA1,UBE2G2,PSMB8
1		1	539	416	30	0.072	0.056	GO:0044257	BP	2	cellular protein catabolic process	6	LAMP2,PPP2R5C,AURKA,ANAPC5,MAEA,WAC,RANBP1,PSMC1,HM13,GLTSCR2,CDK5RAP3,FBXO9,PARK7,LRP1,PSMA1,UBE4B,UBQLN1,CTSL,OS9,TGFB1I1,CLTC,CSNK1D,DAB2,VPS28,CAPN2,ANKZF1,ANXA2,MTA1,UBE2G2,PSMB8
1		1	10	416	2	0.005	0.2	GO:0007039	BP	2	protein catabolic process in the vacuole	7	LAMP2,LRP1
1		1	8	416	2	0.005	0.25	GO:1905146	BP	2	lysosomal protein catabolic process	8	LAMP2,LRP1
1		1	504	416	25	0.06	0.05	GO:0051603	BP	2	proteolysis involved in cellular protein catabolic process	7	PPP2R5C,AURKA,ANAPC5,MAEA,WAC,RANBP1,PSMC1,HM13,GLTSCR2,FBXO9,PARK7,PSMA1,UBE4B,UBQLN1,CTSL,OS9,TGFB1I1,CSNK1D,DAB2,VPS28,CAPN2,ANKZF1,MTA1,UBE2G2,PSMB8
1		1	352	416	20	0.048	0.057	GO:0010498	BP	2	proteasomal protein catabolic process	8	PPP2R5C,AURKA,ANAPC5,MAEA,WAC,PSMC1,HM13,GLTSCR2,FBXO9,PARK7,PSMA1,UBE4B,UBQLN1,OS9,CSNK1D,DAB2,ANKZF1,MTA1,UBE2G2,PSMB8
1		1	76	416	7	0.017	0.092	GO:0036503	BP	2	ERAD pathway	9	PSMC1,HM13,UBE4B,UBQLN1,OS9,ANKZF1,UBE2G2
1		1	24	416	3	0.007	0.125	GO:0030970	BP	2	retrograde protein transport, ER to cytosol	10	HM13,OS9,UBE2G2
1		1	21	416	1	0.002	0.048	GO:0006515	BP	2	protein quality control for misfolded or incompletely synthesized proteins	8	ANKZF1
1		1	445	416	22	0.053	0.049	GO:0019941	BP	2	modification-dependent protein catabolic process	8	PPP2R5C,AURKA,ANAPC5,MAEA,WAC,RANBP1,PSMC1,GLTSCR2,FBXO9,PARK7,PSMA1,UBE4B,UBQLN1,OS9,TGFB1I1,CSNK1D,DAB2,VPS28,ANKZF1,MTA1,UBE2G2,PSMB8
1		1	441	416	22	0.053	0.05	GO:0006511	BP	2	ubiquitin-dependent protein catabolic process	9	PPP2R5C,AURKA,ANAPC5,MAEA,WAC,RANBP1,PSMC1,GLTSCR2,FBXO9,PARK7,PSMA1,UBE4B,UBQLN1,OS9,TGFB1I1,CSNK1D,DAB2,VPS28,ANKZF1,MTA1,UBE2G2,PSMB8
1		1	16	416	1	0.002	0.062	GO:0043162	BP	2	ubiquitin-dependent protein catabolic process via the multivesicular body sorting pathway	10	VPS28
1		1	4	416	1	0.002	0.25	GO:0043328	BP	2	protein transport to vacuole involved in ubiquitin-dependent protein catabolic process via the multivesicular body sorting pathway	11	VPS28
1		1	313	416	19	0.046	0.061	GO:0043161	BP	2	proteasome-mediated ubiquitin-dependent protein catabolic process	10	PPP2R5C,AURKA,ANAPC5,MAEA,WAC,PSMC1,GLTSCR2,FBXO9,PARK7,PSMA1,UBE4B,UBQLN1,OS9,CSNK1D,DAB2,ANKZF1,MTA1,UBE2G2,PSMB8
1		1	1	416	1	0.002	1	GO:0072671	BP	2	mitochondria-associated ubiquitin-dependent protein catabolic process	11	ANKZF1
1		1	62	416	4	0.01	0.065	GO:0031146	BP	2	SCF-dependent proteasomal ubiquitin-dependent protein catabolic process	11	PSMC1,FBXO9,PSMA1,PSMB8
1		1	74	416	5	0.012	0.068	GO:0031145	BP	2	anaphase-promoting complex-dependent catabolic process	11	AURKA,ANAPC5,PSMC1,PSMA1,PSMB8
1		1	59	416	6	0.014	0.102	GO:0030433	BP	2	ubiquitin-dependent ERAD pathway	11	PSMC1,UBE4B,UBQLN1,OS9,ANKZF1,UBE2G2
1		1	2	416	1	0.002	0.5	GO:0071630	BP	2	nuclear protein quality control by the ubiquitin-proteasome system	11	ANKZF1
1		1	176	416	8	0.019	0.045	GO:0042787	BP	2	protein ubiquitination involved in ubiquitin-dependent protein catabolic process	10	AURKA,ANAPC5,MAEA,PSMC1,PSMA1,UBE4B,OS9,PSMB8
1		1	2	416	1	0.002	0.5	GO:1904211	BP	2	membrane protein proteolysis involved in retrograde protein transport, ER to cytosol	8	HM13
1		1	13	416	1	0.002	0.077	GO:0006516	BP	2	glycoprotein catabolic process	6	SGSH
1		1	4	416	1	0.002	0.25	GO:0030167	BP	2	proteoglycan catabolic process	7	SGSH
1		1	26	416	2	0.005	0.077	GO:0032801	BP	2	receptor catabolic process	5	CLTC,ANXA2
1		1	12	416	2	0.005	0.167	GO:0032802	BP	2	low-density lipoprotein particle receptor catabolic process	6	CLTC,ANXA2
1		1	3855	416	187	0.45	0.049	GO:0006725	BP	2	cellular aromatic compound metabolic process	4	LAS1L,RBM6,LUC7L,CSDE1,REV3L,ZNF207,CLK1,HGF,BCLAF1,ZCCHC8,MED17,PPP1R12A,ATP2B4,YBX3,DDX3Y,ACTN1,SREBF1,FGFR1,AKR1B1,SRRT,MAPKAPK5,RPLP0,DDX24,HNRNPC,WAC,HNRNPH3,CIRBP,LZTR1,NHP2L1,DDX17,TSPO,RBM23,PRMT5,PPM1A,SRSF5,PSMC1,ACIN1,PCK2,NFATC4,NOP56,IDH3B,PQBP1,RBM3,DHODH,SNRNP70,RPS16,POLR2I,GLTSCR2,TRIM14,PPP3CB,GTPBP4,UBTF,CDK5RAP3,DDX5,KAT2A,MLX,MAGOHB,SRSF3,SOD2,RPS12,PRPF4B,H2AFY,FANCL,CCT4,SF…
1		1	1	416	1	0.002	1	GO:0090420	BP	2	naphthalene-containing compound metabolic process	5	AKR1B1
1		1	1	416	1	0.002	1	GO:0018931	BP	2	naphthalene metabolic process	6	AKR1B1
1		1	411	416	27	0.065	0.066	GO:0019439	BP	2	aromatic compound catabolic process	5	CSDE1,YBX3,RPLP0,HNRNPC,CIRBP,PSMC1,RPS16,DDX5,MAGOHB,RPS12,EXOSC8,EXOSC9,PSMA1,MGAT1,NT5E,PNPT1,RPS24,HNRNPD,RPS2,EIF4A2,RPS9,ENTPD4,RPL10A,PNP,PSMB8,SKIV2L,PPP2R2A
1		1	32	416	2	0.005	0.062	GO:0018958	BP	2	phenol-containing compound metabolic process	5	AKR1B1,PARK7
1		1	18	416	2	0.005	0.111	GO:0009712	BP	2	catechol-containing compound metabolic process	6	AKR1B1,PARK7
1		1	18	416	2	0.005	0.111	GO:0006584	BP	2	catecholamine metabolic process	7	AKR1B1,PARK7
1		1	5	416	1	0.002	0.2	GO:0042415	BP	2	norepinephrine metabolic process	8	AKR1B1
1		1	14	416	1	0.002	0.071	GO:0042417	BP	2	dopamine metabolic process	8	PARK7
1		1	132	416	5	0.012	0.038	GO:0072593	BP	2	reactive oxygen species metabolic process	4	ATP2B4,TSPO,SOD2,PARK7,NQO1
[truncated: 4,084 more rows]
