# Supplementary material for: Alternative polyadenylation factors link cell cycle to migration
Source: Genome Biol. 2018 Oct 25;19:176. doi: 10.1186/s13059-018-1551-9 (PMC6203201; doi:10.1186/s13059-018-1551-9)
Supplement: Supplementary file 7 — Polaydenylation site use with quiescence. (XLS 194 kb) [file 13059_2018_1551_MOESM7_ESM.xls]

## Sheet: rud_diff_p_ci.csv
Additional file 7. Relative usage of distal polaydenylation site (RUD) in proliferating and contact-inhibited cells
gene	p_12_1_rud	p_12_3_rud	ci_12_1_rud	ci_12_3_rud
B3GALT6	0.333333	0.392157	0.428571	0.666667
VAMP3	0.969697	0.966365	0.985126	0.983718
SPSB1	0.5	0.4	0.645161	0.655556
APITD1	0.49345	0.506849	0.590909	0.65625
PEX14	0.740385	0.789773	0.888889	0.90678
TARDBP	0.624806	0.702166	0.654135	0.610778
PINK1	0.697674	0.633333	0.703947	0.759259
RPL11	0.993936	0.990186	0.988761	0.991602
MTFR1L	0.895548	0.894068	0.973607	0.964587
SH3BGRL3	0.986903	0.987515	0.98938	0.988178
DHDDS	0.644628	0.717172	0.683544	0.716216
FAM76A	0.534884	0.478261	0.609756	0.722222
ATPIF1	0.990158	0.991422	0.99344	0.990688
RCC1	0.0859189	0.0718954	0.13	0.183673
KHDRBS1	0.610092	0.688995	0.694915	0.741667
KPNA6	0.529412	0.45679	0.670808	0.861111
MACF1	0.481482	0.566667	0.679389	0.657658
CAP1	0.82963	0.835917	0.805868	0.780019
ZMPSTE24	0.748219	0.746032	0.76569	0.768518
NFYC	0.483568	0.496855	0.604167	0.62963
PPIH	0.923251	0.8874	0.949772	0.927007
CMPK1	0.615672	0.668	0.63245	0.706522
RNF11	0.213768	0.231373	0.290323	0.272727
OSBPL9	0.423358	0.4375	0.344978	0.3125
PRPF38A	0.256318	0.243363	0.184615	0.32
GPX7	0.407895	0.484849	0.444099	0.526882
USP1	0.869779	0.906077	0.90429	0.89604
MIER1	0.208333	0.276923	0.244898	0.322368
FPGT	0.494118	0.530864	0.448598	0.435897
TYW3	0.18	0.269231	0.343137	0.369231
CYR61	0.137328	0.154428	0.120401	0.130064
LMO4	0.133588	0.208333	0.15283	0.100502
RPL5	0.976704	0.968757	0.965182	0.94648
DR1	0.618902	0.621723	0.677686	0.699029
ABCD3	0.650485	0.469388	0.615385	0.560976
HIAT1	0.7	0.665289	0.763934	0.729107
GPSM2	0.762162	0.666667	0.755435	0.860902
TMEM167B	0.248945	0.268293	0.679245	0.765823
GSTM4	0.0876623	0.0957447	0.106383	0.206107
CEPT1	0.578947	0.661765	0.865385	0.814815
RAP1A	0.938461	0.941973	0.957861	0.961686
CAPZA1	0.791493	0.816111	0.816366	0.827701
WDR3	0.342857	0.278106	0.340659	0.2
LIX1L	0.754545	0.715517	0.778846	0.802326
RBM8A	0.984279	0.986217	0.984868	0.98481
ECM1	0.150628	0.149758	0.150171	0.152466
PSMD4	0.962963	0.962047	0.967308	0.965662
CHTOP	0.271605	0.219917	0.359116	0.319527
SNAPIN	0.924511	0.939498	0.965278	0.948203
UBAP2L	0.272727	0.2	0.528571	0.557292
FLAD1	0.618644	0.604982	0.723214	0.654054
LMNA	0.140367	0.113363	0.262592	0.295054
PEA15	0.598126	0.630365	0.751845	0.831776
UFC1	0.970754	0.973607	0.974529	0.970982
ATF6	0.652941	0.628049	0.594595	0.678571
DDR2	0.529412	0.733333	0.86413	0.875
RGS4	0.672222	0.823809	0.766667	0.87013
DCAF6	0.775862	0.681034	0.840638	0.827004
SFT2D2	0.419847	0.352	0.408759	0.514286
PRRX1	0.847134	0.896774	0.871698	0.917391
METTL13	0.383333	0.522727	0.454545	0.711111
PRDX6	0.380157	0.393469	0.406533	0.411417
TOR1AIP1	0.472727	0.416667	0.6	0.660377
DHX9	0.899563	0.901887	0.936709	0.935065
LAMC1	0.631579	0.542254	0.707483	0.75
TSEN15	0.626488	0.615238	0.737089	0.831325
CDC73	0.589744	0.615385	0.597015	0.6875
NAV1	0.424242	0.405405	0.60274	0.62
TIMM17A	0.784188	0.781327	0.71831	0.78125
TMEM183A	0.0963303	0.0738636	0.155963	0.219251
ATP2B4	0.884444	0.893701	0.953917	0.91579
SNRPE	0.00772201	0.00441384	0.0110173	0.0152801
DTL	0.505435	0.61244	0.578947	0.583333
NENF	0.108141	0.0996016	0.0440705	0.0745836
KCNK2	0.518518	0.512397	0.587571	0.75
LYPLAL1	0.176768	0.232143	0.36255	0.350515
BROX	0.907767	0.920071	0.967936	0.963883
CNIH4	0.0118738	0.0150345	0.0326587	0.0344009
SRP9	0.952416	0.942395	0.977049	0.982511
ARF1	0.680856	0.714676	0.734062	0.766173
GUK1	0.988235	0.991097	0.986659	0.991024
GALNT2	0.696629	0.591837	0.711864	0.709845
TSNAX	0.803419	0.698276	0.722689	0.865854
ACP1	0.469809	0.513298	0.565601	0.665375
RPS7	0.960879	0.968728	0.968862	0.969587
ID2	0.698511	0.733519	0.80129	0.838198
IAH1	0.41875	0.385852	0.367428	0.412698
LPIN1	0.412844	0.438597	0.425	0.481171
DDX1	0.944776	0.951036	0.945454	0.911864
HADHB	0.548602	0.597809	0.677025	0.759424
GPN1	0.0513762	0.115538	0.123377	0.127604
MRPL33	0.975946	0.974707	0.97784	0.98221
BRE	0.92268	0.819444	0.891566	0.758621
FOSL2	0.373737	0.571429	0.59375	0.538462
EHD3	0.139303	0.0551181	0.110727	0.0537459
CRIM1	0.109878	0.115637	0.0995106	0.0934256
AC007390.5	0.918669	0.949275	0.946565	0.939891
NDUFAF7	0.45946	0.447368	0.468085	0.590909
MORN2	0.127619	0.115566	0.130785	0.122494
DYNC2LI1	0.7	0.768293	0.919231	0.919431
ACYP2	0.896104	0.885246	0.918831	0.935345
RPS27A	0.00357613	0.00295119	0.00447898	0.00286411
PEX13	0.435185	0.313953	0.54	0.394737
ACTR2	0.857143	0.920177	0.963441	0.966667
PNO1	0.238095	0.325792	0.309278	0.415584
ANTXR1	0.705298	0.68	0.813225	0.803894
PCYOX1	0.571429	0.637363	0.80829	0.8327
MTHFD2	0.368932	0.39527	0.381034	0.400826
MRPL19	0.926675	0.957425	0.964222	0.970803
KCMF1	0.928	0.923077	0.950355	0.951219
PTCD3	0.615894	0.515337	0.694268	0.601852
MRPL35	0.216216	0.229508	0.319797	0.305556
CIAO1	0.230548	0.237589	0.199052	0.177778
COX5B	0.99667	0.99604	0.997053	0.996123
C2orf15;MRPL30	0.375	0.412371	0.545454	0.666667
RPL31	0.995996	0.996879	0.994356	0.996531
FLJ20373;MAP4K4	0.56338	0.434783	0.650602	0.696
IL1R1	0.877049	0.90566	0.954546	0.961723
C2orf49	0.699346	0.780303	0.653061	0.613636
TMEM87B	0.53125	0.45098	0.442308	0.818182
DDX18	0.491667	0.476191	0.5125	0.506329
INSIG2	0.583333	0.544118	0.705426	0.653061
DBI	0.891586	0.893277	0.900435	0.913027
UGGT1	0.493151	0.350649	0.594937	0.571429
PTPN18	0.80303	0.846847	0.805825	0.837209
PLEKHB2	0.658487	0.625323	0.75	0.854167
TANK	0.822581	0.853933	0.953947	0.963878
DYNC1I2	0.653782	0.672727	0.694444	0.670061
HAT1	0.183813	0.199153	0.21648	0.181658
MTX2	0.704225	0.670886	0.761513	0.696172
PLEKHA3	0.236364	0.377778	0.425	0.283333
ZC3H15	0.915225	0.917782	0.898383	0.796767
ASNSD1	0.745413	0.792608	0.820408	0.823755
MYO1B	0.80531	0.733333	0.828851	0.831933
COQ10B	0.210046	0.248826	0.204545	0.188462
HSPE1	0.168129	0.225109	0.180879	0.220468
MOB4	0.0576471	0.0478655	0.0457227	0.045614
C2orf47	0.895623	0.904059	0.903382	0.91716
EEF1B2	0.981482	0.980807	0.980705	0.976465
SMARCAL1	0.477273	0.44186	0.463636	0.492308
MRPL44	0.75265	0.721519	0.82684	0.734513
SP100	0.517857	0.503145	0.575	0.552381
ARMC9	0.964377	0.927114	0.967877	0.973301
SH3BP4	0.22314	0.207921	0.160919	0.261539
LRRFIP1	0.296774	0.256198	0.50365	0.769911
GPC1	0.767196	0.878571	0.828767	0.908397
OGG1	0.179348	0.214724	0.297297	0.386667
ARPC4	0.930976	0.932059	0.935484	0.931937
BRK1	0.228626	0.187212	0.261492	0.233592
TMEM43	0.681223	0.638095	0.642623	0.708812
CCDC174	0.690476	0.44	0.608696	0.45
BTD	0.666667	0.565217	0.669903	0.73
CNOT10	0.46087	0.518518	0.601942	0.453333
CRTAP	0.0831099	0.0594059	0.0529412	0.0393811
SLC25A38	0.602041	0.517241	0.5	0.59596
RPSA	0.1843	0.215139	0.255814	0.276364
RPL14	0.45993	0.521545	0.420359	0.414349
TRAK1	0.448718	0.44898	0.647887	0.738095
NKTR	0.280702	0.372093	0.589286	0.655914
TCAIM	0.414286	0.444444	0.642202	0.741935
DHX30	0.490323	0.444444	0.551724	0.505618
TMA7	0.822234	0.823375	0.827993	0.807639
NDUFAF3	0.0147513	0.0161085	0.0196182	0.0106717
MAPKAPK3	0.759358	0.681081	0.82963	0.866071
MANF	0.89751	0.928839	0.875346	0.909938
SPCS1	0.90966	0.92778	0.934557	0.944223
RPP14	0.451923	0.414286	0.355932	0.433962
TBC1D23	0.824701	0.924779	0.958801	0.943548
NIT2	0.0185759	0.0201072	0.0168612	0.0199637
PHLDB2	0.752212	0.648936	0.704434	0.695122
GTPBP8	0.4875	0.370968	0.605263	0.473684
POGLUT1	0.618182	0.490909	0.714286	0.636364
TIMMDC1	0.829571	0.847205	0.835189	0.87201
SEC22A	0.868132	0.891626	0.865079	0.928105
RAB7A	0.746309	0.782569	0.825941	0.859716
ACAD9	0.753247	0.745223	0.732673	0.747475
NUDT16	0.282609	0.265957	0.4	0.287671
UBA5	0.114155	0.137755	0.115385	0.121739
CDV3	0.943472	0.976228	0.947531	0.946714
SLC35G2	0.904762	0.876033	0.871287	0.92973
NCK1	0.706522	0.685039	0.852861	0.785256
ARMC8	0.551351	0.457831	0.590551	0.640351
U2SURP	0.542857	0.75	0.603448	0.7
HPS3	0.456376	0.652174	0.644737	0.8125
MME	0.351351	0.196429	0.257225	0.32732
PTX3	0.975547	0.978606	0.977372	0.976727
RSRC1	0.669725	0.56962	0.754098	0.769231
MFSD1	0.912195	0.894118	0.95069	0.935614
NMD3	0.365145	0.39823	0.441781	0.416667
ECT2	0.882353	0.853658	0.821192	0.853333
ACTL6A	0.950111	0.959281	0.924303	0.942786
EIF2B5	0.723301	0.654412	0.776786	0.741177
PSMD2	0.980153	0.987179	0.978008	0.980668
EIF4G1	0.954451	0.924324	0.898693	0.935897
POLR2H	0.238193	0.225806	0.376667	0.335766
MAP3K13	0.516483	0.333333	0.4	0.594203
DNAJB11	0.614097	0.631048	0.554152	0.566893
EIF4A2	0.891784	0.88586	0.930788	0.92629
OPA1	0.477273	0.538462	0.55	0.625
PIGX	0.407609	0.448649	0.736842	0.647887
FYTTD1	0.600601	0.599265	0.755784	0.684028
FAM200B	0.0473538	0.0451389	0.0277325	0.0456349
SLIT2	0.912951	0.94702	0.923695	0.921241
PI4K2B	0.557377	0.577143	0.831683	0.728814
SMIM20	0.927308	0.918129	0.97075	0.966899
TBC1D19	0.745763	0.700935	0.769231	0.788462
PGM2	0.109325	0.172043	0.0680628	0.161616
KLF3	0.75	0.728395	0.9	0.9
UBE2K	0.093199	0.119497	0.144578	0.173184
SLC30A9	0.883117	0.675676	0.926829	0.876623
OCIAD1	0.896382	0.903614	0.936532	0.929746
DCUN1D4	0.223603	0.355422	0.45098	0.574194
PDGFRA	0.901575	0.926702	0.962338	0.970964
PAICS	0.928346	0.93087	0.950331	0.960318
UTP3	0.615385	0.581633	0.747126	0.709677
FGF5	0.749249	0.689655	0.729032	0.767123
MRPS18C	0.384241	0.142442	0.27117	0.0973451
RAP1GDS1	0.359596	0.327381	0.502591	0.465021
CISD2	0.7875	0.729508	0.777778	0.752809
HADH	0.552189	0.541958	0.621795	0.487013
RPL34	0.0798845	0.0927961	0.0366492	0.0485679
OSTC	0.855053	0.871157	0.926649	0.91548
LARP7	0.483333	0.611111	0.428571	0.547826
ELMOD2	0.536	0.583333	0.615385	0.683333
ZNF330	0.569659	0.623529	0.785978	0.81448
SMARCA5	0.398876	0.430233	0.535135	0.548781
ABCE1	0.804094	0.824074	0.86	0.872449
LSM6	0.352321	0.307843	0.383041	0.36646
TMA16	0.646465	0.682927	0.7375	0.762963
MSMO1	0.365217	0.382076	0.445312	0.340361
PDCD6	0.97546	0.966543	0.982487	0.968124
SNHG18	0.354115	0.22323	0.375102	0.212351
DNAJC21	0.754098	0.641791	0.788732	0.698113
NNT	0.523365	0.4	0.492611	0.522822
MRPS30	0.0988372	0.128655	0.125	0.114754
NLN	0.725888	0.786408	0.790123	0.612245
ERBB2IP	0.755556	0.801205	0.756757	0.717742
SREK1	0.6	0.590909	0.557895	0.561644
MCCC2	0.609524	0.641304	0.719298	0.75
BTF3	0.995467	0.996863	0.997781	0.995732
NSA2	0.0464789	0.0501931	0.0484429	0.0504587
HMGCR	0.609375	0.568627	0.54	0.542553
PAPD4	0.5	0.443038	0.584746	0.645161
COX7C	0.0191092	0.0194298	0.0108312	0.0102801
RGMB	0.680157	0.688442	0.859551	0.860681
C5orf30	0.575269	0.405063	0.428571	0.16
SRP19	0.655004	0.674276	0.63344	0.62426
AP3S1	0.386883	0.435304	0.508054	0.637073
HSD17B4	0.240385	0.226744	0.287823	0.428
PRR16	0.702381	0.673684	0.693333	0.619048
CSNK1G3	0.338462	0.333333	0.366197	0.439394
GRAMD3	0.504178	0.475728	0.566038	0.55
PRRC1	0.568266	0.614286	0.831683	0.891304
CDC42SE2	0.767857	0.808989	0.818182	0.880435
HSPA4	0.0660225	0.0683112	0.112069	0.165354
EGR1	0.865979	0.834783	0.864641	0.82716
NDFIP1	0.632432	0.717902	0.711418	0.77548
LARP1	0.6125	0.618812	0.679537	0.664922
CNOT8	0.759531	0.833333	0.897143	0.924152
TTC1	0.829268	0.841365	0.867717	0.792829
MAT2B	0.31401	0.360179	0.358752	0.333333
RARS	0.926245	0.942287	0.930034	0.928705
ERGIC1	0.894845	0.897243	0.922693	0.9375
RPL26L1	0.228863	0.236314	0.255962	0.237668
FAF2	0.577778	0.588957	0.724138	0.856061
PRELID1	0.560248	0.609509	0.495896	0.490862
GRK6	0.675926	0.745763	0.767442	0.75
B4GALT7	0.4375	0.428571	0.408451	0.454545
RMND5B	0.788136	0.666667	0.79	0.850575
PSMG4	0.0392749	0.0549738	0.0658915	0.0481928
PRPF4B	0.644578	0.617647	0.542683	0.512195
PAK1IP1	0.581818	0.554348	0.612903	0.666667
TMEM14C	0.142857	0.144144	0.129032	0.186047
SMIM13	0.309859	0.316456	0.6	0.483871
SOX4	0.784615	0.735294	0.611702	0.556634
MRS2	0.53125	0.433333	0.481482	0.382353
GMNN	0.394338	0.396091	0.404531	0.389474
HIST1H2AC	0.769231	0.785185	0.853119	0.884211
ABT1	0.113402	0.0625	0.0588235	0.0761421
HLA-A	0.598988	0.72218	0.608515	0.647294
TUBB	0.236501	0.209802	0.300725	0.29803
MICA	0.497238	0.380952	0.491803	0.5
BRD2	0.808126	0.807074	0.830467	0.845506
RPS18	0.994867	0.994575	0.997178	0.995608
KCTD20	0.626374	0.746032	0.846847	0.706522
ZFAND3	0.459854	0.493056	0.766169	0.716577
UBR2	0.462963	0.348485	0.62069	0.694444
RPL7L1	0.731707	0.716129	0.774436	0.778626
VEGFA	0.372093	0.44898	0.403226	0.447368
HSP90AB1	0.904557	0.876443	0.890201	0.871321
CDC5L	0.611111	0.65	0.54386	0.680851
TMEM14A	0.801619	0.798246	0.858223	0.887189
PTP4A1	0.26087	0.310735	0.45283	0.466019
MTO1	0.726415	0.741177	0.744444	0.635135
CD109	0.727273	0.73913	0.705394	0.721739
TPBG	0.574468	0.625	0.571429	0.625
CYB5R4	0.733871	0.682692	0.732824	0.746479
ORC3	0.648649	0.703947	0.881482	0.863014
ASF1A	0.144404	0.102837	0.0934066	0.142857
CENPW	0.963687	0.967026	0.849372	0.829322
PEX7	0.843137	0.857143	0.85567	0.815385
ABRACL	0.938346	0.890851	0.954861	0.943966
PCMT1	0.364706	0.45082	0.511407	0.567742
MTHFD1L	0.530172	0.460674	0.68915	0.55
SNX9	0.720812	0.736364	0.868952	0.890496
SYNJ2	0.625	0.576923	0.545454	0.627907
GTF2H5	0.936449	0.948347	0.938843	0.955696
WTAP	0.932203	0.896342	0.920833	0.936364
ACAT2	0.732357	0.697674	0.75	0.783019
FGFR1OP	0.113402	0.150769	0.172414	0.197368
SUN1	0.539682	0.433476	0.834008	0.803509
GET4	0.569405	0.608365	0.763158	0.788793
TTYH3	0.673913	0.598425	0.744681	0.690909
ZDHHC4	0.854286	0.890785	0.859611	0.871921
TMEM106B	0.2	0.364865	0.221154	0.189189
TSPAN13	0.274775	0.29918	0.290698	0.230769
TAX1BP1	0.681818	0.748858	0.726862	0.775758
GARS	0.656899	0.674147	0.676923	0.676444
ANLN	0.692449	0.694954	0.745283	0.756098
STARD3NL	0.632	0.639262	0.623679	0.653307
YAE1D1	0.943262	0.935	0.976635	0.955335
RALA	0.400778	0.389791	0.683417	0.78983
MRPL32	0.951691	0.95374	0.97775	0.976932
UBE2D4	0.0918367	0.169811	0.161572	0.132701
YKT6	0.258475	0.276056	0.476793	0.575163
PPIA	0.0135074	0.0309045	0.0251292	0.0403762
EGFR	0.311111	0.342342	0.310345	0.283019
GBAS	0.807531	0.795454	0.855586	0.835616
TMEM248	0.431372	0.374302	0.617486	0.653266
WBSCR22	0.55814	0.660714	0.666667	0.476191
ELN	0.225947	0.256831	0.371224	0.530992
MDH2	0.0295064	0.033526	0.0517799	0.0690955
GNG11	0.974752	0.970799	0.975947	0.968149
BRI3	0.908889	0.907407	0.934567	0.948169
ARPC1B	0.97542	0.977941	0.975048	0.97712
ZNF655	0.816514	0.833333	0.858025	0.796748
AP1S1	0.909274	0.923809	0.938596	0.938619
ZNHIT1	0.970096	0.958893	0.974165	0.972583
CUX1	0.413044	0.568627	0.77193	0.707317
ARMC10	0.535865	0.419512	0.677019	0.632509
KMT2E	0.77551	0.789474	0.792208	0.803279
DLD	0.748496	0.638054	0.761834	0.708178
DNAJB9	0.117409	0.142857	0.112462	0.0884956
IFRD1	0.695906	0.679546	0.673418	0.83558
NAA38	0.175663	0.181308	0.186074	0.171875
MKLN1	0.235294	0.16129	0.463636	0.557377
C7orf55-LUC7L2	0.606742	0.52795	0.606061	0.632
AGK	0.287234	0.324561	0.26	0.380952
CUL1	0.864407	0.866261	0.908356	0.86
AGAP3	0.5	0.630769	0.513158	0.648649
UBE3C	0.64	0.629032	0.782609	0.704546
ERI1	0.347518	0.309677	0.294118	0.397059
TUSC3	0.419732	0.355224	0.473225	0.42145
SH2D4A	0.557078	0.621359	0.606557	0.611765
INTS10	0.746575	0.719298	0.875862	0.907285
ATP6V1B2	0.83844	0.835938	0.861111	0.913907
PPP2R2A	0.60221	0.713235	0.598592	0.730337
DPYSL2	0.859348	0.891986	0.900381	0.895006
SCARA3	0.23221	0.223744	0.121429	0.231214
LEPROTL1	0.238671	0.223127	0.233955	0.259947
ADAM9	0.935912	0.942797	0.968677	0.972973
GOLGA7	0.703297	0.666667	0.65	0.702128
HGSNAT	0.7125	0.670886	0.730435	0.903846
MCM4	0.393316	0.293768	0.398374	0.367647
SDCBP	0.961454	0.955191	0.959144	0.965315
YTHDF3	0.714286	0.824	0.876405	0.864865
ZC2HC1A	0.442623	0.513513	0.518518	0.546875
FAM92A1	0.232353	0.271605	0.410828	0.469816
PDP1	0.831683	0.761905	0.808333	0.776596
LAPTM4B	0.948473	0.897375	0.947368	0.963483
CTHRC1	0.934394	0.918421	0.955992	0.938928
EBAG9	0.407407	0.417582	0.36	0.363636
NDUFB9	0.979317	0.97869	0.974536	0.973077
C8orf33	0.568396	0.592145	0.775281	0.739362
CDC37L1	0.698113	0.761468	0.709845	0.789062
RRAGA	0.348428	0.356725	0.347206	0.367758
ACO1	0.576037	0.67382	0.616162	0.684564
CHMP5	0.877934	0.859841	0.867559	0.885096
UBAP1	0.268657	0.54717	0.333333	0.679389
RECK	0.620232	0.588391	0.894057	0.926744
GLIPR2	0.806533	0.807074	0.859287	0.905312
CLTA	0.993602	0.990316	0.993304	0.989516
ZCCHC7	0.627451	0.589286	0.790123	0.858586
GRHPR	0.945178	0.935209	0.976279	0.984767
DCAF10	0.390244	0.288889	0.552941	0.54054
FAM122A	0.444444	0.535714	0.310345	0.303797
FXN	0.163701	0.0995671	0.0991735	0.132076
TLE4	0.664384	0.536842	0.666667	0.641026
CTSL	0.994306	0.995955	0.993074	0.992641
NCBP1	0.785714	0.819728	0.85641	0.814159
ANP32B	0.0966292	0.153494	0.151052	0.166282
MSANTD3-TMEFF1;TMEFF1	0.209091	0.341463	0.291139	0.421569
RAD23B	0.462766	0.568182	0.475472	0.5
AKAP2;PALM2-AKAP2	0.798701	0.818898	0.798658	0.839506
DNAJC25	0.673077	0.681159	0.673469	0.64
DNAJC25-GNG10;DNAJC25;GNG10	0.833641	0.846049	0.883295	0.90015
SLC31A1	0.440678	0.389831	0.404762	0.54386
TRIM32	0.881482	0.849462	0.823171	0.823009
GSN	0.95946	0.958801	0.955556	0.954008
ARPC5L	0.0835962	0.0408497	0.0724638	0.0853242
RABEPK	0.0783133	0.0778032	0.0797101	0.0496894
COQ4	0.351955	0.472574	0.5	0.562091
SLC27A4	0.0166753	0.00870575	0.0073187	0.00469263
EXOSC2	0.36	0.32	0.370968	0.619048
NUP214	0.431034	0.416667	0.578125	0.383333
PRRC2B	0.466667	0.547945	0.619048	0.666667
C9orf9	0.603448	0.538462	0.553191	0.583333
WDR5	0.109244	0.156398	0.431034	0.566038
RABL6	0.8	0.780822	0.728155	0.773196
RBM17	0.0645833	0.0566449	0.115069	0.168168
CDC123	0.964594	0.977092	0.976526	0.98489
VIM	0.987003	0.986809	0.990218	0.987582
TFAM	0.292793	0.331915	0.301775	0.254237
BICC1	0.909091	0.879397	0.889447	0.849711
CDK1	0.848437	0.864621	0.873913	0.860215
REEP3	0.418605	0.542998	0.491124	0.758355
HNRNPH3	0.109091	0.119476	0.153571	0.19375
DDX21	0.78673	0.864706	0.821782	0.819444
VPS26A	0.636095	0.644013	0.786667	0.84058
SAMD8	0.560606	0.660714	0.729412	0.802083
VDAC2	0.158194	0.162437	0.204704	0.199468
PPIF	0.202532	0.178368	0.321608	0.264249
PLAC9	0.125	0.0959302	0.0776506	0.0761782
CCSER2	0.492063	0.5	0.525	0.46875
BMPR1A	0.479592	0.225806	0.534014	0.260116
FAS	0.179578	0.252747	0.150649	0.171946
2018-03-05	0.586207	0.471698	0.57	0.792208
SCD	0.489583	0.554794	0.588889	0.745902
HIF1AN	0.491803	0.48855	0.601227	0.605505
PPRC1	0.367089	0.323529	0.34375	0.53125
C10orf32	0.625	0.650794	0.856061	0.892857
GSTO1	0.975431	0.98081	0.963858	0.97274
VTI1A	0.595238	0.730337	0.666667	0.571429
SEC23IP	0.833333	0.782051	0.808696	0.821053
LHPP	0.421053	0.329787	0.709091	0.692308
GLRX3	0.209489	0.224193	0.165926	0.136637
AKIP1	0.568345	0.541568	0.685431	0.652
ZNF143	0.545454	0.489362	0.419355	0.645161
ADM	0.971713	0.975296	0.985897	0.988274
TEAD1	0.438272	0.630252	0.509434	0.626667
ARL14EP	0.412214	0.384	0.530612	0.684564
RCN1	0.945212	0.954479	0.971168	0.97756
EXT2	0.251613	0.302885	0.253012	0.29064
SLC35C1	0.33871	0.362745	0.347222	0.603448
ATG13	0.168421	0.186047	0.273171	0.253012
ZDHHC5	0.542373	0.666667	0.694915	0.519231
ZFP91	0.867647	0.925373	0.915663	0.892086
SDHAF2	0.986616	0.984281	0.984199	0.987562
TMEM179B	0.236364	0.237425	0.188859	0.19322
RTN3	0.572374	0.581836	0.648029	0.717181
OTUB1	0.154315	0.0987791	0.161157	0.115438
CDC42EP2	0.271084	0.23622	0.282828	0.345382
DRAP1	0.993978	0.99465	0.988851	0.989878
SF3B2	0.919485	0.894009	0.882353	0.892405
PPP6R3	0.76087	0.823204	0.69697	0.900621
RNF121	0.273684	0.282051	0.342105	0.4375
SPCS2	0.152344	0.172249	0.139746	0.163311
RPS3	0.00296888	0.00354233	0.00238076	0.00100512
TMEM126B	0.47832	0.578853	0.591954	0.626466
C11orf73	0.19079	0.243492	0.21727	0.248841
AMOTL1	0.418182	0.433962	0.840909	0.829546
BIRC2	0.274045	0.30596	0.297972	0.326376
AASDHPPT	0.808564	0.866324	0.856471	0.882353
ACAT1	0.954128	0.934896	0.959799	0.963542
LAYN	0.584158	0.538462	0.440476	0.366667
PTS	0.861077	0.85543	0.926637	0.942997
ATP5L	0.02993	0.031315	0.0479388	0.0489256
HMBS	0.940351	0.928281	0.9653	0.934783
CHEK1	0.450549	0.489796	0.45	0.333333
VPS26B	0.429688	0.551282	0.634783	0.647541
FKBP4	0.672457	0.791506	0.708738	0.722772
TULP3	0.718391	0.771084	0.753846	0.856061
DYRK4	0.962834	0.953148	0.95092	0.957821
NDUFA9	0.0725501	0.0732845	0.0529301	0.0679953
NTF3	0.484305	0.494505	0.440594	0.520295
PTMS	0.920973	0.930841	0.9375	0.944637
GPRC5A	0.141129	0.180723	0.102041	0.267442
MGST1	0.983477	0.986503	0.993708	0.99417
AEBP2	0.760417	0.823077	0.79646	0.753247
PPHLN1	0.127168	0.0751634	0.15	0.117188
TMEM106C	0.746246	0.770659	0.8	0.775261
ATF1	0.887255	0.863636	0.905775	0.906475
PRR13	0.921805	0.889908	0.913731	0.865497
COPZ1	0.358025	0.394844	0.439373	0.55941
PA2G4	0.245283	0.292917	0.350829	0.467128
SHMT2	0.18599	0.136691	0.181818	0.140998
TSPAN31	0.74	0.745098	0.755906	0.725
USP15	0.733333	0.798781	0.873626	0.857143
TMEM5	0.208333	0.0992366	0.115044	0.139706
XPOT	0.14959	0.155367	0.167526	0.180536
MSRB3	0.246154	0.227964	0.292135	0.552
CAND1	0.205357	0.254545	0.228782	0.255208
RAP1B	0.0711628	0.078866	0.069708	0.0841379
RAB21	0.30303	0.513889	0.430233	0.466667
TBC1D15	0.333333	0.330189	0.287425	0.427027
GLIPR1	0.088391	0.107881	0.10688	0.182879
C12orf29	0.272222	0.223256	0.475862	0.592593
TMTC3	0.155844	0.261905	0.260355	0.371585
METAP2	0.918782	0.931734	0.899743	0.944882
TXNRD1	0.980138	0.977998	0.954225	0.930909
PWP1	0.17033	0.207715	0.204861	0.190698
ISCU	0.870954	0.88	0.904867	0.8938
UBE3B	0.414894	0.454545	0.460674	0.61017
PTPN11	0.84507	0.811159	0.900862	0.891089
C12orf52	0.235602	0.280255	0.3	0.208791
RFC5	0.828947	0.834677	0.756098	0.871795
PEBP1	0.822727	0.715942	0.815456	0.725051
RNF10	0.0590406	0.0672269	0.0653846	0.0539216
PSMD9	0.0169027	0.00989487	0.0260936	0.0207373
EXOSC8	0.938483	0.942452	0.945055	0.960494
DNAJC15	0.980876	0.98132	0.980806	0.955752
GPALPP1	0.317073	0.345238	0.271429	0.6
NUDT15	0.834437	0.879433	0.876923	0.86747
FNDC3A	0.657895	0.824561	0.728571	0.705882
SUGT1	0.0803279	0.107692	0.0717391	0.0958333
LMO7	0.815303	0.837912	0.902834	0.945274
GPR180	0.719626	0.677419	0.553191	0.787234
FARP1	0.409938	0.333333	0.57764	0.554744
TM9SF2	0.785779	0.824599	0.822514	0.869911
TPP2	0.450549	0.576087	0.71028	0.764228
ABHD13	0.689655	0.807692	0.815385	0.65
ING1	0.425532	0.4	0.439024	0.577778
LAMP1	0.0409357	0.0507246	0.0459987	0.0622951
TMCO3	0.637168	0.741742	0.716495	0.729847
OXA1L	0.895196	0.817073	0.891192	0.894231
MRPL52	0.08896	0.0612665	0.0723823	0.0936556
MMP14	0.806452	0.744681	0.856749	0.880399
BRMS1L	0.752688	0.673267	0.849206	0.838095
KLHDC2	0.0457627	0.054878	0.0265957	0.0376068
ATL1	0.76087	0.65	0.648649	0.647059
FRMD6	0.551693	0.567201	0.62005	0.637218
PSMC6	0.941639	0.946451	0.971378	0.960748
LGALS3	0.945375	0.933594	0.950932	0.941578
JKAMP	0.934704	0.916549	0.905769	0.959436
CHURC1	0.0202825	0.0442275	0.0399837	0.0998613
EIF2S1	0.138319	0.129698	0.273752	0.265193
ZNF410	0.845679	0.829787	0.874552	0.876866
ISCA2	0.0612536	0.0596252	0.056872	0.0447227
SLIRP	0.996157	0.996847	0.997371	0.993883
ZC3H14	0.46712	0.398374	0.464203	0.479751
TDP1	0.142276	0.12069	0.228571	0.3
UBR7	0.765957	0.79	0.902703	0.818182
GLRX5	0.575875	0.508547	0.449438	0.508876
GSKIP	0.577143	0.556338	0.540741	0.518797
VRK1	0.579861	0.537313	0.676471	0.545454
EML1	0.506329	0.288889	0.576471	0.577778
WDR25	0.77027	0.777778	0.765957	0.741071
MARK3	0.396226	0.518518	0.506329	0.478723
APOPT1	0.33532	0.258403	0.266541	0.254197
EIF2AK4	0.740458	0.726027	0.723684	0.662791
KNSTRN	0.72093	0.800505	0.736364	0.744681
NUSAP1	0.67978	0.700541	0.722222	0.641791
SNAP23	0.72619	0.806569	0.780193	0.784188
MAP1A	0.370968	0.343643	0.37025	0.32362
PDIA3	0.116974	0.117705	0.192261	0.143552
HYPK;SERF2	0.018107	0.0238095	0.0127707	0.0174338
TMOD3	0.590604	0.630252	0.60479	0.601266
MAPK6	0.418301	0.422535	0.431507	0.544776
TPM1	0.937136	0.959642	0.96486	0.981441
RAB8B	0.464286	0.636364	0.815789	0.846154
APH1B	0.146226	0.159091	0.258823	0.385135
PTPLAD1	0.823928	0.791768	0.903571	0.94964
SMAD3	0.448276	0.419214	0.524862	0.631579
ARIH1	0.52381	0.656716	0.702479	0.81746
CLK3	0.255556	0.269461	0.286364	0.286458
FBXO22	0.102128	0.143229	0.204678	0.235294
RCN2	0.015121	0.0203337	0.0147679	0.0138728
MORF4L1	0.0637584	0.0466019	0.0827179	0.112299
KIAA1199	0.448802	0.466258	0.495238	0.529897
FAM103A1	0.126316	0.137931	0.133333	0.131841
NGRN	0.858025	0.88724	0.825397	0.837712
IQGAP1	0.474627	0.441177	0.930481	0.895349
NR2F2	0.788644	0.873418	0.79452	0.888889
SNRNP25	0.0811258	0.0646552	0.0636183	0.0488506
RHOT2	0.434783	0.384615	0.426471	0.422535
UBE2I	0.0192405	0.0116587	0.0433604	0.0571646
HN1L	0.288991	0.243902	0.282609	0.357143
SRRM2	0.664	0.673267	0.666667	0.62963
ZNF174	0.487805	0.661539	0.64	0.848485
VASN	0.792593	0.80531	0.809917	0.802326
DNAJA3	0.745704	0.752727	0.75	0.745614
HMOX2	0.114726	0.0946237	0.132231	0.140187
NUBP1	0.935673	0.922857	0.953237	0.927536
METTL9	0.0353261	0.0376147	0.0338983	0.0534654
UQCRC2	0.124823	0.108766	0.0987461	0.117089
UBFD1	0.380952	0.456693	0.608466	0.734513
RBBP6	0.568182	0.592593	0.659574	0.666667
PHKB	0.778689	0.827586	0.857143	0.77931
LONP2	0.212121	0.173228	0.33871	0.397436
MMP2	0.0723684	0.0808179	0.0655435	0.0553279
RSPRY1	0.674603	0.663158	0.765432	0.730159
POLR2C	0.492228	0.624193	0.515151	0.707317
CKLF	0.957108	0.968254	0.973734	0.962857
CMTM3	0.27439	0.312977	0.282392	0.261017
NUTF2	0.0190381	0.0195122	0.0309598	0.0500511
SF3B3	0.756849	0.69403	0.772093	0.784884
GABARAPL2	0.905577	0.895801	0.954732	0.965179
TRAPPC2L	0.0174216	0.0205696	0.0386266	0.0546075
TCF25	0.83	0.883721	0.891697	0.804
SRR	0.610577	0.521127	0.582888	0.766667
EMC6	0.91931	0.93	0.937129	0.91831
CYB5D2	0.689655	0.657895	0.763636	0.781955
RPAIN	0.368231	0.40678	0.396923	0.4
TXNDC17	0.0428481	0.0383622	0.0464775	0.0425029
EIF4A1	0.36686	0.375324	0.407985	0.420569
CHD3	0.377358	0.215686	0.262032	0.210843
COX10	0.590909	0.438597	0.739726	0.730769
PIGL	0.376471	0.365591	0.306667	0.316667
MPRIP	0.100961	0.117647	0.158537	0.26087
DRG2	0.674286	0.804196	0.865546	0.831169
MTRNR2L1	0.868552	0.877095	0.924615	0.899074
TMEM199	0.406593	0.376812	0.391304	0.43421
RPL23A	0.0174196	0.0138922	0.0130281	0.0125448
RHOT1	0.733333	0.65	0.680556	0.774648
ZNF830	0.5125	0.364865	0.454545	0.555556
ZNHIT3	0.744009	0.744582	0.787234	0.770563
GGNBP2	0.781818	0.796296	0.78626	0.694118
CISD3	0.898936	0.911534	0.899023	0.913551
RPL19	0.988258	0.98885	0.989617	0.987989
NBR1	0.139175	0.191489	0.275	0.256798
ARL4D	0.92268	0.917683	0.922346	0.91924
NMT1	0.228347	0.25	0.311828	0.401961
NFE2L1	0.685393	0.634783	0.631579	0.643243
PDK2	0.697674	0.729412	0.73871	0.717703
DYNLL2	0.340824	0.256281	0.461539	0.404762
RAD51C	0.610478	0.632716	0.724299	0.781915
DHX40	0.602941	0.666667	0.620438	0.635659
DCAF7	0.484	0.534654	0.696774	0.798246
KPNA2	0.904247	0.890885	0.945391	0.934132
PRKAR1A	0.295699	0.233184	0.292079	0.362573
RPL38	0.997881	0.997109	0.997169	0.997646
UBALD2	0.633663	0.644068	0.608696	0.614035
ANAPC11	0.0416163	0.0418726	0.0351806	0.0377747
FOXK2	0.567568	0.55	0.628571	0.591837
METRNL	0.284091	0.161765	0.4	0.375
USP14	0.592705	0.666667	0.653226	0.756522
TYMS	0.178201	0.0861651	0.138889	0.0792951
TGIF1	0.335244	0.306407	0.393149	0.508368
TWSG1	0.786632	0.789474	0.850394	0.8594
RAB31	0.728395	0.722222	0.801282	0.915385
TUBB6	0.0797761	0.0806157	0.186911	0.236842
SEH1L	0.603912	0.550279	0.560606	0.547739
RNMT	0.320755	0.271186	0.530303	0.621212
TTC39C	0.267176	0.323308	0.518405	0.495208
IMPACT	0.548781	0.548148	0.74359	0.857895
C18orf21	0.842857	0.854651	0.792135	0.747059
ELP2	0.374449	0.386139	0.228464	0.255102
ME2	0.776978	0.776224	0.705882	0.822917
SERPINB8	0.238606	0.243626	0.350467	0.336842
SOCS6	0.42029	0.411765	0.533333	0.492754
TIMM21	0.296146	0.292308	0.229249	0.242424
BSG	0.417778	0.49848	0.463446	0.546604
FSTL3	0.253731	0.28	0.545454	0.403509
PTBP1	0.574318	0.592275	0.642436	0.654596
CIRBP	0.124498	0.137255	0.148214	0.239075
HNRNPM	0.833333	0.879865	0.853107	0.851145
MRPL4	0.88914	0.803571	0.884476	0.885572
SLC44A2	0.435897	0.5	0.734463	0.795181
JUNB	0.912121	0.918994	0.984456	0.981861
RNASEH2A	0.492994	0.47648	0.5	0.529412
CALR	0.986214	0.990343	0.992682	0.986534
RAD23A	0.704591	0.71266	0.68107	0.739691
MRPL34	0.942789	0.950284	0.975474	0.969303
DDA1	0.718502	0.704473	0.771367	0.807512
PGPEP1	0.736842	0.545454	0.707692	0.764706
SSBP4	0.826667	0.804511	0.820513	0.852632
UBA52	0.037397	0.0512959	0.0284228	0.0339366
MAU2	0.373134	0.3	0.539326	0.439394
GATAD2A	0.344828	0.235294	0.594595	0.5
POP4	0.710456	0.731282	0.680672	0.675472
PDCD5	0.127688	0.168067	0.12761	0.0918635
GRAMD1A	0.267516	0.216667	0.566667	0.719512
TMEM147	0.989763	0.988785	0.990736	0.988652
ZNF146	0.89881	0.874286	0.929348	0.925373
MRPS12	0.0172973	0.018479	0.0189621	0.0216138
MED29	0.22541	0.184739	0.284247	0.370909
ZFP36	0.901554	0.892745	0.942783	0.955204
TIMM50	0.0912547	0.095858	0.110512	0.0949367
HNRNPUL1	0.402899	0.443077	0.454902	0.535398
RPS19	0.00514565	0.00776928	0.00507481	0.00582511
ZNF576	0.0909091	0.111111	0.189024	0.231405
ZNF226	0.143617	0.144654	0.269565	0.27673
PVRL2	0.346614	0.404762	0.328358	0.424837
CALM3	0.408392	0.465962	0.401624	0.503906
SAE1	0.0288462	0.0258007	0.027735	0.0170068
RUVBL2	0.0875332	0.083499	0.0455696	0.0453074
ALDH16A1	0.24	0.203704	0.292308	0.348837
RPL13A	0.787261	0.783821	0.816061	0.826639
TBC1D17	0.507042	0.5	0.690265	0.636364
ZNF480	0.265487	0.347826	0.28125	0.273684
TRAPPC2P1	0.514451	0.503068	0.514019	0.54386
ZNF544	0.65493	0.650943	0.717391	0.626667
RBCK1	0.166227	0.194853	0.292191	0.25641
PSMF1	0.140281	0.145022	0.191083	0.217712
PTPRA	0.626866	0.641304	0.688995	0.691542
PANK2	0.398305	0.445783	0.571429	0.607143
CDS2	0.27451	0.195122	0.323741	0.307692
CRLS1	0.231047	0.226804	0.385714	0.275676
NXT1	0.454844	0.453629	0.408333	0.479339
TPX2	0.875306	0.85997	0.872951	0.8625
TM9SF4	0.55	0.607143	0.578431	0.728261
ASXL1	0.15	0.23913	0.44898	0.627451
MAPRE1	0.613383	0.677596	0.60401	0.649425
ERGIC3	0.965129	0.982699	0.984779	0.988515
PHF20	0.256881	0.351648	0.439024	0.519481
RPN2	0.947633	0.938294	0.959716	0.962406
SNX21	0.280702	0.333333	0.443548	0.409091
PCIF1	0.593023	0.5	0.6875	0.58209
SLC2A10	0.393258	0.366667	0.785047	0.762376
DDX27	0.813559	0.859155	0.797203	0.776119
RNF114	0.12518	0.175043	0.285451	0.257384
CEBPB	0.791339	0.748428	0.763326	0.791878
DOK5	0.502762	0.512821	0.643564	0.617284
CSTF1	0.604545	0.629482	0.647668	0.594737
RTFDC1	0.932836	0.952973	0.956637	0.936884
GID8	0.867347	0.803738	0.872	0.904762
TPD52L2	0.889231	0.879004	0.89404	0.953488
DNAJC5	0.567164	0.433333	0.634615	0.74
TCEA2	0.356436	0.382022	0.719807	0.719512
MRPS6	0.823741	0.82703	0.854121	0.842886
ETS2	0.642857	0.666667	0.775862	0.777778
WRB	0.267647	0.348315	0.286154	0.405063
BACE2	0.545454	0.547619	0.681818	0.745455
NDUFV3	0.0679612	0.0620347	0.103982	0.161826
PDXK	0.288889	0.283582	0.559524	0.732143
C21orf33	0.810044	0.791469	0.957875	0.964803
COL18A1	0.485714	0.423729	0.535354	0.55
COL6A1	0.985294	0.987722	0.986694	0.986287
COL6A2	0.875722	0.840643	0.882958	0.876482
BCL2L13	0.612903	0.584906	0.628571	0.580645
COMT	0.0137405	0.0062144	0.0112311	0.00597152
CRKL	0.482353	0.531915	0.506024	0.568966
HSCB	0.31579	0.333333	0.415094	0.388889
EWSR1	0.23038	0.255053	0.352475	0.352273
UQCR10	0.0363957	0.0384919	0.0639269	0.0503178
NOL12	0.492375	0.612745	0.647959	0.752066
TRIOBP	0.727811	0.756863	0.879245	0.955381
KDELR3	0.911344	0.924947	0.934315	0.941667
TOMM22	0.911475	0.914313	0.922222	0.938806
APOBEC3C	0.829596	0.859649	0.904762	0.926605
SYNGR1	0.0608466	0.0818505	0.142169	0.0818331
RBX1	0.992774	0.989556	0.993174	0.988827
SREBF2	0.645161	0.666667	0.565217	0.784314
PARVB	0.502092	0.563158	0.544304	0.495575
FBLN1	0.599581	0.570312	0.5655	0.53359
PPP6R2	0.333333	0.282051	0.266667	0.4375
HCCS	0.209459	0.240283	0.362007	0.358209
RAB9A	0.479452	0.59901	0.591708	0.574074
ZRSR2	0.428571	0.555556	0.421053	0.340425
PDHA1	0.103371	0.073224	0.138614	0.0867679
SAT1	0.957219	0.936585	0.947761	0.959424
EIF2S3	0.514223	0.573363	0.637547	0.647552
ATP6AP2	0.933219	0.92562	0.966803	0.960251
DDX3X	0.860424	0.907372	0.936594	0.957447
CDK16	0.341709	0.320755	0.307692	0.415385
ARAF	0.59901	0.564103	0.566265	0.597403
WDR13	0.472222	0.4	0.375	0.394366
MSN	0.976253	0.9818	0.980892	0.978022
YIPF6	0.408333	0.391753	0.425	0.465116
NONO	0.865854	0.868911	0.87683	0.922691
OGT	0.564516	0.574074	0.392593	0.380165
PBDC1	0.88	0.929825	0.893491	0.843972
TCEAL7	0.535714	0.549296	0.760563	0.73
NGFRAP1	0.995546	0.993598	0.994643	0.995536
PRPS1	0.415301	0.389908	0.557522	0.622449
ATG4A	0.393258	0.392157	0.478261	0.37037
IL13RA1	0.61039	0.647887	0.710938	0.826446
PGRMC1	0.922421	0.915385	0.961889	0.960793
UBE2A	0.426167	0.425189	0.576227	0.659341
HPRT1	0.897321	0.889068	0.867133	0.923077
VMA21	0.416667	0.384236	0.479339	0.45946
NSDHL	0.778443	0.792	0.777778	0.858823
RPS4Y1	0.0143014	0.0130764	0.0143105	0.0083089
DDX3Y	0.76	0.809524	0.925373	0.916667
EIF1AY	0.0785414	0.0833333	0.133501	0.162338
UBE2J2	0.161905	0.205224	0.176991	0.285714
CPSF3L	0.926774	0.922222	0.901639	0.902703
SSU72	0.980815	0.980057	0.981982	0.990443
GNB1	0.754889	0.760905	0.877551	0.889749
C1orf86	0.0843882	0.0755208	0.0900901	0.113978
RPL22	0.210332	0.181495	0.269939	0.267094
ICMT	0.29661	0.327236	0.386228	0.513011
ENO1	0.998774	0.997985	0.997385	0.995194
CTNNBIP1	0.427185	0.53012	0.652174	0.55
LZIC	0.235849	0.204545	0.24	0.372881
EMC1	0.615385	0.426829	0.48	0.333333
CAMK2N1	0.894309	0.841667	0.847973	0.873418
DDOST	0.202899	0.0903614	0.189358	0.060449
ECE1	0.636364	0.678261	0.735714	0.769663
USP48	0.391304	0.460526	0.582279	0.614035
HNRNPR	0.577947	0.575188	0.666667	0.644444
STMN1	0.0741408	0.0704927	0.0694131	0.0566138
WASF2	0.553333	0.60793	0.555299	0.617021
TAF12	0.82964	0.875537	0.909214	0.928244
SNRNP40	0.16777	0.155738	0.0986395	0.114504
PTP4A2	0.779817	0.780303	0.848329	0.896203
ZBTB8OS	0.0727273	0.069869	0.0958512	0.105072
YARS	0.883544	0.856725	0.88454	0.862573
ZMYM6NB	0.608108	0.568345	0.627451	0.573785
TRAPPC3	0.281068	0.341632	0.563553	0.646032
YRDC	0.510345	0.539062	0.638554	0.736111
SF3A3	0.216596	0.232715	0.312	0.385906
SLC2A1	0.676749	0.688022	0.661539	0.686111
TMEM53	0.30137	0.4	0.37931	0.402439
PRDX1	0.871631	0.887778	0.903438	0.904582
MKNK1	0.518518	0.439394	0.757576	0.857143
ATPAF1	0.0619048	0.0670927	0.0625	0.0743243
NRD1	0.977199	0.955036	0.94955	0.938596
RAB3B	0.717241	0.656604	0.835404	0.852459
TXNDC12	0.97028	0.947951	0.979775	0.95791
SELRC1	0.296703	0.357143	0.307692	0.525
TMEM59	0.396211	0.37976	0.370208	0.338202
DOCK7	0.622641	0.521739	0.723684	0.726027
ITGB3BP	0.961806	0.957447	0.918919	0.839506
WLS	0.645833	0.428571	0.690476	0.667797
GNG5	0.991565	0.992334	0.995587	0.993973
SSX2IP	0.259615	0.333333	0.6	0.465517
2018-09-15	0.209225	0.203519	0.178213	0.195378
CCBL2	0.574468	0.638889	0.663768	0.722222
FAM69A	0.6875	0.679688	0.722222	0.681004
TMED5	0.113074	0.070632	0.0909091	0.0923077
DNTTIP2	0.81383	0.817647	0.812121	0.780488
DRAM2	0.289474	0.220339	0.2525	0.241206
WDR77	0.482412	0.54386	0.559701	0.615385
PHTF1	0.621359	0.54054	0.78481	0.782051
BCAS2	0.70902	0.710472	0.731017	0.778481
NRAS	0.445483	0.355705	0.442424	0.462121
GDAP2	0.37037	0.490909	0.510638	0.45
WARS2	0.555556	0.5	0.641791	0.5
NOTCH2	0.186275	0.3361	0.455253	0.520737
PDE4DIP	0.0733333	0.126667	0.259912	0.363971
ANP32E	0.716463	0.673004	0.759259	0.735294
MCL1	0.533333	0.596078	0.755155	0.813725
GOLPH3L	0.776316	0.791667	0.883562	0.912752
CERS2	0.729258	0.703488	0.746988	0.789189
CDC42SE1	0.679348	0.673469	0.798742	0.786408
RFX5	0.637931	0.721311	0.623188	0.741935
S100A10	0.994451	0.992835	0.994972	0.996198
S100A6	0.996772	0.998002	0.998127	0.998505
S100A16	0.982143	0.989511	0.98442	0.984482
JTB	0.0528872	0.0689394	0.0462121	0.0548987
C1orf43	0.962825	0.946502	0.956835	0.960145
COPA	0.911392	0.904437	0.956853	0.950138
MPC2	0.0200205	0.0184366	0.0307836	0.0266667
VAMP4	0.290323	0.427083	0.316364	0.470588
GLUL	0.765464	0.804424	0.872558	0.897321
IVNS1ABP	0.376812	0.327586	0.433333	0.397059
UCHL5	0.630435	0.67033	0.641026	0.792453
ARL8A	0.588235	0.606557	0.716667	0.744186
UBE2T	0.875522	0.879365	0.911043	0.910891
SLC30A1	0.544118	0.428571	0.641975	0.409836
INTS7	0.486111	0.661765	0.569444	0.690476
NSL1	0.908745	0.942529	0.92562	0.945946
EPRS	0.825623	0.837004	0.806147	0.775735
BPNT1	0.208791	0.181818	0.246479	0.157895
PARP1	0.323308	0.322835	0.4375	0.357143
C1orf35	0.807692	0.811024	0.712871	0.736842
NUP133	0.804878	0.745763	0.6875	0.77381
C1orf198	0.572603	0.57377	0.818584	0.854406
FH	0.130841	0.152778	0.15566	0.168518
ADSS	0.457143	0.387597	0.59854	0.605263
ADI1	0.201667	0.137091	0.172149	0.101057
RP13-512J5.1	0.272727	0.223529	0.326531	0.268657
YWHAQ	0.490553	0.524229	0.457216	0.458626
PDIA6	0.95126	0.961774	0.957871	0.951945
LAPTM4A	0.992962	0.995086	0.997835	0.997624
SDC1	0.249071	0.288372	0.490909	0.540984
TP53I3	0.888454	0.921053	0.93554	0.922078
PTRHD1	0.529412	0.731707	0.689189	0.72549
GTF3C2	0.654867	0.647541	0.698795	0.744681
SUPT7L	0.885714	0.79096	0.898477	0.893805
DPY30	0.97427	0.974275	0.983648	0.987777
EIF2AK2	0.294118	0.491228	0.45614	0.524752
CDC42EP3	0.252121	0.286558	0.275689	0.286017
LRPPRC	0.440945	0.289474	0.355556	0.278912
PREPL	0.480315	0.56701	0.453988	0.623932
FBXO11	0.69697	0.5625	0.681319	0.710526
GPR75-ASB3	0.511628	0.56338	0.581818	0.658824
RTN4	0.984997	0.983808	0.990013	0.975904
CNRIP1	0.0641373	0.0789116	0.0754438	0.0771144
TIA1	0.36129	0.386503	0.380488	0.601227
TPRKB	0.964043	0.955635	0.957661	0.919075
GCFC2	0.230089	0.204082	0.53271	0.492958
SUCLG1	0.936449	0.935282	0.952619	0.943662
TGOLN2	0.580247	0.621622	0.455882	0.6
C2orf68	0.344444	0.461539	0.469136	0.666667
MRPS5	0.918736	0.921914	0.893471	0.923841
ANKRD39	0.201987	0.282685	0.110294	0.211111
COA5	0.216216	0.201044	0.386824	0.459357
SLC35F5	0.5625	0.269231	0.585903	0.186047
CCDC115	0.702381	0.680982	0.724252	0.779661
RND3	0.953814	0.9634	0.985342	0.984958
STAM2	0.481752	0.5625	0.588785	0.68932
RBMS1	0.696629	0.628571	0.696078	0.829457
DPP4	0.672956	0.748252	0.854452	0.846409
TLK1	0.492958	0.540323	0.490566	0.414365
CIR1	0.560976	0.54054	0.391304	0.554348
ATF2	0.682927	0.675214	0.818182	0.904192
ATP5G3	0.00828043	0.00561885	0.0060702	0.00838635
KIAA1715	0.55	0.637363	0.516949	0.643564
NFE2L2	0.731935	0.716883	0.746032	0.640867
COL5A2	0.543396	0.634518	0.677419	0.750929
HIBCH	0.616883	0.658333	0.676647	0.716763
STK17B	0.845411	0.780303	0.909465	0.854839
HSPD1	0.91742	0.914224	0.929054	0.912664
TYW5	0.661017	0.45283	0.677419	0.592593
SUMO1	0.187952	0.187587	0.177812	0.1875
IDH1	0.953437	0.948357	0.954856	0.969363
TUBA4A	0.810219	0.789668	0.816994	0.76
DNPEP	0.160804	0.165094	0.107884	0.119342
CHPF	0.774648	0.666667	0.89	0.882353
OBSL1	0.593023	0.622449	0.392523	0.380282
FARSB	0.064538	0.0730739	0.0598131	0.0677966
IRS1	0.73494	0.725275	0.703704	0.686047
COL6A3	0.735065	0.799523	0.815083	0.809195
HDLBP	0.248299	0.276995	0.321981	0.332461
STK25	0.726619	0.747619	0.842491	0.86383
EMC3	0.917305	0.93945	0.972556	0.982047
XPC	0.88961	0.928058	0.921788	0.921053
NKIRAS1	0.301282	0.28	0.293413	0.284916
AZI2	0.233083	0.250721	0.483092	0.4
DYNC1LI1	0.635484	0.645276	0.724846	0.722222
GLB1	0.0530504	0.09375	0.109873	0.0954693
SEC22C	0.876923	0.798296	0.94605	0.966574
HIGD1A	0.894031	0.886553	0.924181	0.915535
ZDHHC3	0.282609	0.357143	0.368889	0.38914
MAP4	0.271579	0.231579	0.424132	0.604706
QRICH1	0.734545	0.673171	0.695876	0.741177
USP4	0.3375	0.31746	0.347222	0.377358
GMPPB;AMIGO3	0.128743	0.159292	0.216667	0.247059
TUSC2	0.288815	0.346232	0.432653	0.417515
RFT1	0.0935961	0.114865	0.135135	0.128713
WNT5A	0.617511	0.651376	0.763941	0.802164
UBA3	0.900506	0.903226	0.94127	0.95
SHQ1	0.787671	0.830645	0.85124	0.834862
GBE1	0.653226	0.618497	0.725055	0.795604
FILIP1L	0.695122	0.833333	0.709091	0.699029
RPL24	0.993819	0.993231	0.994186	0.99566
CD47	0.0541516	0.0559168	0.139477	0.158025
IFT57	0.933242	0.944315	0.945757	0.944737
TMEM39A	0.849624	0.82069	0.849711	0.942196
COX17	0.938804	0.927029	0.954392	0.925094
ITGB5	0.637168	0.506494	0.631579	0.603448
SNX4	0.575342	0.688406	0.78534	0.819876
ISY1	0.419014	0.456431	0.614786	0.559783
STAG1	0.33813	0.207692	0.343512	0.4
DBR1	0.488095	0.603175	0.532258	0.538462
WWTR1	0.384615	0.369748	0.842767	0.883333
COMMD2	0.143885	0.128852	0.294478	0.34902
PFN2	0.975279	0.974171	0.991881	0.99187
CCNL1	0.202614	0.235669	0.236641	0.255172
VEPH1	0.252336	0.152778	0.304348	0.0826446
B3GALNT1	0.675	0.723809	0.732143	0.767606
PDCD10	0.0572082	0.0603015	0.111437	0.0646154
GOLIM4	0.939623	0.941176	0.853535	0.931937
RPL22L1	0.970518	0.966935	0.968142	0.975796
DCUN1D1	0.295918	0.410256	0.27451	0.288288
ALG3	0.237541	0.246819	0.197987	0.222672
TRA2B	0.349594	0.366812	0.363636	0.371795
ETV5	0.279661	0.306533	0.457944	0.684211
LSG1	0.684685	0.803419	0.679487	0.606061
PPP1R2	0.415385	0.42	0.614173	0.564854
NCBP2	0.541045	0.541985	0.723549	0.809524
ATP5I	0.990169	0.990029	0.98617	0.979024
SPON2	0.879121	0.888235	0.923256	0.9438
MXD4	0.0968858	0.0978723	0.202505	0.420561
NOP14	0.484536	0.672131	0.478261	0.611111
LRPAP1	0.856688	0.854515	0.861619	0.860789
MRFAP1L1	0.448276	0.48954	0.555556	0.599315
DHX15	0.961538	0.95082	0.961538	0.952247
SMIM14	0.142105	0.175325	0.253012	0.352941
COMMD8	0.963724	0.948553	0.967273	0.977035
UBA6	0.447059	0.430233	0.427835	0.323529
ANKRD17	0.218391	0.210526	0.258064	0.261905
RCHY1	0.289474	0.22314	0.333333	0.289157
G3BP2	0.511962	0.553488	0.607843	0.779141
SDAD1	0.63964	0.671498	0.734597	0.617143
NUP54	0.521472	0.617021	0.748201	0.755556
SCARB2	0.326531	0.317291	0.408517	0.494949
HNRNPD	0.863128	0.884106	0.84556	0.869198
SEC31A	0.85174	0.840237	0.873479	0.906493
HSD17B11	0.819743	0.79798	0.784024	0.838983
ADH5	0.0875	0.0871479	0.123206	0.168019
PPP3CA	0.53125	0.6	0.636364	0.690265
PPA2	0.919877	0.889693	0.940631	0.930556
CASP6	0.547945	0.512821	0.448276	0.594595
PLA2G12A	0.76	0.756098	0.786325	0.825581
ARSJ	0.273224	0.246667	0.260417	0.323232
ANXA5	0.991531	0.994887	0.986833	0.988722
CCNA2	0.43421	0.451406	0.613027	0.72165
BBS7	0.236364	0.257143	0.483333	0.613636
PGRMC2	0.904167	0.905556	0.922772	0.964179
PCDH18	0.883582	0.845865	0.841509	0.797823
NDUFC1	0.415702	0.406667	0.388535	0.395604
C4orf46	0.69863	0.674603	0.791667	0.795322
C4orf27	0.954008	0.937086	0.931284	0.924205
FBXO8	0.11579	0.174825	0.143939	0.230435
AGA	0.296552	0.338235	0.38172	0.273684
RWDD4	0.321429	0.393443	0.584906	0.58
CCDC127	0.347368	0.204621	0.426108	0.290557
BRD9	0.674699	0.633803	0.625	0.573529
CLPTM1L	0.33125	0.330769	0.330189	0.390909
MED10	0.827957	0.848989	0.932494	0.926108
ZFR	0.908654	0.936306	0.92437	0.904762
RAD1	0.896494	0.909864	0.943942	0.9625
OXCT1	0.621984	0.590214	0.745562	0.793103
PAIP1	0.0239464	0.0263789	0.0118983	0.017737
IL6ST	0.941176	0.953125	0.960133	0.975836
RPS23	0.0042791	0.00401991	0.00420505	0.0026021
CETN3	0.355556	0.372937	0.382353	0.489362
GLRX	0.0388471	0.0421995	0.0482456	0.0619335
NREP	0.703357	0.660165	0.822159	0.853968
ALDH7A1	0.881147	0.855263	0.870438	0.848485
HINT1	0.997902	0.997539	0.998074	0.996788
2018-09-08	0.308642	0.336207	0.480769	0.614458
VDAC1	0.973136	0.980009	0.964384	0.979249
PITX1	0.6	0.6	0.625767	0.619883
H2AFY	0.940878	0.932458	0.949555	0.934426
HNRNPA0	0.460317	0.328571	0.393518	0.369565
BRD8	0.883721	0.92228	0.866667	0.864679
SIL1	0.0979229	0.11245	0.0734908	0.0348432
PFDN1	0.83658	0.83715	0.777778	0.798226
NDUFA2	0.222526	0.21958	0.192534	0.192579
YIPF5	0.473763	0.540498	0.6	0.611511
DPYSL3	0.518518	0.672131	0.814815	0.801887
FAM114A2	0.405172	0.382353	0.375	0.396226
MED7	0.917219	0.894068	0.872093	0.897959
RNF145	0.493333	0.40678	0.630435	0.830508
SLU7	0.505376	0.564706	0.561404	0.526786
NUDCD2	0.0677146	0.0803324	0.0830565	0.0802239
UBTD2	0.625	0.475	0.739496	0.527778
THOC3	0.896552	0.880303	0.877551	0.92
LMAN2	0.569161	0.520755	0.534422	0.564706
PDLIM7	0.851535	0.839623	0.83531	0.889094
CLK4	0.482759	0.517241	0.535211	0.572727
HNRNPH1	0.93387	0.944705	0.963399	0.942308
MGAT1	0.835556	0.770408	0.952206	0.931034
EXOC2	0.53012	0.650794	0.565789	0.666667
SERPINB1	0.222222	0.138554	0.324219	0.251497
KIF13A	0.470588	0.366197	0.459184	0.375
TPMT	0.308943	0.263158	0.391608	0.350318
TRIM27	0.210526	0.174061	0.366071	0.319372
FLOT1	0.0700825	0.0665236	0.066129	0.0672976
TAPBP	0.906977	0.919118	0.844828	0.904762
CUTA	0.0135485	0.0123457	0.00730994	0.0101609
UQCC2	0.00307434	0.00548885	0.00736377	0.00738007
LEMD2	0.410256	0.433333	0.589744	0.461539
SAYSD1	0.424658	0.180328	0.280899	0.197531
OARD1	0.22	0.213483	0.255814	0.28421
MRPS10	0.701219	0.816038	0.828244	0.857954
TBCC	0.762	0.787286	0.845304	0.868979
MEA1	0.0537375	0.0548804	0.0545455	0.0374415
MRPL2	0.16185	0.165413	0.165644	0.128378
MRPS18A	0.520468	0.539405	0.459406	0.540481
LMBRD1	0.452229	0.50495	0.488251	0.527322
EEF1A1	0.00590601	0.00416129	0.00900758	0.00878389
COL12A1	0.767372	0.778712	0.851211	0.853398
LYRM2	0.351064	0.465753	0.210526	0.270833
MAP3K7	0.818182	0.82716	0.85	0.875
NDUFAF4	0.0309406	0.0366013	0.0794872	0.092219
CCNC	0.859706	0.880734	0.9153	0.965517
PDSS2	0.2625	0.4625	0.314286	0.362069
OSTM1	0.89071	0.88125	0.856482	0.917526
LAMA4	0.258823	0.277419	0.777409	0.770798
HDAC2	0.782689	0.8224	0.832168	0.877108
ECHDC1	0.532763	0.557402	0.751524	0.736111
ARHGAP18	0.679612	0.646342	0.521739	0.466667
HBS1L	0.841935	0.825	0.86692	0.859756
CITED2	0.851889	0.837061	0.89403	0.896648
KATNA1	0.918782	0.863095	0.872951	0.896373
DYNLT1	0.97528	0.977149	0.983375	0.985222
TCP1	0.0367582	0.0440098	0.03946	0.05375
PRKAR1B	0.592593	0.373333	0.809524	0.493671
COX19	0.504	0.650406	0.586956	0.529412
GNA12	0.483333	0.408451	0.375	0.25
ACTB	0.995429	0.996028	0.998325	0.998336
RNF216	0.385827	0.329787	0.582418	0.693548
TRA2A	0.581602	0.494012	0.51073	0.52356
HOXA10	0.834043	0.836207	0.894737	0.867227
KBTBD2	0.638656	0.6	0.718447	0.702381
PSMA2	0.0208679	0.0265259	0.0369048	0.03731
PSPH	0.639269	0.674419	0.797872	0.813953
SBDS	0.982254	0.989815	0.992134	0.993846
SEMA3A	0.714286	0.76	0.72093	0.729167
TP53TG1	0.104478	0.0805369	0.0826446	0.0918033
SRI	0.0631068	0.0761421	0.0954158	0.0979118
BET1	0.626894	0.625	0.735358	0.7675
SLC25A13	0.595238	0.588235	0.444444	0.580645
POLR2J	0.0317715	0.0318072	0.025364	0.0288732
SYPL1	0.693023	0.667961	0.803571	0.796954
NAMPT	0.377551	0.325203	0.457364	0.433333
COG5	0.625	0.688889	0.616667	0.717391
THAP5	0.649717	0.617284	0.711956	0.714286
IMMP2L	0.392857	0.513513	0.4	0.420455
FAM3C	0.293023	0.376744	0.386598	0.394231
POT1	0.618421	0.666667	0.574713	0.557895
UBE2H	0.688172	0.632184	0.804511	0.848214
CEP41	0.734177	0.753623	0.591837	0.625
C7orf49	0.859327	0.896774	0.756579	0.719178
PTN	0.5625	0.566372	0.604167	0.576613
CREB3L2	0.590604	0.589286	0.453488	0.62069
MRPS33	0.945279	0.952926	0.948498	0.921764
ABCF2	0.201183	0.143939	0.13253	0.111111
RHEB	0.0119817	0.0110432	0.00888753	0.00934164
ENTPD4	0.443182	0.472727	0.581818	0.690909
STC1	0.461539	0.641026	0.757576	0.679688
KCTD9	0.266304	0.317708	0.278761	0.333333
CCDC25	0.107595	0.143791	0.28125	0.330709
TTI2	0.347826	0.340206	0.277778	0.355556
PPAPDC1B	0.217069	0.186761	0.171674	0.159184
WHSC1L1	0.474576	0.491228	0.671642	0.577465
THAP1	0.64486	0.669725	0.761062	0.684783
IMPAD1	0.256198	0.251852	0.347368	0.434783
ARMC1	0.734513	0.617188	0.83	0.734375
PEX2	0.841026	0.836502	0.839449	0.839535
MRPS28	0.710129	0.736264	0.755769	0.755208
RMDN1	0.276	0.242678	0.297297	0.208333
NBN	0.454183	0.467391	0.418502	0.657343
TMEM55A	0.380952	0.378049	0.518868	0.56962
RPL30	0.970673	0.976586	0.972423	0.97968
PABPC1	0.917898	0.894148	0.910635	0.92018
RAD21	0.805112	0.837398	0.833659	0.835381
EXT1	0.760638	0.79227	0.855019	0.909091
TAF2	0.550388	0.60177	0.605839	0.596774
CYHR1	0.388889	0.25974	0.112676	0.0740741
RPL8	0.99626	0.997097	0.996414	0.99765
COMMD5	0.177122	0.211155	0.272727	0.343284
AK3	0.423423	0.331731	0.448101	0.461053
TMEM261	0.346667	0.37931	0.578313	0.515151
PSIP1	0.658436	0.688406	0.727027	0.724806
VCP	0.294964	0.453947	0.387324	0.485075
ZFAND5	0.928832	0.936441	0.977477	0.982946
RFK	0.32767	0.418605	0.558491	0.625551
GOLM1	0.72093	0.765714	0.792899	0.8875
ISCA1	0.635644	0.71087	0.77027	0.80695
AUH	0.213115	0.352941	0.324074	0.403361
NOL8	0.428571	0.428571	0.282051	0.639344
AAED1	0.165254	0.136483	0.260442	0.292593
XPA	0.329268	0.315068	0.496241	0.54945
C9orf156	0.46875	0.372093	0.578313	0.44898
TMEM246	0.133858	0.22314	0.216981	0.188889
INIP	0.203704	0.357143	0.37931	0.5
CDK5RAP2	0.361905	0.660494	0.285714	0.655172
FBXW2	0.570652	0.615616	0.603896	0.572973
PSMD5	0.227468	0.274419	0.240909	0.25
PHF19	0.0684736	0.0961811	0.253731	0.290323
RAB14	0.523256	0.394737	0.347826	0.403846
STOM	0.755224	0.721137	0.812177	0.793558
RBM18	0.368664	0.300813	0.638243	0.641975
PDCL	0.581897	0.61236	0.669951	0.723618
RPL35	0.997688	0.99711	0.998068	0.997249
PPP6C	0.905312	0.907042	0.904899	0.939189
HSPA5	0.0211676	0.0163333	0.0219595	0.0286048
ANGPTL2	0.487179	0.383333	0.667506	0.613588
RPL12	0.988878	0.987985	0.989986	0.988602
GOLGA2	0.898551	0.801802	0.843049	0.834906
ZER1	0.265306	0.363636	0.462366	0.746835
C9orf114	0.64186	0.582677	0.556522	0.625
CRAT	0.607407	0.642857	0.831081	0.873874
IER5L	0.364583	0.224138	0.376923	0.326087
UCK1	0.731482	0.774193	0.838095	0.878788
SDCCAG3	0.403226	0.409091	0.282051	0.432432
ZMYND19	0.662651	0.59375	0.657895	0.694444
LARP4B	0.555556	0.655172	0.688525	0.824561
PHYH	0.756579	0.762264	0.801782	0.783465
SEPHS1	0.428571	0.294118	0.444444	0.575
FAM188A	0.884774	0.877193	0.895161	0.866894
PTPLA	0.321045	0.625304	0.463576	0.839344
PIP4K2A	0.135699	0.0845481	0.0870712	0.104478
YME1L1	0.122581	0.198718	0.188312	0.393939
ITGB1	0.0450174	0.0410128	0.0486769	0.0425723
SGMS1	0.697674	0.605634	0.659341	0.710938
ZWINT	0.668508	0.642718	0.744525	0.761905
CCDC6	0.593496	0.538462	0.66087	0.764045
SAR1A	0.057571	0.0633147	0.056338	0.0476191
PSAP	0.514286	0.485777	0.584216	0.600446
MRPS16	0.101149	0.0615315	0.110738	0.0977444
PPP3CB	0.594203	0.527027	0.696429	0.755435
NDST2	0.293651	0.30303	0.471154	0.539474
AP3M1	0.725352	0.65812	0.737374	0.778626
KCNMA1	0.00519792	0.0130332	0.179487	0.443038
ANXA11	0.0391543	0.0555015	0.0482518	0.0387858
GLUD1	0.901042	0.925595	0.872685	0.914661
IDE	0.65	0.746269	0.746479	0.814815
TCTN3	0.354938	0.328076	0.280488	0.246637
MORN4	0.3	0.451219	0.326531	0.337662
PYROXD2	0.531915	0.488372	0.746032	0.883495
COX15	0.518182	0.537736	0.68254	0.784615
BLOC1S2	0.780952	0.703704	0.673913	0.518518
MRPL43	0.447236	0.0942029	0.469602	0.0702439
NT5C2	0.172078	0.195489	0.212121	0.154303
ZDHHC6	0.946004	0.952514	0.966867	0.954546
PRDX3	0.984776	0.985954	0.991192	0.990741
MCMBP	0.186047	0.170588	0.160551	0.222826
NSMCE4A	0.622641	0.633803	0.657143	0.513513
CTBP2	0.419913	0.52381	0.421875	0.451477
ECHS1	0.984627	0.973545	0.973716	0.966129
POLR2L	0.0530903	0.0441772	0.0412642	0.0311859
CHID1	0.839286	0.890215	0.973233	0.980435
TPP1	0.671569	0.488	0.531915	0.575198
MRPL17	0.211896	0.153569	0.13192	0.115202
SBF2	0.71831	0.461539	0.734177	0.478528
MTRNR2L8	0.476191	0.416667	0.492537	0.539326
RNF141	0.20073	0.151659	0.232704	0.277566
DKK3	0.887805	0.894033	0.970588	0.955439
RRAS2	0.565217	0.632926	0.743956	0.793413
COPB1	0.941333	0.94302	0.943168	0.924658
CSTF3	0.311741	0.398148	0.521127	0.615385
MTCH2	0.0308666	0.0411423	0.0779967	0.0813594
NUP160	0.619048	0.741071	0.723809	0.64
TIMM10	0.293223	0.0956084	0.359465	0.12013
FADS1	0.769231	0.835294	0.843137	0.850877
AHNAK	0.22082	0.184502	0.204159	0.208602
GANAB	0.921466	0.940299	0.933638	0.946695
NXF1	0.690909	0.701681	0.710227	0.787879
WDR74	0.902256	0.90411	0.866197	0.883562
PPP1R14B	0.587344	0.627354	0.576993	0.641536
EHD1	0.735849	0.802326	0.767857	0.905172
FAU	0.982507	0.980532	0.984363	0.98876
RNASEH2C	0.0224719	0.0203593	0.025	0.0375
CFL1	0.337146	0.343271	0.313027	0.313533
EFEMP2	0.896599	0.904273	0.870926	0.890328
EIF1AD	0.393204	0.41954	0.526718	0.657895
RBM4B	0.786765	0.659722	0.825243	0.823529
CHKA	0.559322	0.590909	0.69697	0.551724
C11orf24	0.215881	0.201365	0.248276	0.236641
LAMTOR1	0.918754	0.904981	0.921793	0.935135
COA4	0.318788	0.240346	0.385093	0.306176
NDUFC2	0.0239831	0.0176588	0.0217391	0.0266836
CCDC90B	0.546604	0.592975	0.536353	0.585859
TMEM123	0.582577	0.532488	0.821764	0.808896
MMP1	0.974073	0.97979	0.985654	0.987093
CASP4	0.919156	0.887597	0.905	0.891566
RDX	0.209677	0.211618	0.208145	0.0788177
PPP2R1B	0.380952	0.292929	0.514286	0.431818
ZNF259	0.031185	0.0402685	0.0578778	0.0656566
BACE1	0.537313	0.666667	0.77	0.776596
RPUSD4	0.166667	0.184874	0.198276	0.2
CHD4	0.305882	0.2625	0.328467	0.376
MLF2	0.926534	0.925698	0.928108	0.920827
SLC2A3	0.262712	0.216981	0.318518	0.496063
MAGOHB	0.754765	0.786543	0.855491	0.851852
WBP11	0.878136	0.862069	0.826446	0.75
AMN1	0.533333	0.675676	0.357143	0.352941
ZCRB1	0.60424	0.721311	0.635294	0.639269
SLC38A1	0.615894	0.553846	0.716346	0.797753
AMIGO2	0.589147	0.679012	0.652632	0.648352
ARF3	0.731415	0.753894	0.752273	0.798077
ATF7	0.230435	0.21229	0.544304	0.478571
SARNP	0.247826	0.211611	0.252427	0.260394
WIBG	0.494624	0.474359	0.533333	0.552632
ATP5B	0.973129	0.977609	0.973413	0.985845
DCTN2	0.160415	0.175919	0.132248	0.144779
METTL1	0.12844	0.157636	0.179104	0.22
CTDSP2	0.491228	0.57971	0.82807	0.880546
GNS	0.572165	0.528497	0.740977	0.771226
KRR1	0.530612	0.646552	0.521277	0.544118
PHLDA1	0.148571	0.198324	0.415385	0.385185
OSBPL8	0.828125	0.810345	0.84058	0.822222
PPP1R12A	0.614815	0.647727	0.607477	0.64557
LIN7A	0.275701	0.2875	0.360656	0.333333
CCDC59	0.692308	0.517241	0.625	0.5
LTA4H	0.763636	0.786765	0.830409	0.878453
NUP37	0.918621	0.922287	0.930952	0.939759
C12orf73	0.317073	0.514286	0.444444	0.5
GLT8D2	0.620915	0.551095	0.693333	0.640367
SART3	0.321839	0.271429	0.415094	0.326923
KCTD10	0.452282	0.50193	0.497817	0.628692
GIT2	0.575342	0.670454	0.723077	0.84507
ANAPC7	0.601626	0.685714	0.722222	0.615385
PPP1CC	0.61413	0.568571	0.617647	0.744681
BRAP	0.225989	0.145038	0.235669	0.358621
RBM19	0.55	0.666667	0.666667	0.595238
TBX5	0.828571	0.669231	0.858025	0.874172
TBX3	0.66	0.687831	0.785388	0.844156
CIT	0.784314	0.784615	0.716667	0.793103
RAB35	0.269231	0.201923	0.554054	0.619048
SPPL3	0.307692	0.568182	0.59375	0.759259
VPS33A	0.505882	0.571429	0.704918	0.711111
ANKLE2	0.791367	0.785047	0.674157	0.708333
ZMYM5	0.446154	0.319444	0.455696	0.556701
MTMR6	0.832558	0.801136	0.81208	0.834862
USP12	0.25	0.282353	0.451613	0.567568
UBL3	0.374194	0.380531	0.256757	0.355263
SPG20	0.845481	0.902516	0.86727	0.885714
SUCLA2	0.898625	0.892989	0.93617	0.951579
MZT1	0.833333	0.847826	0.87013	0.740741
DIS3	0.482759	0.648	0.610738	0.679104
COMMD6	0.0308057	0.0203655	0.0330223	0.0277778
STK24	0.850877	0.8	0.810219	0.813433
TEX30	0.844934	0.873001	0.899329	0.891429
ARGLU1	0.945671	0.968692	0.974499	0.929889
ANKRD10	0.654762	0.617977	0.808989	0.82
PCID2	0.825364	0.824034	0.869792	0.827586
SUPT16H	0.610526	0.577947	0.617778	0.642487
RBM23	0.105263	0.0711111	0.144531	0.108434
CHMP4A	0.886731	0.912969	0.92229	0.905852
SPTSSA	0.927632	0.92284	0.95	0.954741
EAPP	0.158672	0.204633	0.181985	0.202586
PPP2R3C	0.862816	0.880694	0.926918	0.933702
TRAPPC6B	0.373494	0.313953	0.555556	0.508772
FKBP3	0.0491139	0.0528149	0.025838	0.0463636
NEMF	0.46	0.4	0.444444	0.606061
MAP4K5	0.690476	0.736264	0.834646	0.814159
CNIH1	0.935743	0.95069	0.95667	0.971279
GMFB	0.713684	0.740047	0.827493	0.852273
EXOC5	0.595238	0.591716	0.516129	0.48
ATP6V1D	0.896936	0.878543	0.926407	0.921933
PIGH	0.268571	0.263566	0.269663	0.448819
VTI1B	0.0290909	0.0293478	0.0270552	0.0286494
SYNJ2BP	0.55102	0.55414	0.674074	0.638554
NUMB	0.861905	0.861272	0.890052	0.907104
NPC2	0.89089	0.889029	0.868618	0.880412
TMED10	0.0945055	0.096416	0.145813	0.181873
SPTLC2	0.40146	0.366337	0.376923	0.462069
SNW1	0.966132	0.964371	0.960552	0.963783
ATXN3	0.271739	0.26087	0.488722	0.390476
NDUFB1	0.99163	0.988987	0.990805	0.986934
DDX24	0.837795	0.820244	0.83119	0.785714
C14orf2	0.180262	0.168818	0.163257	0.19636
EMC7	0.819793	0.834011	0.864109	0.840456
NOP10	0.996069	0.996089	0.996822	0.997102
COPS2	0.822888	0.785965	0.859307	0.849537
GNB5	0.465517	0.5	0.592105	0.655556
OAZ2	0.102397	0.127711	0.301746	0.269697
MTFMT	0.494624	0.438356	0.581818	0.724138
SNAPC5	0.878327	0.797753	0.935933	0.909871
RPL4	0.934211	0.947461	0.946039	0.942761
LARP6	0.276693	0.308868	0.478029	0.488853
HEXA	0.236948	0.231527	0.14986	0.187755
EDC3	0.448529	0.46729	0.576471	0.650602
SCAMP2	0.531088	0.536977	0.582554	0.689655
FAM219B	0.83	0.851648	0.805714	0.726708
PTPN9	0.374429	0.35426	0.842593	0.828829
IMP3	0.974399	0.979452	0.977108	0.978697
ETFA	0.0553781	0.0508274	0.0503778	0.0671533
MTHFS	0.33711	0.311558	0.392971	0.387755
ST20	0.359477	0.440298	0.410596	0.489796
HDGFRP3	0.625	0.39759	0.520548	0.470588
SEC11A	0.780383	0.799666	0.828587	0.854948
MRPL46	0.983155	0.978062	0.977324	0.971154
TM2D3	0.696078	0.554054	0.765957	0.76087
POLR3K	0.833333	0.810219	0.782609	0.811321
MSRB1	0.971888	0.944118	0.961446	0.941379
TCEB2	0.0371895	0.0445941	0.0232162	0.0285227
CARHSP1	0.0109453	0.0134021	0.0212072	0.0346359
USP7	0.333333	0.5625	0.442308	0.5
EMP2	0.416667	0.373134	0.58209	0.745763
CPPED1	0.568627	0.58651	0.624204	0.622449
FOPNL	0.817266	0.79046	0.881818	0.908517
CD2BP2	0.0849421	0.0765957	0.112149	0.128378
DCTPP1	0.93254	0.903846	0.923664	0.908333
SEPHS2	0.793296	0.726619	0.742358	0.801418
ZNF688	0.80303	0.77551	0.757576	0.738095
DNAJA2	0.629412	0.54902	0.525974	0.68595
ITFG1	0.779359	0.735537	0.803419	0.832569
SIAH1	0.686275	0.839623	0.8	0.782383
BRD7	0.381356	0.357143	0.241935	0.321839
AMFR	0.6875	0.741379	0.794872	0.78882
CIAPIN1	0.241379	0.255814	0.261649	0.35468
CNOT1	0.486957	0.421053	0.443478	0.352113
COG8	0.886435	0.908046	0.84456	0.862069
AARS	0.372483	0.393939	0.393996	0.37732
CMTR2	0.557377	0.604651	0.657143	0.819672
AP1G1	0.654867	0.54386	0.722628	0.818182
TXNL4B	0.551402	0.607843	0.627907	0.6875
MPHOSPH6	0.864662	0.829588	0.89662	0.885077
ZDHHC7	0.791667	0.732394	0.81982	0.819277
GINS2	0.800207	0.734756	0.82716	0.802198
CHMP1A	0.924242	0.912195	0.970588	0.955801
GLOD4	0.606965	0.641414	0.585227	0.607843
INPP5K	0.412214	0.575472	0.447761	0.448276
TSR1	0.399015	0.365591	0.544304	0.363636
TAX1BP3	0.938348	0.93849	0.957709	0.954087
SLC25A11	0.0571429	0.0514403	0.0531561	0.0719697
NUP88	0.194261	0.208333	0.169903	0.161491
C1QBP	0.963378	0.975127	0.973624	0.976654
DERL2	0.0362745	0.0286862	0.0635882	0.0618744
PHF23	0.467033	0.4	0.5	0.429319
CTDNEP1	0.704735	0.703125	0.728643	0.792285
GPS2	0.908313	0.902174	0.851979	0.78032
TMEM107	0.532934	0.597403	0.679245	0.659794
SCO1	0.906475	0.901333	0.927928	0.92973
ZSWIM7	0.138122	0.18797	0.251497	0.238461
NCOR1	0.590361	0.615385	0.621053	0.616279
COPS3	0.864611	0.843849	0.847926	0.902736
B9D1	0.817259	0.718593	0.847368	0.75
MFAP4	0.717241	0.712195	0.752297	0.750278
USP22	0.564103	0.65	0.742857	0.71519
POLDIP2	0.672515	0.636704	0.672727	0.693182
DDX52	0.195876	0.235772	0.231884	0.28
PCGF2	0.432432	0.322034	0.342657	0.38
RAB5C	0.929249	0.929188	0.963581	0.977292
STAT3	0.622951	0.617977	0.786802	0.822785
DUSP3	0.264516	0.285714	0.513513	0.54945
TMEM101	0.671642	0.613208	0.561404	0.626667
COPZ2	0.97792	0.970029	0.987473	0.975279
SLC35B1	0.0411255	0.0514706	0.108374	0.0777202
COL1A1	0.893437	0.808235	0.810742	0.786612
LRRC59	0.340545	0.356139	0.404092	0.454545
MRPS23	0.642857	0.579546	0.673961	0.653061
TEX2	0.622449	0.609756	0.736842	0.654546
HN1	0.220666	0.255319	0.385906	0.462933
WBP2	0.180851	0.338583	0.274678	0.348718
SRP68	0.841004	0.832536	0.9	0.888199
EXOC7	0.488	0.6	0.694611	0.720183
MXRA7	0.372549	0.45946	0.585714	0.701754
SRSF2	0.858533	0.847419	0.911197	0.931842
PCYT2	0.341615	0.465346	0.48	0.423077
CSNK1D	0.198347	0.225131	0.407563	0.605
METTL4	0.57971	0.734694	0.476923	0.575758
AFG3L2	0.6875	0.730769	0.703448	0.810127
FAM210A	0.55102	0.528302	0.660714	0.512821
SS18	0.412121	0.43949	0.409836	0.433628
RPRD1A	0.804651	0.762431	0.795181	0.876405
ATP5A1	0.993666	0.996659	0.996251	0.994937
RPL17-C18orf32;C18orf32	0.123711	0.0709677	0.107843	0.126667
MBD1	0.717949	0.61039	0.529412	0.552941
TXNL1	0.791694	0.800628	0.792988	0.789289
NARS	0.875694	0.890961	0.89628	0.888889
LMAN1	0.739394	0.674419	0.804878	0.901734
CCBE1	0.646465	0.582279	0.828947	0.832117
KDSR	0.410714	0.229508	0.557692	0.589286
VPS4B	0.147982	0.174359	0.186047	0.246528
TMX3	0.520408	0.631818	0.610577	0.73516
PQLC1	0.701754	0.795918	0.690141	0.5625
RNF126	0.41704	0.446328	0.481013	0.676056
GAMT	0.912387	0.915033	0.934959	0.92887
C19orf25	0.178571	0.125	0.149533	0.207317
TCF3	0.524272	0.659091	0.7	0.82243
AP3D1	0.758065	0.724771	0.722772	0.911504
TIMM13	0.865003	0.86782	0.810033	0.877622
UBXN6	0.910256	0.81875	0.918736	0.914286
SAFB2	0.634146	0.605263	0.603448	0.738095
RANBP3	0.27907	0.215385	0.277778	0.263889
GTF2F1	0.60177	0.601852	0.522936	0.433962
KHSRP	0.310811	0.330986	0.45283	0.432692
ELAVL1	0.847423	0.843373	0.849246	0.903614
YIPF2	0.433333	0.457627	0.377451	0.253425
EPOR	0.636364	0.806452	0.767857	0.666667
GADD45GIP1	0.89378	0.90461	0.898951	0.871407
DNAJB1	0.762215	0.767081	0.817535	0.756098
BRD4	0.615385	0.626506	0.704225	0.662791
AKAP8	0.431818	0.6	0.828125	0.809524
SMIM7	0.255786	0.26149	0.227036	0.2496
ATP5SL	0.863081	0.936464	0.847518	0.90678
PSG5	0.456001	0.53373	0.694207	0.853755
KDELR1	0.906615	0.899267	0.964992	0.944079
AKT1S1	0.906667	0.9	0.838235	0.902098
VRK3	0.44898	0.558824	0.549669	0.641509
HSPBP1	0.321656	0.369231	0.309091	0.391813
C20orf96	0.277778	0.423077	0.405405	0.542857
NSFL1C	0.220184	0.163522	0.323529	0.365217
DDRGK1	0.0710059	0.0759013	0.0526316	0.0756098
TMEM230	0.90703	0.904025	0.943548	0.950888
PCNA	0.932069	0.924763	0.95791	0.977778
TASP1	0.565217	0.639344	0.698113	0.657895
RRBP1	0.704348	0.783505	0.770992	0.894737
SNX5	0.477108	0.522857	0.663685	0.723048
ABHD12	0.130926	0.164087	0.135135	0.2
EIF2S2	0.935313	0.940462	0.923132	0.918297
NDRG3	0.361446	0.491803	0.554348	0.681818
SAMHD1	0.414634	0.316327	0.639535	0.581197
OSER1	0.356897	0.362	0.445194	0.477186
TOMM34	0.112121	0.0970696	0.0988142	0.141177
SDC4	0.793165	0.838052	0.861154	0.926866
ACOT8	0.913044	0.945652	0.942387	0.913333
SLC35C2	0.517241	0.495413	0.496774	0.591241
TP53RK	0.105788	0.0771028	0.0541237	0.0660377
TMEM189	0.296703	0.236641	0.228571	0.167883
ADNP	0.367021	0.425743	0.434783	0.384615
DPM1	0.819095	0.802589	0.862119	0.894539
ZFP64	0.823529	0.802326	0.623077	0.688312
AURKA	0.74373	0.741892	0.73494	0.810127
ARFRP1	0.534654	0.447917	0.384	0.46875
C21orf91	0.489362	0.666667	0.666667	0.681818
ATP5J	0.6875	0.693427	0.67033	0.669996
APP	0.410526	0.379386	0.32612	0.361383
N6AMT1	0.163265	0.266667	0.276316	0.322917
C21orf59	0.772622	0.791262	0.783051	0.763052
GART	0.261261	0.294931	0.292035	0.381579
PIGP	0.940541	0.924051	0.909884	0.910256
UFD1L	0.0251889	0.0267035	0.0155807	0.0171527
AP1B1	0.255814	0.232877	0.215909	0.22807
THOC5	0.185022	0.210256	0.15493	0.154286
RBFOX2	0.811189	0.856061	0.868421	0.936877
MYH9	0.850107	0.865306	0.899225	0.921147
TXN2	0.732143	0.695955	0.761665	0.749621
RPL3	0.928125	0.897872	0.922932	0.792969
SLC25A17	0.72549	0.6875	0.739726	0.792208
POLR3H	0.0956072	0.09699	0.191919	0.256198
DESI1	0.129956	0.125	0.139535	0.252032
NHP2L1	0.102453	0.110371	0.142038	0.202449
NAGA	0.152672	0.209091	0.134921	0.313333
NDUFA6	0.123485	0.143741	0.177764	0.190144
RRP7A	0.0433361	0.0271429	0.0943396	0.0899471
POLDIP3	0.736842	0.72332	0.840708	0.939024
AP1S2	0.165939	0.190813	0.144603	0.159864
EIF1AX	0.17094	0.186441	0.143518	0.178862
ACOT9	0.706997	0.780952	0.855792	0.90458
FUNDC1	0.340836	0.303846	0.313725	0.265487
SLC35A2	0.589404	0.546219	0.656051	0.614173
WDR45	0.438775	0.457143	0.452915	0.422535
HUWE1	0.612245	0.702381	0.727273	0.790323
HDAC8	0.421569	0.605263	0.72	0.835616
RLIM	0.384615	0.45	0.547619	0.612903
TSPAN6	0.394322	0.38924	0.419512	0.417671
PSMD10	0.936232	0.945087	0.952229	0.941781
SMARCA1	0.246377	0.271889	0.317221	0.414948
RAP2C	0.826087	0.662651	0.810127	0.809091
MOSPD1	0.901639	0.910377	0.942953	0.951691
FAM127C	0.211712	0.225	0.235669	0.15126
MAP7D3	0.473333	0.57265	0.55814	0.5
UBL4A	0.372881	0.271028	0.47191	0.434109
