# Supplementary material for: Alternative polyadenylation factors link cell cycle to migration
Source: Genome Biol. 2018 Oct 25;19:176. doi: 10.1186/s13059-018-1551-9 (PMC6203201; doi:10.1186/s13059-018-1551-9)
Supplement: Supplementary file 8 — Polyadenylation site use with quiescence for genes with more than two polyadenylation sites. (XLSX 537 kb) [file 13059_2018_1551_MOESM8_ESM.xlsx]

## Sheet: 3 pA sites
Table S11. Relative usage of polyadenylation sites for genes containing more than two polyadenylation sites (3 pA sites)
chromosome	start	end	polyA_site	num_prcls	strand	motif	gene	Relative_Site_UsageCFIm25KD_12_1	Relative_Site_UsageCFIm25KD_12_3	Relative_Site_UsageCI_12_1	Relative_Site_UsageCI_12_3	Relative_Site_UsageCPSF73KD_12_1	Relative_Site_UsageCPSF73KD_12_3	Relative_Site_UsageCstF64KD_12_1	Relative_Site_UsageCstF64KD_12_3	Relative_Site_Usagectrl_12_1	Relative_Site_Usagectrl_12_3	Relative_Site_UsageP_12_1	Relative_Site_UsageP_12_3
chr1	15755319	15755358	chr1:+:15755347:TE	7	+	ACTAAA@-24@15755324	EFHD2	0.54	0.565916	0.469799	0.338346	0.525525	0.515924	0.567252	0.59434	0.595238	0.584746	0.53913	0.403941
chr1	15756681	15756728	chr1:+:15756703:TE	7	+	TATAAA@-22@15756682;AATATA@-24@15756680	EFHD2	0.1875	0.189711	0.228188	0.308271	0.24024	0.242038	0.181286	0.174528	0.202381	0.225989	0.195652	0.26601
chr1	15756815	15756841	chr1:+:15756839:TE	6	+	ACTAAA@-34@15756806;GATAAA@-24@15756816	EFHD2	0.2725	0.244373	0.302013	0.353384	0.234234	0.242038	0.251462	0.231132	0.202381	0.189266	0.265217	0.330049
chr1	16722079	16722116	chr1:+:16722092:TE	7	+	0	SZRD1	0.250221	0.236471	0.150206	0.157107	0.215464	0.243405	0.198718	0.207965	0.236514	0.240493	0.24026	0.242092
chr1	16722843	16722888	chr1:+:16722864:TE	7	+	AATAAA@-20@16722845	SZRD1	0.57206	0.570588	0.641975	0.518703	0.554639	0.561151	0.619658	0.676991	0.553942	0.546763	0.61039	0.581508
chr1	16724616	16724653	chr1:+:16724639:TE	7	+	TATAAA@-37@16724603;AATACA@-21@16724619	SZRD1	0.177719	0.192941	0.207819	0.32419	0.229897	0.195444	0.181624	0.115044	0.209544	0.212744	0.149351	0.176399
chr1	19585461	19585523	chr1:+:19585481:TE	7	+	AATAAA@-19@19585463	MRTO4	0.513661	0.548105	0.435374	0.533333	0.482866	0.481482	0.534202	0.488789	0.48	0.548387	0.468965	0.429474
chr1	19585926	19585967	chr1:+:19585940:TE	6	+	AATAAA@-26@19585915	MRTO4	0.270492	0.25656	0.176871	0.186667	0.258567	0.244444	0.221498	0.304933	0.234286	0.25576	0.236782	0.28
chr1	19586592	19586630	chr1:+:19586620:TE	7	+	AGTAAA@-20@19586601	MRTO4	0.215847	0.195335	0.387755	0.28	0.258567	0.274074	0.2443	0.206278	0.285714	0.195853	0.294253	0.290526
chr1	25167420	25167466	chr1:+:25167445:TE	4	+	AGTAAA@-22@25167424	CLIC4	0.691548	0.745971	0.278083	0.168568	0.47037	0.476562	0.555556	0.515513	0.528759	0.520249	0.502622	0.451585
chr1	25168277	25168302	chr1:+:25168280:TE	6	+	0	CLIC4	0.0658617	0.0514198	0.0816968	0.0621039	0.0864198	0.0921875	0.0886525	0.0906921	0.0776993	0.0747664	0.11985	0.125107
chr1	25170794	25170827	chr1:+:25170815:TE	7	+	AATAAA@-27@25170789;CATAAA@-58@25170758	CLIC4	0.242591	0.202609	0.64022	0.769328	0.44321	0.43125	0.355792	0.393795	0.393542	0.404984	0.377528	0.423308
chr1	27326750	27326780	chr1:+:27326780:TE	6	+	AATAGA@-24@27326757	TRNP1	0.102451	0.0961538	0.0312036	0.0352349	0.0502626	0.0664557	0.0674079	0.0739514	0.0628655	0.0814607	0.0729367	0.0487805
chr1	27327130	27327174	chr1:+:27327144:TE	7	+	AATAAA@-23@27327122	TRNP1	0.847266	0.808355	0.928678	0.895973	0.887472	0.837816	0.884642	0.852097	0.883041	0.83427	0.884837	0.870626
chr1	27327355	27327395	chr1:+:27327376:TE	6	+	ATTAAA@-20@27327357	TRNP1	0.0502828	0.0954907	0.0401189	0.068792	0.0622656	0.0957279	0.04795	0.0739514	0.0540936	0.0842697	0.0422265	0.0805938
chr1	38484211	38484249	chr1:+:38484249:EX	4	+	AATGAA@-25@38484225;AATATA@-35@38484215	UTP11L	0.0833333	0.0562016	0.0893617	0.116959	0.0570571	0.0458861	0.129917	0.0256849	0.0873925	0.0502431	0.0991637	0.0667727
chr1	38489445	38489491	chr1:+:38489473:TE	7	+	ATTAAA@-22@38489452	UTP11L	0.774691	0.761628	0.742553	0.643275	0.767267	0.81962	0.737783	0.789384	0.752149	0.771475	0.726404	0.702703
chr1	38490473	38490514	chr1:+:38490491:TE	7	+	AGTAAA@-32@38490460;AATAAA@-20@38490472;AATATA@-44@38490448	UTP11L	0.141975	0.182171	0.168085	0.239766	0.175676	0.134494	0.1323	0.184932	0.160458	0.178282	0.174432	0.230525
chr1	52552551	52552589	chr1:+:52552573:TE	6	+	TATAAA@-39@52552535;AATAAT@-20@52552554;AATATA@-41@52552533	BTF3L4	0.273952	0.322242	0.1875	0.173028	0.248062	0.276596	0.229209	0.240642	0.201439	0.258348	0.248927	0.218906
chr1	52552634	52552674	chr1:+:52552649:TE	5	+	0	BTF3L4	0.465569	0.45359	0.248162	0.24173	0.412791	0.37766	0.3286	0.387701	0.406475	0.369069	0.404864	0.378109
chr1	52554046	52554099	chr1:+:52554062:TE	6	+	ACTAAA@-32@52554031;AATAAA@-23@52554040;AACAAA@-28@52554035;AATATA@-41@52554022	BTF3L4	0.260479	0.224168	0.564338	0.585242	0.339147	0.345745	0.442191	0.371658	0.392086	0.372584	0.346209	0.402985
chr1	78482868	78482908	chr1:+:78482891:TE	6	+	AATAAA@-25@78482867;AATATA@-36@78482856	DNAJB4	0.31405	0.382609	0.308108	0.309917	0.380488	0.38961	0.308989	0.280702	0.268293	0.383562	0.274232	0.300175
chr1	78482990	78483003	chr1:+:78483001:TE	5	+	AATATA@-24@78482978	DNAJB4	0.421488	0.452174	0.432432	0.429752	0.326829	0.37013	0.398876	0.429825	0.430894	0.347032	0.405437	0.394415
chr1	78483627	78483659	chr1:+:78483659:TE	6	+	ATTATA@-34@78483626;TATAAA@-32@78483628;AATAAT@-28@78483632	DNAJB4	0.264463	0.165217	0.25946	0.260331	0.292683	0.24026	0.292135	0.289474	0.300813	0.269406	0.320331	0.30541
chr1	109757756	109757791	chr1:+:109757774:IN	6	+	0	SARS	0.0275591	0.0140987	0.00553427	0.00793079	0.0123609	0.010425	0.0107405	0.0115911	0.00848057	0.014975	0.0243218	0.0246433
chr1	109766644	109766657	chr1:+:109766656:EX	4	+	AACAAG@-34@109766623	SARS	0.158136	0.249748	0.12218	0.152848	0.156984	0.184443	0.188807	0.149631	0.196466	0.18386	0.179607	0.127108
chr1	109780718	109780772	chr1:+:109780742:TE	7	+	AATAAA@-22@109780721	SARS	0.814304	0.736153	0.872286	0.839221	0.830655	0.805132	0.800452	0.838778	0.795053	0.801165	0.796071	0.848249
chr1	110135378	110135412	chr1:+:110135397:TE	6	+	AACAAA@-21@110135377;ATTAAA@-26@110135372	GNAI3	0.143959	0.157116	0.0578313	0.0560748	0.068287	0.0580475	0.0889774	0.0777385	0.0593407	0.045657	0.0427807	0.0403633
chr1	110136109	110136169	chr1:+:110136157:TE	7	+	AGTAAA@-34@110136124;ATTAAA@-46@110136112	GNAI3	0.811054	0.798521	0.903614	0.88518	0.899306	0.901055	0.86587	0.874558	0.885714	0.91314	0.909091	0.894046
chr1	110136941	110136988	chr1:+:110136981:TE	6	+	AATAAT@-29@110136953	GNAI3	0.0449871	0.0443623	0.0385542	0.058745	0.0324074	0.0408971	0.0451527	0.0477032	0.0549451	0.0412027	0.0481283	0.0655903
chr1	112003942	112003972	chr1:+:112003969:TE	6	+	AATAAA@-40@112003930;AATGAA@-24@112003946	ATP5F1	0.860506	0.891161	0.824143	0.861	0.831461	0.858955	0.822368	0.837838	0.82769	0.842582	0.841861	0.838878
chr1	112004012	112004055	chr1:+:112004033:TE	7	+	ATTAAA@-22@112004012	ATP5F1	0.103002	0.0657414	0.133383	0.074	0.121042	0.0811771	0.1417	0.0938438	0.129383	0.0889015	0.120413	0.0958904
chr1	112004118	112004159	chr1:+:112004159:TE	6	+	ACTAAA@-39@112004121;ATTATA@-27@112004133	ATP5F1	0.036492	0.0430972	0.0424739	0.065	0.0474974	0.0598681	0.0359312	0.0683183	0.0429262	0.0685164	0.0377261	0.0652316
chr1	156563907	156563946	chr1:+:156563920:TE	7	+	AATAAA@-19@156563902	APOA1BP	0.738166	0.677201	0.65311	0.459559	0.710863	0.660853	0.68533	0.618101	0.664234	0.636008	0.606925	0.591667
chr1	156563946	156564003	chr1:+:156563980:TE	7	+	AATAAA@-21@156563960	APOA1BP	0.102071	0.0993228	0.141148	0.139706	0.119808	0.102713	0.117581	0.125828	0.145985	0.0821918	0.14053	0.0972222
chr1	156564064	156564110	chr1:+:156564089:TE	7	+	AATGAA@-24@156564066	APOA1BP	0.159763	0.223476	0.205742	0.400735	0.169329	0.236434	0.197088	0.256071	0.189781	0.2818	0.252546	0.311111
chr1	158985768	158985778	chr1:+:158985777:EX	4	+	0	IFI16	0.397917	0.458647	0.379019	0.409968	0.365285	0.358796	0.378531	0.359589	0.382353	0.376182	0.393574	0.352727
chr1	158990312	158990320	chr1:+:158990316:EX	2	+	0	IFI16	0.122917	0.110276	0.104907	0.101286	0.132124	0.131944	0.112994	0.109589	0.117647	0.109641	0.108434	0.127273
chr1	159024918	159024954	chr1:+:159024943:TE	5	+	AATAAA@-31@159024913;AATAAA@-27@159024917	IFI16	0.479167	0.431078	0.516074	0.488746	0.502591	0.509259	0.508475	0.530822	0.5	0.514178	0.497992	0.52
chr1	174979389	174979446	chr1:+:174979414:TE	6	+	AATAAA@-36@174979379;ATTAAA@-22@174979393	CACYBP	0.611221	0.633871	0.455782	0.420022	0.547207	0.532461	0.557919	0.549176	0.520961	0.519706	0.529614	0.541453
chr1	174979487	174979549	chr1:+:174979519:TE	7	+	TATAAA@-44@174979476;AATAAA@-23@174979497;AATATA@-46@174979474	CACYBP	0.274595	0.264516	0.314626	0.301415	0.309441	0.316558	0.312217	0.321774	0.331135	0.322217	0.326328	0.319658
chr1	174979911	174979944	chr1:+:174979938:TE	7	+	AATAAA@-26@174979913;AATAAT@-58@174979881	CACYBP	0.114184	0.101613	0.229592	0.278564	0.143351	0.150981	0.129864	0.129051	0.147904	0.158077	0.144058	0.138889
chr1	201845479	201845505	chr1:+:201845496:TE	6	+	0	IPO9	0.312121	0.297071	0.160338	0.2	0.304546	0.27027	0.283186	0.241611	0.299296	0.263492	0.289398	0.321918
chr1	201845844	201845901	chr1:+:201845861:TE	5	+	AATAAG@-19@201845843	IPO9	0.293939	0.330544	0.400844	0.5	0.290909	0.400901	0.314159	0.402685	0.34507	0.31746	0.338109	0.315068
chr1	201846076	201846112	chr1:+:201846104:TE	6	+	AGTAAA@-38@201846067;AATGAA@-20@201846085	IPO9	0.393939	0.372385	0.438819	0.3	0.404546	0.328829	0.402655	0.355705	0.355634	0.419048	0.372493	0.363014
chr1	207514098	207514123	chr1:+:207514110:TE	7	+	AATAAA@-21@207514090	CD55	0.0618687	0.0777027	0.264957	0.263403	0.0642202	0.0909091	0.121038	0.0753968	0.0868486	0.0909091	0.131737	0.157534
chr1	207533037	207533072	chr1:+:207533057:TE	7	+	AATAAA@-22@207533036;GATAAA@-27@207533031	CD55	0.819444	0.788851	0.609687	0.564103	0.662844	0.665689	0.62536	0.611111	0.575682	0.674058	0.610778	0.616438
chr1	207533825	207533872	chr1:+:207533846:TE	7	+	AATAAA@-23@207533824;AATAGA@-29@207533818;AAGAAA@-50@207533797	CD55	0.118687	0.133446	0.125356	0.172494	0.272936	0.243402	0.253602	0.313492	0.337469	0.235033	0.257485	0.226027
chr1	210025077	210025104	chr1:+:210025094:TE	6	+	AAGAAA@-53@210025042;CATAAA@-19@210025076	DIEXF	0.309179	0.28125	0.159575	0.320755	0.256757	0.296703	0.306306	0.283784	0.246575	0.22069	0.211055	0.251701
chr1	210025386	210025441	chr1:+:210025422:TE	6	+	ACTAAA@-56@210025367;AATATA@-33@210025390	DIEXF	0.405797	0.398438	0.414894	0.415094	0.54054	0.516483	0.423423	0.378378	0.417808	0.434483	0.422111	0.455782
chr1	210025551	210025566	chr1:+:210025566:TE	4	+	AATAAA@-31@210025536;ATTACA@-19@210025548;CATAAA@-45@210025522	DIEXF	0.285024	0.320312	0.425532	0.264151	0.202703	0.186813	0.27027	0.337838	0.335616	0.344828	0.366834	0.292517
chr1	218504594	218504630	chr1:+:218504619:TE	6	+	ATTATA@-20@218504600;ATTAAA@-26@218504594	RRP15	0.533784	0.587719	0.363636	0.361702	0.403922	0.395722	0.350318	0.364963	0.433497	0.387755	0.37829	0.373771
chr1	218504772	218504816	chr1:+:218504791:TE	5	+	AATACA@-37@218504755;ATTAAA@-18@218504774	RRP15	0.239865	0.20614	0.279221	0.148936	0.301961	0.272727	0.280255	0.328467	0.261084	0.277551	0.279605	0.281967
chr1	218504906	218504928	chr1:+:218504928:TE	7	+	ATTATA@-17@218504912;AATAAA@-30@218504899	RRP15	0.226351	0.20614	0.357143	0.489362	0.294118	0.331551	0.369427	0.306569	0.305419	0.334694	0.342105	0.344262
chr1	223957591	223957609	chr1:+:223957609:EX	5	+	0	CAPN2	0.0753311	0.0718636	0.0597302	0.0907173	0.0674574	0.078534	0.0818291	0.0883978	0.093432	0.0804598	0.0950617	0.086072
chr1	223963525	223963552	chr1:+:223963539:TE	7	+	AATAAA@-26@223963514;AATAAA@-20@223963520	CAPN2	0.874172	0.879415	0.903661	0.860759	0.866568	0.86562	0.866426	0.87477	0.855689	0.881521	0.851852	0.882629
chr1	223963697	223963733	chr1:+:223963718:TE	6	+	TATAAA@-20@223963699;ATTAAA@-35@223963684	CAPN2	0.0504967	0.0487211	0.0366089	0.0485232	0.0659748	0.0558464	0.0517449	0.0368324	0.0508788	0.0380195	0.0530864	0.0312989
chr1	224377824	224377852	chr1:+:224377829:EX	5	+	ATTAAA@-18@224377812	DEGS1	0.0230833	0.0563549	0.0119314	0.02	0.0274889	0.0343176	0.0285948	0.0494186	0.0247934	0.037037	0.0241187	0.0304032
chr1	224380839	224380879	chr1:+:224380861:TE	6	+	TATAAA@-47@224380815;AATAAA@-20@224380842;ATTAAA@-31@224380831	DEGS1	0.605936	0.576739	0.378076	0.3536	0.453938	0.434956	0.437092	0.465116	0.44027	0.462963	0.463822	0.466623
chr1	224381116	224381148	chr1:+:224381140:TE	6	+	AATAAA@-30@224381111;CATAAA@-34@224381107	DEGS1	0.370981	0.366906	0.609993	0.6264	0.518574	0.530726	0.534314	0.485465	0.534936	0.5	0.512059	0.502974
chr1	229440132	229440168	chr1:+:229440154:TE	6	+	AATAAA@-29@229440126;AATGAA@-24@229440131;AATATA@-39@229440116	RAB4A;SPHAR	0.810976	0.822785	0.756539	0.685885	0.815642	0.83871	0.803571	0.794393	0.803077	0.809524	0.795181	0.77918
chr1	229440681	229440727	chr1:+:229440694:TE	5	+	AATATA@-19@229440676	RAB4A;SPHAR	0.0914634	0.105485	0.122736	0.137177	0.0893855	0.0887097	0.102041	0.158879	0.101538	0.110119	0.103614	0.0820189
chr1	229441226	229441253	chr1:+:229441248:TE	6	+	AATAAA@-21@229441228	RAB4A;SPHAR	0.097561	0.07173	0.120724	0.176938	0.0949721	0.0725806	0.0943878	0.046729	0.0953846	0.0803571	0.101205	0.138801
chr1	233114115	233114176	chr1:+:233114136:TE	7	+	CATAAA@-20@233114117	NTPCR	0.705305	0.796143	0.616099	0.6	0.600877	0.642157	0.616872	0.587258	0.634761	0.629268	0.677083	0.612167
chr1	233114386	233114421	chr1:+:233114396:TE	7	+	ATTAAA@-21@233114376	NTPCR	0.0667976	0.0358127	0.0526316	0.0363636	0.0767544	0.0490196	0.056239	0.0498615	0.0654912	0.0951219	0.0416667	0.0494297
chr1	233114524	233114551	chr1:+:233114547:TE	6	+	TATAAA@-31@233114517;AATAAA@-37@233114511;AATAAA@-25@233114523;AATATA@-33@233114515	NTPCR	0.227898	0.168044	0.331269	0.363636	0.322368	0.308824	0.326889	0.362881	0.299748	0.27561	0.28125	0.338403
chr1	236711486	236711533	chr1:+:236711525:TE	6	+	AATACA@-35@236711491	LGALS8	0.412281	0.463504	0.20438	0.184783	0.280423	0.264368	0.345638	0.262195	0.295547	0.334906	0.264423	0.186567
chr1	236711575	236711616	chr1:+:236711583:TE	7	+	0	LGALS8	0.292398	0.306569	0.291971	0.217391	0.359788	0.396552	0.348993	0.390244	0.380567	0.382076	0.365385	0.440298
chr1	236712545	236712576	chr1:+:236712561:TE	6	+	ATTAAA@-23@236712539	LGALS8	0.295322	0.229927	0.50365	0.597826	0.359788	0.339081	0.305369	0.347561	0.323887	0.283019	0.370192	0.373134
chr1	246930729	246930779	chr1:+:246930763:TE	7	+	ATTAAA@-33@246930731	SCCPDH	0.882195	0.896353	0.779319	0.71953	0.844055	0.872531	0.833333	0.853862	0.849573	0.849624	0.843994	0.847692
chr1	246931125	246931144	chr1:+:246931133:TE	6	+	AATAAA@-19@246931115	SCCPDH	0.08166	0.0767754	0.15889	0.198238	0.11501	0.105925	0.124359	0.0981211	0.123077	0.110902	0.117005	0.104615
chr1	246931421	246931440	chr1:+:246931437:TE	6	+	AATAAA@-22@246931416;AATAAG@-60@246931378;AATAAG@-33@246931405	SCCPDH	0.0361446	0.0268714	0.0617907	0.082232	0.0409357	0.021544	0.0423077	0.0480167	0.0273504	0.0394737	0.0390016	0.0476923
chr2	27001693	27001729	chr2:+:27001716:TE	6	+	CATAAA@-18@27001699	SLC35F6	0.311927	0.331429	0.136364	0.136054	0.308725	0.277778	0.229167	0.16185	0.234637	0.310345	0.211765	0.175
chr2	27004002	27004034	chr2:+:27004013:TE	7	+	AAGAAA@-18@27003996	SLC35F6	0.522936	0.525714	0.616883	0.680272	0.563758	0.561728	0.608333	0.549133	0.558659	0.528736	0.564706	0.625
chr2	27004085	27004115	chr2:+:27004098:TE	5	+	TATAAA@-24@27004075;AAGAAA@-54@27004045;AAGAAA@-20@27004079	SLC35F6	0.165138	0.142857	0.246753	0.183673	0.127517	0.160494	0.1625	0.289017	0.206704	0.160919	0.223529	0.2
chr2	29169528	29169580	chr2:+:29169580:TE	2	+	AAGAAA@-27@29169554	WDR43	0.0730769	0.0714286	0.104895	0.115385	0.0566038	0.0970874	0.0948276	0.0872483	0.0701754	0.0976744	0.0901639	0.0594059
chr2	29169842	29169885	chr2:+:29169863:TE	6	+	AATAAA@-27@29169837;AATAAG@-52@29169812	WDR43	0.519231	0.452381	0.321678	0.259615	0.462264	0.354369	0.439655	0.469799	0.350877	0.362791	0.348361	0.29703
chr2	29171069	29171090	chr2:+:29171080:TE	7	+	AATAAA@-17@29171064	WDR43	0.407692	0.47619	0.573427	0.625	0.481132	0.548544	0.465517	0.442953	0.578947	0.539535	0.561475	0.643564
chr2	30382406	30382426	chr2:+:30382416:TE	7	+	TATAAA@-21@30382396;AATAAA@-17@30382400;AATATA@-23@30382394	YPEL5	0.51074	0.503333	0.369721	0.312999	0.423792	0.445802	0.518757	0.551724	0.514851	0.513103	0.491089	0.457627
chr2	30382933	30382970	chr2:+:30382950:TE	5	+	ATTAAA@-26@30382925;ATTACA@-36@30382915	YPEL5	0.0393795	0.045	0.0240416	0.0305011	0.0483271	0.0366412	0.0418006	0.0394089	0.0321782	0.0524138	0.029703	0.0451977
chr2	30383375	30383430	chr2:+:30383398:TE	6	+	AATAAA@-22@30383377	YPEL5	0.449881	0.451667	0.606238	0.6565	0.527881	0.517557	0.439443	0.408867	0.45297	0.434483	0.479208	0.497175
chr2	54045261	54045312	chr2:+:54045288:TE	7	+	AATACA@-46@54045243;GATAAA@-18@54045271	ERLEC1	0.304553	0.354212	0.176064	0.181592	0.222727	0.22521	0.234862	0.246973	0.197183	0.193262	0.234949	0.203833
chr2	54045369	54045415	chr2:+:54045385:TE	6	+	AATAAA@-18@54045368	ERLEC1	0.0596546	0.0604752	0.0448792	0.0497512	0.0348485	0.0806723	0.0458716	0.0677966	0.0492958	0.0585106	0.0337739	0.0627178
chr2	54045912	54045955	chr2:+:54045932:TE	7	+	AATAAA@-18@54045915	ERLEC1	0.635793	0.585313	0.779056	0.768657	0.742424	0.694118	0.719266	0.68523	0.753521	0.748227	0.731278	0.733449
chr2	66798942	66798958	chr2:+:66798955:TE	4	+	0	MEIS1	0.438298	0.43617	0.169197	0.187259	0.236559	0.17757	0.262911	0.432	0.264045	0.276786	0.29918	0.242424
chr2	66799566	66799594	chr2:+:66799594:TE	5	+	AATAAA@-39@66799556;AATGAA@-10@66799585	MEIS1	0.378723	0.430851	0.401301	0.38417	0.435484	0.495327	0.431925	0.32	0.337079	0.348214	0.418033	0.428571
chr2	66799877	66799908	chr2:+:66799908:TE	6	+	AATAAA@-42@66799867;AATGAA@-60@66799849;AACAAG@-36@66799873	MEIS1	0.182979	0.132979	0.429501	0.428571	0.327957	0.327103	0.305164	0.248	0.398876	0.375	0.282787	0.329004
chr2	70316220	70316266	chr2:+:70316253:TE	7	+	AATAAA@-23@70316231;AAGAAA@-46@70316208	PCBP1	0.035649	0.0582524	0.0231214	0.0158982	0.0296925	0.0348432	0.0424312	0.0269815	0.029382	0.0419727	0.0414079	0.0394402
chr2	70316280	70316307	chr2:+:70316298:TE	7	+	ATTAAA@-27@70316272	PCBP1	0.780622	0.762829	0.791908	0.782194	0.793213	0.796748	0.754587	0.77403	0.767984	0.776495	0.774327	0.745547
chr2	70316307	70316352	chr2:+:70316332:TE	7	+	0	PCBP1	0.183729	0.178918	0.184971	0.201908	0.177094	0.168409	0.202982	0.198988	0.202634	0.181532	0.184265	0.215013
chr2	74760109	74760145	chr2:+:74760125:TE	7	+	AATAGA@-14@74760112;AATGAA@-18@74760108	HTRA2	0.244565	0.290598	0.292857	0.195876	0.252941	0.234694	0.22488	0.26087	0.274193	0.33125	0.319444	0.173554
chr2	74760289	74760321	chr2:+:74760320:TE	7	+	AGTAAA@-10@74760311;ATTATA@-32@74760289;ATTATA@-15@74760306;TATAAA@-43@74760278;AATAAA@-38@74760283	HTRA2	0.608696	0.589744	0.571429	0.597938	0.535294	0.627551	0.626794	0.634783	0.607527	0.58125	0.611111	0.735537
chr2	74760438	74760483	chr2:+:74760445:TE	6	+	ATTAAA@-23@74760423;AAGAAA@-19@74760427	HTRA2	0.146739	0.119658	0.135714	0.206186	0.211765	0.137755	0.148325	0.104348	0.11828	0.0875	0.0694444	0.0909091
chr2	85133179	85133230	chr2:+:85133213:EX	5	+	AAGAAA@-18@85133196	TMSB10	0.000702415	0.000860913	0.000499235	0.000747486	0.000810971	0.000945591	0.00123639	0.00116738	0.00148866	0.000891952	0.000751469	0.000704356
chr2	85133702	85133732	chr2:+:85133707:TE	4	+	0	TMSB10	0.00209399	0.00323195	0.00173068	0.00122316	0.00220121	0.0024013	0.00174286	0.00107473	0.00175804	0.00241927	0.00167373	0.00168675
chr2	85133781	85133821	chr2:+:85133794:TE	7	+	ATTATA@-51@85133744;AATAAA@-20@85133775;AATAAT@-29@85133766;AATGAA@-26@85133769	TMSB10	0.997204	0.995907	0.99777	0.998029	0.996988	0.996653	0.997021	0.997758	0.996753	0.996689	0.997575	0.997609
chr2	162165111	162165116	chr2:+:162165115:EX	3	+	0	PSMD14	0.0606061	0.0762712	0.0516252	0.0507042	0.0638945	0.0711501	0.0513595	0.0434783	0.0640895	0.0646094	0.0532189	0.0482412
chr2	162267916	162267949	chr2:+:162267930:TE	7	+	AATAAA@-24@162267907	PSMD14	0.361742	0.349879	0.256214	0.205634	0.319473	0.31384	0.29003	0.28133	0.241099	0.255545	0.27897	0.255276
chr2	162268215	162268237	chr2:+:162268237:TE	7	+	AATACA@-26@162268212;AATAAA@-31@162268207;AATATA@-56@162268182	PSMD14	0.577652	0.57385	0.692161	0.743662	0.616633	0.61501	0.65861	0.675192	0.694812	0.679846	0.667811	0.696482
chr2	178081083	178081122	chr2:+:178081108:IN	6	+	AATAAA@-31@178081078;AAGAAA@-35@178081074;CATAAA@-25@178081084	HNRNPA3	0.316327	0.413793	0.295082	0.373134	0.413461	0.44	0.50505	0.611111	0.391753	0.432432	0.403226	0.551724
chr2	178084847	178084867	chr2:+:178084859:TE	7	+	AATGAA@-24@178084836	HNRNPA3	0.306122	0.206897	0.459016	0.358209	0.278846	0.23	0.222222	0.208333	0.42268	0.315315	0.354839	0.262069
chr2	178085248	178085277	chr2:+:178085277:TE	7	+	AATAAA@-45@178085233;ATTAAA@-28@178085250	HNRNPA3	0.377551	0.37931	0.245902	0.268657	0.307692	0.33	0.272727	0.180556	0.185567	0.252252	0.241935	0.186207
chr2	189876512	189876544	chr2:+:189876541:TE	3	+	TATAAA@-46@189876496;AACAAA@-19@189876523	COL3A1	0.149025	0.152235	0.102616	0.133647	0.130435	0.107073	0.116515	0.112167	0.183468	0.132562	0.110502	0.119473
chr2	189876743	189876787	chr2:+:189876782:TE	6	+	AATAAA@-32@189876751;AATAAA@-28@189876755	COL3A1	0.669916	0.631285	0.413355	0.399883	0.536232	0.524558	0.51773	0.547528	0.532258	0.516014	0.503135	0.557855
chr2	189877458	189877492	chr2:+:189877492:TE	6	+	AATAAA@-43@189877450;ATTAAA@-30@189877463	COL3A1	0.181059	0.21648	0.484029	0.466471	0.333333	0.368369	0.365755	0.340304	0.284274	0.351423	0.386364	0.322672
chr2	207656527	207656561	chr2:+:207656543:TE	6	+	AATAAA@-22@207656522	FASTKD2	0.370588	0.261194	0.282051	0.268041	0.288044	0.292994	0.263736	0.30921	0.313869	0.346667	0.278947	0.240964
chr2	207656589	207656615	chr2:+:207656598:TE	6	+	AATAAA@-24@207656575	FASTKD2	0.5	0.656716	0.512821	0.597938	0.51087	0.509554	0.571429	0.526316	0.518248	0.48	0.478947	0.536145
chr2	207657202	207657253	chr2:+:207657228:TE	6	+	ATTAAA@-28@207657201;AATATA@-24@207657205	FASTKD2	0.129412	0.0820895	0.205128	0.134021	0.201087	0.197452	0.164835	0.164474	0.167883	0.173333	0.242105	0.222892
chr2	210884654	210884678	chr2:+:210884657:TE	2	+	ATTAAA@-16@210884642	RPE	0.546667	0.583942	0.169312	0.13913	0.219697	0.357616	0.275132	0.367188	0.27044	0.262821	0.223301	0.272727
chr2	210885939	210885967	chr2:+:210885967:TE	6	+	TATAAA@-55@210885913;AATAAA@-39@210885929;AATAGA@-20@210885948;AAGAAA@-43@210885925	RPE	0.102222	0.116788	0.238095	0.226087	0.227273	0.245033	0.169312	0.171875	0.201258	0.25641	0.223301	0.176768
chr2	210886272	210886307	chr2:+:210886307:TE	6	+	AGTAAA@-26@210886282;AATAAA@-37@210886271	RPE	0.351111	0.29927	0.592593	0.634783	0.55303	0.397351	0.555556	0.460938	0.528302	0.480769	0.553398	0.550505
chr2	219458560	219458589	chr2:+:219458589:TE	6	+	AGTAAA@-20@219458570;AATAAA@-47@219458543	RQCD1	0.133588	0.178571	0.149254	0.186508	0.191083	0.214815	0.173599	0.268571	0.170396	0.224176	0.242806	0.247059
chr2	219459600	219459627	chr2:+:219459627:TE	7	+	AATAAA@-42@219459586;ATTACA@-22@219459606	RQCD1	0.14313	0.191558	0.0716418	0.0952381	0.154989	0.167901	0.101266	0.142857	0.106713	0.147253	0.122302	0.145882
chr2	219461140	219461172	chr2:+:219461172:TE	6	+	AATAAA@-49@219461124;AATAAT@-22@219461151	RQCD1	0.723282	0.62987	0.779104	0.718254	0.653928	0.617284	0.725136	0.588571	0.722892	0.628571	0.634892	0.607059
chr2	220048197	220048230	chr2:+:220048212:TE	7	+	AATAAA@-21@220048192	FAM134A	0.643505	0.68018	0.514563	0.516807	0.596491	0.696154	0.608856	0.717949	0.63961	0.669811	0.529412	0.577181
chr2	220048424	220048469	chr2:+:220048445:TE	7	+	AATAAA@-20@220048426	FAM134A	0.220544	0.216216	0.252427	0.197479	0.21345	0.184615	0.180812	0.17094	0.188312	0.150943	0.244344	0.214765
chr2	220050185	220050245	chr2:+:220050213:TE	5	+	AATAAA@-41@220050173;AAGAAA@-18@220050196;AACAAG@-21@220050193	FAM134A	0.135952	0.103604	0.23301	0.285714	0.190058	0.119231	0.210332	0.111111	0.172078	0.179245	0.226244	0.208054
chr2	223806515	223806546	chr2:+:223806539:TE	7	+	AGTAAA@-19@223806521	ACSL3	0.458042	0.445887	0.258883	0.21267	0.288889	0.297297	0.258373	0.267176	0.307959	0.286738	0.311111	0.248826
chr2	223806915	223806941	chr2:+:223806938:TE	6	+	AATAAA@-29@223806910;AATATA@-25@223806914	ACSL3	0.405594	0.415584	0.558376	0.597285	0.608889	0.578378	0.574163	0.603053	0.50519	0.526882	0.537778	0.591549
chr2	223806941	223806974	chr2:+:223806974:TE	6	+	AATATA@-20@223806955	ACSL3	0.136364	0.138528	0.182741	0.190045	0.102222	0.124324	0.167464	0.129771	0.186851	0.18638	0.151111	0.159624
chr2	228221869	228221909	chr2:+:228221890:TE	7	+	TATAAA@-14@228221877;AATATA@-16@228221875	MFF	0.782416	0.756193	0.454035	0.458942	0.597977	0.588699	0.578141	0.569307	0.618719	0.608486	0.587479	0.587866
chr2	228221994	228222033	chr2:+:228222016:TE	6	+	AGTAAA@-23@228221994	MFF	0.0310835	0.0495437	0.0392982	0.0228102	0.0303413	0.0578187	0.0510725	0.0561056	0.0384236	0.0443587	0.0377359	0.0439331
chr2	228222527	228222563	chr2:+:228222551:TE	6	+	AATAAA@-23@228222529;AATAAG@-48@228222504	MFF	0.186501	0.194263	0.506667	0.518248	0.371681	0.353482	0.370787	0.374587	0.342857	0.347155	0.374786	0.368201
chr2	232577519	232577559	chr2:+:232577534:TE	4	+	0	PTMA	0.0292758	0.0239163	0.0152616	0.0258481	0.0413386	0.0291168	0.0233135	0.0216561	0.0254496	0.030256	0.0291607	0.0327122
chr2	232577572	232577629	chr2:+:232577598:TE	3	+	ACTAAA@-15@232577584	PTMA	0.958012	0.964126	0.973837	0.966074	0.95128	0.96506	0.97123	0.970701	0.968782	0.958107	0.963016	0.959006
chr2	232578136	232578155	chr2:+:232578138:TE	5	+	GATAAA@-23@232578116	PTMA	0.0127119	0.0119582	0.0109012	0.00807754	0.00738189	0.00582336	0.00545635	0.00764331	0.00576858	0.0116369	0.00782361	0.00828157
chr2	233433888	233433932	chr2:+:233433919:TE	7	+	AATAAA@-18@233433902	EIF4E2	0.890435	0.881148	0.855153	0.841912	0.858679	0.830821	0.876214	0.867961	0.837134	0.767967	0.852229	0.835131
chr2	233446107	233446177	chr2:+:233446137:TE	6	+	ATTAAA@-20@233446118	EIF4E2	0.053913	0.0696721	0.04039	0.0588235	0.0460829	0.0753769	0.065534	0.0699029	0.107492	0.12115	0.0764331	0.0832049
chr2	233448325	233448358	chr2:+:233448352:TE	7	+	AATAAA@-23@233448330	EIF4E2	0.0556522	0.0491803	0.104457	0.0992647	0.0952381	0.0938024	0.0582524	0.0621359	0.0553746	0.110883	0.0713376	0.0816641
chr3	9426442	9426492	chr3:+:9426472:TE	5	+	AACAAA@-25@9426448;CATAAA@-56@9426417	THUMPD3	0.242718	0.272	0.194969	0.119048	0.232558	0.285714	0.235294	0.252252	0.229814	0.24812	0.165854	0.2
chr3	9426544	9426561	chr3:+:9426554:TE	6	+	0	THUMPD3	0.334952	0.384	0.371069	0.261905	0.379845	0.365079	0.294118	0.333333	0.397516	0.353384	0.365854	0.311111
chr3	9427366	9427395	chr3:+:9427386:TE	7	+	AACAAA@-37@9427350;ATTAAA@-27@9427360;AAGAAA@-22@9427365	THUMPD3	0.42233	0.344	0.433962	0.619048	0.387597	0.349206	0.470588	0.414414	0.372671	0.398496	0.468293	0.488889
chr3	12623940	12623977	chr3:+:12623953:TE	6	+	TATAAA@-23@12623931;ATTAAA@-9@12623945;ATTACA@-50@12623904	MKRN2	0.213018	0.227586	0.0892019	0.0853081	0.129032	0.128049	0.163717	0.0970149	0.0838323	0.126984	0.110526	0.0769231
chr3	12624850	12624894	chr3:+:12624883:TE	6	+	TATAAA@-24@12624860;AATAAA@-39@12624845;AATAAA@-35@12624849	MKRN2	0.254438	0.234483	0.239437	0.199052	0.309677	0.207317	0.221239	0.276119	0.257485	0.248677	0.289474	0.263736
chr3	12625188	12625219	chr3:+:12625217:TE	6	+	AATAAA@-42@12625176;AACAAA@-36@12625182;ATTAAA@-30@12625188;AAGAAA@-12@12625206	MKRN2	0.532544	0.537931	0.671362	0.71564	0.56129	0.664634	0.615044	0.626866	0.658683	0.624339	0.6	0.659341
chr3	14223120	14223139	chr3:+:14223139:EX	2	+	0	LSM3	0.0107431	0.0219153	0.00873908	0.0126027	0.0154143	0.0105037	0.0107106	0.0183292	0.0143921	0.0141159	0.0102599	0.0126378
chr3	14225469	14225497	chr3:+:14225490:EX	3	+	AAGAAA@-14@14225477	LSM3	0.0149955	0.017112	0.00790678	0.010411	0.0146917	0.0128909	0.00966562	0.0183292	0.0131514	0.0151065	0.0123119	0.00994891
chr3	14239818	14239873	chr3:+:14239845:TE	7	+	AATAAA@-25@14239821	LSM3	0.974261	0.960973	0.983354	0.976986	0.969894	0.976605	0.979624	0.963342	0.972457	0.970778	0.977428	0.977413
chr3	23961016	23961078	chr3:+:23961042:TE	7	+	AGTAAA@-46@23960997;AATAAA@-21@23961022;AATATA@-52@23960991	RPL15	0.878041	0.870357	0.760044	0.752781	0.80936	0.823464	0.792981	0.780308	0.804696	0.786515	0.783179	0.759373
chr3	23961239	23961318	chr3:+:23961276:TE	7	+	TATAAA@-49@23961228;AATAAA@-18@23961259	RPL15	0.120045	0.127653	0.233314	0.239871	0.18631	0.17325	0.202995	0.216763	0.191989	0.210523	0.212304	0.236729
chr3	23962334	23962389	chr3:+:23962360:TE	6	+	ACTAAA@-33@23962328;AATAAA@-49@23962312;AACAAA@-28@23962333;ATTAAA@-38@23962323	RPL15	0.00191441	0.00198998	0.00664192	0.00734848	0.00433003	0.00328623	0.00402428	0.00292923	0.00331492	0.00296239	0.00451711	0.00389742
chr3	31677716	31677741	chr3:+:31677728:TE	7	+	AATAAA@-20@31677709;ATTAAA@-28@31677701	STT3B	0.322097	0.344828	0.123894	0.123853	0.155172	0.204651	0.231707	0.266667	0.181435	0.194215	0.204861	0.238461
chr3	31678966	31679027	chr3:+:31678993:TE	6	+	AATAAA@-39@31678955;AATAGA@-14@31678980	STT3B	0.194757	0.172414	0.176991	0.206422	0.24569	0.190698	0.134146	0.15	0.210971	0.136364	0.170139	0.176923
chr3	31679083	31679118	chr3:+:31679108:TE	7	+	AATAAA@-22@31679087	STT3B	0.483146	0.482759	0.699115	0.669725	0.599138	0.604651	0.634146	0.583333	0.607595	0.669422	0.625	0.584615
chr3	40353803	40353828	chr3:+:40353827:TE	6	+	ATTAAA@-42@40353786;ATTAAA@-21@40353807	EIF1B	0.0730223	0.107256	0.060241	0.0682731	0.0519481	0.0801944	0.0703934	0.0631164	0.069719	0.0810811	0.0781499	0.0964361
chr3	40353845	40353882	chr3:+:40353851:TE	6	+	AATAAA@-18@40353834;ATTAAA@-45@40353807	EIF1B	0.363083	0.33123	0.349398	0.337349	0.368275	0.324423	0.34472	0.351085	0.386056	0.361486	0.331738	0.348008
chr3	40353884	40353928	chr3:+:40353913:TE	6	+	AGTAAA@-26@40353888;AATACA@-21@40353893	EIF1B	0.563895	0.561514	0.590361	0.594378	0.579777	0.595383	0.584886	0.585799	0.544225	0.557432	0.590112	0.555556
chr3	48965026	48965063	chr3:+:48965057:EX	2	+	AATGAA@-30@48965028	ARIH2	0.103093	0.0976744	0.0533981	0.0748899	0.0353357	0.0963855	0.0990991	0.0710059	0.0627306	0.0524194	0.0708661	0.0615942
chr3	49021027	49021075	chr3:+:49021056:TE	2	+	ATTATA@-24@49021033;ATTACA@-57@49021000	ARIH2	0.618557	0.548837	0.747573	0.762115	0.706714	0.670683	0.594595	0.627219	0.730627	0.685484	0.708661	0.73913
chr3	49021107	49021139	chr3:+:49021112:TE	6	+	AATAAA@-24@49021089	ARIH2	0.278351	0.353488	0.199029	0.162996	0.257951	0.232932	0.306306	0.301775	0.206642	0.262097	0.220472	0.199275
chr3	87303340	87303380	chr3:+:87303372:TE	7	+	ATTAAA@-24@87303349	CHMP2B	0.527132	0.628099	0.465021	0.45	0.446721	0.454545	0.441948	0.465969	0.454054	0.466667	0.421348	0.454545
chr3	87304047	87304078	chr3:+:87304066:TE	6	+	AATAAA@-45@87304022;AATAAA@-21@87304046;GATAAA@-25@87304042	CHMP2B	0.162791	0.123967	0.152263	0.241667	0.184426	0.168831	0.198502	0.188482	0.172973	0.1625	0.140449	0.141414
chr3	87304616	87304656	chr3:+:87304648:TE	7	+	AATAAA@-31@87304618	CHMP2B	0.310078	0.247934	0.382716	0.308333	0.368853	0.376623	0.359551	0.34555	0.372973	0.370833	0.438202	0.40404
chr3	88206043	88206088	chr3:+:88206067:TE	5	+	AATAAA@-22@88206046	C3orf38	0.287081	0.275701	0.176955	0.18552	0.17561	0.153333	0.191489	0.309352	0.137363	0.182266	0.202643	0.174863
chr3	88206268	88206303	chr3:+:88206293:TE	5	+	ATTAAA@-27@88206267	C3orf38	0.330143	0.350467	0.345679	0.280543	0.317073	0.286667	0.329787	0.280575	0.384615	0.285714	0.361233	0.327869
chr3	88207088	88207131	chr3:+:88207111:TE	6	+	AATAAA@-30@88207082;AATAAG@-41@88207071	C3orf38	0.382775	0.373832	0.477366	0.533937	0.507317	0.56	0.478723	0.410072	0.478022	0.53202	0.436123	0.497268
chr3	99879292	99879298	chr3:+:99879295:EX	3	+	ATTAAA@-54@99879242	CMSS1	0.0333333	0.0577778	0.0511364	0.0617284	0.0366795	0.0603448	0.0291667	0.0494506	0.0503356	0.0481541	0.048	0.0359477
chr3	99879322	99879345	chr3:+:99879345:EX	2	+	AAGAAA@-40@99879306;AAGAAA@-7@99879339	CMSS1	0.311667	0.326667	0.352273	0.382716	0.353282	0.327586	0.285417	0.244505	0.327181	0.367576	0.312	0.325163
chr3	99897417	99897463	chr3:+:99897446:TE	7	+	AATAAA@-26@99897421;AATGAA@-59@99897388	CMSS1	0.655	0.615556	0.596591	0.555556	0.610039	0.612069	0.685417	0.706044	0.622483	0.58427	0.64	0.638889
chr3	101284918	101284952	chr3:+:101284942:TE	6	+	AGTAAA@-34@101284909;AATACA@-19@101284924	TRMT10C	0.0927152	0.125581	0.0855856	0.0852018	0.075	0.0447284	0.0436242	0.0557621	0.05	0.043771	0.0503356	0.0746888
chr3	101285078	101285121	chr3:+:101285121:TE	7	+	AATAAA@-51@101285071;AATAAT@-19@101285103	TRMT10C	0.864238	0.827907	0.837838	0.856502	0.842857	0.891374	0.892617	0.858736	0.868182	0.885522	0.892617	0.842324
chr3	101285264	101285296	chr3:+:101285288:TE	6	+	AGTAAA@-26@101285263	TRMT10C	0.0430464	0.0465116	0.0765766	0.058296	0.0821429	0.0638978	0.0637584	0.0855019	0.0818182	0.0707071	0.057047	0.0829875
chr3	101311851	101311879	chr3:+:101311862:TE	6	+	AATAAA@-21@101311842;AAGAAA@-17@101311846	PCNP	0.194783	0.214286	0.0474006	0.0470588	0.12782	0.115869	0.169355	0.16338	0.157798	0.134658	0.112782	0.13852
chr3	101312283	101312306	chr3:+:101312299:TE	3	+	AGTAAA@-17@101312283;AAGAAA@-39@101312261	PCNP	0.0765217	0.0657143	0.0474006	0.0254902	0.0714286	0.0730479	0.0544355	0.0929578	0.0660551	0.0441501	0.0526316	0.0398482
chr3	101313257	101313307	chr3:+:101313279:TE	7	+	ACTAAA@-29@101313251;AATAAA@-18@101313262	PCNP	0.728696	0.72	0.905199	0.927451	0.800752	0.811083	0.77621	0.743662	0.776147	0.821192	0.834586	0.821632
chr3	127788678	127788700	chr3:+:127788688:TE	4	+	0	SEC61A1	0.168288	0.248494	0.0715151	0.0545455	0.144737	0.159198	0.167396	0.202041	0.15402	0.192612	0.152079	0.190341
chr3	127789634	127789657	chr3:+:127789657:TE	7	+	AATAAG@-40@127789618;AATAAG@-13@127789645	SEC61A1	0.0933852	0.0828313	0.0290909	0.0198347	0.055921	0.0247641	0.0350109	0.044898	0.0294451	0.0343008	0.0579869	0.0497159
chr3	127790488	127790530	chr3:+:127790525:TE	7	+	AATAAA@-24@127790502;AATAAG@-35@127790491	SEC61A1	0.738327	0.668675	0.899394	0.92562	0.799342	0.816038	0.797593	0.753061	0.816535	0.773087	0.789934	0.759943
chr3	141167453	141167478	chr3:+:141167469:TE	6	+	ATTAAA@-24@141167446	ZBTB38	0.21	0.224044	0.106918	0.237569	0.159763	0.265537	0.232258	0.284091	0.15	0.150485	0.151163	0.217949
chr3	141167521	141167563	chr3:+:141167541:TE	7	+	TATAAA@-39@141167503;AATAAT@-48@141167494;ATTAAA@-19@141167523	ZBTB38	0.615	0.655738	0.72327	0.59116	0.710059	0.60452	0.574194	0.579546	0.672222	0.679612	0.627907	0.653846
chr3	141167732	141167758	chr3:+:141167749:TE	6	+	AATAAA@-24@141167726	ZBTB38	0.175	0.120219	0.169811	0.171271	0.130178	0.129943	0.193548	0.136364	0.177778	0.169903	0.22093	0.128205
chr3	141644981	141645002	chr3:+:141645002:TE	4	+	AAGAAA@-34@141644969	ATP1B3	0.0158618	0.0165605	0.0162671	0.0142857	0.0119169	0.0125138	0.0135472	0.0122262	0.0187761	0.0162382	0.0173688	0.0195632
chr3	141645026	141645051	chr3:+:141645041:TE	7	+	AATAAA@-22@141645020;AAGAAA@-27@141645015	ATP1B3	0.915756	0.928662	0.869863	0.871429	0.898876	0.916084	0.907665	0.913907	0.900556	0.901556	0.902439	0.89263
chr3	141645341	141645395	chr3:+:141645388:TE	6	+	TATAAA@-49@141645340;TATAAA@-35@141645354;AATAAA@-58@141645331;AATATA@-37@141645352	ATP1B3	0.0683821	0.0547771	0.11387	0.114286	0.0892067	0.0714023	0.0787879	0.0738665	0.0806676	0.0822057	0.0801922	0.0878071
chr3	150346057	150346094	chr3:+:150346065:TE	2	+	ACTAAA@-30@150346036	SELT	0.528926	0.602564	0.262136	0.227273	0.317073	0.324074	0.391304	0.443396	0.373913	0.466165	0.372263	0.336135
chr3	150347821	150347833	chr3:+:150347832:TE	2	+	AATAAA@-24@150347809;AAGAAA@-44@150347789	SELT	0.157025	0.128205	0.242718	0.204545	0.170732	0.12037	0.166667	0.132076	0.121739	0.150376	0.20438	0.159664
chr3	150348208	150348239	chr3:+:150348222:TE	6	+	AATAAA@-20@150348203	SELT	0.31405	0.269231	0.495146	0.568182	0.512195	0.555556	0.442029	0.424528	0.504348	0.383459	0.423358	0.504202
chr3	158409509	158409539	chr3:+:158409517:TE	6	+	AATAAA@-21@158409497;AATATA@-16@158409502	GFM1	0.342246	0.414286	0.174497	0.171875	0.209677	0.220472	0.222222	0.264957	0.180851	0.235632	0.235537	0.26699
chr3	158409915	158409946	chr3:+:158409927:TE	6	+	ATTAAA@-22@158409906	GFM1	0.352941	0.342857	0.275168	0.320312	0.349462	0.346457	0.41358	0.367521	0.382979	0.310345	0.392562	0.286408
chr3	158410347	158410378	chr3:+:158410378:TE	6	+	AATAAA@-38@158410341;AATAAT@-33@158410346	GFM1	0.304813	0.242857	0.550336	0.507812	0.44086	0.433071	0.364198	0.367521	0.43617	0.454023	0.371901	0.446602
chr3	171905063	171905092	chr3:+:171905077:TE	4	+	AATAAA@-21@171905057;AATAAT@-24@171905054;ATTAAA@-30@171905048	FNDC3B	0.210843	0.261682	0.0472222	0.108025	0.0866667	0.142857	0.269841	0.241935	0.25	0.193237	0.158103	0.22093
chr3	172116557	172116585	chr3:+:172116561:TE	5	+	AATAAA@-21@172116541;AATAAA@-16@172116546;AATAAA@-11@172116551	FNDC3B	0.26506	0.224299	0.172222	0.12037	0.146667	0.206349	0.134921	0.225806	0.203947	0.183575	0.162055	0.180233
chr3	172118461	172118513	chr3:+:172118486:TE	6	+	AATAAA@-23@172118464;AATATA@-38@172118449	FNDC3B	0.524096	0.514019	0.780556	0.771605	0.766667	0.650794	0.595238	0.532258	0.546053	0.623188	0.679842	0.598837
chr3	180694027	180694044	chr3:+:180694028:TE	2	+	AAGAAA@-16@180694013	FXR1	0.0639098	0.0541401	0.0631068	0.0537634	0.0728477	0.0573477	0.0963173	0.152893	0.122257	0.104816	0.0603448	0.0476191
chr3	180694299	180694345	chr3:+:180694333:TE	6	+	ATTAAA@-21@180694313	FXR1	0.894737	0.894904	0.88835	0.897849	0.84106	0.888889	0.849858	0.805785	0.84326	0.832861	0.873563	0.907937
chr3	180694919	180694957	chr3:+:180694940:TE	6	+	AGTAAA@-22@180694919;AATAAA@-18@180694923	FXR1	0.0413534	0.0509554	0.0485437	0.0483871	0.0860927	0.0537634	0.0538244	0.0413223	0.0344828	0.062323	0.0660919	0.0444444
chr3	197682629	197682642	chr3:+:197682634:TE	2	+	0	RPL35A	0.00239418	0.00291613	0.00299439	0.0036305	0.0029174	0.0024314	0.00196618	0.00252987	0.00359601	0.0034038	0.00258612	0.0027221
chr3	197682674	197682748	chr3:+:197682719:TE	7	+	AATAAA@-57@197682663;ATTAAA@-20@197682700	RPL35A	0.995882	0.993934	0.992389	0.987495	0.993332	0.99149	0.993905	0.993956	0.991883	0.992207	0.992552	0.991091
chr3	197683471	197683491	chr3:+:197683480:TE	6	+	AATAAA@-20@197683461	RPL35A	0.00172381	0.00314942	0.00461634	0.00887455	0.00375094	0.0060785	0.00412898	0.0035137	0.0045207	0.00438911	0.0048619	0.00618659
chr4	6644060	6644110	chr4:+:6644088:TE	7	+	0	MRFAP1	0.0393956	0.0346097	0.0325814	0.0216632	0.0307305	0.0286487	0.0396324	0.0460469	0.0347672	0.0290909	0.0360058	0.0353013
chr4	6644148	6644197	chr4:+:6644176:TE	5	+	AATAGA@-19@6644158	MRFAP1	0.0313006	0.0301915	0.0194236	0.0188679	0.0156171	0.0264865	0.0206778	0.0208514	0.0247496	0.027013	0.0240038	0.0243457
chr4	6644419	6644482	chr4:+:6644457:TE	7	+	AATAAA@-27@6644431;AACAAA@-50@6644408;AACAAA@-46@6644412	MRFAP1	0.929304	0.935199	0.947995	0.959469	0.953652	0.944865	0.93969	0.933102	0.940483	0.943896	0.93999	0.940353
chr4	6719064	6719111	chr4:+:6719089:TE	6	+	ATTAAA@-24@6719066;AAGAAA@-38@6719052	BLOC1S4	0.739535	0.803419	0.788043	0.8	0.746341	0.707602	0.76824	0.635803	0.67027	0.736842	0.70068	0.64539
chr4	6719188	6719261	chr4:+:6719225:TE	6	+	AATATA@-24@6719202	BLOC1S4	0.134884	0.0854701	0.0706522	0.124138	0.131707	0.152047	0.0772532	0.166667	0.162162	0.110526	0.0816327	0.106383
chr4	6719346	6719404	chr4:+:6719371:TE	6	+	AATAGA@-24@6719348	BLOC1S4	0.125581	0.111111	0.141304	0.0758621	0.121951	0.140351	0.154506	0.197531	0.167568	0.152632	0.217687	0.248227
chr4	56291688	56291731	chr4:+:56291710:TE	6	+	ACTAAA@-20@56291691;ATTACA@-26@56291685	TMEM165	0.0699301	0.100756	0.0510597	0.0176796	0.0778128	0.0670391	0.0593343	0.0645695	0.0738916	0.0630105	0.0632653	0.04561
chr4	56291791	56291821	chr4:+:56291816:TE	7	+	AAGAAA@-16@56291801;AACAAG@-31@56291786	TMEM165	0.140859	0.153652	0.0818882	0.0685083	0.115668	0.12514	0.127352	0.155629	0.141626	0.15986	0.162245	0.145952
chr4	56292327	56292353	chr4:+:56292342:TE	7	+	TATAAA@-26@56292317;AATAAA@-52@56292291;AATAAA@-22@56292321;AATATA@-28@56292315	TMEM165	0.789211	0.745592	0.867052	0.913812	0.806519	0.807821	0.813314	0.779801	0.784483	0.77713	0.77449	0.808438
chr4	95378326	95378349	chr4:+:95378334:TE	5	+	ATTAAA@-54@95378281;ATTAAA@-20@95378315;AATAAG@-48@95378287	PDLIM5	0.170985	0.16129	0.215278	0.222222	0.140777	0.216783	0.298246	0.46875	0.228155	0.257919	0.282528	0.328889
chr4	95471110	95471134	chr4:+:95471122:IN	6	+	TATAAA@-32@95471091;AATAAA@-20@95471103;AAGAAA@-57@95471066	PDLIM5	0.290155	0.362903	0.145833	0.17284	0.140777	0.181818	0.304094	0.291667	0.34466	0.266968	0.197026	0.24
chr4	95589352	95589383	chr4:+:95589371:TE	7	+	AATAAA@-25@95589347;AATAAA@-21@95589351;AATAAT@-51@95589321	PDLIM5	0.53886	0.475807	0.638889	0.604938	0.718447	0.601399	0.397661	0.239583	0.427185	0.475113	0.520446	0.431111
chr4	107268900	107268961	chr4:+:107268918:TE	6	+	AATAAA@-26@107268893;AATATA@-16@107268903	AIMP1	0.888646	0.877888	0.747541	0.751351	0.765013	0.695783	0.802597	0.694323	0.784768	0.721875	0.741865	0.742938
chr4	107269558	107269578	chr4:+:107269578:TE	6	+	AATAAA@-27@107269552;CATAAA@-16@107269563	AIMP1	0.0458515	0.0561056	0.15082	0.167568	0.133159	0.150602	0.0961039	0.139738	0.129139	0.175	0.156182	0.155367
chr4	107269639	107269661	chr4:+:107269661:TE	6	+	AATAAA@-35@107269627;ATTACA@-13@107269649	AIMP1	0.0655022	0.0660066	0.101639	0.0810811	0.101828	0.153614	0.101299	0.165939	0.0860927	0.103125	0.101952	0.101695
chr5	6668739	6668756	chr5:+:6668743:TE	2	+	AATAAA@-21@6668723	SRD5A1	0.453608	0.431579	0.311475	0.268293	0.329787	0.242424	0.304348	0.410714	0.303371	0.333333	0.341667	0.345238
chr5	6669310	6669333	chr5:+:6669328:TE	6	+	AACAAG@-23@6669306	SRD5A1	0.237113	0.28421	0.344262	0.317073	0.191489	0.166667	0.358696	0.232143	0.224719	0.247619	0.191667	0.190476
chr5	6669667	6669699	chr5:+:6669686:TE	6	+	AATAAA@-34@6669653;AATAGA@-30@6669657;AACAAG@-13@6669674	SRD5A1	0.309278	0.28421	0.344262	0.414634	0.478723	0.590909	0.336956	0.357143	0.47191	0.419048	0.466667	0.464286
chr5	33467785	33467805	chr5:+:33467789:TE	2	+	0	TARS	0.0929134	0.128505	0.0892587	0.0924731	0.135783	0.149254	0.102823	0.150142	0.123732	0.132841	0.0916955	0.0907258
chr5	33468014	33468073	chr5:+:33468038:TE	7	+	AATAAA@-22@33468017;ATTAAA@-36@33468003	TARS	0.207874	0.245327	0.154312	0.111828	0.164537	0.164179	0.137097	0.152975	0.144016	0.171587	0.205882	0.1875
chr5	33468183	33468199	chr5:+:33468190:TE	6	+	AATAAA@-20@33468171	TARS	0.699213	0.626168	0.75643	0.795699	0.699681	0.686567	0.760081	0.696884	0.732252	0.695572	0.702422	0.721774
chr5	34758171	34758183	chr5:+:34758176:IN	5	+	ATTAAA@-21@34758156	RAI14	0.0779221	0.0892308	0.042394	0.0457143	0.144044	0.133562	0.214724	0.188119	0.147287	0.129032	0.124088	0.103896
chr5	34830857	34830908	chr5:+:34830888:TE	7	+	AGTAAA@-23@34830866	RAI14	0.272727	0.273846	0.122195	0.108571	0.124654	0.143836	0.208589	0.168317	0.134367	0.177419	0.136253	0.109091
chr5	34832697	34832721	chr5:+:34832716:TE	6	+	AATAAA@-21@34832696	RAI14	0.649351	0.636923	0.835411	0.845714	0.731302	0.722603	0.576687	0.643564	0.718346	0.693548	0.739659	0.787013
chr5	54460541	54460549	chr5:+:54460549:TE	2	+	AATAAA@-17@54460533	GPX8	0.0237003	0.0474227	0.0264106	0.0207156	0.0277154	0.0300325	0.0478891	0.0299727	0.0325655	0.0355897	0.0285293	0.0265105
chr5	54460555	54460595	chr5:+:54460579:TE	6	+	AATAAA@-47@54460533;AATATA@-19@54460561	GPX8	0.675076	0.695876	0.54922	0.558067	0.611236	0.625812	0.627599	0.629428	0.585385	0.607816	0.606001	0.627004
chr5	54460698	54460751	chr5:+:54460742:TE	6	+	ATTATA@-27@54460716;TATAAA@-54@54460689;TATAAA@-40@54460703	GPX8	0.301223	0.256701	0.42437	0.421218	0.361049	0.344156	0.324512	0.340599	0.382049	0.356595	0.36547	0.346486
chr5	68525096	68525126	chr5:+:68525117:TE	6	+	AATAAA@-20@68525098;AATAGA@-37@68525081	MRPS36	0.079918	0.10875	0.0655431	0.0711297	0.0645463	0.0705191	0.0642424	0.0388802	0.0681265	0.0824972	0.0628205	0.0518053
chr5	68525168	68525206	chr5:+:68525191:TE	5	+	AATAAA@-43@68525149;ATTAAA@-56@68525136;AATGAA@-25@68525167;AATATA@-20@68525172	MRPS36	0.454918	0.4375	0.38015	0.361925	0.389149	0.406464	0.42303	0.388802	0.371046	0.381271	0.380769	0.400314
chr5	68525282	68525301	chr5:+:68525293:TE	6	+	ATTAAA@-25@68525269	MRPS36	0.465164	0.45375	0.554307	0.566946	0.546305	0.523017	0.512727	0.572317	0.560827	0.536232	0.55641	0.547881
chr5	72204915	72204943	chr5:+:72204943:TE	2	+	AGTAAA@-7@72204937;AATAAA@-40@72204904	TNPO1	0.28022	0.344828	0.183857	0.109489	0.237179	0.183099	0.23301	0.302632	0.211864	0.189781	0.234568	0.280575
chr5	72205144	72205174	chr5:+:72205174:TE	5	+	AATAAA@-46@72205129;AACAAA@-41@72205134;AACAAA@-36@72205139;AATGAA@-23@72205152;CATAAA@-30@72205145	TNPO1	0.208791	0.282759	0.0941704	0.0875912	0.121795	0.169014	0.116505	0.171053	0.118644	0.182482	0.141975	0.143885
chr5	72210188	72210225	chr5:+:72210214:TE	7	+	AATAAA@-19@72210196;AATAGA@-55@72210160	TNPO1	0.510989	0.372414	0.721973	0.80292	0.641026	0.647887	0.650485	0.526316	0.669492	0.627737	0.623457	0.57554
chr5	102365192	102365224	chr5:+:102365210:TE	6	+	AGTAAA@-26@102365185	PAM	0.102941	0.075	0.112576	0.0923767	0.0963636	0.0920502	0.103158	0.105932	0.0966469	0.09839	0.12381	0.0835735
chr5	102365285	102365314	chr5:+:102365291:TE	6	+	ATTATA@-38@102365254;AATAAA@-19@102365273;AATGAA@-28@102365264	PAM	0.0555556	0.0666667	0.0527383	0.038565	0.0563636	0.0606695	0.071579	0.059322	0.0729783	0.0572451	0.052381	0.0461095
chr5	102365395	102365433	chr5:+:102365416:TE	7	+	AATAAA@-19@102365398	PAM	0.841503	0.858333	0.834686	0.869058	0.847273	0.84728	0.825263	0.834746	0.830375	0.844365	0.82381	0.870317
chr5	134106647	134106665	chr5:+:134106663:EX	4	+	AAGAAA@-25@134106639	DDX46	0.269565	0.372093	0.322917	0.369863	0.273585	0.344444	0.377358	0.347826	0.292683	0.336364	0.228814	0.253521
chr5	134164708	134164748	chr5:+:134164729:TE	7	+	AATAAA@-20@134164710	DDX46	0.382609	0.337209	0.302083	0.246575	0.349057	0.211111	0.283019	0.304348	0.390244	0.3	0.398305	0.323944
chr5	134164869	134164902	chr5:+:134164893:TE	7	+	AATAGA@-21@134164873	DDX46	0.347826	0.290698	0.375	0.383562	0.377358	0.444444	0.339623	0.347826	0.317073	0.363636	0.372881	0.422535
chr5	134235567	134235636	chr5:+:134235609:TE	7	+	AATAGA@-29@134235581;AATAAG@-52@134235558	TXNDC15	0.567164	0.672222	0.334545	0.301038	0.426175	0.489583	0.549816	0.646341	0.53112	0.559259	0.458904	0.5
chr5	134236939	134236960	chr5:+:134236952:TE	6	+	AATAAA@-22@134236931	TXNDC15	0.0970149	0.0777778	0.134546	0.114187	0.104027	0.125	0.0885609	0.0731707	0.0871369	0.0740741	0.113014	0.127737
chr5	134237184	134237223	chr5:+:134237205:TE	7	+	TATAAA@-27@134237179;AATACA@-23@134237183	TXNDC15	0.335821	0.25	0.530909	0.584775	0.469799	0.385417	0.361624	0.280488	0.381743	0.366667	0.428082	0.372263
chr5	135399247	135399293	chr5:+:135399279:TE	4	+	CATAAA@-30@135399250	TGFBI	0.0157392	0.00614754	0.0171429	0.021609	0.011041	0.0138408	0.00795107	0.011786	0.00765111	0.0176778	0.0218914	0.019544
chr5	135399332	135399385	chr5:+:135399354:TE	5	+	ATTATA@-18@135399337	TGFBI	0.0157392	0.0153689	0.018449	0.0221297	0.0236593	0.0176855	0.0183486	0.0217588	0.0145371	0.0144636	0.0214536	0.018148
chr5	135399499	135399524	chr5:+:135399519:TE	6	+	AATAAA@-32@135399488;AATAAT@-35@135399485;AAGAAA@-22@135399498	TGFBI	0.968522	0.978484	0.964408	0.956261	0.9653	0.968474	0.9737	0.966455	0.977812	0.967859	0.956655	0.962308
chr5	138270017	138270045	chr5:+:138270024:TE	5	+	AATAAA@-22@138270003;AATAAA@-16@138270009	CTNNA1	0.0685921	0.0535117	0.0433735	0.039548	0.0605634	0.0481752	0.0594354	0.0630631	0.0480405	0.0499325	0.0605613	0.0587156
chr5	138270377	138270429	chr5:+:138270400:TE	7	+	AATAAA@-22@138270379	CTNNA1	0.625752	0.698997	0.628916	0.621469	0.626761	0.662774	0.592868	0.48048	0.603034	0.653171	0.612999	0.566972
chr5	138270695	138270738	chr5:+:138270720:TE	6	+	AATAAA@-24@138270697	CTNNA1	0.305656	0.247492	0.327711	0.338983	0.312676	0.289051	0.347697	0.456456	0.348925	0.296896	0.32644	0.374312
chr5	139006420	139006459	chr5:+:139006447:TE	6	+	AATAAA@-33@139006415;AAGAAA@-58@139006390	UBE2D2	0.752462	0.733023	0.52386	0.46595	0.719531	0.690165	0.736805	0.708595	0.646919	0.645995	0.593777	0.551891
chr5	139006789	139006824	chr5:+:139006824:TE	6	+	0	UBE2D2	0.0183848	0.0167442	0.019088	0.0322581	0.0226562	0.0322019	0.0218156	0.0125786	0.0221169	0.0198105	0.0233362	0.0174588
chr5	139007254	139007299	chr5:+:139007299:TE	7	+	AATAAA@-54@139007246;ATTACA@-33@139007267	UBE2D2	0.229153	0.250233	0.457052	0.501792	0.257812	0.277633	0.241379	0.278826	0.330964	0.334195	0.382887	0.43065
chr5	141367594	141367623	chr5:+:141367623:TE	6	+	ATTATA@-23@141367601;ATTAAA@-45@141367579;ATTAAA@-30@141367594	RNF14	0.468504	0.448454	0.32491	0.264423	0.362676	0.326633	0.434783	0.439153	0.333333	0.421687	0.254967	0.349515
chr5	141367976	141367999	chr5:+:141367980:TE	6	+	TATAAA@-24@141367957;AATATA@-26@141367955;AATATA@-20@141367961	RNF14	0.110236	0.149484	0.133574	0.0865385	0.158451	0.155779	0.144927	0.126984	0.172414	0.124498	0.109271	0.0776699
chr5	141368729	141368757	chr5:+:141368746:TE	6	+	AATAAA@-29@141368718;AATAAA@-23@141368724	RNF14	0.42126	0.402062	0.541516	0.649038	0.478873	0.517588	0.42029	0.433862	0.494253	0.453815	0.635762	0.572816
chr5	179260395	179260422	chr5:+:179260411:IN	6	+	ATTAAA@-24@179260388	SQSTM1	0.0280167	0.0359466	0.0106566	0.00812216	0.0197902	0.0188214	0.0305146	0.0204842	0.0156319	0.0191447	0.022864	0.0328542
chr5	179264205	179264286	chr5:+:179264252:TE	7	+	ATTAAA@-25@179264228	SQSTM1	0.800934	0.855529	0.905122	0.952567	0.811874	0.880901	0.811328	0.897952	0.830471	0.905768	0.803851	0.901437
chr5	179265049	179265087	chr5:+:179265075:TE	7	+	AATAAA@-24@179265052	SQSTM1	0.171049	0.108524	0.0842214	0.0393112	0.168336	0.100278	0.158157	0.0815643	0.153897	0.075087	0.173285	0.0657084
chr6	7417923	7417956	chr6:+:7417933:TE	6	+	AATAAA@-23@7417911	RIOK1	0.507353	0.542636	0.389313	0.333333	0.364486	0.404959	0.367347	0.292683	0.346154	0.369427	0.393443	0.482993
chr6	7418111	7418169	chr6:+:7418132:TE	6	+	ATTATA@-39@7418094;TATAAA@-21@7418112	RIOK1	0.375	0.379845	0.381679	0.50505	0.504673	0.471074	0.44898	0.451219	0.413461	0.515924	0.483607	0.387755
chr6	7418256	7418276	chr6:+:7418268:TE	6	+	CATAAA@-20@7418249	RIOK1	0.117647	0.0775194	0.229008	0.161616	0.130841	0.123967	0.183673	0.256098	0.240385	0.11465	0.122951	0.129252
chr6	13615961	13616004	chr6:+:13616004:EX	4	+	GATAAA@-60@13615945	NOL7	0.167513	0.0955056	0.156863	0.111111	0.12069	0.153558	0.189189	0.110553	0.138298	0.1125	0.157068	0.110553
chr6	13621149	13621183	chr6:+:13621175:TE	6	+	ATTATA@-36@13621140;TATAAA@-34@13621142;CATAAA@-25@13621151	NOL7	0.456853	0.342697	0.401961	0.285714	0.456897	0.280899	0.509009	0.361809	0.414894	0.333333	0.434555	0.356784
chr6	13621425	13621468	chr6:+:13621458:TE	7	+	ATTAAA@-47@13621412;AATATA@-27@13621432	NOL7	0.375634	0.561798	0.441177	0.603175	0.422414	0.565543	0.301802	0.527638	0.446808	0.554167	0.408377	0.532663
chr6	30460784	30460823	chr6:+:30460789:TE	6	+	ATTAAA@-19@30460771;AATAAG@-13@30460777	HLA-E	0.111765	0.229851	0.0857143	0.0795344	0.11236	0.14876	0.193939	0.205212	0.135952	0.16129	0.231884	0.166667
chr6	30461098	30461123	chr6:+:30461099:TE	5	+	AATAAA@-25@30461075;AATAAA@-11@30461089	HLA-E	0.197059	0.173134	0.0556391	0.0320078	0.0983146	0.0971074	0.133333	0.0944625	0.151057	0.0967742	0.173913	0.138889
chr6	30461954	30461988	chr6:+:30461970:TE	7	+	AGTAAA@-28@30461943;AATAAA@-23@30461948	HLA-E	0.691176	0.597015	0.858647	0.888458	0.789326	0.754132	0.672727	0.700326	0.712991	0.741935	0.594203	0.694444
chr6	109477994	109478019	chr6:+:109477999:TE	6	+	AGTAAA@-55@109477945;AATAAA@-20@109477980	CEP57L1	0.245763	0.322917	0.243243	0.296875	0.293333	0.388889	0.378378	0.408451	0.231707	0.411111	0.360294	0.274809
chr6	109481953	109481973	chr6:+:109481967:IN	5	+	AATAAA@-22@109481946	CEP57L1	0.584746	0.479167	0.418919	0.296875	0.4	0.347222	0.391892	0.28169	0.365854	0.3	0.375	0.251908
chr6	109485098	109485131	chr6:+:109485106:TE	6	+	AATAAA@-22@109485085;AATAAT@-58@109485049	CEP57L1	0.169491	0.197917	0.337838	0.40625	0.306667	0.263889	0.22973	0.309859	0.402439	0.288889	0.264706	0.473282
chr6	111215364	111215394	chr6:+:111215392:TE	6	+	ATTAAA@-41@111215352;AAGAAA@-9@111215384	AMD1	0.444231	0.4425	0.34728	0.294574	0.436831	0.430839	0.457583	0.53125	0.414758	0.415289	0.402802	0.397149
chr6	111215504	111215525	chr6:+:111215525:TE	6	+	AATACA@-20@111215506;AATAAA@-28@111215498	AMD1	0.232692	0.24	0.200837	0.182171	0.231263	0.22449	0.231362	0.226562	0.173028	0.214876	0.171629	0.173116
chr6	111216889	111216926	chr6:+:111216913:TE	7	+	AATAAA@-31@111216883	AMD1	0.323077	0.3175	0.451883	0.523256	0.331906	0.344671	0.311054	0.242188	0.412214	0.369835	0.425569	0.429735
chr6	111346781	111346812	chr6:+:111346793:TE	7	+	ATTAAA@-23@111346771	RPF2	0.77451	0.767123	0.702703	0.68932	0.636364	0.776557	0.72549	0.598726	0.670782	0.616197	0.56314	0.5625
chr6	111346923	111346953	chr6:+:111346944:TE	5	+	AATATA@-19@111346926	RPF2	0.132353	0.140411	0.141892	0.184466	0.214546	0.139194	0.141177	0.184713	0.1893	0.253521	0.286689	0.210938
chr6	111346958	111347003	chr6:+:111346986:TE	5	+	ATTACA@-18@111346969	RPF2	0.0931373	0.0924657	0.155405	0.126214	0.149091	0.0842491	0.133333	0.21656	0.139918	0.130282	0.150171	0.226562
chr6	114182967	114182990	chr6:+:114182990:TE	7	+	ACTAAA@-43@114182948;AATAAA@-30@114182961;AATAAA@-20@114182971	MARCKS	0.699874	0.713959	0.539092	0.554682	0.582482	0.556837	0.606195	0.529412	0.640736	0.605556	0.572479	0.549563
chr6	114184500	114184541	chr6:+:114184541:TE	5	+	AATAAA@-53@114184489;ATTAAA@-20@114184522	MARCKS	0.0542245	0.0411899	0.105927	0.0975769	0.070073	0.0593081	0.0840708	0.0555556	0.0565771	0.0638889	0.0787815	0.0860058
chr6	114184632	114184666	chr6:+:114184646:TE	6	+	AATAAA@-23@114184624;AATAAT@-57@114184590	MARCKS	0.245902	0.244851	0.354981	0.347741	0.347445	0.383855	0.309735	0.415033	0.302687	0.330556	0.348739	0.364431
chr6	138726397	138726424	chr6:+:138726403:EX	2	+	0	HEBP2	0.458256	0.511236	0.452349	0.5138	0.461303	0.546045	0.509987	0.619355	0.53507	0.487776	0.454815	0.490126
chr6	138734270	138734352	chr6:+:138734311:TE	7	+	AGTAAA@-26@138734286	HEBP2	0.477737	0.433708	0.465772	0.422505	0.474542	0.394366	0.391478	0.327742	0.413828	0.437718	0.438518	0.429084
chr6	138734560	138734597	chr6:+:138734582:TE	6	+	AATAAA@-17@138734566	HEBP2	0.0640074	0.0550562	0.0818792	0.0636943	0.0641548	0.0595883	0.0985353	0.0529032	0.0511022	0.0745052	0.106667	0.0807899
chr6	143382708	143382743	chr6:+:143382731:TE	6	+	AATAAA@-20@143382712	AIG1	0.493562	0.415888	0.204678	0.118518	0.294416	0.271739	0.289618	0.29771	0.378505	0.248848	0.336634	0.276596
chr6	143661143	143661186	chr6:+:143661155:TE	6	+	AATAAA@-21@143661135;AAGAAA@-28@143661128	AIG1	0.283262	0.299065	0.339181	0.192593	0.263959	0.309783	0.289618	0.312977	0.219626	0.35023	0.356436	0.255319
chr6	143661416	143661479	chr6:+:143661439:TE	6	+	AATAAA@-21@143661419	AIG1	0.223176	0.285047	0.45614	0.688889	0.441624	0.418478	0.420765	0.389313	0.401869	0.400922	0.306931	0.468085
chr6	149912031	149912096	chr6:+:149912054:TE	5	+	AATATA@-22@149912033	GINM1	0.3125	0.432432	0.155932	0.167742	0.254545	0.365979	0.232068	0.351145	0.244898	0.216749	0.27451	0.258427
chr6	149912646	149912709	chr6:+:149912681:TE	6	+	TATAAA@-23@149912659;AATATA@-51@149912631	GINM1	0.238971	0.198198	0.115254	0.229032	0.231818	0.242268	0.244726	0.229008	0.170068	0.256158	0.166667	0.230337
chr6	149912852	149912888	chr6:+:149912885:TE	4	+	AATAAA@-35@149912851	GINM1	0.448529	0.369369	0.728814	0.603226	0.513636	0.391753	0.523207	0.419847	0.585034	0.527094	0.558824	0.511236
chr7	5270729	5270804	chr7:+:5270763:TE	6	+	AATACA@-19@5270745	WIPI2	0.118812	0.136905	0.0784314	0.075188	0.0643564	0.111732	0.0851064	0.0719425	0.0952381	0.0761421	0.100671	0.145833
chr7	5271136	5271178	chr7:+:5271155:TE	7	+	ATTAAA@-21@5271135	WIPI2	0.653465	0.660714	0.607843	0.578947	0.707921	0.569832	0.595745	0.654676	0.650794	0.619289	0.610738	0.611111
chr7	5271331	5271366	chr7:+:5271354:TE	7	+	ATTAAA@-25@5271330	WIPI2	0.227723	0.202381	0.313725	0.345865	0.227723	0.318436	0.319149	0.273381	0.253968	0.304569	0.288591	0.243056
chr7	6442238	6442273	chr7:+:6442247:TE	5	+	CATAAA@-25@6442223	RAC1	0.157895	0.184885	0.108073	0.0586011	0.137895	0.139842	0.148193	0.147887	0.125	0.0978261	0.128666	0.12536
chr7	6442312	6442348	chr7:+:6442324:TE	6	+	ATTAAA@-24@6442301	RAC1	0.564593	0.492578	0.39974	0.347826	0.461053	0.427441	0.537349	0.554577	0.488095	0.427536	0.508042	0.43804
chr7	6443571	6443615	chr7:+:6443597:TE	7	+	AATAAA@-18@6443580	RAC1	0.277512	0.322537	0.492188	0.593573	0.401053	0.432718	0.314458	0.297535	0.386905	0.474638	0.363292	0.436599
chr7	23165652	23165682	chr7:+:23165668:TE	6	+	AGTAAA@-48@23165621;AATAAA@-25@23165644;AATAGA@-20@23165649;AATAAT@-31@23165638;AATAAT@-28@23165641	KLHL7	0.780051	0.741742	0.208633	0.165048	0.657692	0.696809	0.770718	0.780392	0.796034	0.748503	0.67359	0.70903
chr7	23214907	23214943	chr7:+:23214921:TE	6	+	AATAAA@-20@23214902	KLHL7	0.0716113	0.102102	0.248201	0.281553	0.115385	0.111702	0.0801105	0.0666667	0.0793201	0.0808383	0.10089	0.0936455
chr7	23215019	23215046	chr7:+:23215035:TE	5	+	ATTAAA@-18@23215018	KLHL7	0.148338	0.156156	0.543165	0.553398	0.226923	0.191489	0.149171	0.152941	0.124646	0.170659	0.225519	0.197324
chr7	23297654	23297671	chr7:+:23297662:TE	6	+	AATAAA@-26@23297637	GPNMB	0.190439	0.153367	0.0458147	0.0616038	0.130399	0.134894	0.181455	0.152244	0.185015	0.173546	0.206967	0.194245
chr7	23301432	23301445	chr7:+:23301440:IN	3	+	AGTAAA@-49@23301392;AATAAA@-25@23301416;AATAAA@-21@23301420;AATAAA@-15@23301426	GPNMB	0.0195925	0.0124688	0.00861178	0.00876261	0.010595	0.0189521	0.0223821	0.0208333	0.0175841	0.0178236	0.0307377	0.0611511
chr7	23314711	23314741	chr7:+:23314728:TE	6	+	AATAAA@-23@23314706	GPNMB	0.789969	0.834165	0.945574	0.929634	0.859006	0.846154	0.796163	0.826923	0.797401	0.80863	0.762295	0.744604
chr7	43664764	43664791	chr7:+:43664783:TE	7	+	AGTAAA@-20@43664764	STK17A	0.889632	0.892308	0.772727	0.834586	0.825342	0.816817	0.818182	0.844444	0.833887	0.851485	0.783383	0.816514
chr7	43664861	43664875	chr7:+:43664874:TE	5	+	ACTAAA@-26@43664849	STK17A	0.0602007	0.05	0.109091	0.093985	0.0616438	0.102102	0.0981818	0.0920635	0.0697674	0.0940594	0.0949555	0.107034
chr7	43665632	43665651	chr7:+:43665650:TE	6	+	AGTAAA@-36@43665615;ATTAAA@-25@43665626	STK17A	0.0501672	0.0576923	0.118182	0.0714286	0.113014	0.0810811	0.0836364	0.0634921	0.0963455	0.0544555	0.121662	0.0764526
chr7	56022929	56022976	chr7:+:56022952:TE	7	+	AAGAAA@-25@56022928	MRPS17	0.609911	0.583871	0.451613	0.57716	0.619444	0.64121	0.542741	0.557411	0.543379	0.612273	0.564356	0.542636
chr7	56022996	56023042	chr7:+:56023029:TE	7	+	AGTAAA@-25@56023005;AATGAA@-30@56023000	MRPS17	0.335451	0.346774	0.38172	0.317901	0.316667	0.315562	0.364993	0.348643	0.347032	0.334728	0.349364	0.348837
chr7	56024183	56024213	chr7:+:56024193:TE	7	+	AATAAA@-20@56024174;AATAAG@-43@56024151	MRPS17	0.0546379	0.0693548	0.166667	0.104938	0.0638889	0.0432277	0.0922659	0.0939457	0.109589	0.0529986	0.0862801	0.108527
chr7	79847340	79847379	chr7:+:79847356:TE	6	+	ATTATA@-44@79847313;AATAAA@-24@79847333	GNAI1	0.784375	0.789668	0.639535	0.636792	0.634921	0.645833	0.660156	0.724638	0.648387	0.717533	0.683761	0.656489
chr7	79847502	79847531	chr7:+:79847531:TE	4	+	AATAAA@-36@79847496;AATAAT@-31@79847501;AAGAAA@-41@79847491	GNAI1	0.096875	0.099631	0.109302	0.125	0.150794	0.145833	0.144531	0.0821256	0.141935	0.133117	0.111111	0.129771
chr7	79848702	79848740	chr7:+:79848719:TE	6	+	AATAAA@-35@79848685;AATAAA@-25@79848695	GNAI1	0.11875	0.110701	0.251163	0.238207	0.214286	0.208333	0.195312	0.193237	0.209677	0.149351	0.205128	0.21374
chr7	99689501	99689549	chr7:+:99689530:TE	7	+	AATAAA@-28@99689503	COPS6	0.714826	0.730445	0.726287	0.778231	0.666371	0.676093	0.664948	0.742551	0.69559	0.689008	0.683152	0.671208
chr7	99689551	99689588	chr7:+:99689564:TE	7	+	0	COPS6	0.0423601	0.0421179	0.0257453	0.0231293	0.0470275	0.0471294	0.0434462	0.0333731	0.0476529	0.0554066	0.0360436	0.0490463
chr7	99689786	99689825	chr7:+:99689807:TE	7	+	TATAAA@-20@99689788	COPS6	0.242814	0.227437	0.247967	0.198639	0.286602	0.276778	0.291605	0.224076	0.256757	0.255585	0.280805	0.279746
chr7	100780783	100780846	chr7:+:100780846:TE	2	+	AAGAAA@-59@100780788	SERPINE1	0.0350526	0.0505464	0.0560538	0.113744	0.0447761	0.0795455	0.061849	0.0437678	0.0517134	0.0529136	0.0438671	0.0396825
chr7	100781565	100781596	chr7:+:100781584:TE	6	+	AATAAT@-21@100781564	SERPINE1	0.870305	0.838798	0.725336	0.625592	0.759159	0.72465	0.832031	0.811608	0.8081	0.776959	0.850085	0.799471
chr7	100782518	100782571	chr7:+:100782542:TE	4	+	AATAAA@-35@100782508;AATAAA@-30@100782513;AATAAA@-26@100782517;AATAAT@-38@100782505	SERPINE1	0.094642	0.110656	0.21861	0.260663	0.196065	0.195804	0.10612	0.144624	0.140187	0.170127	0.106048	0.160847
chr7	102952791	102952834	chr7:+:102952829:TE	7	+	AATAAA@-54@102952776;ATTAAA@-17@102952813;AATGAA@-48@102952782	PMPCB	0.591133	0.554386	0.534743	0.516304	0.501285	0.497076	0.527845	0.562044	0.512195	0.545205	0.461326	0.503086
chr7	102952847	102952885	chr7:+:102952860:TE	6	+	ATTAAA@-48@102952813;GATAAA@-21@102952840	PMPCB	0.362069	0.375439	0.39577	0.377717	0.44473	0.394737	0.372881	0.335766	0.414634	0.367123	0.441989	0.404321
chr7	102952996	102953043	chr7:+:102953027:TE	6	+	ATTATA@-42@102952986;TATAAA@-40@102952988;AACAAA@-23@102953005	PMPCB	0.046798	0.0701754	0.0694864	0.105978	0.0539846	0.108187	0.0992736	0.10219	0.0731707	0.0876712	0.0966851	0.0925926
chr7	103008567	103008617	chr7:+:103008601:TE	7	+	AATAAA@-21@103008581;AACAAA@-25@103008577;CATAAA@-29@103008573	PSMC2	0.949124	0.962665	0.909444	0.940747	0.919011	0.950069	0.937954	0.948526	0.920251	0.950045	0.936614	0.950893
chr7	103008644	103008661	chr7:+:103008655:TE	6	+	AATAAA@-23@103008633;AATATA@-28@103008628	PSMC2	0.0350292	0.031591	0.0452781	0.0319052	0.0451833	0.037563	0.0422442	0.0402433	0.0582437	0.0367847	0.0395227	0.0357143
chr7	103009819	103009854	chr7:+:103009841:TE	6	+	AATAAA@-24@103009818;ATTAAA@-28@103009814	PSMC2	0.0158465	0.00574383	0.0452781	0.0273473	0.0358056	0.0123683	0.019802	0.0112307	0.0215054	0.0131699	0.0238628	0.0133929
chr7	116199469	116199511	chr7:+:116199494:TE	7	+	AATAAA@-33@116199462	CAV1	0.185791	0.198513	0.0379972	0.0258284	0.0907349	0.0919673	0.11728	0.114515	0.108565	0.0847926	0.0949569	0.086579
chr7	116199618	116199662	chr7:+:116199661:TE	4	+	0	CAV1	0.0645451	0.0620732	0.0928162	0.0771453	0.0736023	0.0553187	0.0431655	0.0460526	0.0698617	0.0604839	0.0753998	0.0523443
chr7	116201204	116201256	chr7:+:116201230:TE	7	+	AATAAA@-20@116201211	CAV1	0.749664	0.739414	0.869187	0.897026	0.835663	0.852714	0.839555	0.839433	0.821573	0.854723	0.829643	0.861077
chr7	116863958	116863974	chr7:+:116863974:TE	4	+	AATAAA@-37@116863938;AATAAA@-22@116863953;AATAAA@-15@116863960;AATAAT@-18@116863957;ATTAAA@-26@116863949	ST7	0.299145	0.255319	0.133333	0.23	0.243698	0.0956522	0.298969	0.195402	0.282051	0.282051	0.333333	0.297619
chr7	116870068	116870084	chr7:+:116870080:TE	5	+	ATTAAA@-30@116870051	ST7	0.205128	0.148936	0.190476	0.11	0.176471	0.182609	0.185567	0.137931	0.166667	0.119658	0.22549	0.22619
chr7	116870142	116870165	chr7:+:116870165:TE	7	+	AATAAA@-34@116870132;AAGAAA@-46@116870120;ATTACA@-18@116870148	ST7	0.495727	0.595745	0.676191	0.66	0.579832	0.721739	0.515464	0.666667	0.551282	0.598291	0.441177	0.476191
chr7	140406287	140406310	chr7:+:140406310:IN	6	+	AATAAA@-40@140406271;AATAAA@-20@140406291;AATAAT@-28@140406283;AATGAA@-16@140406295	NDUFB2	0.00103445	0.00158479	0.0019917	0.00333037	0.00261218	0.00358527	0.00335252	0.00442282	0.00389062	0.00451045	0.00517928	0.00561415
chr7	140406415	140406451	chr7:+:140406444:TE	7	+	ATTAAA@-39@140406406;ATTAAA@-26@140406419	NDUFB2	0.995759	0.996302	0.995353	0.994227	0.990951	0.992829	0.993368	0.993587	0.992663	0.992849	0.991633	0.990813
chr7	140422038	140422048	chr7:+:140422040:TE	3	+	AATAAT@-16@140422025;GATAAA@-59@140421982;AATATA@-55@140421986	NDUFB2	0.00320679	0.00211305	0.0026556	0.00244227	0.00643717	0.00358527	0.00327964	0.00199027	0.00344598	0.00264026	0.00318725	0.00357264
chr7	151058308	151058349	chr7:+:151058331:IN	6	+	AATAAA@-29@151058303	NUB1	0.410256	0.576087	0.357724	0.365672	0.368421	0.422535	0.646465	0.673684	0.62	0.580645	0.642276	0.743056
chr7	151074354	151074391	chr7:+:151074370:TE	6	+	TATAAA@-27@151074344;AATAAT@-60@151074311;AATGAA@-57@151074314	NUB1	0.307692	0.25	0.162602	0.119403	0.189474	0.15493	0.181818	0.2	0.17	0.137097	0.0894309	0.0763889
chr7	151075514	151075545	chr7:+:151075540:TE	7	+	AATAAA@-33@151075508;AATATA@-19@151075522	NUB1	0.282051	0.173913	0.479675	0.514925	0.442105	0.422535	0.171717	0.126316	0.21	0.282258	0.268293	0.180556
chr7	155100291	155100336	chr7:+:155100297:TE	6	+	ATTAAA@-18@155100280;AACAAG@-13@155100285	INSIG1	0.550125	0.582348	0.122699	0.118321	0.250409	0.282278	0.289951	0.284264	0.310458	0.25679	0.227053	0.191235
chr7	155100895	155100938	chr7:+:155100920:TE	6	+	ATTAAA@-24@155100897	INSIG1	0.0614035	0.0727934	0.0797546	0.0477099	0.10802	0.0835443	0.112026	0.0879865	0.0980392	0.0925926	0.10628	0.10757
chr7	155101925	155101960	chr7:+:155101943:TE	6	+	ATTAAA@-17@155101927	INSIG1	0.388471	0.344859	0.797546	0.833969	0.641571	0.634177	0.598023	0.62775	0.591503	0.650617	0.666667	0.701195
chr8	11696154	11696198	chr8:+:11696174:TE	7	+	CATAAA@-27@11696148	FDFT1	0.344828	0.379179	0.344771	0.357143	0.335726	0.332505	0.360908	0.387652	0.332402	0.354131	0.341957	0.318348
chr8	11696451	11696521	chr8:+:11696469:TE	7	+	ATTAAA@-19@11696451	FDFT1	0.563753	0.541793	0.526144	0.476191	0.562998	0.559975	0.537335	0.506073	0.547486	0.520508	0.541057	0.577157
chr8	11696789	11696824	chr8:+:11696806:TE	7	+	AGTAAA@-53@11696754;AATAAA@-23@11696784	FDFT1	0.0914194	0.0790274	0.129085	0.166667	0.101276	0.10752	0.101757	0.106275	0.120112	0.125361	0.116985	0.104496
chr8	26268496	26268519	chr8:+:26268507:TE	6	+	AATAAA@-22@26268486;AACAAA@-42@26268466	BNIP3L	0.334054	0.354059	0.114693	0.079288	0.20297	0.212766	0.363239	0.32459	0.20297	0.192408	0.178261	0.165158
chr8	26268707	26268729	chr8:+:26268724:TE	6	+	AATATA@-21@26268704	BNIP3L	0.0551351	0.0656304	0.0277361	0.0242718	0.0532178	0.0547113	0.0656455	0.0622951	0.0606436	0.0497382	0.0586957	0.0769231
chr8	26270623	26270659	chr8:+:26270643:TE	6	+	TATAAA@-38@26270606;AATACA@-59@26270585;ATTAAA@-21@26270623	BNIP3L	0.610811	0.580311	0.857571	0.89644	0.743812	0.732523	0.571116	0.613115	0.736386	0.757853	0.763043	0.757919
chr8	30040861	30040905	chr8:+:30040883:TE	6	+	TATAAA@-20@30040864	DCTN6	0.0779055	0.0791897	0.0759669	0.0580645	0.0686845	0.0529328	0.0942285	0.0630798	0.0843023	0.0530974	0.0813253	0.0815217
chr8	30041041	30041077	chr8:+:30041053:TE	7	+	ACTAAA@-30@30041024;AATAAA@-21@30041033	DCTN6	0.698595	0.731123	0.651934	0.7	0.721769	0.783977	0.681979	0.703154	0.704942	0.733038	0.71988	0.684783
chr8	30041145	30041166	chr8:+:30041155:TE	6	+	ATTAAA@-24@30041132	DCTN6	0.223499	0.189687	0.272099	0.241935	0.209546	0.16309	0.223793	0.233766	0.210756	0.213864	0.198795	0.233696
chr8	57130001	57130035	chr8:+:57130026:TE	7	+	ATTAAA@-24@57130003	CHCHD7	0.636136	0.68603	0.416058	0.484241	0.573385	0.582897	0.523673	0.523707	0.530146	0.542274	0.494915	0.487562
chr8	57130042	57130090	chr8:+:57130063:TE	7	+	AATAAA@-19@57130045	CHCHD7	0.307403	0.276625	0.313869	0.200573	0.322896	0.284468	0.373027	0.359914	0.367983	0.33965	0.374576	0.371476
chr8	57131162	57131182	chr8:+:57131182:TE	4	+	AATAAA@-29@57131154;AATGAA@-22@57131161	CHCHD7	0.0564617	0.0373444	0.270073	0.315186	0.103718	0.132635	0.1033	0.116379	0.101871	0.118076	0.130508	0.140962
chr8	74893923	74893945	chr8:+:74893930:TE	7	+	AATAAA@-22@74893909;AATAAT@-25@74893906	TMEM70	0.17963	0.198895	0.0896552	0.0850202	0.0955631	0.0853392	0.0851449	0.0801034	0.128748	0.092	0.123515	0.112271
chr8	74894011	74894035	chr8:+:74894029:TE	4	+	AATAAA@-25@74894005;AACAAG@-20@74894010	TMEM70	0.3	0.339779	0.286207	0.307692	0.283276	0.356674	0.26087	0.325581	0.273369	0.288	0.261283	0.362924
chr8	74894073	74894102	chr8:+:74894097:TE	7	+	AATAAA@-26@74894072	TMEM70	0.52037	0.461326	0.624138	0.607287	0.62116	0.557987	0.653986	0.594315	0.597884	0.62	0.615202	0.524804
chr8	87570880	87570907	chr8:+:87570886:TE	7	+	AGTAAA@-20@87570867	CPNE3	0.224913	0.364641	0.0645161	0.0727273	0.108108	0.225	0.192118	0.228571	0.105	0.162562	0.097561	0.12
chr8	87573594	87573649	chr8:+:87573640:TE	6	+	GATAAA@-22@87573619;AATATA@-50@87573591	CPNE3	0.619377	0.458564	0.688172	0.590909	0.616216	0.5625	0.546798	0.619048	0.625	0.610837	0.585366	0.688
chr8	87573708	87573738	chr8:+:87573725:TE	7	+	AATAAA@-24@87573702;AATAGA@-39@87573687;AATATA@-19@87573707	CPNE3	0.155709	0.176796	0.247312	0.336364	0.275676	0.2125	0.261084	0.152381	0.27	0.226601	0.317073	0.192
chr8	104081494	104081525	chr8:+:104081511:TE	7	+	AATAAA@-24@104081488	ATP6V1C1	0.722922	0.721429	0.59854	0.655797	0.643229	0.634146	0.72126	0.7175	0.696391	0.714912	0.656642	0.69969
chr8	104081770	104081808	chr8:+:104081793:TE	7	+	AATAAA@-22@104081772;AATAGA@-38@104081756;AATAAT@-48@104081746	ATP6V1C1	0.193955	0.2	0.30292	0.213768	0.223958	0.243902	0.19685	0.2125	0.239915	0.175439	0.270677	0.22291
chr8	104085269	104085290	chr8:+:104085277:TE	6	+	AATAAA@-19@104085259	ATP6V1C1	0.0831234	0.0785714	0.0985402	0.130435	0.132812	0.121951	0.0818898	0.07	0.0636943	0.109649	0.0726817	0.0773994
chr8	104455178	104455217	chr8:+:104455200:TE	7	+	AATAAA@-29@104455172	DCAF13	0.846361	0.869646	0.715415	0.708995	0.791063	0.76876	0.787154	0.821818	0.798913	0.800813	0.773305	0.718963
chr8	104455329	104455349	chr8:+:104455346:TE	6	+	AATACA@-19@104455328	DCAF13	0.0525607	0.0558659	0.0592885	0.0502645	0.0700483	0.0673813	0.0554156	0.0527273	0.0421196	0.0514905	0.0625	0.0804911
chr8	104455665	104455687	chr8:+:104455678:TE	6	+	TATAAA@-58@104455621;AATAAT@-54@104455625;AATAAT@-51@104455628;ATTAAA@-23@104455656;AATATA@-48@104455631	DCAF13	0.101078	0.0744879	0.225296	0.240741	0.138889	0.163859	0.157431	0.125455	0.158967	0.147696	0.164195	0.200546
chr9	21862576	21862616	chr9:+:21862596:TE	6	+	TATAAA@-57@21862540;AATAAA@-22@21862575;AATAAT@-40@21862557;AATAAT@-25@21862572;AATAAT@-18@21862579	MTAP	0.585062	0.543478	0.343284	0.346667	0.433735	0.50625	0.353261	0.420635	0.413145	0.521367	0.396552	0.454545
chr9	21862932	21862967	chr9:+:21862944:TE	6	+	AGTAAA@-38@21862907;AATAAA@-21@21862924	MTAP	0.269709	0.315217	0.41791	0.52	0.301205	0.24375	0.413044	0.404762	0.328639	0.282051	0.298851	0.30622
chr9	21863258	21863293	chr9:+:21863283:TE	5	+	AATAAA@-24@21863260	MTAP	0.145228	0.141304	0.238806	0.133333	0.26506	0.25	0.233696	0.174603	0.258216	0.196581	0.304598	0.239234
chr9	35736796	35736842	chr9:+:35736834:TE	7	+	AATAAA@-53@35736782	CREB3	0.124088	0.111792	0.105095	0.11655	0.110537	0.0949367	0.112975	0.131349	0.0965517	0.121516	0.0997899	0.0950521
chr9	35736843	35736868	chr9:+:35736856:TE	7	+	0	CREB3	0.712895	0.713629	0.63535	0.624709	0.695248	0.698312	0.675615	0.684764	0.678161	0.680045	0.660714	0.670573
chr9	35736979	35737015	chr9:+:35737009:TE	7	+	AATAAA@-32@35736978;AAGAAA@-36@35736974;AATAAG@-28@35736982	CREB3	0.163017	0.174579	0.259554	0.258741	0.194215	0.206751	0.211409	0.183888	0.225287	0.198439	0.239496	0.234375
chr9	77761753	77761783	chr9:+:77761783:TE	5	+	ATTATA@-32@77761752;TATAAA@-42@77761742;AAGAAA@-38@77761746	OSTF1	0.166324	0.172285	0.156463	0.0904255	0.14094	0.176656	0.166172	0.174419	0.136364	0.153226	0.153247	0.128906
chr9	77761898	77761908	chr9:+:77761899:TE	2	+	AACAAG@-27@77761873	OSTF1	0.0266941	0.108614	0.0578231	0.0744681	0.0559284	0.0977918	0.0652819	0.0988372	0.075	0.077957	0.0441558	0.101562
chr9	77762093	77762121	chr9:+:77762113:TE	7	+	AATAAA@-22@77762092	OSTF1	0.806982	0.719101	0.785714	0.835106	0.803132	0.725552	0.768546	0.726744	0.788636	0.768817	0.802597	0.769531
chr9	107521838	107521864	chr9:+:107521860:TE	6	+	ATTAAA@-23@107521838	NIPSNAP3A	0.407843	0.47482	0.272	0.255605	0.178049	0.235821	0.28382	0.321267	0.201166	0.334426	0.2749	0.228487
chr9	107522221	107522240	chr9:+:107522238:TE	4	+	ATTAAA@-18@107522221	NIPSNAP3A	0.0705882	0.0791367	0.112	0.156951	0.0731707	0.0746269	0.132626	0.0588235	0.0641399	0.0557377	0.0916335	0.0890208
chr9	107522380	107522415	chr9:+:107522399:TE	6	+	AATAAA@-17@107522383;AATGAA@-52@107522348	NIPSNAP3A	0.521569	0.446043	0.616	0.587444	0.74878	0.689552	0.583554	0.61991	0.734694	0.609836	0.633466	0.682493
chr9	108537436	108537458	chr9:+:108537450:TE	6	+	ATTAAA@-30@108537421;AATGAA@-26@108537425	TMEM38B	0.174825	0.290698	0.246377	0.328947	0.170213	0.287582	0.351724	0.36	0.274809	0.251613	0.206897	0.303922
chr9	108537604	108537620	chr9:+:108537620:TE	5	+	ACTAAA@-13@108537608;AATAAA@-37@108537584;AACAAA@-30@108537591;AAGAAA@-23@108537598;AACAAG@-26@108537595	TMEM38B	0.216783	0.232558	0.15942	0.18421	0.234043	0.215686	0.296552	0.304	0.229008	0.23871	0.241379	0.205882
chr9	108538082	108538111	chr9:+:108538111:TE	7	+	ATTAAA@-54@108538058;ATTAAA@-39@108538073;AATAAG@-34@108538078;GATAAA@-48@108538064;ATTACA@-8@108538104	TMEM38B	0.608392	0.476744	0.594203	0.486842	0.595745	0.496732	0.351724	0.336	0.496183	0.509677	0.551724	0.490196
chr9	115232977	115233028	chr9:+:115233001:TE	6	+	ATTAAA@-20@115232982	HSDL2	0.254237	0.39604	0.140777	0.0869565	0.124088	0.0854701	0.231405	0.232558	0.257143	0.25	0.189189	0.253968
chr9	115233952	115233978	chr9:+:115233975:TE	6	+	AATAAA@-25@115233951	HSDL2	0.330508	0.376238	0.174757	0.186335	0.20438	0.264957	0.297521	0.244186	0.219048	0.214286	0.243243	0.243386
chr9	115234660	115234692	chr9:+:115234684:TE	6	+	AATAAA@-22@115234663	HSDL2	0.415254	0.227723	0.684466	0.726708	0.671533	0.649573	0.471074	0.523256	0.52381	0.535714	0.567568	0.502645
chr9	117360129	117360163	chr9:+:117360154:TE	6	+	ATTATA@-20@117360135;ATTAAA@-38@117360117	ATP6V1G1	0.169608	0.189069	0.0357853	0.0389685	0.090805	0.133752	0.0907868	0.0923889	0.0956444	0.11131	0.0987045	0.0923441
chr9	117360222	117360241	chr9:+:117360229:TE	4	+	0	ATP6V1G1	0.0163582	0.0206358	0.00596422	0.00573066	0.0148798	0.0159343	0.0100874	0.0140783	0.0107768	0.00938757	0.0135719	0.00868193
chr9	117360634	117360691	chr9:+:117360652:TE	7	+	AGTAAA@-19@117360634	ATP6V1G1	0.814034	0.790296	0.95825	0.955301	0.894315	0.850314	0.899126	0.893533	0.893579	0.879303	0.887724	0.898974
chr9	127113705	127113751	chr9:+:127113736:TE	7	+	GATAAA@-29@127113708	NEK6	0.801802	0.744479	0.777778	0.734177	0.743764	0.731579	0.740506	0.69906	0.803097	0.723913	0.808017	0.724919
chr9	127114356	127114386	chr9:+:127114386:TE	5	+	TATAAA@-42@127114345;AAGAAA@-27@127114360	NEK6	0.0315315	0.0567823	0.0493827	0.0759494	0.0453515	0.0815789	0.0400844	0.0752351	0.039823	0.076087	0.0421941	0.0711974
chr9	127114682	127114724	chr9:+:127114691:TE	6	+	AATAAA@-20@127114672	NEK6	0.166667	0.198738	0.17284	0.189873	0.210884	0.186842	0.219409	0.225705	0.15708	0.2	0.149789	0.203883
chr9	137734741	137734766	chr9:+:137734766:TE	6	+	AGTAAA@-40@137734727;TATAAA@-17@137734750	COL5A1	0.280488	0.247706	0.142565	0.108004	0.251968	0.256579	0.275229	0.290909	0.230769	0.166667	0.208633	0.22467
chr9	137735503	137735523	chr9:+:137735511:TE	7	+	AATAAA@-20@137735492	COL5A1	0.329268	0.394495	0.344475	0.35487	0.330709	0.394737	0.440367	0.309091	0.32967	0.467949	0.341727	0.405286
chr9	137736372	137736397	chr9:+:137736391:TE	6	+	AATAAA@-26@137736366	COL5A1	0.390244	0.357798	0.51296	0.537126	0.417323	0.348684	0.284404	0.4	0.43956	0.365385	0.44964	0.370044
chr10	1056449	1056461	chr10:+:1056456:EX	3	+	ATTATA@-22@1056435;AATATA@-32@1056425	GTPBP4	0.107383	0.144	0.134021	0.131783	0.0893471	0.0954199	0.0789474	0.103139	0.137457	0.123894	0.09375	0.0932643
chr10	1063618	1063651	chr10:+:1063646:TE	7	+	AATAAA@-36@1063611;AAGAAA@-23@1063624	GTPBP4	0.748322	0.724	0.747423	0.775194	0.793814	0.832061	0.766917	0.7713	0.745704	0.778761	0.8125	0.790155
chr10	1063697	1063732	chr10:+:1063707:TE	7	+	AATAAA@-18@1063690	GTPBP4	0.144295	0.132	0.118557	0.0930233	0.116838	0.0725191	0.154135	0.12556	0.116838	0.0973451	0.09375	0.11658
chr10	13164441	13164463	chr10:+:13164460:EX	2	+	AAGAAA@-60@13164401;AACAAG@-55@13164406	OPTN	0.185567	0.186667	0.148936	0.201389	0.175182	0.30303	0.180451	0.234043	0.206897	0.181818	0.178571	0.22807
chr10	13165184	13165203	chr10:+:13165193:IN	3	+	AATAAA@-18@13165176	OPTN	0.412371	0.573333	0.12766	0.152778	0.262774	0.318182	0.225564	0.510638	0.22069	0.25	0.333333	0.421053
chr10	13180285	13180319	chr10:+:13180305:TE	6	+	ACTAAA@-41@13180265;ATTAAA@-21@13180285;AAGAAA@-29@13180277	OPTN	0.402062	0.24	0.723404	0.645833	0.562044	0.378788	0.593985	0.255319	0.572414	0.568182	0.488095	0.350877
chr10	14888973	14889027	chr10:+:14888997:IN	7	+	AATAAA@-22@14888976	HSPA14	0.101695	0.150289	0.165354	0.125	0.109589	0.0921659	0.123348	0.0994152	0.188119	0.178723	0.132143	0.088968
chr10	14913687	14913710	chr10:+:14913710:TE	6	+	TATAAA@-8@14913703;ATTAAA@-33@14913678;AATGAA@-17@14913694	HSPA14	0.347458	0.393064	0.204724	0.210938	0.333333	0.202765	0.264317	0.181286	0.267327	0.208511	0.271429	0.274021
chr10	14913719	14913757	chr10:+:14913754:TE	6	+	TATAAA@-52@14913703;ATTAAA@-37@14913718;AATATA@-27@14913728	HSPA14	0.550848	0.456647	0.629921	0.664062	0.557078	0.705069	0.612335	0.719298	0.544555	0.612766	0.596429	0.637011
chr10	35468753	35468789	chr10:+:35468774:TE	6	+	AATAAA@-23@35468752	CREM	0.109948	0.239437	0.279661	0.27551	0.227273	0.259494	0.34375	0.241379	0.297872	0.282209	0.432836	0.367188
chr10	35500778	35500823	chr10:+:35500818:TE	7	+	AATACA@-38@35500781;AATATA@-33@35500786	CREM	0.60733	0.598592	0.474576	0.428571	0.386364	0.417722	0.361607	0.422414	0.324468	0.429448	0.291045	0.382812
chr10	35501035	35501068	chr10:+:35501050:TE	6	+	AATAAA@-23@35501028	CREM	0.282722	0.161972	0.245763	0.295918	0.386364	0.322785	0.294643	0.336207	0.37766	0.288344	0.276119	0.25
chr10	60047616	60047623	chr10:+:60047618:TE	4	+	AACAAA@-29@60047590	CISD1	0.452196	0.267007	0.377724	0.238095	0.407202	0.226744	0.394081	0.225539	0.351014	0.238411	0.39255	0.214953
chr10	60047718	60047772	chr10:+:60047749:TE	7	+	ATTAAA@-20@60047730;AATATA@-47@60047703	CISD1	0.515504	0.693878	0.561743	0.710623	0.552632	0.733721	0.566978	0.729685	0.597504	0.724503	0.548711	0.739875
chr10	60047850	60047893	chr10:+:60047884:TE	6	+	AATACA@-33@60047852	CISD1	0.0322997	0.0391157	0.0605327	0.0512821	0.0401662	0.0395349	0.0389408	0.0447761	0.0514821	0.0370861	0.0587393	0.0451713
chr10	72181773	72181799	chr10:+:72181792:TE	6	+	0	EIF4EBP2	0.49697	0.632653	0.160714	0.22963	0.452632	0.578512	0.482759	0.552632	0.439024	0.6	0.504673	0.5625
chr10	72183645	72183689	chr10:+:72183669:TE	6	+	ATTAAA@-22@72183648	EIF4EBP2	0.327273	0.217687	0.464286	0.407407	0.242105	0.264463	0.241379	0.197368	0.329268	0.222222	0.261682	0.258929
chr10	72188335	72188385	chr10:+:72188372:TE	6	+	AGTAAA@-19@72188354;ATTAAA@-57@72188316	EIF4EBP2	0.175758	0.14966	0.375	0.362963	0.305263	0.157025	0.275862	0.25	0.231707	0.177778	0.233645	0.178571
chr10	76468446	76468481	chr10:+:76468481:TE	6	+	AATAGA@-24@76468458;ATTAAA@-47@76468435;AACAAG@-43@76468439;AATATA@-37@76468445	ADK	0.541391	0.573099	0.411552	0.387534	0.449717	0.47512	0.45922	0.471354	0.43375	0.484346	0.482143	0.497317
chr10	76468771	76468818	chr10:+:76468806:TE	7	+	AATAAA@-43@76468764;AATAAT@-24@76468783;ATTAAA@-28@76468779	ADK	0.31457	0.304094	0.393502	0.406504	0.368362	0.332263	0.345745	0.367188	0.35375	0.346225	0.342033	0.355993
chr10	76469023	76469067	chr10:+:76469047:TE	7	+	AATACA@-56@76468992;AATAAA@-23@76469025	ADK	0.14404	0.122807	0.194946	0.205962	0.181921	0.192616	0.195036	0.161458	0.2125	0.169429	0.175824	0.146691
chr11	5730513	5730550	chr11:+:5730546:TE	6	+	AGTAAA@-49@5730498;AATAAA@-31@5730516;AATAAG@-44@5730503	TRIM22	0.446154	0.431372	0.201439	0.153439	0.3	0.192308	0.411215	0.278481	0.295082	0.162791	0.291667	0.211538
chr11	5731978	5732021	chr11:+:5732001:TE	4	+	TATAAA@-31@5731971;AATAAA@-25@5731977;AATATA@-33@5731969	TRIM22	0.353846	0.333333	0.453237	0.513227	0.457143	0.519231	0.383178	0.556962	0.360656	0.581395	0.4375	0.519231
chr11	5732078	5732116	chr11:+:5732092:TE	5	+	AATAAA@-21@5732072	TRIM22	0.2	0.235294	0.345324	0.333333	0.242857	0.288461	0.205607	0.164557	0.344262	0.255814	0.270833	0.269231
chr11	8707368	8707416	chr11:+:8707395:TE	7	+	ATTAAA@-22@8707374	RPL27A	0.989424	0.98992	0.984611	0.985907	0.98377	0.985208	0.985308	0.990399	0.98689	0.983519	0.982916	0.98029
chr11	8707570	8707633	chr11:+:8707595:TE	7	+	TATAAA@-31@8707565;AATAAT@-20@8707576	RPL27A	0.00899587	0.00767263	0.0113437	0.00867287	0.0103176	0.0107786	0.0119196	0.00499232	0.00989967	0.0127242	0.012813	0.0127217
chr11	8709056	8709080	chr11:+:8709075:TE	7	+	ATTAAA@-30@8709046;AATAAG@-56@8709020	RPL27A	0.00158036	0.0024071	0.00404502	0.00542054	0.00591236	0.0040133	0.002772	0.0046083	0.0032107	0.00375667	0.00427099	0.006988
chr11	17332445	17332452	chr11:+:17332452:EX	2	+	0	NUCB2	0.433735	0.382353	0.275862	0.45098	0.311688	0.31579	0.513274	0.55	0.362637	0.31746	0.348837	0.308823
chr11	17333616	17333620	chr11:+:17333620:EX	2	+	AATGAA@-22@17333599	NUCB2	0.240964	0.470588	0.390805	0.441177	0.363636	0.280702	0.345133	0.216667	0.43956	0.444444	0.418605	0.338235
chr11	17353395	17353430	chr11:+:17353410:TE	5	+	AATAAA@-24@17353387	NUCB2	0.325301	0.147059	0.333333	0.107843	0.324675	0.403509	0.141593	0.233333	0.197802	0.238095	0.232558	0.352941
chr11	18387784	18387834	chr11:+:18387812:TE	5	+	ATTAAA@-41@18387772;GATAAA@-11@18387802	GTF2H1	0.608163	0.636816	0.404762	0.317919	0.502058	0.572165	0.559441	0.514019	0.452	0.472826	0.483871	0.573333
chr11	18388348	18388379	chr11:+:18388360:TE	6	+	AATAAA@-19@18388342;ATTAAA@-53@18388308;AAGAAA@-23@18388338	GTF2H1	0.261225	0.268657	0.438095	0.421965	0.329218	0.293814	0.314685	0.373832	0.412	0.336956	0.354839	0.266667
chr11	18388558	18388597	chr11:+:18388590:TE	7	+	AGTAAA@-33@18388558;ATTAAA@-53@18388538;ATTACA@-46@18388545	GTF2H1	0.130612	0.0945274	0.157143	0.260116	0.168724	0.134021	0.125874	0.112149	0.136	0.190217	0.16129	0.16
chr11	18428935	18428967	chr11:+:18428943:TE	4	+	ATTAAA@-25@18428919	LDHA	0.0373621	0.0417616	0.0144821	0.0131631	0.0144059	0.0167932	0.0197159	0.0191195	0.0190679	0.0169931	0.020786	0.0207404
chr11	18429322	18429356	chr11:+:18429329:TE	5	+	0	LDHA	0.00338038	0.00626832	0.00314828	0.00438771	0.00363174	0.00456774	0.00405915	0.00506408	0.00476698	0.00495392	0.00384279	0.00378327
chr11	18429364	18429405	chr11:+:18429393:TE	7	+	ACTAAA@-30@18429364;AATAAA@-18@18429376	LDHA	0.959258	0.95197	0.98237	0.982449	0.981962	0.978639	0.976225	0.975816	0.976165	0.978053	0.975371	0.975476
chr11	20389188	20389217	chr11:+:20389198:TE	6	+	AATAAA@-19@20389180	HTATIP2	0.132287	0.153477	0.0476191	0.0638587	0.151515	0.153846	0.179398	0.143665	0.16537	0.156489	0.0994152	0.0796325
chr11	20404959	20404988	chr11:+:20404973:TE	7	+	AATAAA@-20@20404954	HTATIP2	0.17713	0.191847	0.0884354	0.0597826	0.0922266	0.0799595	0.0891204	0.117647	0.0972763	0.0661578	0.0955166	0.114855
chr11	20405303	20405342	chr11:+:20405322:TE	7	+	AATACA@-43@20405280;AATAAA@-25@20405298;AATAAA@-17@20405306;ATTAAA@-29@20405294	HTATIP2	0.690583	0.654676	0.863946	0.876359	0.756258	0.766194	0.731481	0.738688	0.737354	0.777354	0.805068	0.805513
chr11	47593294	47593323	chr11:+:47593320:TE	7	+	0	PTPMT1	0.203611	0.203431	0.165402	0.154412	0.187305	0.192153	0.177736	0.173457	0.208562	0.178026	0.201845	0.176101
chr11	47593337	47593373	chr11:+:47593365:TE	7	+	0	PTPMT1	0.684052	0.698529	0.682853	0.691176	0.680541	0.691147	0.677269	0.719441	0.664105	0.694812	0.640138	0.661635
chr11	47593462	47593543	chr11:+:47593517:TE	7	+	AATAAT@-30@47593488	PTPMT1	0.112337	0.0980392	0.151745	0.154412	0.132154	0.1167	0.144995	0.107101	0.127333	0.127162	0.158016	0.162264
chr11	69466243	69466265	chr11:+:69466263:TE	4	+	AAGAAA@-34@69466230	CCND1	0.193855	0.238072	0.233471	0.244804	0.265217	0.268072	0.246717	0.292279	0.315111	0.260335	0.249081	0.236601
chr11	69466352	69466397	chr11:+:69466376:TE	7	+	AATAAT@-23@69466354	CCND1	0.373456	0.361164	0.0826446	0.034642	0.145652	0.122741	0.219512	0.204044	0.118313	0.141899	0.179228	0.179085
chr11	69469228	69469248	chr11:+:69469241:TE	7	+	AATAAA@-20@69469222	CCND1	0.432689	0.400763	0.683884	0.720554	0.58913	0.609187	0.533771	0.503676	0.566576	0.597765	0.571691	0.584314
chr11	70253846	70253873	chr11:+:70253853:IN	6	+	AGTAAA@-22@70253832;AATGAA@-18@70253836;AATATA@-14@70253840	CTTN	0.262108	0.248008	0.0940541	0.0606965	0.179128	0.143952	0.195076	0.119238	0.128039	0.0897332	0.107692	0.0604651
chr11	70281473	70281526	chr11:+:70281494:TE	7	+	AATATA@-23@70281472	CTTN	0.104701	0.0776892	0.0875676	0.0318408	0.0428349	0.0383305	0.0517677	0.0230461	0.0696921	0.0485044	0.0841629	0.0755814
chr11	70282653	70282696	chr11:+:70282680:TE	7	+	AATAAA@-19@70282662;ATTAAA@-33@70282648	CTTN	0.633191	0.674303	0.818378	0.907463	0.778037	0.817717	0.753157	0.857715	0.802269	0.861762	0.808145	0.863953
chr11	86520090	86520126	chr11:+:86520101:TE	5	+	AATAAA@-24@86520078	PRSS23	0.0961326	0.114416	0.0570125	0.0309811	0.0828667	0.0763293	0.0832	0.0613139	0.0751678	0.0784884	0.0703125	0.0862291
chr11	86520191	86520231	chr11:+:86520217:TE	7	+	ATTAAA@-28@86520190	PRSS23	0.840884	0.820366	0.757127	0.772806	0.808511	0.795883	0.8768	0.871533	0.834899	0.831395	0.847656	0.79408
chr11	86522254	86522292	chr11:+:86522269:TE	5	+	AATAAA@-17@86522253	PRSS23	0.0629834	0.0652174	0.185861	0.196213	0.108623	0.127787	0.04	0.0671533	0.0899329	0.0901163	0.0820312	0.119691
chr11	95564869	95564897	chr11:+:95564893:TE	6	+	ATTAAA@-23@95564871	CEP57	0.436364	0.333333	0.191406	0.190751	0.4	0.431818	0.335714	0.340425	0.300613	0.320442	0.275281	0.22293
chr11	95565369	95565411	chr11:+:95565392:TE	7	+	TATAAA@-36@95565357;AATAAA@-21@95565372	CEP57	0.313636	0.312057	0.421875	0.352601	0.296296	0.280303	0.35	0.393617	0.374233	0.342541	0.410112	0.44586
chr11	95565825	95565863	chr11:+:95565855:TE	6	+	ATTAAA@-24@95565832	CEP57	0.25	0.35461	0.386719	0.456647	0.303704	0.287879	0.314286	0.265957	0.325153	0.337017	0.314607	0.33121
chr11	124564456	124564476	chr11:+:124564465:TE	4	+	0	SPA17	0.396396	0.245	0.2625	0.229508	0.261364	0.274611	0.299492	0.18421	0.191257	0.214008	0.229592	0.19214
chr11	124564505	124564540	chr11:+:124564532:TE	6	+	AATAAG@-42@124564491	SPA17	0.162162	0.205	0.2	0.229508	0.176136	0.170985	0.106599	0.178947	0.180328	0.171206	0.153061	0.213974
chr11	124564665	124564698	chr11:+:124564684:TE	5	+	AATAAA@-25@124564660;AATGAA@-29@124564656	SPA17	0.441441	0.55	0.5375	0.540984	0.5625	0.554404	0.593909	0.636842	0.628415	0.614786	0.617347	0.593886
chr11	125490920	125490963	chr11:+:125490960:TE	4	+	ATTAAA@-29@125490932;AATGAA@-58@125490903	STT3A	0.652174	0.636204	0.648396	0.718855	0.52669	0.575233	0.639521	0.576577	0.648936	0.618799	0.642336	0.647416
chr11	125491209	125491280	chr11:+:125491268:TE	7	+	AATAAA@-50@125491219;AATGAA@-54@125491215	STT3A	0.334162	0.344464	0.30615	0.227273	0.432977	0.380826	0.329341	0.371622	0.333333	0.355091	0.333681	0.322188
chr11	125492646	125492659	chr11:+:125492654:TE	6	+	ATTAAA@-20@125492635;AATGAA@-54@125492601	STT3A	0.0136646	0.0193322	0.0454546	0.053872	0.0403321	0.0439414	0.0311377	0.0518018	0.0177305	0.0261097	0.0239833	0.0303951
chr11	126132450	126132488	chr11:+:126132460:TE	6	+	0	FAM118B	0.387681	0.479167	0.209738	0.25	0.375	0.422727	0.295302	0.308989	0.341463	0.349624	0.34	0.253968
chr11	126132520	126132567	chr11:+:126132540:TE	6	+	ATTAAA@-19@126132522	FAM118B	0.518116	0.46875	0.64794	0.617424	0.495968	0.486364	0.563758	0.533708	0.515679	0.548872	0.516	0.592593
chr11	126132809	126132842	chr11:+:126132830:TE	6	+	TATAAA@-28@126132803	FAM118B	0.0942029	0.0520833	0.142322	0.132576	0.129032	0.0909091	0.14094	0.157303	0.142857	0.101504	0.144	0.153439
chr11	130013559	130013630	chr11:+:130013586:TE	7	+	TATAAA@-33@130013554;AATGAA@-22@130013565;AATATA@-52@130013535;AATATA@-44@130013543	APLP2	0.153595	0.14944	0.0669616	0.0753769	0.0887277	0.0917688	0.109752	0.123278	0.105914	0.0989041	0.10559	0.0972157
chr11	130013681	130013755	chr11:+:130013706:TE	7	+	AATAAA@-38@130013669;AATAGA@-11@130013696;AATAAT@-14@130013693;AATATA@-45@130013662	APLP2	0.305011	0.283081	0.154277	0.139226	0.235212	0.24063	0.231368	0.276859	0.211225	0.227671	0.206133	0.214252
chr11	130014676	130014723	chr11:+:130014699:TE	7	+	AATAAA@-19@130014681	APLP2	0.541394	0.567479	0.778761	0.785398	0.67606	0.667601	0.65888	0.599862	0.682861	0.673425	0.688276	0.688532
chr12	2998156	2998180	chr12:+:2998173:TE	6	+	AATACA@-19@2998155	RHNO1	0.434629	0.492857	0.523207	0.539823	0.526882	0.605556	0.557047	0.483221	0.48553	0.495049	0.554252	0.560538
chr12	2998509	2998551	chr12:+:2998540:TE	6	+	ATTAAA@-30@2998511;AAGAAA@-45@2998496	RHNO1	0.106007	0.107143	0.092827	0.0973451	0.0967742	0.0611111	0.0503356	0.0872483	0.11254	0.0940594	0.0938416	0.0717489
chr12	2998611	2998632	chr12:+:2998624:TE	6	+	0	RHNO1	0.459364	0.4	0.383966	0.362832	0.376344	0.333333	0.392617	0.42953	0.401929	0.410891	0.351906	0.367713
chr12	6979765	6979816	chr12:+:6979769:TE	6	+	ACTAAA@-10@6979760	TPI1	0.00680099	0.00686028	0.005408	0.00420875	0.00665174	0.00700024	0.00656747	0.00752626	0.00715033	0.00649862	0.00640283	0.00786048
chr12	6979966	6980025	chr12:+:6979992:TE	7	+	AATAAA@-18@6979975	TPI1	0.975084	0.976294	0.979089	0.982997	0.97583	0.971573	0.976142	0.972955	0.973026	0.974137	0.973435	0.971506
chr12	6980091	6980146	chr12:+:6980108:TE	7	+	TATAAA@-55@6980054;AAGAAA@-36@6980073;AACAAG@-22@6980087	TPI1	0.0181148	0.0168458	0.0155029	0.0127946	0.0175184	0.0214268	0.0172909	0.0195186	0.0198233	0.0193646	0.0201621	0.0206338
chr12	21669113	21669142	chr12:+:21669135:TE	6	+	ATTAAA@-20@21669116	GOLT1B	0.635918	0.521379	0.333893	0.135563	0.485414	0.349448	0.516667	0.395626	0.47486	0.334177	0.451782	0.278788
chr12	21669190	21669225	chr12:+:21669201:TE	6	+	AATAAA@-24@21669178	GOLT1B	0.112856	0.14069	0.0385906	0.0492958	0.0583431	0.111879	0.0742424	0.107356	0.0865922	0.107595	0.0513627	0.0751515
chr12	21671065	21671108	chr12:+:21671091:TE	7	+	AATAAA@-22@21671070;AATATA@-43@21671049	GOLT1B	0.251227	0.337931	0.627517	0.815141	0.456243	0.538674	0.409091	0.497018	0.438547	0.558228	0.496855	0.646061
chr12	27113675	27113703	chr12:+:27113696:TE	5	+	AATAAA@-36@27113661;ATTAAA@-22@27113675;AATGAA@-32@27113665	FGFR1OP2	0.783673	0.825858	0.587662	0.564286	0.558394	0.620818	0.698676	0.787755	0.670623	0.657754	0.72818	0.678571
chr12	27118934	27118962	chr12:+:27118960:TE	5	+	ATTATA@-14@27118947;ATTAAA@-37@27118924	FGFR1OP2	0.0979592	0.0791557	0.13961	0.15	0.186131	0.159851	0.142384	0.0938776	0.136498	0.152406	0.124688	0.116071
chr12	27119562	27119601	chr12:+:27119596:TE	6	+	ATTAAA@-40@27119557;ATTAAA@-26@27119571	FGFR1OP2	0.118367	0.0949868	0.272727	0.285714	0.255474	0.219331	0.15894	0.118367	0.192878	0.18984	0.147132	0.205357
chr12	50156764	50156815	chr12:+:50156790:TE	7	+	AATGAA@-21@50156770;ATTACA@-45@50156746	TMBIM6	0.79462	0.811549	0.625402	0.593185	0.701657	0.694248	0.730934	0.713062	0.761927	0.736882	0.730165	0.698864
chr12	50156839	50156878	chr12:+:50156871:TE	7	+	AATATA@-23@50156849	TMBIM6	0.0813071	0.0848354	0.0893432	0.0642747	0.0862931	0.0946639	0.0992218	0.113483	0.103626	0.0943444	0.108699	0.113981
chr12	50158704	50158732	chr12:+:50158717:TE	7	+	AATAAA@-24@50158694;AAGAAA@-20@50158698;AATATA@-59@50158659	TMBIM6	0.124073	0.103616	0.285255	0.34254	0.212049	0.211088	0.169844	0.173455	0.134447	0.168773	0.161136	0.187156
chr12	53873383	53873426	chr12:+:53873398:TE	7	+	ATTAAA@-21@53873378	PCBP2	0.245694	0.253369	0.19357	0.246518	0.219612	0.236034	0.173145	0.25	0.223572	0.2386	0.229508	0.207301
chr12	53873568	53873642	chr12:+:53873616:TE	7	+	AATAGA@-23@53873594;ATTAAA@-55@53873562	PCBP2	0.710789	0.675202	0.77223	0.699861	0.727273	0.715084	0.757362	0.6525	0.73633	0.717922	0.743491	0.758801
chr12	53874571	53874596	chr12:+:53874591:TE	6	+	AGTAAA@-22@53874570	PCBP2	0.0435177	0.0714286	0.0341997	0.0536212	0.0531154	0.0488827	0.0694935	0.0975	0.0400972	0.0434783	0.027001	0.0338983
chr12	54678626	54678702	chr12:+:54678663:TE	7	+	AATAAA@-18@54678646	HNRNPA1	0.52998	0.574687	0.429973	0.425083	0.459833	0.500455	0.467323	0.471721	0.509005	0.495481	0.514702	0.483595
chr12	54679020	54679062	chr12:+:54679045:TE	7	+	AATAAA@-39@54679007;AATGAA@-17@54679029	HNRNPA1	0.417388	0.384615	0.527658	0.523593	0.504751	0.463777	0.505118	0.494585	0.460664	0.471652	0.46382	0.489586
chr12	54680848	54680877	chr12:+:54680870:TE	7	+	AATAAA@-19@54680852	HNRNPA1	0.0526316	0.0406977	0.0423696	0.0513245	0.0354161	0.0357684	0.0275591	0.0336943	0.0303318	0.0328677	0.0214779	0.0268188
chr12	56214233	56214278	chr12:+:56214260:TE	7	+	TATAAA@-26@56214235	ORMDL2	0.930303	0.946315	0.939736	0.936893	0.922512	0.906716	0.923232	0.930308	0.928811	0.92618	0.920031	0.936293
chr12	56214456	56214502	chr12:+:56214495:TE	5	+	ATTACA@-38@56214458	ORMDL2	0.0393939	0.033667	0.0263653	0.0315534	0.04323	0.0541045	0.0444444	0.0453809	0.0351759	0.0410959	0.0450311	0.030888
chr12	56214628	56214663	chr12:+:56214643:TE	6	+	TATAAA@-23@56214621	ORMDL2	0.030303	0.0200182	0.0338983	0.0315534	0.0342577	0.0391791	0.0323232	0.0243112	0.0360134	0.0327245	0.0349379	0.0328185
chr12	56554038	56554060	chr12:+:56554051:TE	2	+	0	MYL6	0.000946935	0.00199495	0.000584539	0.000961118	0.000723066	0.000594491	0.00233781	0.000958313	0.00189854	0.000971852	0.000865831	0.000861795
chr12	56555325	56555384	chr12:+:56555359:TE	7	+	AATAAA@-20@56555340	MYL6	0.99359	0.993528	0.993862	0.994583	0.995228	0.9964	0.993681	0.996646	0.994077	0.996113	0.994528	0.995918
chr12	56556737	56556774	chr12:+:56556762:TE	5	+	AATACA@-20@56556743	MYL6	0.00546309	0.00447755	0.00555312	0.00445609	0.00404917	0.00300548	0.00398159	0.00239578	0.00402491	0.00291556	0.00460622	0.00322039
chr12	69663422	69663463	chr12:+:69663463:TE	7	+	AATAAA@-38@69663426;AATAGA@-48@69663416;AATGAA@-58@69663406;CATAAA@-23@69663441	CPSF6	0.20306	0.254545	0.0914127	0.0619835	0.101695	0.114754	0.152439	0.0735931	0.117962	0.15869	0.105691	0.125
chr12	69663699	69663738	chr12:+:69663719:TE	7	+	AATAAA@-19@69663701;AATAGA@-36@69663684;ATTACA@-41@69663679	CPSF6	0.721836	0.656364	0.786704	0.842975	0.788136	0.754098	0.768293	0.852814	0.785523	0.753149	0.796748	0.775
chr12	69663891	69663917	chr12:+:69663906:TE	6	+	ATTAAA@-23@69663884	CPSF6	0.0751043	0.0890909	0.121884	0.0950413	0.11017	0.131148	0.0792683	0.0735931	0.0965147	0.0881612	0.097561	0.1
chr12	93793890	93793918	chr12:+:93793904:TE	6	+	AGTAAA@-25@93793880	NUDT4	0.661939	0.75	0.3367	0.293785	0.563969	0.560345	0.504386	0.616667	0.479853	0.562016	0.537931	0.556818
chr12	93796049	93796057	chr12:+:93796053:TE	4	+	AATAAA@-21@93796033	NUDT4	0.29078	0.199324	0.572391	0.621469	0.389034	0.387931	0.394737	0.311111	0.435897	0.379845	0.396552	0.386364
chr12	93796530	93796585	chr12:+:93796565:TE	6	+	AATACA@-21@93796545;AATGAA@-56@93796510	NUDT4	0.0472813	0.0506757	0.0909091	0.0847458	0.0469974	0.0517241	0.100877	0.0722222	0.0842491	0.0581395	0.0655172	0.0568182
chr12	96259812	96259835	chr12:+:96259835:TE	3	+	AATAAT@-49@96259787	SNRPF	0.0749899	0.0953094	0.0535918	0.0280749	0.0738085	0.0666399	0.0612245	0.0597386	0.0860495	0.0717349	0.0898876	0.0690147
chr12	96259880	96259928	chr12:+:96259917:TE	7	+	AATAAA@-28@96259890	SNRPF	0.914876	0.891218	0.935006	0.954545	0.902573	0.904857	0.920358	0.912881	0.895263	0.904483	0.885843	0.907663
chr12	96260227	96260254	chr12:+:96260254:TE	6	+	TATAAA@-48@96260207;AATAAT@-21@96260234;ATTAAA@-42@96260213;AATATA@-18@96260237	SNRPF	0.0101338	0.0134731	0.0114025	0.0173797	0.0236187	0.0285026	0.0184171	0.0273802	0.0186875	0.0237817	0.0242697	0.0233222
chr12	98929392	98929427	chr12:+:98929405:TE	7	+	AATAAA@-19@98929387	TMPO	0.513402	0.496667	0.540984	0.483517	0.634383	0.560372	0.535156	0.49375	0.576017	0.551502	0.64974	0.620344
chr12	98944076	98944097	chr12:+:98944089:TE	7	+	AATAAA@-21@98944069;AATAAT@-24@98944066;ATTAAA@-59@98944031;AATATA@-34@98944056	TMPO	0.375258	0.37	0.393443	0.357143	0.280872	0.337461	0.367188	0.425	0.314775	0.358369	0.278646	0.312321
chr12	98944101	98944169	chr12:+:98944124:TE	7	+	AATAAA@-56@98944069;AATAAA@-21@98944104;AATAAT@-59@98944066	TMPO	0.11134	0.133333	0.0655738	0.159341	0.0847458	0.102167	0.0976562	0.08125	0.109208	0.0901288	0.0716146	0.0673352
chr12	102315321	102315346	chr12:+:102315342:TE	6	+	AATAAG@-41@102315302	DRAM1	0.180577	0.211221	0.0498915	0.0446927	0.101289	0.136201	0.10628	0.127168	0.134146	0.123077	0.138037	0.13253
chr12	102315395	102315413	chr12:+:102315404:TE	6	+	ACTAAA@-16@102315389;AATACA@-21@102315384	DRAM1	0.0864947	0.0528053	0.0249458	0.0181564	0.0405157	0.0537634	0.0700483	0.0635838	0.0783972	0.0410256	0.0490797	0.0562249
chr12	102317377	102317402	chr12:+:102317389:TE	7	+	AATAAA@-18@102317372;AACAAA@-14@102317376;AATATA@-60@102317330	DRAM1	0.732929	0.735974	0.925163	0.937151	0.858195	0.810036	0.823672	0.809249	0.787456	0.835897	0.812883	0.811245
chr12	107366410	107366445	chr12:+:107366434:TE	6	+	GATAAA@-19@107366416	C12orf23	0.481675	0.510122	0.246269	0.212569	0.273809	0.261682	0.274576	0.260465	0.339934	0.302115	0.283019	0.236782
chr12	107367735	107367768	chr12:+:107367759:TE	7	+	AATAAA@-20@107367740;ATTAAA@-55@107367705	C12orf23	0.248691	0.210526	0.294776	0.35305	0.302381	0.252336	0.281356	0.288372	0.290429	0.283988	0.279245	0.301149
chr12	107367797	107367831	chr12:+:107367813:TE	7	+	AATAAA@-22@107367792;AAGAAA@-26@107367788;CATAAA@-38@107367776	C12orf23	0.269634	0.279352	0.458955	0.434381	0.42381	0.485981	0.444068	0.451163	0.369637	0.413897	0.437736	0.462069
chr12	112330949	112330990	chr12:+:112330986:TE	6	+	AATAAA@-46@112330941;ATTAAA@-18@112330969	MAPKAPK5	0.45679	0.544444	0.291667	0.392405	0.272727	0.449612	0.436508	0.396396	0.378571	0.433333	0.360656	0.440945
chr12	112331151	112331175	chr12:+:112331153:TE	6	+	AATAAA@-19@112331135;AATATA@-14@112331140	MAPKAPK5	0.246914	0.244444	0.40625	0.291139	0.363636	0.325581	0.261905	0.297297	0.257143	0.283333	0.262295	0.299213
chr12	112331199	112331238	chr12:+:112331216:TE	7	+	AGTAAA@-16@112331201	MAPKAPK5	0.296296	0.211111	0.302083	0.316456	0.363636	0.224806	0.301587	0.306306	0.364286	0.283333	0.377049	0.259842
chr12	121134141	121134181	chr12:+:121134165:TE	2	+	AAGAAA@-12@121134154	MLEC	0.365039	0.408	0.392857	0.408654	0.328173	0.328612	0.389474	0.336364	0.434783	0.372881	0.387597	0.375385
chr12	121134464	121134525	chr12:+:121134493:TE	7	+	AACAAA@-53@121134441;AACAAA@-47@121134447;ATTAAA@-22@121134472;AATGAA@-57@121134437	MLEC	0.344473	0.333333	0.178571	0.182692	0.312694	0.27762	0.319298	0.4	0.282609	0.299435	0.351421	0.341539
chr12	121139643	121139684	chr12:+:121139661:TE	7	+	AATAAA@-20@121139642	MLEC	0.290488	0.258667	0.428571	0.408654	0.359133	0.393768	0.291228	0.263636	0.282609	0.327684	0.260982	0.283077
chr13	45841368	45841374	chr13:+:45841374:EX	2	+	0	GTF2F2	0.257576	0.335366	0.257862	0.276423	0.294798	0.312139	0.268817	0.244444	0.301775	0.301587	0.273148	0.349112
chr13	45858133	45858176	chr13:+:45858161:TE	6	+	AATAAA@-46@45858116;AACAAA@-7@45858155	GTF2F2	0.338384	0.243902	0.138365	0.235772	0.190751	0.254335	0.258064	0.259259	0.242604	0.248677	0.287037	0.242604
chr13	45858220	45858250	chr13:+:45858237:TE	6	+	AATAAA@-24@45858214	GTF2F2	0.40404	0.420732	0.603774	0.487805	0.514451	0.433526	0.473118	0.496296	0.455621	0.449735	0.439815	0.408284
chr13	51523612	51523641	chr13:+:51523641:EX	2	+	0	RNASEH2B	0.083612	0.142076	0.140562	0.140704	0.114407	0.111675	0.20362	0.154229	0.155251	0.159483	0.132353	0.0929368
chr13	51530626	51530660	chr13:+:51530638:TE	7	+	AATAAA@-55@51530584;AATAAA@-19@51530620	RNASEH2B	0.54515	0.590164	0.433735	0.477387	0.538136	0.507614	0.384615	0.517413	0.461187	0.474138	0.477941	0.520446
chr13	51544563	51544605	chr13:+:51544591:TE	3	+	ATTAAA@-20@51544572;AATATA@-59@51544533	RNASEH2B	0.371237	0.26776	0.425703	0.38191	0.347458	0.380711	0.411765	0.328358	0.383562	0.366379	0.389706	0.386617
chr13	53049268	53049316	chr13:+:53049298:TE	6	+	AATAAA@-18@53049281	CKAP2	0.524216	0.5625	0.333333	0.278351	0.394068	0.402597	0.408046	0.384615	0.310897	0.330065	0.271845	0.32619
chr13	53050474	53050509	chr13:+:53050509:TE	6	+	ATTAAA@-45@53050465;AATGAA@-18@53050492	CKAP2	0.299145	0.289062	0.464481	0.412371	0.330508	0.320346	0.408046	0.407692	0.400641	0.421569	0.44466	0.428571
chr13	53050748	53050786	chr13:+:53050761:TE	6	+	AATAAA@-22@53050740	CKAP2	0.176638	0.148438	0.202186	0.309278	0.275424	0.277056	0.183908	0.207692	0.288461	0.248366	0.283495	0.245238
chr13	77570395	77570425	chr13:+:77570416:IN	6	+	ATTAAA@-23@77570394	CLN5	0.135048	0.171429	0.136905	0.127551	0.187302	0.215094	0.15903	0.204724	0.19917	0.228464	0.141026	0.146597
chr13	77575454	77575473	chr13:+:77575473:TE	5	+	AATACA@-21@77575453;AATAAA@-28@77575446	CLN5	0.745981	0.747619	0.580357	0.502551	0.685714	0.675472	0.725067	0.673228	0.655602	0.617977	0.641026	0.659686
chr13	77576642	77576658	chr13:+:77576651:TE	6	+	ATTAAA@-21@77576631	CLN5	0.118971	0.0809524	0.282738	0.369898	0.126984	0.109434	0.115903	0.122047	0.145228	0.153558	0.217949	0.193717
chr13	113884504	113884544	chr13:+:113884529:IN	6	+	CATAAA@-25@113884505	CUL4A	0.18328	0.261719	0.0666667	0.0684932	0.15331	0.211409	0.104167	0.268156	0.214047	0.260355	0.179063	0.207831
chr13	113918843	113918864	chr13:+:113918856:TE	7	+	ATTAAA@-20@113918837	CUL4A	0.575563	0.480469	0.556863	0.479452	0.515679	0.456376	0.483333	0.452514	0.518395	0.488166	0.53719	0.512048
chr13	113919364	113919404	chr13:+:113919386:TE	7	+	AATAAA@-55@113919332;AATAAA@-20@113919367;ATTACA@-28@113919359	CUL4A	0.241158	0.257812	0.376471	0.452055	0.33101	0.332215	0.4125	0.27933	0.267558	0.251479	0.283747	0.28012
chr13	114240453	114240505	chr13:+:114240497:IN	7	+	AATAAA@-41@114240457;ATTAAA@-28@114240470	TFDP1	0.527273	0.572944	0.273399	0.221607	0.467153	0.46683	0.59434	0.609489	0.508893	0.558288	0.565382	0.52292
chr13	114295692	114295742	chr13:+:114295725:TE	6	+	TATAAA@-21@114295705;AATAAA@-50@114295676	TFDP1	0.057754	0.061008	0.046798	0.0360111	0.0620438	0.0651106	0.0455975	0.0310219	0.0365613	0.0418943	0.0377929	0.0314092
chr13	114295769	114295821	chr13:+:114295801:TE	6	+	AATAAA@-42@114295760;AACAAG@-18@114295784	TFDP1	0.414973	0.366048	0.679803	0.742382	0.470803	0.468059	0.360063	0.359489	0.454545	0.399818	0.396825	0.445671
chr14	23347032	23347083	chr14:+:23347045:TE	7	+	AGTAAA@-19@23347027	LRP10	0.173785	0.170478	0.139175	0.11	0.155026	0.147303	0.161663	0.16087	0.180505	0.158397	0.176282	0.134783
chr14	23347274	23347317	chr14:+:23347288:TE	5	+	AATAAA@-20@23347269	LRP10	0.731959	0.752599	0.773196	0.778	0.693356	0.740664	0.720554	0.726087	0.738267	0.708015	0.772436	0.813043
chr14	23350758	23350800	chr14:+:23350788:TE	6	+	TATAAA@-30@23350759	LRP10	0.0942563	0.0769231	0.0876289	0.112	0.151618	0.112033	0.117783	0.113044	0.0812274	0.133588	0.0512821	0.0521739
chr14	23567670	23567708	chr14:+:23567697:TE	7	+	AATAAA@-26@23567672;AATAAG@-39@23567659	C14orf119	0.622429	0.639375	0.607435	0.600507	0.604008	0.624377	0.637001	0.637267	0.594453	0.613512	0.564462	0.587156
chr14	23567798	23567842	chr14:+:23567807:TE	7	+	AATAAA@-19@23567789	C14orf119	0.34427	0.32375	0.365469	0.370323	0.371183	0.342546	0.331872	0.336025	0.381476	0.356682	0.40147	0.376147
chr14	23567843	23567861	chr14:+:23567855:TE	6	+	0	C14orf119	0.0333007	0.036875	0.0270951	0.0291693	0.0248092	0.0330766	0.0311267	0.0267081	0.0240712	0.0298063	0.0340681	0.0366973
chr14	24606618	24606640	chr14:+:24606638:EX	5	+	AAGAAA@-13@24606626	PSME1	0.0141844	0.0183599	0.0157092	0.0134228	0.0150496	0.0196568	0.0187142	0.0168955	0.0216763	0.0184757	0.0202797	0.0140221
chr14	24606724	24606752	chr14:+:24606740:EX	2	+	0	PSME1	0.0206011	0.0265198	0.0206463	0.0221082	0.0172911	0.024337	0.0235436	0.0179514	0.0245665	0.0227648	0.0286713	0.0243542
chr14	24608155	24608178	chr14:+:24608178:TE	7	+	AATAAA@-31@24608148;AATATA@-27@24608152	PSME1	0.965214	0.95512	0.963645	0.964469	0.967659	0.956006	0.957742	0.965153	0.953757	0.958759	0.951049	0.961624
chr14	52433737	52433761	chr14:+:52433755:TE	4	+	ATTAAA@-25@52433731	GNG2	0.356322	0.321429	0.11828	0.0869565	0.179641	0.259259	0.253731	0.246914	0.157534	0.158139	0.137097	0.123288
chr14	52434114	52434147	chr14:+:52434131:TE	6	+	AGTAAA@-24@52434108;AGTAAA@-18@52434114	GNG2	0.425287	0.479592	0.301075	0.23913	0.359281	0.328042	0.462687	0.5	0.458904	0.455814	0.395161	0.431507
chr14	52436492	52436527	chr14:+:52436512:TE	6	+	AATAAA@-22@52436491	GNG2	0.218391	0.19898	0.580645	0.673913	0.461078	0.412698	0.283582	0.253086	0.383562	0.386047	0.467742	0.445205
chr14	62262172	62262216	chr14:+:62262206:TE	6	+	AATACA@-14@62262193;AATAAA@-43@62262164;CATAAA@-10@62262197	SNAPC1	0.557971	0.578947	0.526971	0.5	0.586777	0.481752	0.545455	0.472727	0.483051	0.581197	0.568421	0.488281
chr14	62262376	62262397	chr14:+:62262397:TE	6	+	AATAAA@-35@62262363;AATAAT@-20@62262378;AATAAT@-17@62262381	SNAPC1	0.289855	0.289474	0.315353	0.350649	0.22314	0.40146	0.363636	0.436364	0.40678	0.316239	0.354386	0.367188
chr14	62263136	62263159	chr14:+:62263145:TE	6	+	AATAAA@-22@62263124	SNAPC1	0.152174	0.131579	0.157676	0.149351	0.190083	0.116788	0.0909091	0.0909091	0.11017	0.102564	0.077193	0.144531
chr14	70236217	70236254	chr14:+:70236225:TE	6	+	ATTAAA@-19@70236207	SRSF5	0.0654008	0.0843374	0.0153203	0.0125428	0.116228	0.0979592	0.128205	0.189655	0.126316	0.12115	0.0600414	0.06639
chr14	70238364	70238407	chr14:+:70238387:TE	7	+	ATTAAA@-21@70238367	SRSF5	0.514768	0.437751	0.317549	0.301026	0.241228	0.27551	0.333333	0.347701	0.330526	0.275154	0.327122	0.275934
chr14	70238709	70238744	chr14:+:70238744:TE	7	+	ATTATA@-34@70238711;TATAAA@-32@70238713;AATAAA@-42@70238703	SRSF5	0.419831	0.477912	0.667131	0.686431	0.642544	0.626531	0.538462	0.462644	0.543158	0.603696	0.612836	0.657676
chr14	76525596	76525635	chr14:+:76525614:TE	6	+	AATAAA@-20@76525595	IFT43	0.0824054	0.0656716	0.0244755	0.0286396	0.0452586	0.034632	0.0258398	0.0205607	0.0296804	0.0629067	0.0719425	0.0506757
chr14	76550032	76550056	chr14:+:76550038:TE	6	+	AATAAA@-23@76550016	IFT43	0.138085	0.18806	0.120629	0.0787589	0.172414	0.147186	0.134367	0.158879	0.0981735	0.143167	0.134293	0.158784
chr14	76550064	76550098	chr14:+:76550084:TE	6	+	AATAAA@-22@76550063	IFT43	0.77951	0.746269	0.854895	0.892601	0.782328	0.818182	0.839793	0.820561	0.872146	0.793926	0.793765	0.790541
chr14	92628388	92628428	chr14:+:92628407:TE	6	+	AATAAA@-26@92628382	CPSF2	0.77037	0.77451	0.608108	0.508197	0.714286	0.683544	0.658228	0.607843	0.622449	0.72	0.7	0.719178
chr14	92628944	92628966	chr14:+:92628953:TE	6	+	ATTAAA@-19@92628935	CPSF2	0.140741	0.117647	0.162162	0.278689	0.142857	0.13924	0.189873	0.196078	0.265306	0.1	0.2	0.130137
chr14	92629026	92629060	chr14:+:92629049:TE	6	+	ACTAAA@-30@92629020;AATAAT@-25@92629025	CPSF2	0.0888889	0.107843	0.22973	0.213115	0.142857	0.177215	0.151899	0.196078	0.112245	0.18	0.1	0.150685
chr14	96553409	96553451	chr14:+:96553436:TE	6	+	AATAAT@-14@96553423	C14orf132	0.694737	0.726457	0.291971	0.244444	0.513513	0.577982	0.578231	0.544643	0.62963	0.537815	0.594203	0.632184
chr14	96560106	96560157	chr14:+:96560132:TE	5	+	AATAAA@-54@96560079;ATTAAA@-27@96560106	C14orf132	0.247368	0.219731	0.277372	0.342222	0.283784	0.266055	0.251701	0.232143	0.222222	0.277311	0.217391	0.195402
chr14	96560220	96560246	chr14:+:96560224:TE	5	+	AAGAAA@-11@96560214	C14orf132	0.0578947	0.0538117	0.430657	0.413333	0.202703	0.155963	0.170068	0.223214	0.148148	0.184874	0.188406	0.172414
chr14	100744807	100744836	chr14:+:100744836:TE	7	+	AATAAA@-53@100744784;AACAAG@-18@100744819	YY1	0.502959	0.460938	0.319588	0.265823	0.387097	0.346154	0.376923	0.325301	0.409091	0.368421	0.354839	0.414414
chr14	100744913	100744962	chr14:+:100744946:TE	7	+	AATAAA@-45@100744902;ATTACA@-9@100744938	YY1	0.319527	0.390625	0.412371	0.35443	0.367742	0.4	0.430769	0.493976	0.409091	0.479532	0.470968	0.45946
chr14	100749107	100749133	chr14:+:100749125:TE	7	+	AATAAA@-24@100749102;AATATA@-29@100749097	YY1	0.177515	0.148438	0.268041	0.379747	0.245161	0.253846	0.192308	0.180723	0.181818	0.152047	0.174194	0.126126
chr14	104152548	104152578	chr14:+:104152561:TE	6	+	AATAAA@-19@104152543	KLC1	0.120205	0.125899	0.158654	0.176667	0.256684	0.273469	0.226804	0.151163	0.218935	0.247525	0.387324	0.301449
chr14	104163471	104163506	chr14:+:104163483:IN	6	+	AATAAA@-20@104163464;ATTACA@-28@104163456	KLC1	0.0613811	0.0611511	0.0673077	0.0633333	0.0481283	0.0530612	0.0876289	0.0465116	0.109467	0.0717822	0.0938967	0.0463768
chr14	104167869	104167896	chr14:+:104167880:TE	7	+	ATTAAA@-20@104167861	KLC1	0.818414	0.81295	0.774038	0.76	0.695187	0.673469	0.685567	0.802326	0.671598	0.680693	0.518779	0.652174
chr15	41590499	41590526	chr15:+:41590508:TE	6	+	ATTATA@-27@41590482;TATAAA@-25@41590484	OIP5-AS1	0.194657	0.391304	0.0981595	0.133333	0.20438	0.283582	0.205714	0.168224	0.167702	0.20202	0.16185	0.284091
chr15	41591793	41591846	chr15:+:41591810:TE	6	+	AATAAA@-16@41591795	OIP5-AS1	0.671756	0.532609	0.490798	0.325	0.635037	0.440298	0.685714	0.672897	0.68323	0.626263	0.606936	0.573864
chr15	41598698	41598738	chr15:+:41598729:TE	7	+	AATAAA@-30@41598700	OIP5-AS1	0.133588	0.076087	0.411043	0.541667	0.160584	0.276119	0.108571	0.158879	0.149068	0.171717	0.231214	0.142045
chr15	49171817	49171855	chr15:+:49171849:TE	7	+	AGTAAA@-27@49171823;AATAAA@-41@49171809	EID1	0.144622	0.15	0.107204	0.100926	0.127024	0.11678	0.144457	0.153505	0.14594	0.135271	0.144221	0.128426
chr15	49171978	49172025	chr15:+:49172001:TE	7	+	AATAAA@-22@49171980	EID1	0.82244	0.817692	0.853774	0.855093	0.821862	0.839002	0.802912	0.822538	0.808631	0.822806	0.813065	0.828049
chr15	49172121	49172169	chr15:+:49172145:TE	6	+	ATTAAA@-17@49172129	EID1	0.0329388	0.0323077	0.0390223	0.0439815	0.0511134	0.0442177	0.0526316	0.0239574	0.0454287	0.0419229	0.0427136	0.043525
chr15	67818869	67818886	chr15:+:67818878:TE	5	+	AATAAA@-25@67818854	C15orf61	0.10754	0.106416	0.0411559	0.0396518	0.0283353	0.0371319	0.0290621	0.0388889	0.0290238	0.0440806	0.0403101	0.0518395
chr15	67818900	67818953	chr15:+:67818928:TE	6	+	CATAAA@-28@67818901	C15orf61	0.0457355	0.0375587	0.0385289	0.016441	0.0354191	0.0345711	0.0264201	0.0259259	0.0343008	0.04534	0.0387597	0.0250836
chr15	67818967	67818998	chr15:+:67818977:TE	7	+	AATAAA@-18@67818960	C15orf61	0.846724	0.856025	0.920315	0.943907	0.936246	0.928297	0.944518	0.935185	0.936675	0.910579	0.92093	0.923077
chr15	78841193	78841234	chr15:+:78841218:TE	3	+	AACAAA@-33@78841186	PSMA4	0.0256116	0.027107	0.0310905	0.0431655	0.0282313	0.0292793	0.0206966	0.0176125	0.0251317	0.0261023	0.0327921	0.0435936
chr15	78841520	78841547	chr15:+:78841547:TE	7	+	AATAAA@-35@78841513;AATAAA@-7@78841541;AATGAA@-15@78841533	PSMA4	0.947248	0.94825	0.946636	0.935252	0.948299	0.943372	0.951287	0.956621	0.950953	0.943563	0.94142	0.926459
chr15	78841547	78841605	chr15:+:78841590:TE	6	+	AATAAA@-50@78841541;AATGAA@-58@78841533;AATATA@-22@78841569	PSMA4	0.0271407	0.0246427	0.0222738	0.0215827	0.0234694	0.0273488	0.0280162	0.0257665	0.0239157	0.0303351	0.025788	0.0299469
chr15	89015843	89015870	chr15:+:89015849:EX	7	+	AATAAA@-17@89015833	MRPS11	0.0137313	0.0262598	0.0182796	0.0387481	0.00945068	0.0219539	0.0178389	0.0273128	0.0162338	0.031746	0.0201168	0.0444079
chr15	89021473	89021509	chr15:+:89021494:TE	7	+	AATAAA@-23@89021472	MRPS11	0.970746	0.955287	0.962366	0.935917	0.962197	0.95225	0.943935	0.945374	0.957143	0.947497	0.950681	0.943257
chr15	89021599	89021622	chr15:+:89021617:TE	6	+	AGTAAA@-33@89021585;TATAAA@-26@89021592;AATATA@-28@89021590	MRPS11	0.0155224	0.0184528	0.0193548	0.0253353	0.028352	0.0257958	0.0382263	0.0273128	0.0266234	0.020757	0.0292018	0.0123355
chr16	450517	450558	chr16:+:450551:TE	6	+	0	NME4	0.0441492	0.0417466	0.0325359	0.0284238	0.0327797	0.0299921	0.0375396	0.0283934	0.0462148	0.0287829	0.0408163	0.0311996
chr16	450632	450684	chr16:+:450647:TE	7	+	ATTAAA@-22@450626	NME4	0.515645	0.505278	0.513876	0.499742	0.506556	0.494475	0.506558	0.493075	0.463468	0.479852	0.466401	0.445939
chr16	450727	450765	chr16:+:450753:TE	7	+	AGTAAA@-25@450729	NME4	0.440206	0.452975	0.453589	0.471835	0.460664	0.475533	0.455902	0.478532	0.490317	0.491365	0.492782	0.522862
chr16	2226915	2226973	chr16:+:2226939:TE	7	+	AATAAA@-22@2226918	TRAF7	0.460145	0.412903	0.439024	0.30102	0.449057	0.439252	0.586207	0.605839	0.391534	0.472362	0.490476	0.502645
chr16	2228034	2228082	chr16:+:2228060:TE	7	+	AATAAT@-39@2228022;AATATA@-20@2228041	TRAF7	0.438406	0.483871	0.502439	0.576531	0.460377	0.453271	0.318966	0.262774	0.449735	0.41206	0.404762	0.343915
chr16	2228114	2228133	chr16:+:2228129:TE	6	+	AATAAA@-25@2228105	TRAF7	0.101449	0.103226	0.0585366	0.122449	0.090566	0.107477	0.0948276	0.131387	0.15873	0.115578	0.104762	0.153439
chr16	3586450	3586477	chr16:+:3586475:TE	6	+	AATAAG@-30@3586446	CLUAP1	0.545454	0.628099	0.422886	0.396552	0.424528	0.504274	0.560345	0.464286	0.442308	0.531532	0.391667	0.609195
chr16	3586561	3586583	chr16:+:3586579:TE	6	+	AAGAAA@-20@3586560;AATAAG@-16@3586564	CLUAP1	0.163636	0.190083	0.144279	0.12069	0.150943	0.111111	0.189655	0.166667	0.240385	0.189189	0.216667	0.149425
chr16	3586812	3586849	chr16:+:3586840:TE	5	+	ACTAAA@-18@3586823;ATTAAA@-36@3586805	CLUAP1	0.290909	0.181818	0.432836	0.482759	0.424528	0.384615	0.25	0.369048	0.317308	0.279279	0.391667	0.241379
chr16	14744424	14744456	chr16:+:14744444:IN	6	+	TATAAA@-17@14744428	BFAR	0.505747	0.401639	0.446429	0.413793	0.27451	0.284672	0.469136	0.521739	0.337838	0.375796	0.272189	0.292683
chr16	14762834	14762863	chr16:+:14762863:TE	6	+	TATAAA@-20@14762844;AATACA@-55@14762809;ATTACA@-40@14762824	BFAR	0.201149	0.172131	0.279762	0.2	0.24183	0.19708	0.17284	0.195652	0.236486	0.235669	0.325444	0.325203
chr16	14763080	14763109	chr16:+:14763108:TE	6	+	AATAAA@-50@14763059;AATAAA@-44@14763065;GATAAA@-26@14763083	BFAR	0.293103	0.426229	0.273809	0.386207	0.48366	0.518248	0.358025	0.282609	0.425676	0.388535	0.402367	0.382114
chr16	56510327	56510366	chr16:+:56510333:TE	6	+	ATTAAA@-20@56510314	OGFOD1	0.310526	0.356643	0.155172	0.216216	0.22549	0.227907	0.251309	0.248276	0.196629	0.17094	0.188073	0.220588
chr16	56510699	56510717	chr16:+:56510709:TE	6	+	CATAAA@-19@56510691	OGFOD1	0.28421	0.258741	0.387931	0.27027	0.29902	0.251163	0.366492	0.358621	0.303371	0.316239	0.40367	0.303922
chr16	56511383	56511431	chr16:+:56511406:TE	6	+	ATTAAA@-19@56511388	OGFOD1	0.405263	0.384615	0.456897	0.513513	0.47549	0.52093	0.382199	0.393103	0.5	0.512821	0.408257	0.47549
chr16	69497049	69497092	chr16:+:69497073:TE	6	+	AGTAAA@-35@69497039;ATTAAA@-18@69497056	CYB5B	0.300633	0.461874	0.159251	0.156794	0.211723	0.358634	0.238205	0.407323	0.192265	0.284757	0.185734	0.264192
chr16	69497694	69497728	chr16:+:69497710:TE	7	+	AATAAA@-26@69497685	CYB5B	0.617089	0.455338	0.742389	0.766551	0.702153	0.565465	0.682394	0.514874	0.714917	0.621441	0.725437	0.639738
chr16	69497842	69497885	chr16:+:69497858:TE	6	+	AATAAA@-29@69497830	CYB5B	0.0822785	0.0827887	0.0983607	0.0766551	0.0861244	0.0759013	0.0794016	0.0778032	0.0928177	0.0938024	0.0888291	0.0960699
chr16	87436975	87437004	chr16:+:87437002:TE	4	+	AATAAA@-49@87436954;AATAAA@-21@87436982;AATAGA@-16@87436987	MAP1LC3B	0.562657	0.634615	0.223476	0.258395	0.369582	0.452465	0.478995	0.545784	0.426337	0.466599	0.356047	0.427723
chr16	87438272	87438299	chr16:+:87438292:TE	6	+	AAGAAA@-51@87438242;AAGAAA@-34@87438259	MAP1LC3B	0.0337522	0.0357143	0.0711061	0.0654525	0.0498099	0.0422091	0.036009	0.0457842	0.044016	0.0546559	0.048496	0.0528053
chr16	87438361	87438412	chr16:+:87438394:TE	5	+	AATAAA@-40@87438355;ATTAAA@-28@87438367;AATGAA@-54@87438341	MAP1LC3B	0.403591	0.32967	0.705418	0.676153	0.580608	0.505325	0.484996	0.408432	0.529647	0.478745	0.595457	0.519472
chr17	904843	904881	chr17:+:904860:TE	6	+	AATACA@-28@904833	TIMM22	0.538462	0.584906	0.552239	0.552632	0.572414	0.506579	0.638889	0.580357	0.543478	0.630435	0.566879	0.634146
chr17	905326	905346	chr17:+:905344:TE	5	+	0	TIMM22	0.307692	0.311321	0.283582	0.31579	0.310345	0.388158	0.201389	0.303571	0.275362	0.188406	0.292994	0.186992
chr17	905410	905436	chr17:+:905416:TE	4	+	ATTAAA@-31@905386	TIMM22	0.153846	0.103774	0.164179	0.131579	0.117241	0.105263	0.159722	0.116071	0.181159	0.181159	0.140127	0.178862
chr17	30808024	30808050	chr17:+:30808041:TE	7	+	AATAAA@-24@30808018;AAGAAA@-54@30807988;AAGAAA@-48@30807994	PSMD11	0.75	0.766187	0.569697	0.517241	0.580645	0.563725	0.754647	0.747664	0.629482	0.663507	0.679887	0.658824
chr17	30809164	30809187	chr17:+:30809174:TE	6	+	AATAAA@-24@30809151	PSMD11	0.150538	0.169065	0.169697	0.172414	0.253456	0.27451	0.137546	0.112149	0.191235	0.165877	0.135977	0.133333
chr17	30809377	30809393	chr17:+:30809393:TE	3	+	AATAAA@-24@30809370;AATAAT@-18@30809376	PSMD11	0.0994624	0.0647482	0.260606	0.310345	0.165899	0.161765	0.107807	0.140187	0.179283	0.170616	0.184136	0.207843
chr17	39847231	39847271	chr17:+:39847252:TE	7	+	AATAAA@-20@39847233	EIF1	0.757827	0.746308	0.811872	0.808591	0.763179	0.771961	0.784001	0.760573	0.751993	0.736151	0.807501	0.816841
chr17	39847882	39847913	chr17:+:39847893:TE	7	+	AATAAA@-18@39847876	EIF1	0.235371	0.244198	0.184526	0.187709	0.226056	0.219221	0.209467	0.231185	0.242527	0.254633	0.190332	0.178335
chr17	39848909	39848922	chr17:+:39848919:TE	6	+	AATAAA@-21@39848899	EIF1	0.00680204	0.00949367	0.00360198	0.00370003	0.0107646	0.00881795	0.00653185	0.00824213	0.00548027	0.00921659	0.00216779	0.00482359
chr17	40723831	40723866	chr17:+:40723852:TE	6	+	ATTATA@-31@40723822;GATAAA@-20@40723833	MLX	0.387218	0.347368	0.286585	0.205298	0.333333	0.298077	0.363363	0.361991	0.348123	0.371094	0.385965	0.439252
chr17	40724694	40724747	chr17:+:40724730:TE	6	+	ATTATA@-32@40724699;TATAAA@-43@40724688;AATAAA@-27@40724704;ATTAAA@-57@40724674;ATTAAA@-37@40724694	MLX	0.526316	0.578947	0.585366	0.708609	0.60066	0.608974	0.546547	0.552036	0.552901	0.550781	0.540351	0.514019
chr17	40725210	40725257	chr17:+:40725220:TE	6	+	AATAAA@-27@40725194;AAGAAA@-31@40725190	MLX	0.0864662	0.0736842	0.128049	0.0860927	0.0660066	0.0929487	0.0900901	0.0859729	0.0989761	0.078125	0.0736842	0.046729
chr17	40993716	40993770	chr17:+:40993749:TE	7	+	AATGAA@-21@40993729	PSME3	0.450462	0.473118	0.355814	0.334495	0.370851	0.415916	0.361949	0.394046	0.330496	0.398876	0.341734	0.413699
chr17	40995233	40995276	chr17:+:40995264:TE	7	+	AATACA@-33@40995232;ATTAAA@-39@40995226;AAGAAA@-47@40995218	PSME3	0.509908	0.467742	0.602326	0.602787	0.53391	0.528529	0.566125	0.562172	0.595745	0.52809	0.594758	0.541096
chr17	40995756	40995794	chr17:+:40995775:TE	6	+	AATAAA@-28@40995748	PSME3	0.0396301	0.0591398	0.0418605	0.0627178	0.0952381	0.0555556	0.0719257	0.0437828	0.0737589	0.0730337	0.0635081	0.0452055
chr17	45760764	45760799	chr17:+:45760798:TE	2	+	AACAAA@-51@45760748;AACAAA@-31@45760768	KPNB1	0.348837	0.267327	0.203008	0.155963	0.15873	0.310606	0.274193	0.327586	0.20354	0.31579	0.257812	0.181102
chr17	45760899	45760940	chr17:+:45760922:TE	5	+	AGTAAA@-25@45760898;AATAAA@-42@45760881;AATAAA@-31@45760892;AATATA@-38@45760885	KPNB1	0.255814	0.257426	0.172932	0.165138	0.166667	0.159091	0.193548	0.241379	0.256637	0.203008	0.257812	0.251968
chr17	45762016	45762041	chr17:+:45762037:TE	4	+	AATAAA@-33@45762005;AATGAA@-11@45762027	KPNB1	0.395349	0.475247	0.62406	0.678899	0.674603	0.530303	0.532258	0.431034	0.539823	0.481203	0.484375	0.566929
chr17	57772106	57772135	chr17:+:57772123:TE	7	+	AATAAA@-19@57772105	CLTC	0.769854	0.729412	0.746667	0.744681	0.731392	0.720238	0.767535	0.731225	0.743191	0.713799	0.721109	0.706306
chr17	57772138	57772178	chr17:+:57772172:TE	4	+	ATTAAA@-24@57772149	CLTC	0.0648298	0.0564706	0.0609524	0.0893617	0.0760518	0.0615079	0.0821643	0.0632411	0.0700389	0.0817717	0.0724191	0.0738739
chr17	57772459	57772483	chr17:+:57772483:TE	7	+	AATAAA@-33@57772451;AATATA@-28@57772456	CLTC	0.165316	0.214118	0.192381	0.165957	0.192557	0.218254	0.150301	0.205534	0.18677	0.204429	0.206471	0.21982
chr17	66253136	66253166	chr17:+:66253156:TE	6	+	AATAAA@-22@66253135	AMZ2	0.0720131	0.0635965	0.0417362	0.0472279	0.0588235	0.0736	0.0266836	0.0477002	0.0428571	0.0500864	0.0316456	0.0725191
chr17	66253193	66253229	chr17:+:66253219:TE	6	+	AATAAA@-32@66253188	AMZ2	0.243863	0.217105	0.131886	0.129363	0.229102	0.1936	0.191868	0.211244	0.232143	0.212435	0.204114	0.198473
chr17	66253292	66253305	chr17:+:66253296:TE	2	+	AATAAA@-22@66253275;AATAAT@-25@66253272;AATGAA@-41@66253256	AMZ2	0.684124	0.719298	0.826377	0.823409	0.712074	0.7328	0.781449	0.741056	0.725	0.737478	0.764241	0.729008
chr17	73262114	73262177	chr17:+:73262138:TE	7	+	AAGAAA@-17@73262122	MRPS7	0.278445	0.275455	0.27662	0.228675	0.240588	0.260899	0.273073	0.232969	0.277075	0.265541	0.293606	0.262478
chr17	73262300	73262358	chr17:+:73262349:TE	6	+	TATAAA@-55@73262295	MRPS7	0.0565371	0.0454546	0.0509259	0.030853	0.0570588	0.054326	0.0456026	0.0470984	0.0520394	0.0587838	0.0465549	0.0318416
chr17	73262424	73262464	chr17:+:73262443:TE	7	+	TATAAA@-10@73262434	MRPS7	0.665018	0.679091	0.672454	0.740472	0.702353	0.684775	0.681325	0.719933	0.670886	0.675676	0.659839	0.70568
chr17	73702814	73702872	chr17:+:73702836:TE	7	+	ATTAAA@-20@73702817	SAP30BP	0.929348	0.918322	0.828283	0.841004	0.876847	0.91	0.90121	0.792453	0.887967	0.908163	0.861893	0.864542
chr17	73703741	73703770	chr17:+:73703754:TE	6	+	AATAAA@-27@73703728;AATATA@-59@73703696	SAP30BP	0.0307971	0.0441501	0.0707071	0.0585774	0.0517241	0.038	0.0423387	0.0801887	0.0477178	0.0357143	0.0485934	0.0677291
chr17	73704057	73704106	chr17:+:73704093:TE	6	+	AATAAA@-32@73704062	SAP30BP	0.0398551	0.0375276	0.10101	0.100418	0.0714286	0.052	0.0564516	0.127358	0.0643153	0.0561224	0.0895141	0.0677291
chr18	3272901	3272917	chr18:+:3272902:EX	2	+	ATTAAA@-20@3272883	MYL12B	0.00466507	0.0077163	0.00448505	0.00471901	0.00633986	0.00839143	0.00639324	0.00211416	0.00536481	0.00569434	0.00325777	0.00271141
chr18	3278175	3278212	chr18:+:3278204:TE	7	+	AATAAA@-52@3278153;AACAAA@-42@3278163;AATATA@-20@3278185	MYL12B	0.751435	0.74881	0.698007	0.659588	0.750028	0.711464	0.707358	0.674947	0.734084	0.73108	0.718339	0.704287
chr18	3278243	3278280	chr18:+:3278269:TE	7	+	AATAAA@-39@3278231;AATAAA@-20@3278250	MYL12B	0.2439	0.243474	0.297508	0.335693	0.243632	0.280145	0.286248	0.322939	0.260551	0.263226	0.278404	0.293001
chr18	10550340	10550380	chr18:+:10550355:TE	6	+	AATAAA@-21@10550335;ATTACA@-45@10550311	NAPG	0.65529	0.728814	0.28877	0.130841	0.254777	0.309524	0.331395	0.243243	0.392045	0.362963	0.289963	0.182796
chr18	10551856	10551865	chr18:+:10551860:TE	4	+	AATAAA@-25@10551836	NAPG	0.0853242	0.0677966	0.101604	0.102804	0.140127	0.0793651	0.0697674	0.153153	0.119318	0.111111	0.104089	0.155914
chr18	10552745	10552780	chr18:+:10552780:TE	6	+	TATAAA@-25@10552756;AATAAA@-42@10552739;AATATA@-21@10552760	NAPG	0.259386	0.20339	0.609626	0.766355	0.605096	0.611111	0.598837	0.603604	0.488636	0.525926	0.605948	0.66129
chr18	19209035	19209050	chr18:+:19209046:TE	2	+	0	SNRPD1	0.0294785	0.0416198	0.0222772	0.0362117	0.0275735	0.0394504	0.0387755	0.0276639	0.050703	0.0388986	0.0396	0.0216064
chr18	19209181	19209221	chr18:+:19209212:TE	7	+	AATAAA@-37@19209176;CATAAA@-31@19209182	SNRPD1	0.864853	0.869516	0.799505	0.803621	0.826287	0.827128	0.822041	0.844262	0.802727	0.817308	0.7764	0.805543
chr18	19210184	19210212	chr18:+:19210189:TE	7	+	AATAAA@-19@19210171	SNRPD1	0.105669	0.0888639	0.178218	0.160167	0.14614	0.133422	0.139184	0.128074	0.14657	0.143794	0.184	0.172851
chr18	33289737	33289738	chr18:+:33289738:TE	3	+	0	GALNT1	0.154762	0.193182	0.135922	0.147541	0.28421	0.245614	0.180723	0.263158	0.228916	0.113821	0.23301	0.2
chr18	33290942	33290971	chr18:+:33290958:TE	7	+	AATAAA@-24@33290935	GALNT1	0.511905	0.375	0.436893	0.426229	0.336842	0.359649	0.409639	0.4	0.481928	0.373984	0.339806	0.384
chr18	33291575	33291610	chr18:+:33291586:TE	6	+	AATAAA@-22@33291565;AATAAG@-42@33291545	GALNT1	0.333333	0.431818	0.427185	0.426229	0.378947	0.394737	0.409639	0.336842	0.289157	0.512195	0.427185	0.416
chr19	1435120	1435169	chr19:+:1435134:TE	7	+	AATAAA@-25@1435110	DAZAP1	0.422961	0.412017	0.238461	0.263636	0.367089	0.304348	0.361702	0.282443	0.302583	0.37594	0.267658	0.316
chr19	1435271	1435321	chr19:+:1435299:TE	6	+	AAGAAA@-41@1435259;AATATA@-34@1435266	DAZAP1	0.271903	0.32618	0.269231	0.254545	0.329114	0.332016	0.25	0.290076	0.302583	0.25188	0.330855	0.336
chr19	1435662	1435689	chr19:+:1435680:TE	7	+	AATAAA@-26@1435655	DAZAP1	0.305136	0.261803	0.492308	0.481818	0.303797	0.363636	0.388298	0.427481	0.394834	0.372181	0.401487	0.348
chr19	2273216	2273271	chr19:+:2273238:TE	7	+	AATAAA@-17@2273222	OAZ1	0.609046	0.61171	0.403195	0.327567	0.548937	0.515227	0.501051	0.44794	0.493263	0.481961	0.447168	0.393722
chr19	2273313	2273352	chr19:+:2273323:TE	7	+	AATAAA@-18@2273306	OAZ1	0.224173	0.224332	0.227302	0.217176	0.219362	0.234632	0.22911	0.255161	0.254503	0.24567	0.286813	0.305316
chr19	2273473	2273497	chr19:+:2273497:TE	7	+	AATAAA@-30@2273468;ATTACA@-21@2273477	OAZ1	0.16678	0.163958	0.369503	0.455257	0.2317	0.250141	0.269839	0.296899	0.252234	0.272369	0.266019	0.300962
chr19	5691433	5691469	chr19:+:5691463:TE	2	+	AAGAAA@-8@5691456	RPL36	0.00581052	0.00691461	0.00447518	0.00640244	0.00534236	0.00611597	0.00767396	0.00413318	0.00828482	0.00741586	0.00538375	0.00563007
chr19	5691640	5691728	chr19:+:5691676:TE	7	+	AATAAA@-20@5691657;AAGAAA@-56@5691621	RPL36	0.970849	0.964694	0.970165	0.964634	0.960645	0.96493	0.962356	0.961194	0.961039	0.960829	0.953925	0.955456
chr19	5691854	5691902	chr19:+:5691885:TE	7	+	ATTAAA@-21@5691865	RPL36	0.0233406	0.0283918	0.0253594	0.0289634	0.034013	0.0289541	0.0299699	0.0346728	0.0306762	0.0317551	0.0406911	0.0389137
chr19	10796434	10796452	chr19:+:10796452:TE	7	+	AATACA@-31@10796422;AACAAG@-16@10796437	ILF3	0.318725	0.3	0.299145	0.241379	0.269767	0.241228	0.340541	0.342857	0.311403	0.294546	0.355263	0.355769
chr19	10800520	10800542	chr19:+:10800523:TE	7	+	AATAAA@-20@10800504;AACAAA@-10@10800514;AAGAAA@-16@10800508	ILF3	0.270916	0.38	0.384615	0.336207	0.381395	0.350877	0.297297	0.266667	0.364035	0.381818	0.421053	0.394231
chr19	10803049	10803096	chr19:+:10803074:TE	7	+	AATAAA@-21@10803054	ILF3	0.410359	0.32	0.316239	0.422414	0.348837	0.407895	0.362162	0.390476	0.324561	0.323636	0.223684	0.25
chr19	16244328	16244367	chr19:+:16244347:TE	7	+	ATTAAA@-20@16244328	RAB8A	0.362013	0.323293	0.403805	0.33419	0.392055	0.351796	0.379648	0.279302	0.394604	0.356698	0.418367	0.360877
chr19	16244418	16244449	chr19:+:16244443:TE	7	+	AACAAA@-31@16244413;AACAAA@-27@16244417;ATTAAA@-22@16244422;GATAAA@-50@16244394	RAB8A	0.568182	0.596386	0.551797	0.614396	0.545769	0.58982	0.575342	0.678304	0.558179	0.582555	0.517493	0.588533
chr19	16245023	16245049	chr19:+:16245040:TE	6	+	0	RAB8A	0.0698052	0.0803213	0.0443975	0.0514139	0.0621762	0.0583832	0.0450098	0.042394	0.0472175	0.0607477	0.0641399	0.0505902
chr19	16296321	16296328	chr19:+:16296328:EX	4	+	0	FAM32A	0.113725	0.176656	0.0734745	0.0737705	0.136605	0.100139	0.0963983	0.103853	0.101449	0.142462	0.0961832	0.0826772
chr19	16301943	16301973	chr19:+:16301949:TE	7	+	ATTAAA@-22@16301928	FAM32A	0.188235	0.173502	0.0784558	0.047541	0.151194	0.148818	0.195975	0.150754	0.165217	0.142462	0.119084	0.0984252
chr19	16302837	16302862	chr19:+:16302855:TE	7	+	AATAAA@-24@16302832;ATTACA@-31@16302825	FAM32A	0.698039	0.649842	0.84807	0.878689	0.712202	0.751043	0.707627	0.745394	0.733333	0.715076	0.784733	0.818898
chr19	38872836	38872847	chr19:+:38872840:TE	2	+	0	PSMD8	0.0320936	0.0451797	0.0191663	0.022409	0.0344633	0.0319516	0.0272798	0.0278471	0.0309796	0.0429923	0.0281273	0.0248963
chr19	38874095	38874134	chr19:+:38874114:TE	7	+	AATAAA@-17@38874098	PSMD8	0.808338	0.789399	0.776234	0.780952	0.767797	0.794761	0.781761	0.767249	0.760815	0.777013	0.752776	0.738128
chr19	38874436	38874495	chr19:+:38874463:TE	7	+	ACTAAA@-47@38874417;AATAAA@-38@38874426;ATTAAA@-20@38874444	PSMD8	0.159568	0.165422	0.2046	0.196639	0.19774	0.173287	0.190959	0.204904	0.208205	0.179994	0.219097	0.236976
chr19	41766185	41766206	chr19:+:41766194:TE	6	+	ATTAAA@-19@41766176	AXL	0.0192099	0.0464037	0.00909485	0.0263706	0.0143578	0.0393939	0.00582902	0.0223275	0.0146658	0.0540654	0.0153269	0.0582111
chr19	41767092	41767121	chr19:+:41767121:TE	6	+	ATTAAA@-38@41767084;AATAAG@-34@41767088	AXL	0.0137731	0.0208817	0.0151581	0.0166551	0.00892511	0.0232323	0.0123057	0.011502	0.0190996	0.015088	0.0153269	0.0246096
chr19	41767648	41767678	chr19:+:41767670:TE	7	+	CATAAA@-22@41767649	AXL	0.967017	0.932715	0.975747	0.956974	0.976717	0.937374	0.981865	0.966171	0.966235	0.930847	0.969346	0.917179
chr19	54378576	54378593	chr19:+:54378589:TE	5	+	ATTAAA@-22@54378568	MYADM	0.295039	0.295775	0.2	0.202703	0.28125	0.278846	0.334906	0.333333	0.272455	0.284047	0.287938	0.286585
chr19	54379539	54379590	chr19:+:54379566:TE	4	+	TATAAA@-34@54379533;TATAAA@-26@54379541;AATATA@-22@54379545	MYADM	0.146214	0.107981	0.135	0.135135	0.114583	0.139423	0.113208	0.104762	0.152695	0.105058	0.167315	0.158537
chr19	54379669	54379694	chr19:+:54379687:TE	6	+	TATAAA@-14@54379674;AATATA@-16@54379672	MYADM	0.558747	0.596244	0.665	0.662162	0.604167	0.581731	0.551887	0.561905	0.57485	0.610895	0.544747	0.554878
chr19	58826550	58826572	chr19:+:58826569:TE	7	+	0	ERVK3-1	0.868233	0.920231	0.611111	0.735294	0.739224	0.852336	0.774879	0.872583	0.767269	0.880072	0.745415	0.838517
chr19	58826793	58826815	chr19:+:58826810:TE	6	+	TATAAA@-17@58826794	ERVK3-1	0.031665	0.0277457	0.0454546	0.0431373	0.049569	0.0308411	0.0405797	0.0261661	0.0350691	0.0333634	0.0507012	0.0263158
chr19	58826994	58827031	chr19:+:58827018:TE	6	+	ATTATA@-28@58826991;TATAAA@-26@58826993	ERVK3-1	0.100102	0.0520231	0.343434	0.221569	0.211207	0.116822	0.184541	0.101251	0.197662	0.0865645	0.203883	0.135167
chr20	18541572	18541613	chr20:+:18541599:TE	6	+	ATTATA@-31@18541569;TATAAA@-37@18541563;CATAAA@-21@18541579	SEC23B	0.171717	0.232877	0.114035	0.171717	0.148472	0.0983607	0.116592	0.132231	0.128713	0.151961	0.145228	0.159763
chr20	18541648	18541677	chr20:+:18541660:TE	6	+	AATAAA@-20@18541641	SEC23B	0.313131	0.390411	0.403509	0.333333	0.379913	0.398907	0.309417	0.371901	0.425743	0.387255	0.360996	0.372781
chr20	18541725	18541776	chr20:+:18541765:TE	7	+	AATACA@-20@18541746;AATAAA@-60@18541706	SEC23B	0.515151	0.376712	0.482456	0.494949	0.471616	0.502732	0.573991	0.495868	0.445545	0.460784	0.493776	0.467456
chr20	35155483	35155518	chr20:+:35155485:TE	7	+	ATTAAA@-18@35155468;AAGAAA@-36@35155450	DLGAP4	0.257426	0.277778	0.118421	0.0903226	0.118943	0.188119	0.310881	0.225352	0.21	0.213043	0.254902	0.231405
chr20	35156516	35156536	chr20:+:35156530:TE	5	+	AATATA@-18@35156513	DLGAP4	0.123762	0.0740741	0.166667	0.129032	0.092511	0.0940594	0.124352	0.15493	0.095	0.121739	0.107843	0.132231
chr20	35157022	35157042	chr20:+:35157035:TE	7	+	AATAAA@-19@35157017	DLGAP4	0.618812	0.648148	0.714912	0.780645	0.788546	0.717822	0.564767	0.619718	0.695	0.665217	0.637255	0.636364
chr20	43530373	43530393	chr20:+:43530378:EX	2	+	0	YWHAB	0.00839251	0.0119626	0.00993378	0.0100742	0.00789474	0.0122335	0.0109804	0.0122387	0.0144791	0.0106784	0.00926706	0.0102999
chr20	43535128	43535199	chr20:+:43535176:TE	4	+	GATAAA@-34@43535143	YWHAB	0.931892	0.923738	0.879849	0.901909	0.896241	0.905627	0.930196	0.933197	0.917847	0.918342	0.930918	0.933051
chr20	43537159	43537189	chr20:+:43537171:TE	7	+	AATAAA@-30@43537142	YWHAB	0.0597159	0.0642991	0.110218	0.088017	0.0958647	0.0821391	0.0588235	0.054564	0.0676739	0.0709799	0.0598147	0.0566495
chr20	43996081	43996109	chr20:+:43996102:TE	7	+	0	SYS1	0.368794	0.537313	0.24	0.374332	0.494505	0.490566	0.469512	0.625	0.417266	0.579487	0.366667	0.621622
chr20	43996734	43996769	chr20:+:43996754:TE	7	+	AATACA@-18@43996737	SYS1	0.510638	0.358209	0.586667	0.368984	0.318681	0.327044	0.371951	0.233333	0.482014	0.302564	0.438889	0.243243
chr20	43997837	43997863	chr20:+:43997855:TE	6	+	AATAAA@-33@43997823;AATAAT@-36@43997820	SYS1	0.120567	0.104478	0.173333	0.256684	0.186813	0.18239	0.158537	0.141667	0.100719	0.117949	0.194444	0.135135
chr20	47713098	47713140	chr20:+:47713123:TE	7	+	ATTAAA@-21@47713103	CSE1L	0.886677	0.885442	0.766272	0.766355	0.838057	0.82	0.819392	0.811075	0.834459	0.775665	0.800679	0.77204
chr20	47713399	47713438	chr20:+:47713420:TE	6	+	AGTAAA@-27@47713394;AATAAG@-31@47713390	CSE1L	0.0597244	0.0644391	0.10355	0.121495	0.0809717	0.0866667	0.0703422	0.0977199	0.054054	0.123574	0.0838052	0.11335
chr20	47713469	47713509	chr20:+:47713483:TE	6	+	AATAAA@-24@47713460	CSE1L	0.0535988	0.0501193	0.130178	0.112149	0.0809717	0.0933333	0.110266	0.0912052	0.111486	0.100761	0.115515	0.11461
chr20	56935694	56935743	chr20:+:56935720:TE	7	+	ATTATA@-45@56935676;TATAAA@-43@56935678;AATACA@-30@56935691;AATAAA@-22@56935699	RAB22A	0.832884	0.854685	0.781513	0.756345	0.794783	0.820513	0.837429	0.882051	0.811688	0.848896	0.799615	0.796646
chr20	56935914	56935933	chr20:+:56935924:TE	6	+	AATAAA@-22@56935903	RAB22A	0.132075	0.114723	0.087395	0.104061	0.146087	0.130342	0.0888469	0.0666667	0.118506	0.110357	0.117534	0.144654
chr20	56942552	56942583	chr20:+:56942575:TE	6	+	AATAAA@-38@56942538;AATATA@-18@56942558	RAB22A	0.0350404	0.0305927	0.131092	0.139594	0.0591304	0.0491453	0.073724	0.0512821	0.0698052	0.040747	0.0828516	0.0587002
chr20	61431396	61431436	chr20:+:61431420:TE	5	+	AATAAA@-32@61431389	MRGBP	0.37037	0.319018	0.195122	0.0855263	0.230367	0.205263	0.285141	0.298343	0.195946	0.15285	0.156863	0.148515
chr20	61431677	61431726	chr20:+:61431701:TE	6	+	AACAAA@-20@61431682	MRGBP	0.138272	0.138037	0.178862	0.0921053	0.138743	0.123684	0.116466	0.0939226	0.14527	0.165803	0.142157	0.108911
chr20	61431918	61431965	chr20:+:61431943:TE	7	+	ATTAAA@-20@61431924	MRGBP	0.491358	0.542945	0.626016	0.822368	0.63089	0.671053	0.598394	0.607735	0.658784	0.681347	0.70098	0.742574
chr21	33032144	33032155	chr21:+:33032155:EX	4	+	0	SOD1	0.00766802	0.0152311	0.00935182	0.0124783	0.00941841	0.00862999	0.00610269	0.00793651	0.00966962	0.0111657	0.00980139	0.00675468
chr21	33040806	33040846	chr21:+:33040839:TE	4	+	AAGAAA@-16@33040824;AATGAA@-20@33040820	SOD1	0.0135318	0.0259979	0.0199935	0.0194108	0.0167177	0.0211435	0.0454545	0.021164	0.0308891	0.0140688	0.0198607	0.00921093
chr21	33040967	33041011	chr21:+:33040993:TE	7	+	ATTAAA@-25@33040969;GATAAA@-32@33040962	SOD1	0.9788	0.958771	0.970655	0.968111	0.973864	0.970227	0.948443	0.970899	0.959441	0.974766	0.970338	0.984034
chr21	34931344	34931382	chr21:+:34931367:TE	6	+	AATAAA@-25@34931343	SON	0.381818	0.28	0.277778	0.294737	0.362637	0.373333	0.343434	0.333333	0.314607	0.287356	0.457143	0.277108
chr21	34932955	34932977	chr21:+:34932967:TE	6	+	AATAAA@-18@34932950	SON	0.345454	0.36	0.366667	0.463158	0.351648	0.293333	0.434343	0.403509	0.426966	0.448276	0.304762	0.39759
chr21	34949602	34949672	chr21:+:34949648:TE	6	+	AATAAA@-35@34949614	SON	0.272727	0.36	0.355556	0.242105	0.285714	0.333333	0.222222	0.263158	0.258427	0.264368	0.238095	0.325301
chr22	20114585	20114598	chr22:+:20114594:TE	3	+	AATAAA@-24@20114571	RANBP1	0.0258732	0.0322176	0.0242214	0.0113872	0.0155387	0.0217739	0.0170181	0.0099438	0.0141177	0.0149402	0.0149089	0.0164679
chr22	20114682	20114728	chr22:+:20114704:TE	6	+	TATAAA@-17@20114688	RANBP1	0.357697	0.389121	0.265571	0.282609	0.269682	0.333654	0.234184	0.267185	0.312605	0.331341	0.336002	0.33674
chr22	20114866	20114898	chr22:+:20114878:TE	6	+	AATAAA@-26@20114853	RANBP1	0.616429	0.578661	0.710208	0.706004	0.714779	0.644573	0.748798	0.722871	0.673277	0.653718	0.649089	0.646792
chr22	21242176	21242220	chr22:+:21242215:TE	6	+	AAGAAA@-29@21242187	SNAP29	0.196172	0.194444	0.19469	0.170068	0.218519	0.225296	0.192737	0.148718	0.192982	0.233216	0.237624	0.188552
chr22	21242232	21242280	chr22:+:21242262:TE	6	+	AATAGA@-20@21242243	SNAP29	0.741627	0.770833	0.716814	0.761905	0.722222	0.6917	0.72905	0.8	0.729825	0.699647	0.706271	0.767677
chr22	21244079	21244122	chr22:+:21244089:TE	6	+	ATTATA@-51@21244039;AATACA@-16@21244074;AATAAA@-20@21244070	SNAP29	0.062201	0.0347222	0.0884956	0.0680272	0.0592593	0.083004	0.0782123	0.0512821	0.077193	0.0671378	0.0561056	0.043771
chr22	24964076	24964099	chr22:+:24964095:EX	2	+	AATAAA@-9@24964087	SNRPD3	0.0241057	0.0233019	0.0258823	0.03958	0.0259563	0.0282978	0.019782	0.0210843	0.0262467	0.0225303	0.022769	0.0166059
chr22	24968074	24968117	chr22:+:24968102:TE	7	+	AATAAA@-25@24968078	SNRPD3	0.877138	0.892414	0.883137	0.857835	0.857013	0.871572	0.870408	0.853916	0.852143	0.879549	0.856776	0.870393
chr22	24968117	24968157	chr22:+:24968150:TE	7	+	AATAAG@-23@24968128	SNRPD3	0.0987558	0.0842836	0.0909804	0.102585	0.117031	0.100131	0.10981	0.125	0.12161	0.0979203	0.120455	0.113001
chr22	33256544	33256579	chr22:+:33256554:TE	6	+	ATTAAA@-19@33256536	TIMP3	0.38553	0.461539	0.253127	0.187127	0.263736	0.348802	0.338853	0.463938	0.36075	0.353726	0.330677	0.387046
chr22	33256956	33256995	chr22:+:33256975:TE	5	+	TATAAA@-43@33256933;AATAAA@-56@33256920;AATAAA@-26@33256950;ATTAAA@-30@33256946;AATATA@-45@33256931	TIMP3	0.0505451	0.0591716	0.0184634	0.0126078	0.0206044	0.0404192	0.0318471	0.037037	0.033189	0.0367075	0.0371846	0.0473934
chr22	33259003	33259035	chr22:+:33259027:TE	6	+	AGTAAA@-25@33259003	TIMP3	0.563925	0.47929	0.72841	0.800265	0.715659	0.610778	0.629299	0.499025	0.606061	0.609566	0.632138	0.565561
chr22	41912119	41912137	chr22:+:41912126:IN	6	+	ATTAAA@-21@41912106	ACO2	0.240566	0.160584	0.185567	0.142857	0.134021	0.114754	0.176471	0.114035	0.166667	0.108108	0.145349	0.144144
chr22	41917576	41917613	chr22:+:41917590:IN	6	+	AATAAA@-33@41917558;AATAAA@-29@41917562;AATAAA@-22@41917569	ACO2	0.127359	0.160584	0.216495	0.168831	0.108247	0.174863	0.140271	0.157895	0.161616	0.140541	0.209302	0.18018
chr22	41924965	41925000	chr22:+:41924977:TE	7	+	AACAAG@-17@41924961	ACO2	0.632076	0.678832	0.597938	0.688312	0.757732	0.710383	0.683258	0.72807	0.671717	0.751351	0.645349	0.675676
chrX	16778529	16778587	chrX:+:16778556:TE	7	+	AATAAT@-56@16778501;ATTAAA@-28@16778529	SYAP1	0.890777	0.850174	0.75	0.696078	0.771084	0.848101	0.801347	0.776119	0.838057	0.805785	0.792208	0.82906
chrX	16778800	16778834	chrX:+:16778827:TE	6	+	AATATA@-31@16778797	SYAP1	0.0606796	0.0836237	0.0918367	0.0980392	0.11245	0.0548523	0.0707071	0.0945274	0.0769231	0.11157	0.0909091	0.0726496
chrX	16779534	16779565	chrX:+:16779557:TE	5	+	TATAAA@-23@16779535	SYAP1	0.0485437	0.0662021	0.158163	0.205882	0.116466	0.0970464	0.127946	0.129353	0.0850202	0.0826446	0.116883	0.0982906
chrX	48341310	48341343	chrX:+:48341339:IN	6	+	TATAAA@-47@48341293;AATGAA@-21@48341319	FTSJ1	0.280922	0.278985	0.107937	0.0855263	0.155136	0.166667	0.14977	0.144781	0.167053	0.147959	0.141177	0.136111
chrX	48344663	48344691	chrX:+:48344686:TE	7	+	ATTAAA@-24@48344663	FTSJ1	0.603774	0.612319	0.739683	0.782895	0.70021	0.720513	0.748848	0.717172	0.74478	0.737245	0.741177	0.716667
chrX	48344706	48344752	chrX:+:48344731:TE	6	+	AATAAT@-14@48344718;AATATA@-24@48344708	FTSJ1	0.115304	0.108696	0.152381	0.131579	0.144654	0.112821	0.101383	0.138047	0.088167	0.114796	0.117647	0.147222
chrX	55479705	55479725	chrX:+:55479725:TE	6	+	AACAAA@-18@55479708;AATATA@-28@55479698	MAGEH1	0.283401	0.241071	0.179894	0.218509	0.268139	0.185751	0.264463	0.226415	0.191176	0.201465	0.222689	0.209205
chrX	55479849	55479900	chrX:+:55479869:TE	6	+	AGTAAA@-19@55479851;AATAAG@-50@55479820	MAGEH1	0.157895	0.142857	0.12963	0.118252	0.148265	0.139949	0.119835	0.15566	0.161765	0.135531	0.092437	0.129707
chrX	55479987	55480009	chrX:+:55479998:TE	6	+	AATAAA@-21@55479978	MAGEH1	0.558705	0.616071	0.690476	0.663239	0.583596	0.6743	0.615703	0.617924	0.647059	0.663004	0.684874	0.661088
chrX	77381743	77381781	chrX:+:77381769:TE	7	+	AGTAAA@-32@77381738;AATAAA@-25@77381745	PGK1	0.891892	0.903846	0.877148	0.859179	0.870597	0.865055	0.884351	0.890137	0.881195	0.875456	0.886808	0.879141
chrX	77382303	77382364	chrX:+:77382322:TE	7	+	AATACA@-46@77382277;ATTAAA@-17@77382306	PGK1	0.0862644	0.0743243	0.0891152	0.106454	0.0930322	0.0997802	0.0800647	0.0774033	0.0843585	0.0884381	0.0811486	0.0837064
chrX	77382434	77382469	chrX:+:77382460:TE	6	+	AATAAT@-21@77382440;ATTAAA@-35@77382426;AATATA@-40@77382421	PGK1	0.0218438	0.0218295	0.0337365	0.0343671	0.0363706	0.0351648	0.0355843	0.0324594	0.0344464	0.0361055	0.0320433	0.0371531
chrX	80553068	80553115	chrX:+:80553093:TE	5	+	ATTAAA@-18@80553076	SH3BGRL	0.293499	0.346999	0.189781	0.152294	0.267606	0.292121	0.285567	0.237741	0.277251	0.280783	0.269663	0.268371
chrX	80553186	80553213	chrX:+:80553196:TE	5	+	ATTAAA@-20@80553177;AACAAG@-58@80553139	SH3BGRL	0.0162524	0.0483162	0.00729927	0.0159021	0.0120724	0.0448485	0.0185567	0.0416048	0.021327	0.0299195	0.0168539	0.0335463
chrX	80554020	80554049	chrX:+:80554044:TE	6	+	AATAAA@-26@80554019	SH3BGRL	0.690249	0.604685	0.80292	0.831804	0.720322	0.66303	0.695876	0.720654	0.701422	0.689298	0.713483	0.698083
chrX	102612581	102612643	chrX:+:102612634:TE	5	+	AAGAAA@-60@102612575	WBP5	0.104478	0.18427	0.145604	0.269327	0.111959	0.209026	0.133995	0.182796	0.153333	0.13253	0.074184	0.0818182
chrX	102613120	102613144	chrX:+:102613131:TE	2	+	AATAAA@-18@102613114	WBP5	0.794776	0.707865	0.686813	0.541147	0.768448	0.698337	0.764268	0.749104	0.702222	0.742169	0.774481	0.730303
chrX	102613157	102613182	chrX:+:102613178:TE	2	+	TATAAA@-19@102613160	WBP5	0.100746	0.107865	0.167582	0.189526	0.119593	0.0926366	0.101737	0.0681004	0.144444	0.125301	0.151335	0.187879
chrX	102841639	102841723	chrX:+:102841720:TE	3	+	AATGAA@-60@102841661	TCEAL4	0.356223	0.385714	0.317901	0.365591	0.429091	0.419118	0.281481	0.326923	0.328571	0.337302	0.323741	0.368932
chrX	102841760	102841830	chrX:+:102841797:TE	5	+	GATAAA@-14@102841784;AACAAG@-50@102841748	TCEAL4	0.480687	0.504762	0.484568	0.480287	0.385454	0.448529	0.574074	0.5	0.482143	0.492063	0.503597	0.402913
chrX	102842640	102842662	chrX:+:102842658:TE	6	+	TATAAA@-18@102842641;AATAAA@-25@102842634;AATAAT@-28@102842631;AATATA@-20@102842639;CATAAA@-34@102842625	TCEAL4	0.16309	0.109524	0.197531	0.154122	0.185454	0.132353	0.144444	0.173077	0.189286	0.170635	0.172662	0.228155
chrX	110931311	110931373	chrX:+:110931350:TE	6	+	AATACA@-52@110931299;AATAAA@-18@110931333;AATAAT@-30@110931321;ATTAAA@-56@110931295;AATATA@-45@110931306;AATATA@-27@110931324	ALG13	0.608414	0.619048	0.308696	0.29375	0.509009	0.47549	0.515528	0.516129	0.451299	0.508651	0.509804	0.48105
chrX	110932012	110932050	chrX:+:110932046:TE	7	+	AATAAA@-46@110932001;AATGAA@-53@110931994;AATATA@-20@110932027	ALG13	0.281553	0.252747	0.526087	0.5125	0.396396	0.392157	0.428571	0.400922	0.412338	0.401384	0.414566	0.428571
chrX	111003859	111003879	chrX:+:111003872:TE	6	+	AGTAAA@-29@111003844;AATAAA@-25@111003848	ALG13	0.110032	0.128205	0.165217	0.19375	0.0945946	0.132353	0.0559006	0.0829493	0.136364	0.0899654	0.0756302	0.090379
chrX	154004517	154004541	chrX:+:154004520:EX	2	+	0	DKC1	0.201835	0.217391	0.2	0.151786	0.1875	0.197183	0.241026	0.158333	0.239234	0.169565	0.185811	0.163763
chrX	154005838	154005884	chrX:+:154005862:TE	7	+	ATTAAA@-30@154005833	DKC1	0.376147	0.397516	0.304348	0.392857	0.395833	0.394366	0.307692	0.341667	0.339713	0.408696	0.327703	0.320557
chrX	154005920	154005978	chrX:+:154005956:TE	7	+	ATTAAA@-33@154005924	DKC1	0.422018	0.385093	0.495652	0.455357	0.416667	0.408451	0.451282	0.5	0.421053	0.421739	0.486486	0.515679
chrX	154467275	154467290	chrX:+:154467279:TE	6	+	TATAAA@-21@154467259;AACAAA@-15@154467265;AAGAAA@-50@154467230;GATAAA@-43@154467237	VBP1	0.0540293	0.0556962	0.0156472	0.018018	0.029877	0.0356139	0.024218	0.0269504	0.0380117	0.034384	0.0324111	0.0369068
chrX	154467788	154467809	chrX:+:154467798:TE	5	+	AATAAA@-24@154467775	VBP1	0.171245	0.189873	0.128023	0.102703	0.129174	0.133083	0.142281	0.110638	0.125731	0.119389	0.128854	0.115114
chrX	154468081	154468123	chrX:+:154468097:TE	7	+	ATTAAA@-23@154468075	VBP1	0.774725	0.75443	0.85633	0.879279	0.840949	0.831303	0.833502	0.862411	0.836257	0.846227	0.838735	0.847979
chr1	1327655	1327686	chr1:-:1327661:TE	6	-	AATACA@-30@1327690;AATAAG@-22@1327682	CCNL2	0.150406	0.136842	0.186158	0.173171	0.136752	0.282828	0.328076	0.449438	0.287938	0.290984	0.390134	0.25641
chr1	1322046	1322104	chr1:-:1322080:TE	7	-	AATACA@-18@1322097;AATAAA@-33@1322112	CCNL2	0.642276	0.636842	0.541766	0.531707	0.568376	0.489899	0.451104	0.38764	0.451362	0.467213	0.390134	0.507692
chr1	1321852	1321924	chr1:-:1321883:TE	6	-	AATAAA@-19@1321901;AATAGA@-54@1321936	CCNL2	0.207317	0.226316	0.272076	0.295122	0.294872	0.227273	0.22082	0.162921	0.2607	0.241803	0.219731	0.235897
chr1	1337402	1337446	chr1:-:1337419:TE	7	-	0	MRPL20	0.0712851	0.077666	0.0697451	0.0618296	0.0804818	0.0780658	0.0716489	0.0651415	0.0808989	0.0863245	0.0770524	0.0735751
chr1	1337322	1337358	chr1:-:1337329:TE	6	-	0	MRPL20	0.0592369	0.0515091	0.0500241	0.0466877	0.0539283	0.0544713	0.0424674	0.0445909	0.0487962	0.0539899	0.0490333	0.0507772
chr1	1337276	1337313	chr1:-:1337290:TE	7	-	AATGAA@-21@1337310	MRPL20	0.869478	0.870825	0.880231	0.891483	0.86559	0.867463	0.885884	0.890268	0.870305	0.859686	0.873914	0.875648
chr1	21071114	21071144	chr1:-:21071138:TE	5	-	AATAAA@-17@21071154	HP1BP3	0.372283	0.393162	0.0876623	0.0923695	0.20614	0.188341	0.285088	0.211538	0.210332	0.219123	0.220779	0.162791
chr1	21069696	21069722	chr1:-:21069704:TE	6	-	AATAAA@-21@21069724;AATATA@-38@21069741	HP1BP3	0.160326	0.15812	0.152597	0.11245	0.157895	0.130045	0.162281	0.153846	0.162362	0.155379	0.207792	0.148837
chr1	21069146	21069196	chr1:-:21069172:TE	6	-	AATAAA@-24@21069195	HP1BP3	0.467391	0.448718	0.75974	0.795181	0.635965	0.681614	0.552632	0.634615	0.627306	0.625498	0.571429	0.688372
chr1	25549577	25549614	chr1:-:25549602:TE	6	-	AATAAA@-25@25549626	SYF2	0.302003	0.295213	0.105459	0.172652	0.178354	0.210054	0.134228	0.162791	0.137477	0.176373	0.157385	0.165048
chr1	25549454	25549507	chr1:-:25549486:TE	6	-	ATTATA@-20@25549505	SYF2	0.278891	0.297872	0.330025	0.328729	0.295732	0.294434	0.347651	0.292636	0.312618	0.299501	0.326877	0.365696
chr1	25549166	25549195	chr1:-:25549179:TE	7	-	AATAAA@-19@25549197	SYF2	0.419106	0.406915	0.564516	0.498619	0.525915	0.495512	0.518121	0.544574	0.549906	0.524127	0.515738	0.469256
chr1	33478621	33478674	chr1:-:33478646:TE	7	-	ATTAAA@-24@33478669	AK2	0.94394	0.969842	0.902162	0.863422	0.919159	0.922952	0.933962	0.95969	0.91231	0.93378	0.912882	0.906223
chr1	33475514	33475522	chr1:-:33475522:TE	7	-	AATAAA@-22@33475543	AK2	0.0266951	0.0164496	0.0625711	0.0847724	0.0493128	0.0510949	0.0399556	0.0186047	0.0438449	0.0379464	0.0498883	0.0543383
chr1	33474473	33474497	chr1:-:33474484:TE	7	-	AATAAA@-20@33474503	AK2	0.0293647	0.013708	0.0352674	0.0518053	0.0315279	0.025953	0.0260821	0.0217054	0.0438449	0.0282738	0.0372301	0.0394391
chr1	35654834	35654892	chr1:-:35654848:EX	5	-	AACAAG@-35@35654882	SFPQ	0.0726257	0.102941	0.0745342	0.0866142	0.0762463	0.0733945	0.103004	0.105263	0.102339	0.091716	0.0629921	0.0572139
chr1	35649697	35649729	chr1:-:35649723:TE	7	-	AATAAA@-21@35649743;AATAGA@-17@35649739	SFPQ	0.46648	0.452206	0.465839	0.370079	0.519062	0.480122	0.540772	0.506579	0.55848	0.535503	0.535433	0.5199
chr1	35649184	35649220	chr1:-:35649203:TE	7	-	TATAAA@-52@35649254;ATTAAA@-19@35649221	SFPQ	0.460894	0.444853	0.459627	0.543307	0.404692	0.446483	0.356223	0.388158	0.339181	0.372781	0.401575	0.422886
chr1	37958884	37958920	chr1:-:37958915:TE	7	-	TATAAA@-24@37958938;AATAAA@-20@37958934	MEAF6	0.54955	0.542936	0.501018	0.528604	0.508604	0.532086	0.500998	0.502857	0.474409	0.494297	0.413625	0.479042
chr1	37958766	37958802	chr1:-:37958780:TE	6	-	ATTAAA@-22@37958801	MEAF6	0.392793	0.409972	0.395112	0.395881	0.413002	0.417112	0.42515	0.465714	0.458661	0.43346	0.49635	0.482036
chr1	37958153	37958201	chr1:-:37958179:TE	6	-	AATAAA@-20@37958198	MEAF6	0.0576577	0.0470914	0.10387	0.0755149	0.0783939	0.0508021	0.0738523	0.0314286	0.0669291	0.0722433	0.0900243	0.0389222
chr1	39330152	39330182	chr1:-:39330153:TE	5	-	AATAAA@-38@39330190;AATATA@-27@39330179	MYCBP	0.805369	0.838583	0.680101	0.7125	0.78511	0.745014	0.772657	0.777311	0.756264	0.741059	0.758048	0.745273
chr1	39329160	39329201	chr1:-:39329180:TE	7	-	0	MYCBP	0.161074	0.108268	0.234257	0.204167	0.164129	0.190883	0.172043	0.186975	0.1959	0.20887	0.184839	0.20356
chr1	39328630	39328645	chr1:-:39328637:TE	5	-	ATTATA@-39@39328675;AATAAA@-34@39328670	MYCBP	0.033557	0.0531496	0.0856423	0.0833333	0.0507614	0.0641026	0.0552995	0.0357143	0.047836	0.0500715	0.0571132	0.051168
chr1	43629969	43629991	chr1:-:43629970:TE	7	-	ACTAAA@-34@43630003;AATAAA@-39@43630008;ATTAAA@-20@43629989;AAGAAA@-30@43629999	EBNA1BP2	0.786359	0.800695	0.780041	0.836066	0.799609	0.822379	0.789579	0.81295	0.799804	0.807663	0.819302	0.800979
chr1	43629921	43629969	chr1:-:43629935:TE	7	-	ACTAAA@-19@43629953;ATTAAA@-55@43629989	EBNA1BP2	0.0892678	0.0695249	0.0610998	0.0601093	0.0733138	0.0688576	0.0741483	0.0755396	0.0706575	0.0704981	0.0821355	0.091354
chr1	43629840	43629873	chr1:-:43629856:TE	6	-	AATAAT@-16@43629871;GATAAA@-20@43629875	EBNA1BP2	0.124373	0.12978	0.158859	0.103825	0.127077	0.108764	0.136272	0.111511	0.129539	0.121839	0.0985626	0.107667
chr1	45340194	45340211	chr1:-:45340206:TE	5	-	AATAAA@-19@45340224;AATAGA@-24@45340229	EIF2B3	0.130319	0.0954199	0.0761421	0.0899471	0.0601093	0.0592593	0.0606796	0.117834	0.0773639	0.0714286	0.0651629	0.0898876
chr1	45316492	45316529	chr1:-:45316513:TE	7	-	AATAAA@-23@45316535	EIF2B3	0.675532	0.652672	0.807107	0.751323	0.715847	0.760494	0.742718	0.719745	0.687679	0.705714	0.716792	0.696629
chr1	45316446	45316475	chr1:-:45316449:TE	6	-	0	EIF2B3	0.194149	0.251908	0.116751	0.15873	0.224044	0.180247	0.196602	0.16242	0.234957	0.222857	0.218045	0.213483
chr1	46093764	46093799	chr1:-:46093787:TE	6	-	AATAAT@-25@46093811	GPBP1L1	0.225131	0.230159	0.139665	0.15748	0.0855615	0.172662	0.14978	0.174603	0.126667	0.179775	0.170854	0.155556
chr1	46093122	46093193	chr1:-:46093161:TE	7	-	AATAAA@-24@46093184;CATAAA@-43@46093203	GPBP1L1	0.565445	0.650794	0.636872	0.661417	0.636364	0.676259	0.651982	0.706349	0.566667	0.668539	0.59799	0.644444
chr1	46092942	46092995	chr1:-:46092959:TE	6	-	AATAAA@-49@46093007;AATAAA@-35@46092993	GPBP1L1	0.209424	0.119048	0.223464	0.181102	0.278075	0.151079	0.198238	0.119048	0.306667	0.151685	0.231156	0.2
chr1	85717850	85717886	chr1:-:85717878:TE	6	-	AATAAA@-23@85717900;AATAGA@-36@85717913	C1orf52	0.516878	0.531915	0.496815	0.452736	0.476636	0.507895	0.536155	0.454976	0.436225	0.514512	0.488789	0.497512
chr1	85717743	85717785	chr1:-:85717772:TE	6	-	AATAAG@-28@85717799	C1orf52	0.0696202	0.0942249	0.0806794	0.0945274	0.067757	0.1	0.0564374	0.104265	0.145408	0.0949868	0.123318	0.0771144
chr1	85717636	85717668	chr1:-:85717652:TE	7	-	AATAAA@-33@85717684	C1orf52	0.413502	0.37386	0.422505	0.452736	0.455607	0.392105	0.407407	0.440758	0.418367	0.390501	0.387892	0.425373
chr1	95448469	95448492	chr1:-:95448470:TE	6	-	AATAAA@-36@95448505;AAGAAA@-9@95448478	ALG14	0.102804	0.113095	0.09375	0.0675676	0.05	0.0669856	0.0731707	0.0858896	0.0758929	0.0676328	0.0431373	0.0742574
chr1	95448351	95448383	chr1:-:95448367:TE	6	-	GATAAA@-25@95448391	ALG14	0.813084	0.738095	0.765625	0.783784	0.835	0.822967	0.829268	0.822086	0.754464	0.864734	0.803922	0.787129
chr1	95448285	95448323	chr1:-:95448299:TE	6	-	ACTAAA@-27@95448325;AATATA@-23@95448321	ALG14	0.0841121	0.14881	0.140625	0.148649	0.115	0.110048	0.097561	0.0920245	0.169643	0.0676328	0.152941	0.138614
chr1	109474901	109474929	chr1:-:109474920:TE	7	-	ATTAAA@-24@109474943	CLCC1	0.542714	0.605634	0.248804	0.260606	0.365217	0.347826	0.392265	0.35461	0.42446	0.402878	0.402655	0.45641
chr1	109474393	109474437	chr1:-:109474418:TE	6	-	AATACA@-50@109474467;AATACA@-22@109474439;AATAAT@-25@109474442	CLCC1	0.251256	0.225352	0.401914	0.363636	0.286957	0.293478	0.392265	0.390071	0.33813	0.280575	0.349558	0.323077
chr1	109472536	109472576	chr1:-:109472561:TE	6	-	AATAAA@-18@109472578;AATAGA@-55@109472615	CLCC1	0.20603	0.169014	0.349282	0.375758	0.347826	0.358696	0.21547	0.255319	0.23741	0.316547	0.247788	0.220513
chr1	110279582	110279621	chr1:-:110279598:TE	7	-	AATGAA@-19@110279616	GSTM3	0.956571	0.944756	0.902256	0.911072	0.924942	0.944819	0.948183	0.949468	0.939356	0.937843	0.913538	0.91541
chr1	110279529	110279562	chr1:-:110279546:TE	5	-	TATAAA@-24@110279569	GSTM3	0.0137143	0.0192154	0.0225564	0.027027	0.0207852	0.0251379	0.0214413	0.0170213	0.0123762	0.0268129	0.0307167	0.0226131
chr1	110279094	110279153	chr1:-:110279124:TE	7	-	ACTAAA@-57@110279180;ATTAAA@-26@110279149	GSTM3	0.0297143	0.0360288	0.075188	0.0619006	0.0542725	0.0300429	0.0303752	0.0335106	0.0482673	0.0353443	0.0557452	0.0619765
chr1	115260568	115260607	chr1:-:115260569:TE	7	-	AATAAA@-59@115260627;AATAAA@-55@115260623;AATAAT@-31@115260599;AAGAAA@-46@115260614	CSDE1	0.444254	0.472585	0.311397	0.26773	0.408889	0.402469	0.501969	0.468227	0.476543	0.411765	0.469421	0.453587
chr1	115259902	115259925	chr1:-:115259903:TE	6	-	AATAAA@-32@115259934;AACAAA@-47@115259949;AACAAA@-42@115259944;AATGAA@-12@115259914	CSDE1	0.421955	0.391645	0.516854	0.443262	0.451111	0.449383	0.356299	0.327759	0.390124	0.452489	0.406612	0.415612
chr1	115259526	115259567	chr1:-:115259538:TE	7	-	AATAAA@-29@115259566	CSDE1	0.133791	0.13577	0.17175	0.289007	0.14	0.148148	0.141732	0.204013	0.133333	0.135747	0.123967	0.130802
chr1	115321706	115321743	chr1:-:115321717:IN	6	-	AATAAA@-33@115321749;AAGAAA@-44@115321760;AATGAA@-22@115321738	SIKE1	0.17847	0.269634	0.111455	0.184397	0.146572	0.258707	0.141509	0.287081	0.150463	0.235294	0.13253	0.211864
chr1	115316722	115316773	chr1:-:115316765:TE	6	-	ATTAAA@-19@115316783	SIKE1	0.788952	0.667539	0.684211	0.276596	0.739953	0.577114	0.835849	0.650718	0.787037	0.617647	0.751004	0.61017
chr1	115312076	115312119	chr1:-:115312098:TE	2	-	ATTATA@-23@115312120;AATACA@-43@115312140;AATAAA@-28@115312125	SIKE1	0.0325779	0.0628272	0.204334	0.539007	0.113475	0.164179	0.0226415	0.062201	0.0625	0.147059	0.116466	0.177966
chr1	160186496	160186541	chr1:-:160186528:TE	6	-	TATAAA@-31@160186558;ATTAAA@-22@160186549;AATATA@-27@160186554	DCAF8	0.478261	0.438597	0.378378	0.201299	0.377778	0.390244	0.359551	0.461539	0.326087	0.311111	0.455696	0.353658
chr1	160186426	160186459	chr1:-:160186427:TE	6	-	AATAAA@-44@160186470;AACAAG@-24@160186450	DCAF8	0.304348	0.31579	0.425676	0.376623	0.377778	0.390244	0.438202	0.288461	0.5	0.377778	0.316456	0.329268
chr1	160185500	160185532	chr1:-:160185511:TE	7	-	AGTAAA@-21@160185531	DCAF8	0.217391	0.245614	0.195946	0.422078	0.244444	0.219512	0.202247	0.25	0.173913	0.311111	0.227848	0.317073
chr1	160248262	160248288	chr1:-:160248272:TE	7	-	AATAAA@-19@160248290;AATATA@-24@160248295	PEX19	0.71777	0.672897	0.579399	0.576087	0.635593	0.62963	0.612698	0.587156	0.616114	0.493724	0.49345	0.525
chr1	160247978	160248021	chr1:-:160247995:TE	6	-	AATATA@-25@160248019	PEX19	0.108014	0.116822	0.16309	0.141304	0.122881	0.152778	0.146032	0.174312	0.137441	0.25523	0.240175	0.2
chr1	160246642	160246676	chr1:-:160246653:TE	6	-	ATTAAA@-30@160246682;GATAAA@-17@160246669	PEX19	0.174216	0.21028	0.257511	0.282609	0.241525	0.217593	0.24127	0.238532	0.246446	0.251046	0.266375	0.275
chr1	161091415	161091439	chr1:-:161091416:TE	5	-	ATTATA@-44@161091459;AACAAG@-26@161091441	DEDD	0.158672	0.179039	0.154981	0.209524	0.182724	0.142029	0.218068	0.173267	0.25	0.198758	0.181818	0.191257
chr1	161091111	161091138	chr1:-:161091112:TE	7	-	AATAAA@-29@161091140;AATAAT@-25@161091136	DEDD	0.664207	0.615721	0.693727	0.676191	0.621263	0.634783	0.669782	0.70297	0.574627	0.618012	0.640496	0.661202
chr1	161090746	161090776	chr1:-:161090747:TE	6	-	TATAAA@-27@161090773;AATAAA@-42@161090788	DEDD	0.177122	0.20524	0.151291	0.114286	0.196013	0.223188	0.112149	0.123762	0.175373	0.18323	0.177686	0.147541
chr1	179831562	179831603	chr1:-:179831579:IN	6	-	AATAAA@-20@179831598	TOR1AIP2	0.625	0.604762	0.565574	0.57265	0.566845	0.465517	0.714286	0.663415	0.610895	0.645418	0.590625	0.457913
chr1	179810208	179810238	chr1:-:179810226:TE	6	-	AATAAA@-19@179810244;AATAAT@-59@179810284;AATATA@-56@179810281	TOR1AIP2	0.212963	0.2	0.147541	0.196581	0.197861	0.267241	0.124542	0.165854	0.143969	0.14741	0.203125	0.26936
chr1	179810041	179810077	chr1:-:179810054:TE	6	-	AATAAA@-21@179810074	TOR1AIP2	0.162037	0.195238	0.286885	0.230769	0.235294	0.267241	0.161172	0.170732	0.245136	0.207171	0.20625	0.272727
chr1	234742481	234742518	chr1:-:234742496:TE	6	-	AATACA@-19@234742514;AAGAAA@-35@234742530	IRF2BP2	0.47191	0.460526	0.228261	0.21519	0.330435	0.287356	0.424658	0.25	0.324561	0.302752	0.319444	0.254237
chr1	234741491	234741532	chr1:-:234741511:TE	6	-	AGTAAA@-43@234741553;AATAAA@-20@234741530	IRF2BP2	0.348315	0.302632	0.184783	0.329114	0.243478	0.402299	0.232877	0.45	0.289474	0.302752	0.236111	0.457627
chr1	234740007	234740027	chr1:-:234740017:TE	6	-	AATAAA@-25@234740041;AATAAA@-19@234740035;ATTAAA@-29@234740045	IRF2BP2	0.179775	0.236842	0.586956	0.455696	0.426087	0.310345	0.342466	0.3	0.385965	0.394495	0.444444	0.288136
chr2	38791228	38791251	chr2:-:38791243:TE	5	-	ATTAAA@-21@38791263;ATTACA@-45@38791287	HNRNPLL	0.435644	0.525424	0.247788	0.325581	0.343949	0.355705	0.394904	0.422764	0.359155	0.365385	0.308108	0.268657
chr2	38791155	38791188	chr2:-:38791160:TE	7	-	AGTAAA@-20@38791179;AATAAA@-40@38791199	HNRNPLL	0.435644	0.288136	0.345133	0.348837	0.401274	0.483222	0.382166	0.308943	0.387324	0.416667	0.389189	0.343284
chr2	38790629	38790668	chr2:-:38790651:TE	6	-	TATAAA@-18@38790668	HNRNPLL	0.128713	0.186441	0.40708	0.325581	0.254777	0.161074	0.22293	0.268293	0.253521	0.217949	0.302703	0.38806
chr2	38972085	38972110	chr2:-:38972095:TE	6	-	TATAAA@-28@38972122;AATATA@-30@38972124	SRSF7	0.0204848	0.030608	0.0132916	0.0147194	0.00898204	0.0101186	0.0138037	0.0111359	0.0134961	0.017601	0.0154755	0.0131121
chr2	38972012	38972048	chr2:-:38972036:TE	7	-	AATAAA@-20@38972055	SRSF7	0.946398	0.953878	0.893667	0.851886	0.937874	0.94836	0.936733	0.939866	0.934447	0.921447	0.923467	0.930158
chr2	38970729	38970759	chr2:-:38970730:TE	6	-	AATAAA@-39@38970768;AACAAA@-20@38970749;AATAAT@-16@38970745	SRSF7	0.0331171	0.0155136	0.0930414	0.133395	0.0531437	0.0415213	0.0494632	0.0489978	0.0520566	0.0609518	0.061058	0.05673
chr2	47132353	47132399	chr2:-:47132376:TE	7	-	ATTAAA@-23@47132398	MCFD2	0.637866	0.665758	0.343367	0.255659	0.508293	0.506035	0.617668	0.623722	0.553249	0.548744	0.57474	0.542125
chr2	47132299	47132321	chr2:-:47132317:TE	4	-	GATAAA@-18@47132334	MCFD2	0.0413223	0.0426885	0.0245262	0.0266312	0.0195122	0.0362117	0.0687907	0.0501023	0.0406137	0.0391433	0.0367706	0.0476191
chr2	47128999	47129035	chr2:-:47129018:TE	6	-	AATAAA@-16@47129033	MCFD2	0.320811	0.291553	0.632107	0.71771	0.472195	0.457753	0.313541	0.326176	0.406137	0.412112	0.388489	0.410256
chr2	47387340	47387383	chr2:-:47387353:TE	5	-	0	CALM2	0.0129665	0.0129545	0.0130755	0.00974148	0.0111643	0.0150273	0.00914495	0.00922432	0.0128273	0.0133228	0.0139872	0.0141184
chr2	47387277	47387317	chr2:-:47387291:TE	7	-	AATAAA@-37@47387327;ATTACA@-28@47387318	CALM2	0.953721	0.954659	0.949367	0.948108	0.948052	0.945583	0.951189	0.957932	0.948691	0.947386	0.949424	0.949655
chr2	47387214	47387240	chr2:-:47387228:TE	7	-	AATAAA@-24@47387251;AATAAT@-36@47387263	CALM2	0.0333123	0.0323863	0.0375574	0.0421506	0.0407838	0.0393898	0.0396662	0.0328442	0.0384819	0.039291	0.0365885	0.0362263
chr2	69553175	69553233	chr2:-:69553189:TE	6	-	AGTAAA@-28@69553216	GFPT1	0.448718	0.489362	0.253394	0.122995	0.269841	0.311419	0.301887	0.373333	0.319635	0.229249	0.258823	0.280992
chr2	69552381	69552423	chr2:-:69552407:TE	6	-	ATTAAA@-19@69552425	GFPT1	0.435897	0.446809	0.60181	0.759358	0.580952	0.539792	0.54717	0.54	0.579909	0.687747	0.592157	0.615703
chr2	69552056	69552096	chr2:-:69552070:TE	6	-	TATAAA@-29@69552098;AATAAA@-40@69552109;AATAAA@-25@69552094;AATATA@-52@69552121	GFPT1	0.115385	0.0638298	0.144796	0.117647	0.149206	0.148789	0.150943	0.0866667	0.100457	0.083004	0.14902	0.103306
chr2	70508622	70508634	chr2:-:70508633:TE	6	-	AATAAA@-28@70508660	SNRPG	0.154589	0.133208	0.0997506	0.0872274	0.0991432	0.113188	0.0880649	0.0811594	0.0856793	0.111751	0.109771	0.0985545
chr2	70508575	70508620	chr2:-:70508597:TE	6	-	AATATA@-20@70508616	SNRPG	0.0563607	0.0825516	0.032419	0.0311527	0.0342717	0.046729	0.041715	0.0347826	0.0465116	0.0449309	0.0482509	0.0578187
chr2	70508490	70508524	chr2:-:70508495:TE	7	-	ATTAAA@-42@70508536;ATTAAA@-23@70508517	SNRPG	0.78905	0.78424	0.86783	0.88162	0.866585	0.840083	0.87022	0.884058	0.867809	0.843318	0.841978	0.843627
chr2	70524392	70524418	chr2:-:70524404:TE	7	-	AATAAA@-22@70524425	FAM136A	0.415287	0.426791	0.228228	0.178322	0.292208	0.30394	0.29003	0.272556	0.281139	0.248876	0.232479	0.231884
chr2	70524359	70524391	chr2:-:70524367:TE	7	-	AATAAA@-59@70524425;AATATA@-18@70524384	FAM136A	0.208917	0.275701	0.0630631	0.0769231	0.188312	0.210131	0.151057	0.135338	0.145907	0.16042	0.169231	0.141707
chr2	70523103	70523132	chr2:-:70523109:TE	6	-	AATAAA@-26@70523134;AATAAG@-22@70523130	FAM136A	0.375796	0.297508	0.708709	0.744755	0.519481	0.485929	0.558912	0.592105	0.572954	0.590705	0.598291	0.626409
chr2	99935656	99935699	chr2:-:99935680:TE	6	-	TATAAA@-60@99935739;ATTAAA@-26@99935705;AATATA@-43@99935722	TXNDC9	0.286184	0.248744	0.264973	0.289216	0.241679	0.254753	0.271375	0.317829	0.250382	0.229938	0.270911	0.277286
chr2	99935515	99935563	chr2:-:99935537:TE	6	-	ATTAAA@-35@99935571;AAGAAA@-29@99935565	TXNDC9	0.220395	0.231156	0.217786	0.22549	0.267728	0.260456	0.249071	0.24031	0.221374	0.243827	0.217228	0.241888
chr2	99935476	99935511	chr2:-:99935489:TE	7	-	AATAAA@-20@99935508	TXNDC9	0.493421	0.5201	0.517241	0.485294	0.490593	0.484791	0.479554	0.44186	0.528244	0.526235	0.51186	0.480826
chr2	128521988	128522053	chr2:-:128522027:TE	6	-	AATAAA@-41@128522067;AATAAA@-9@128522035	WDR33	0.810345	0.779487	0.81457	0.804511	0.626667	0.695	0.823718	0.798165	0.855305	0.781932	0.831063	0.840336
chr2	128463482	128463526	chr2:-:128463501:TE	6	-	AATACA@-24@128463524;AACAAA@-41@128463541	WDR33	0.132184	0.153846	0.13245	0.135338	0.2	0.135	0.0865385	0.0779816	0.0996785	0.102804	0.0844687	0.0868347
chr2	128458587	128458614	chr2:-:128458597:TE	4	-	AATAAA@-28@128458624	WDR33	0.0574713	0.0666667	0.0529801	0.0601504	0.173333	0.17	0.0897436	0.123853	0.0450161	0.115265	0.0844687	0.0728291
chr2	148692943	148692996	chr2:-:148692964:TE	6	-	TATAAA@-24@148692987	ORC4	0.242424	0.276995	0.138211	0.114286	0.201646	0.153846	0.138462	0.171569	0.139623	0.108949	0.173729	0.122807
chr2	148692824	148692848	chr2:-:148692833:TE	7	-	AATAAA@-23@148692855	ORC4	0.643098	0.643192	0.719512	0.733333	0.662551	0.769231	0.790769	0.735294	0.762264	0.743191	0.754237	0.75
chr2	148692270	148692294	chr2:-:148692283:TE	6	-	AATATA@-27@148692309	ORC4	0.114478	0.0798122	0.142276	0.152381	0.135802	0.0769231	0.0707692	0.0931373	0.0981132	0.14786	0.0720339	0.127193
chr2	153550891	153550920	chr2:-:153550904:IN	6	-	AATACA@-19@153550922;AATAAA@-24@153550927	PRPF40A	0.323864	0.362963	0.122699	0.0991735	0.388889	0.393939	0.547264	0.436364	0.344371	0.378049	0.251185	0.242574
chr2	153512535	153512555	chr2:-:153512544:TE	6	-	ATTAAA@-23@153512566	PRPF40A	0.113636	0.155556	0.134969	0.0909091	0.141975	0.133333	0.0746269	0.163636	0.0927152	0.103659	0.127962	0.0990099
chr2	153511819	153511868	chr2:-:153511843:TE	7	-	ATTAAA@-21@153511863	PRPF40A	0.5625	0.481482	0.742331	0.809917	0.469136	0.472727	0.378109	0.4	0.562914	0.518293	0.620853	0.658416
chr2	188393881	188393915	chr2:-:188393902:IN	6	-	AATAAA@-23@188393924	TFPI	0.114286	0.115854	0.0903226	0.115385	0.136752	0.143911	0.222727	0.197719	0.132479	0.141593	0.128049	0.0849057
chr2	188343287	188343320	chr2:-:188343288:TE	6	-	AGTAAA@-23@188343310;AATAAA@-49@188343336	TFPI	0.118681	0.0853658	0.180645	0.230769	0.119658	0.107011	0.2	0.186312	0.230769	0.271386	0.286585	0.278302
chr2	188331498	188331551	chr2:-:188331527:TE	6	-	ATTAAA@-33@188331559	TFPI	0.767033	0.79878	0.729032	0.653846	0.74359	0.749077	0.577273	0.61597	0.636752	0.587021	0.585366	0.636792
chr2	190636296	190636321	chr2:-:190636297:TE	5	-	AATACA@-14@190636310;ATTAAA@-34@190636330	ORMDL1	0.0981767	0.143137	0.0597222	0.0625	0.0432099	0.0822785	0.0741935	0.0806202	0.0660955	0.0851064	0.058114	0.0721893
chr2	190636033	190636060	chr2:-:190636038:TE	7	-	ATTAAA@-24@190636061	ORMDL1	0.85554	0.772549	0.840278	0.730903	0.888889	0.789557	0.872043	0.793798	0.904529	0.792908	0.883772	0.80355
chr2	190635027	190635077	chr2:-:190635056:TE	6	-	AATAAA@-21@190635076	ORMDL1	0.0462833	0.0843137	0.1	0.206597	0.0679012	0.128165	0.0537634	0.125581	0.0293758	0.121986	0.058114	0.12426
chr2	191840249	191840277	chr2:-:191840265:TE	5	-	TATAAA@-60@191840324;TATAAA@-24@191840288;AATAAA@-20@191840284	STAT1	0.139752	0.169565	0.0697413	0.0647773	0.173745	0.214984	0.20802	0.261438	0.12829	0.148559	0.0846994	0.116114
chr2	191833987	191834055	chr2:-:191833994:TE	6	-	ATTAAA@-44@191834037;AATATA@-40@191834033	STAT1	0.602484	0.547826	0.625422	0.52834	0.594595	0.491857	0.528822	0.477124	0.608553	0.554324	0.65847	0.554502
chr2	191833865	191833889	chr2:-:191833877:TE	7	-	ACTAAA@-42@191833918;AACAAA@-35@191833911;ATTAAA@-20@191833896	STAT1	0.257764	0.282609	0.304837	0.406883	0.23166	0.29316	0.263158	0.261438	0.263158	0.297117	0.256831	0.329384
chr2	197629124	197629184	chr2:-:197629151:TE	6	-	AATAGA@-50@197629200;AACAAA@-22@197629172	GTF3C3	0.413461	0.477612	0.232877	0.343284	0.213115	0.493976	0.210526	0.193548	0.18421	0.209876	0.214286	0.213333
chr2	197629079	197629120	chr2:-:197629095:TE	6	-	0	GTF3C3	0.201923	0.238806	0.260274	0.149254	0.360656	0.228916	0.31579	0.33871	0.302632	0.283951	0.285714	0.266667
chr2	197628973	197629016	chr2:-:197628983:TE	6	-	AATACA@-21@197629003	GTF3C3	0.384615	0.283582	0.506849	0.507463	0.426229	0.277108	0.473684	0.467742	0.513158	0.506173	0.5	0.52
chr2	202488810	202488871	chr2:-:202488842:TE	5	-	ATTATA@-31@202488872;AATAGA@-44@202488885	TMEM237	0.31579	0.31579	0.181818	0.204348	0.184564	0.17284	0.200772	0.263636	0.261539	0.301418	0.204054	0.23
chr2	202488517	202488550	chr2:-:202488526:TE	7	-	AATAAA@-32@202488557	TMEM237	0.496241	0.511278	0.560606	0.565217	0.59396	0.592593	0.532818	0.531818	0.538462	0.453901	0.558108	0.545
chr2	202488391	202488435	chr2:-:202488392:TE	5	-	ATTATA@-27@202488418;AATAAA@-59@202488450	TMEM237	0.18797	0.172932	0.257576	0.230435	0.221476	0.234568	0.266409	0.204545	0.2	0.244681	0.237838	0.225
chr2	224839973	224839996	chr2:-:224839993:TE	6	-	ACTAAA@-25@224840017;AATAAA@-20@224840012	SERPINE2	0.504307	0.489484	0.382087	0.367611	0.411152	0.43082	0.390582	0.399021	0.387718	0.433476	0.399293	0.423529
chr2	224839866	224839869	chr2:-:224839869:TE	4	-	AGTAAA@-36@224839904;AGTAAA@-13@224839881;AATAAA@-30@224839898;AATAAA@-7@224839875	SERPINE2	0.0446359	0.0478012	0.0733683	0.0801619	0.063197	0.0687655	0.0623269	0.0648715	0.0595784	0.0609442	0.0353357	0.0529412
chr2	224839817	224839858	chr2:-:224839830:TE	6	-	AGTAAA@-52@224839881;AATACA@-19@224839848;AATAAA@-46@224839875;AATAGA@-14@224839843;AAGAAA@-9@224839838	SERPINE2	0.451057	0.462715	0.544545	0.552227	0.525651	0.500414	0.547091	0.536108	0.552704	0.505579	0.565371	0.523529
chr3	48731138	48731216	chr3:-:48731187:TE	7	-	AATAAA@-38@48731224;AACAAA@-17@48731203	IP6K2	0.267361	0.271552	0.192913	0.112069	0.237624	0.286154	0.32987	0.310256	0.228464	0.265193	0.219298	0.25463
chr3	48730870	48730904	chr3:-:48730887:TE	5	-	AATAAA@-20@48730906;ATTACA@-34@48730920;CATAAA@-30@48730916	IP6K2	0.0659722	0.125	0.110236	0.12931	0.108911	0.104615	0.116883	0.0974359	0.0599251	0.0828729	0.109649	0.157407
chr3	48725429	48725456	chr3:-:48725437:TE	7	-	AATACA@-24@48725460	IP6K2	0.666667	0.603448	0.69685	0.758621	0.653465	0.609231	0.553247	0.592308	0.71161	0.651934	0.671053	0.587963
chr3	49397025	49397063	chr3:-:49397034:TE	7	-	AATAAA@-32@49397065;AATATA@-28@49397061	RHOA	0.144749	0.142593	0.12157	0.0971831	0.123763	0.120622	0.123123	0.109753	0.127792	0.126644	0.137892	0.139733
chr3	49396915	49396962	chr3:-:49396930:TE	7	-	AATAAA@-22@49396951;AAGAAA@-39@49396968	RHOA	0.2609	0.283565	0.34106	0.324648	0.332234	0.320586	0.368626	0.381418	0.344559	0.338498	0.377627	0.378493
chr3	49396566	49396610	chr3:-:49396581:TE	7	-	AATAAA@-17@49396597;AATAGA@-22@49396602	RHOA	0.594351	0.573843	0.53737	0.578169	0.544003	0.558792	0.508251	0.508829	0.52765	0.534859	0.484481	0.481774
chr3	53902667	53902699	chr3:-:53902682:TE	6	-	TATAAA@-18@53902699;AACAAG@-32@53902713	ACTR8	0.5	0.64	0.523365	0.479452	0.439024	0.493671	0.445946	0.368421	0.538462	0.442857	0.509434	0.435294
chr3	53902597	53902617	chr3:-:53902614:TE	6	-	AGTAAA@-20@53902633;AATGAA@-16@53902629	ACTR8	0.180556	0.133333	0.186916	0.178082	0.292683	0.265823	0.202703	0.245614	0.215385	0.257143	0.150943	0.305882
chr3	53902511	53902532	chr3:-:53902524:TE	6	-	AATAAA@-22@53902545	ACTR8	0.319444	0.226667	0.28972	0.342466	0.268293	0.240506	0.351351	0.385965	0.246154	0.3	0.339623	0.258823
chr3	57557796	57557831	chr3:-:57557803:TE	6	-	ATTAAA@-54@57557856;ATTAAA@-20@57557822	ARF4	0.469338	0.357055	0.171816	0.0620861	0.26083	0.15046	0.333524	0.193966	0.25922	0.16951	0.300562	0.161992
chr3	57557631	57557663	chr3:-:57557642:TE	7	-	AATAAA@-20@57557661	ARF4	0.0257563	0.0224949	0.0149813	0.00993378	0.0284296	0.0187254	0.0343249	0.0210129	0.0315339	0.015971	0.032504	0.0220898
chr3	57557078	57557096	chr3:-:57557092:TE	7	-	AATACA@-57@57557148;AATAAA@-20@57557111;GATAAA@-12@57557103	ARF4	0.504906	0.62045	0.813202	0.92798	0.71074	0.830815	0.632151	0.785022	0.709246	0.814519	0.666934	0.815919
chr3	58413720	58413774	chr3:-:58413751:TE	7	-	AATAAA@-35@58413785;ATTAAA@-23@58413773;AAGAAA@-31@58413781	PDHB	0.458716	0.526016	0.238921	0.218447	0.274563	0.267895	0.268591	0.240233	0.292512	0.260014	0.302555	0.270804
chr3	58413393	58413418	chr3:-:58413394:TE	7	-	TATAAA@-37@58413430;ATTAAA@-31@58413424;AACAAG@-55@58413448;AATATA@-19@58413412	PDHB	0.245085	0.205691	0.280026	0.293204	0.321669	0.312544	0.331854	0.309227	0.287052	0.333802	0.313589	0.319464
chr3	58413342	58413385	chr3:-:58413358:TE	7	-	AATAAA@-21@58413378;AATATA@-55@58413412	PDHB	0.296199	0.268293	0.481053	0.488349	0.403768	0.419561	0.399556	0.45054	0.420437	0.406184	0.383856	0.409732
chr3	96336509	96336531	chr3:-:96336531:TE	5	-	AAGAAA@-25@96336555	MTRNR2L12	0.180769	0.22963	0.135135	0.135699	0.17037	0.217252	0.308511	0.279279	0.217778	0.232687	0.201681	0.153846
chr3	96336405	96336450	chr3:-:96336406:TE	4	-	0	MTRNR2L12	0.588461	0.455556	0.513513	0.367432	0.562963	0.504792	0.457447	0.513513	0.577778	0.504155	0.478992	0.451923
chr3	96336304	96336347	chr3:-:96336333:TE	4	-	ATTAAA@-60@96336392;AACAAG@-20@96336352	MTRNR2L12	0.230769	0.314815	0.351351	0.496868	0.266667	0.277955	0.234043	0.207207	0.204444	0.263158	0.319328	0.394231
chr3	97663947	97663974	chr3:-:97663964:TE	6	-	ATTAAA@-23@97663986;AAGAAA@-18@97663981	MINA	0.367188	0.369863	0.188889	0.135802	0.243902	0.261682	0.252525	0.316832	0.242718	0.264957	0.212389	0.191919
chr3	97663630	97663642	chr3:-:97663639:TE	5	-	ATTAAA@-21@97663659;AAGAAA@-13@97663651;AATAAG@-16@97663654	MINA	0.109375	0.150685	0.133333	0.123457	0.170732	0.17757	0.131313	0.148515	0.116505	0.102564	0.123894	0.10101
chr3	97663082	97663107	chr3:-:97663095:TE	7	-	AATAAA@-22@97663116	MINA	0.523438	0.479452	0.677778	0.740741	0.585366	0.560748	0.616162	0.534654	0.640777	0.632479	0.663717	0.707071
chr3	98514990	98515026	chr3:-:98515014:TE	6	-	AATACA@-34@98515047;AATAAA@-21@98515034;AACAAA@-50@98515063	DCBLD2	0.124736	0.141463	0.166667	0.14557	0.151639	0.134375	0.119718	0.0816327	0.105051	0.0642857	0.146893	0.114583
chr3	98514829	98514839	chr3:-:98514833:TE	6	-	AATAAA@-23@98514855	DCBLD2	0.116279	0.136585	0.139785	0.120253	0.0983607	0.09375	0.0892019	0.0867347	0.115152	0.142857	0.0960452	0.09375
chr3	98514796	98514829	chr3:-:98514797:TE	6	-	TATAAA@-21@98514817;AATAAA@-59@98514855	DCBLD2	0.758985	0.721951	0.693548	0.734177	0.75	0.771875	0.79108	0.831633	0.779798	0.792857	0.757062	0.791667
chr3	112357111	112357135	chr3:-:112357117:EX	2	-	0	CCDC80	0.196262	0.172811	0.195413	0.187368	0.185654	0.202273	0.162393	0.110599	0.13349	0.182509	0.216789	0.178817
chr3	112357006	112357059	chr3:-:112357025:EX	3	-	AATGAA@-25@112357049	CCDC80	0.112149	0.119816	0.13139	0.138246	0.130802	0.131818	0.131054	0.18894	0.135831	0.104563	0.103504	0.0894085
chr3	112324106	112324128	chr3:-:112324113:TE	6	-	ACTAAA@-26@112324138;AATAAA@-22@112324134	CCDC80	0.691589	0.707373	0.673196	0.674386	0.683544	0.665909	0.706553	0.700461	0.730679	0.712928	0.679707	0.731774
chr3	113440401	113440429	chr3:-:113440404:TE	5	-	AATAAT@-28@113440431	NAA50	0.362403	0.423398	0.0947368	0.0643777	0.189415	0.241071	0.2	0.231076	0.186529	0.176923	0.144603	0.146154
chr3	113439052	113439067	chr3:-:113439056:TE	6	-	TATAAA@-22@113439077	NAA50	0.139535	0.111421	0.14386	0.120172	0.122563	0.127976	0.1	0.179283	0.142487	0.133333	0.144603	0.184615
chr3	113437815	113437873	chr3:-:113437841:TE	7	-	AATAAA@-24@113437864	NAA50	0.498062	0.465181	0.761404	0.815451	0.688022	0.630952	0.7	0.589641	0.670984	0.689744	0.710794	0.669231
chr3	128338960	128339005	chr3:-:128338972:TE	7	-	AACAAA@-51@128339022;AACAAA@-29@128339000;ATTAAA@-57@128339028	RPN1	0.0753425	0.140915	0.056926	0.0958467	0.093415	0.121081	0.0735294	0.143817	0.0760234	0.0948276	0.06	0.110727
chr3	128338903	128338939	chr3:-:128338911:TE	6	-	TATAAA@-28@128338938	RPN1	0.0561644	0.0506798	0.0417457	0.0367412	0.0382848	0.0562162	0.0455882	0.0282258	0.0511696	0.0440613	0.0357143	0.0357555
chr3	128338779	128338849	chr3:-:128338819:TE	7	-	AATAAA@-18@128338836;AACAAA@-28@128338846	RPN1	0.868493	0.808405	0.901328	0.867412	0.8683	0.822703	0.880882	0.827957	0.872807	0.861111	0.904286	0.853518
chr3	131181342	131181392	chr3:-:131181366:TE	7	-	ATTAAA@-47@131181412;ATTAAA@-20@131181385;AATATA@-16@131181381	MRPL3	0.4115	0.437427	0.288956	0.29868	0.375116	0.326491	0.342767	0.329114	0.324295	0.320236	0.294788	0.307414
chr3	131181200	131181252	chr3:-:131181221:TE	7	-	ATTAAA@-24@131181244	MRPL3	0.396226	0.388304	0.468986	0.468647	0.433612	0.4565	0.458071	0.446835	0.463124	0.446955	0.440554	0.422242
chr3	131181031	131181067	chr3:-:131181042:TE	7	-	AATAAA@-33@131181074;CATAAA@-25@131181066	MRPL3	0.192273	0.174269	0.242058	0.232673	0.191272	0.217009	0.199161	0.224051	0.212581	0.232809	0.264658	0.270344
chr3	134197355	134197382	chr3:-:134197362:TE	5	-	GATAAA@-27@134197388	ANAPC13	0.0403646	0.0614948	0.0106545	0.0108424	0.0150628	0.0153846	0.0124084	0.012987	0.0149701	0.020016	0.0168196	0.0165138
chr3	134197310	134197330	chr3:-:134197321:TE	6	-	AATAAA@-23@134197343	ANAPC13	0.155599	0.175024	0.0205479	0.030025	0.0359833	0.0472528	0.0485054	0.0528757	0.0374251	0.0496397	0.0519878	0.0568807
chr3	134196540	134196578	chr3:-:134196548:TE	6	-	ACTAAA@-24@134196571	ANAPC13	0.804036	0.763482	0.968798	0.959133	0.948954	0.937363	0.939086	0.934137	0.947605	0.930344	0.931193	0.926605
chr3	138218716	138218751	chr3:-:138218727:TE	5	-	ATTAAA@-59@138218785;ATTAAA@-20@138218746;AATAAG@-54@138218780	CEP70	0.303371	0.426229	0.293333	0.183099	0.245614	0.172414	0.202899	0.196429	0.183333	0.233333	0.142857	0.161765
chr3	138213839	138213865	chr3:-:138213840:TE	5	-	AGTAAA@-48@138213887;AACAAA@-16@138213855;ATTAAA@-39@138213878;AAGAAA@-44@138213883	CEP70	0.41573	0.262295	0.333333	0.352113	0.45614	0.333333	0.405797	0.214286	0.4	0.283333	0.350649	0.308823
chr3	138213182	138213202	chr3:-:138213189:TE	6	-	AATAAA@-25@138213213	CEP70	0.280899	0.311475	0.373333	0.464789	0.298246	0.494253	0.391304	0.589286	0.416667	0.483333	0.506494	0.529412
chr3	179306608	179306645	chr3:-:179306621:TE	7	-	ATTAAA@-27@179306647	MRPL47	0.581492	0.501792	0.49359	0.403077	0.52822	0.457216	0.529777	0.442368	0.502249	0.388614	0.498392	0.397361
chr3	179306540	179306586	chr3:-:179306560:TE	7	-	AGTAAA@-44@179306603;TATAAA@-24@179306583;AAGAAA@-20@179306579	MRPL47	0.390884	0.46595	0.461538	0.523077	0.428365	0.492976	0.42928	0.515576	0.446777	0.564356	0.451233	0.539589
chr3	179306088	179306109	chr3:-:179306099:TE	6	-	AATAAA@-19@179306117	MRPL47	0.0276243	0.0322581	0.0448718	0.0738461	0.0434153	0.0498084	0.0409429	0.0420561	0.0509745	0.0470297	0.0503751	0.0630499
chr3	180702298	180702366	chr3:-:180702345:TE	5	-	AATAAA@-21@180702365	DNAJC19	0.906391	0.92707	0.814741	0.815851	0.837989	0.856016	0.827126	0.843267	0.873606	0.837125	0.831892	0.84965
chr3	180701814	180701836	chr3:-:180701815:TE	6	-	TATAAA@-58@180701872;ATTAAA@-35@180701849;GATAAA@-21@180701835	DNAJC19	0.0486049	0.039555	0.100598	0.0710956	0.0819367	0.0798817	0.0836261	0.0750552	0.0613383	0.0955414	0.087416	0.0804196
chr3	180701488	180701517	chr3:-:180701500:TE	6	-	AATAAA@-26@180701525	DNAJC19	0.0450045	0.0333745	0.0846613	0.113054	0.0800745	0.0641026	0.0892481	0.0816777	0.0650558	0.0673339	0.0806916	0.0699301
chr4	1694775	1694807	chr4:-:1694788:TE	6	-	ATTAAA@-22@1694809	SLBP	0.06238	0.0296296	0.0347985	0.0274262	0.0478655	0.0267983	0.0509317	0.022187	0.04153	0.0264901	0.0583942	0.0232126
chr4	1694558	1694604	chr4:-:1694586:TE	6	-	0	SLBP	0.0614203	0.0548148	0.025641	0.0274262	0.0465718	0.0296192	0.0385093	0.0253566	0.0448087	0.0309051	0.0364963	0.0315692
chr4	1694492	1694539	chr4:-:1694527:TE	6	-	AATAAA@-21@1694547	SLBP	0.8762	0.915556	0.93956	0.945148	0.905563	0.943583	0.910559	0.952456	0.913661	0.942605	0.905109	0.945218
chr4	10076769	10076788	chr4:-:10076779:TE	7	-	AATAAA@-16@10076794	WDR1	0.707814	0.730389	0.50237	0.378072	0.629995	0.610719	0.631273	0.643836	0.611963	0.584264	0.59068	0.530509
chr4	10076086	10076113	chr4:-:10076105:TE	7	-	TATAAA@-8@10076112;ATTAAA@-20@10076124	WDR1	0.125935	0.123184	0.236967	0.253308	0.150917	0.158422	0.157818	0.159817	0.150818	0.164274	0.179418	0.175141
chr4	10075950	10075985	chr4:-:10075964:TE	6	-	AATAAT@-24@10075987;ATTAAA@-20@10075983	WDR1	0.166251	0.146426	0.260663	0.36862	0.219088	0.23086	0.210909	0.196347	0.237219	0.251462	0.229903	0.29435
chr4	83349551	83349594	chr4:-:83349576:EX	3	-	AGTAAA@-26@83349601	HNRNPDL	0.0228667	0.0366812	0.0260304	0.0267023	0.0316607	0.0365359	0.0208189	0.0227038	0.0397554	0.0237515	0.0243902	0.00925926
chr4	83345754	83345803	chr4:-:83345776:TE	7	-	AATAAA@-26@83345801	HNRNPDL	0.959844	0.942358	0.882863	0.853138	0.906213	0.913396	0.942401	0.931889	0.933945	0.93179	0.938132	0.947751
chr4	83344345	83344372	chr4:-:83344357:TE	6	-	AATAAA@-25@83344381;AACAAA@-10@83344366;AATGAA@-29@83344385	HNRNPDL	0.0172895	0.0209607	0.0911063	0.12016	0.0621266	0.0500677	0.03678	0.0454076	0.0262997	0.044458	0.0374777	0.0429894
chr4	99801202	99801234	chr4:-:99801209:TE	7	-	AATAAA@-33@99801241	EIF4E	0.793351	0.779304	0.772537	0.76985	0.766267	0.76114	0.755365	0.744048	0.753086	0.764628	0.697479	0.707172
chr4	99801001	99801031	chr4:-:99801002:TE	7	-	AATAAA@-50@99801051;ATTAAA@-17@99801018	EIF4E	0.183181	0.20696	0.189727	0.197929	0.215414	0.209642	0.213979	0.227891	0.211728	0.214096	0.26564	0.257261
chr4	99800421	99800442	chr4:-:99800428:TE	6	-	AATAAA@-21@99800448;GATAAA@-48@99800475	EIF4E	0.0234681	0.0137363	0.0377359	0.0322209	0.0183196	0.0292184	0.030656	0.0280612	0.0351852	0.0212766	0.0368814	0.0355661
chr4	100802641	100802659	chr4:-:100802647:TE	6	-	AATAAA@-21@100802667;CATAAA@-43@100802689	LAMTOR3	0.21308	0.209302	0.101449	0.0690738	0.191358	0.17757	0.125604	0.15917	0.171079	0.149635	0.187793	0.178756
chr4	100802340	100802374	chr4:-:100802349:TE	6	-	AGTAAA@-45@100802393;AATAAA@-39@100802387;AATATA@-19@100802367	LAMTOR3	0.740506	0.752907	0.832528	0.864992	0.751029	0.754673	0.789855	0.792388	0.751527	0.793796	0.741784	0.774611
chr4	100802241	100802284	chr4:-:100802256:TE	4	-	AATAAA@-23@100802278;AATAAT@-19@100802274;AATATA@-45@100802300	LAMTOR3	0.0464135	0.0377907	0.0660225	0.0659341	0.0576132	0.067757	0.0845411	0.0484429	0.0773931	0.0565693	0.0704225	0.0466321
chr4	104000722	104000745	chr4:-:104000730:TE	6	-	AATAAG@-18@104000747;AATGAA@-24@104000753	BDH2	0.0412186	0.0455696	0.0187891	0.0313631	0.0323974	0.0329457	0.0336352	0.030837	0.0245902	0.0243902	0.0278551	0.037415
chr4	104000622	104000637	chr4:-:104000634:TE	6	-	AATAAA@-20@104000653;AAGAAA@-24@104000657	BDH2	0.808244	0.777215	0.837161	0.800965	0.812095	0.831395	0.811125	0.801762	0.817623	0.821138	0.832869	0.761905
chr4	104000583	104000621	chr4:-:104000593:TE	6	-	AATAAA@-21@104000613	BDH2	0.150538	0.177215	0.14405	0.167672	0.155508	0.135659	0.155239	0.167401	0.157787	0.154472	0.139276	0.20068
chr4	114378339	114378366	chr4:-:114378344:TE	5	-	AATAAA@-25@114378368	CAMK2D	0.335714	0.360119	0.0561622	0.0486487	0.157044	0.15917	0.191358	0.189349	0.157216	0.161943	0.209076	0.127615
chr4	114373565	114373588	chr4:-:114373573:TE	6	-	AATAAA@-22@114373594	CAMK2D	0.619643	0.607143	0.895476	0.891892	0.745958	0.743945	0.731481	0.727811	0.773196	0.791498	0.768233	0.83682
chr4	114372176	114372204	chr4:-:114372190:TE	6	-	AATAAA@-24@114372213	CAMK2D	0.0446429	0.0327381	0.0483619	0.0594595	0.0969977	0.0968858	0.0771605	0.0828402	0.0695876	0.0465587	0.0226904	0.0355649
chr4	120219676	120219713	chr4:-:120219705:TE	6	-	ATTAAA@-22@120219726	C4orf3	0.0725338	0.0808511	0.0355731	0.0322034	0.0530474	0.0553609	0.0418782	0.0577386	0.0667761	0.0638021	0.0504587	0.0615496
chr4	120219637	120219671	chr4:-:120219647:TE	7	-	TATAAA@-18@120219664;AATATA@-20@120219666	C4orf3	0.81528	0.841702	0.679842	0.744633	0.760722	0.794674	0.830795	0.842021	0.786535	0.79362	0.766055	0.7958
chr4	120218200	120218228	chr4:-:120218210:TE	7	-	AATAAA@-17@120218226	C4orf3	0.112186	0.0774468	0.284585	0.223164	0.18623	0.149965	0.127327	0.100241	0.146689	0.142578	0.183486	0.14265
chr4	155457655	155457678	chr4:-:155457663:TE	7	-	AATAAA@-22@155457684	PLRG1	0.840909	0.914089	0.700906	0.767677	0.773224	0.777457	0.809045	0.818182	0.837423	0.808023	0.776224	0.8
chr4	155457409	155457427	chr4:-:155457415:TE	5	-	AATAAT@-31@155457445;ATTAAA@-20@155457434	PLRG1	0.0707071	0.04811	0.0725076	0.0505051	0.0601093	0.083815	0.0628141	0.12253	0.0613497	0.0859599	0.0582751	0.0617647
chr4	155456143	155456164	chr4:-:155456158:TE	5	-	AATAAA@-20@155456177;AAGAAA@-16@155456173	PLRG1	0.0883838	0.0378007	0.226586	0.181818	0.166667	0.138728	0.128141	0.0592885	0.101227	0.106017	0.165501	0.138235
chr5	39373259	39373310	chr5:-:39373261:TE	6	-	AATGAA@-25@39373285	DAB2	0.172414	0.144703	0.0714286	0.0680934	0.0879765	0.111111	0.133117	0.140704	0.138829	0.101449	0.1402	0.138958
chr5	39373131	39373149	chr5:-:39373141:TE	6	-	AATAAA@-19@39373159	DAB2	0.498084	0.521964	0.371429	0.274319	0.492669	0.448276	0.457792	0.417085	0.479393	0.403382	0.432046	0.434243
chr5	39371766	39371811	chr5:-:39371783:TE	6	-	TATAAA@-36@39371818;AATAAA@-44@39371826;AATAAA@-18@39371800	DAB2	0.329502	0.333333	0.557143	0.657588	0.419355	0.440613	0.409091	0.442211	0.381779	0.495169	0.427754	0.426799
chr5	40834572	40834589	chr5:-:40834573:EX	2	-	0	RPL37	0.0149077	0.0232019	0.00627274	0.00663625	0.0167892	0.0183197	0.0045392	0.00596422	0.0121902	0.0198525	0.0170788	0.0181761
chr5	40832526	40832559	chr5:-:40832542:TE	7	-	AATACA@-20@40832561;AATAAA@-42@40832583	RPL37	0.983909	0.973173	0.987705	0.982027	0.97937	0.976079	0.993398	0.991252	0.983205	0.975043	0.978588	0.977715
chr5	40826419	40826453	chr5:-:40826428:TE	7	-	TATAAA@-43@40826470;AATAAA@-36@40826463;AATAAA@-28@40826455;AATAAT@-31@40826458;AATAAT@-24@40826451;GATAAA@-18@40826445	RPL37	0.00118315	0.00362529	0.00602183	0.0113369	0.00384067	0.00560093	0.00206327	0.0027833	0.00460517	0.00510493	0.00433342	0.00410937
chr5	43445423	43445444	chr5:-:43445432:TE	6	-	ATTAAA@-21@43445452	C5orf28	0.227941	0.24359	0.184028	0.156098	0.186441	0.246269	0.253521	0.226415	0.228395	0.137931	0.223744	0.203593
chr5	43445300	43445335	chr5:-:43445325:TE	6	-	AATAAA@-21@43445345	C5orf28	0.455882	0.397436	0.420139	0.385366	0.338983	0.380597	0.352113	0.339623	0.339506	0.413793	0.333333	0.36527
chr5	43444750	43444788	chr5:-:43444764:TE	6	-	ACTAAA@-9@43444772;AATAAA@-41@43444804	C5orf28	0.316177	0.358974	0.395833	0.458537	0.474576	0.373134	0.394366	0.433962	0.432099	0.448276	0.442922	0.431138
chr5	54720802	54720828	chr5:-:54720817:TE	4	-	ATTAAA@-25@54720841	PPAP2A	0.0637255	0.102138	0.0346275	0.0479574	0.0628803	0.0736196	0.0405186	0.0664894	0.0764818	0.0511883	0.0614251	0.0745342
chr5	54720729	54720771	chr5:-:54720743:TE	6	-	TATAAA@-21@54720763;ATTAAA@-44@54720786	PPAP2A	0.395425	0.375297	0.248688	0.276199	0.306288	0.300613	0.312804	0.24734	0.248566	0.301645	0.280098	0.254658
chr5	54720646	54720708	chr5:-:54720685:TE	6	-	AATACA@-28@54720712;ATTAAA@-21@54720705;AATATA@-33@54720717	PPAP2A	0.54085	0.522565	0.716684	0.675844	0.630832	0.625767	0.646677	0.68617	0.674952	0.647166	0.658477	0.670807
chr5	61684428	61684463	chr5:-:61684453:TE	6	-	AATAAA@-20@61684472	DIMT1	0.696319	0.714597	0.62585	0.567134	0.680315	0.630237	0.688279	0.733202	0.650675	0.682148	0.693606	0.706897
chr5	61684343	61684374	chr5:-:61684357:TE	6	-	AGTAAA@-19@61684375	DIMT1	0.265337	0.263617	0.29932	0.366733	0.291339	0.327869	0.285536	0.247036	0.316342	0.281567	0.279751	0.257543
chr5	61683757	61683791	chr5:-:61683781:TE	4	-	TATAAA@-30@61683810;AATAAA@-19@61683799;AATAGA@-58@61683838	DIMT1	0.0383436	0.0217865	0.0748299	0.0661323	0.0283465	0.0418943	0.0261845	0.0197628	0.0329835	0.0362845	0.026643	0.0355603
chr5	76728914	76728943	chr5:-:76728919:TE	7	-	AATACA@-27@76728945;ATTAAA@-33@76728951	WDR41	0.471519	0.586207	0.284706	0.308333	0.493333	0.466926	0.472313	0.429412	0.478261	0.473282	0.381877	0.431452
chr5	76728865	76728900	chr5:-:76728866:TE	6	-	AATATA@-24@76728889	WDR41	0.14557	0.185345	0.0917647	0.1125	0.156667	0.140078	0.120521	0.123529	0.130435	0.137405	0.15534	0.0846774
chr5	76728053	76728080	chr5:-:76728054:TE	6	-	ATTAAA@-7@76728060;AATGAA@-35@76728088	WDR41	0.382911	0.228448	0.623529	0.579167	0.35	0.392996	0.407166	0.447059	0.391304	0.389313	0.462783	0.483871
chr5	77004138	77004148	chr5:-:77004148:EX	4	-	AAGAAA@-17@77004164	TBCA	0.0100438	0.0248991	0.0131213	0.0195408	0.00766372	0.0154744	0.0175535	0.011704	0.0198238	0.0177557	0.0118519	0.00873635
chr5	76989088	76989098	chr5:-:76989090:TE	6	-	0	TBCA	0.00695339	0.0100942	0.0055666	0.00683928	0.00627032	0.00887874	0.00630828	0.00585198	0.0166772	0.00733901	0.00740741	0.00561622
chr5	76987031	76987083	chr5:-:76987048:TE	6	-	AATAAA@-42@76987089;AATAAA@-25@76987072	TBCA	0.983003	0.965007	0.981312	0.97362	0.986066	0.975647	0.976138	0.982444	0.963499	0.974905	0.980741	0.985647
chr5	110836632	110836708	chr5:-:110836669:TE	6	-	TATAAA@-56@110836724;AATAAT@-29@110836697	STARD4	0.657534	0.64486	0.22549	0.173913	0.401575	0.366972	0.345454	0.28	0.284722	0.36129	0.299213	0.308943
chr5	110834528	110834559	chr5:-:110834552:TE	6	-	AATAAA@-24@110834575;AAGAAA@-31@110834582	STARD4	0.239726	0.257009	0.372549	0.469565	0.354331	0.348624	0.418182	0.56	0.333333	0.4	0.448819	0.365854
chr5	110831724	110831745	chr5:-:110831737:TE	5	-	AATAAA@-60@110831796;AATAAA@-21@110831757;AACAAA@-26@110831762	STARD4	0.10274	0.0981308	0.401961	0.356522	0.244094	0.284404	0.236364	0.16	0.381944	0.23871	0.251968	0.325203
chr5	112214327	112214364	chr5:-:112214344:TE	7	-	AATAAT@-53@112214396;ATTAAA@-22@112214365	REEP5	0.619983	0.623642	0.400201	0.361282	0.477387	0.509868	0.509636	0.51269	0.48689	0.518459	0.515499	0.507743
chr5	112214159	112214188	chr5:-:112214162:TE	7	-	ATTATA@-28@112214189;TATAAA@-45@112214206;AATAAA@-34@112214195;AATATA@-47@112214208	REEP5	0.335895	0.340895	0.35657	0.348335	0.348409	0.363304	0.398593	0.398282	0.396941	0.371429	0.352851	0.366025
chr5	112212064	112212097	chr5:-:112212084:TE	7	-	AATAAA@-35@112212118;AATAAA@-21@112212104;AATAGA@-31@112212114	REEP5	0.0441218	0.0354633	0.24323	0.290382	0.174204	0.126828	0.0917712	0.0890277	0.116169	0.110112	0.131649	0.126232
chr5	121402133	121402167	chr5:-:121402134:TE	6	-	AAGAAA@-30@121402163;ATTACA@-51@121402184	LOX	0.41556	0.357143	0.136025	0.143038	0.212062	0.269593	0.364516	0.324841	0.282869	0.267568	0.280829	0.283066
chr5	121400197	121400223	chr5:-:121400202:TE	6	-	ATTATA@-50@121400251;AATAAT@-27@121400228;ATTAAA@-23@121400224	LOX	0.379507	0.414286	0.513132	0.44557	0.439689	0.404389	0.493548	0.503185	0.47012	0.505405	0.517098	0.506799
chr5	121398883	121398910	chr5:-:121398890:TE	6	-	ATTATA@-39@121398928;TATAAA@-35@121398924;AATAAA@-20@121398909	LOX	0.204934	0.228571	0.350843	0.411392	0.348249	0.326019	0.141935	0.171975	0.247012	0.227027	0.202072	0.210136
chr5	122359402	122359431	chr5:-:122359412:TE	6	-	TATAAA@-18@122359429	PPIC	0.218868	0.223404	0.0832522	0.0798969	0.170705	0.143735	0.182938	0.162162	0.194009	0.169162	0.142132	0.135703
chr5	122359284	122359310	chr5:-:122359299:TE	6	-	ACTAAA@-23@122359321;AATATA@-58@122359356	PPIC	0.133333	0.16844	0.105161	0.1	0.140969	0.140049	0.129288	0.176387	0.104137	0.110778	0.110406	0.117932
chr5	122359058	122359102	chr5:-:122359080:TE	7	-	ATTAAA@-18@122359097	PPIC	0.647799	0.608156	0.811587	0.820103	0.688326	0.716216	0.687775	0.661451	0.701855	0.72006	0.747462	0.746365
chr5	132354704	132354738	chr5:-:132354705:IN	6	-	AATAAA@-43@132354747;AACAAA@-36@132354740	ZCCHC10	0.645833	0.689781	0.418301	0.390558	0.617284	0.668919	0.726477	0.655303	0.705167	0.697733	0.682692	0.639204
chr5	132333790	132333819	chr5:-:132333796:TE	6	-	AATAAA@-26@132333821	ZCCHC10	0.182292	0.142336	0.205882	0.171674	0.148148	0.108108	0.107221	0.166667	0.115502	0.146096	0.122596	0.139205
chr5	132332666	132332695	chr5:-:132332680:TE	5	-	AATAAA@-31@132332710	ZCCHC10	0.171875	0.167883	0.375817	0.437768	0.234568	0.222973	0.166302	0.17803	0.179331	0.156171	0.194712	0.221591
chr5	133942097	133942137	chr5:-:133942120:TE	7	-	AATAAA@-25@133942144;AACAAA@-20@133942139	SAR1B	0.85761	0.860746	0.811497	0.781443	0.842355	0.81768	0.852941	0.859241	0.8613	0.847262	0.831429	0.817214
chr5	133941529	133941555	chr5:-:133941540:TE	7	-	AATAAA@-23@133941562	SAR1B	0.12275	0.122807	0.136364	0.129897	0.121557	0.141436	0.117647	0.121175	0.103783	0.12488	0.135714	0.134871
chr5	133936832	133936859	chr5:-:133936841:TE	6	-	AATAAA@-26@133936866	SAR1B	0.0196399	0.0164474	0.052139	0.0886598	0.0360874	0.040884	0.0294118	0.0195838	0.0349176	0.0278578	0.0328571	0.0479148
chr5	151042961	151042984	chr5:-:151042971:TE	4	-	AATACA@-36@151043006;AATGAA@-16@151042986	SPARC	0.011355	0.0134567	0.00894226	0.0045263	0.0106515	0.0103448	0.0108192	0.0126183	0.00803783	0.0153589	0.0240646	0.0161548
chr5	151041974	151042015	chr5:-:151041997:TE	6	-	AATAAA@-27@151042023	SPARC	0.852763	0.8709	0.797011	0.809895	0.745355	0.797629	0.852396	0.856692	0.805201	0.829382	0.85752	0.860391
chr5	151041001	151041032	chr5:-:151041011:TE	6	-	ACTAAA@-29@151041039;AATAAA@-21@151041031	SPARC	0.135882	0.115643	0.194047	0.185578	0.243993	0.192026	0.136785	0.130689	0.186761	0.155259	0.118415	0.123454
chr5	172744047	172744078	chr5:-:172744048:TE	5	-	AATAAA@-41@172744088;AACAAA@-26@172744073;ATTAAA@-9@172744056	STC2	0.75063	0.720109	0.611454	0.519393	0.639485	0.547222	0.753281	0.723183	0.732227	0.651613	0.743925	0.772926
chr5	172742432	172742480	chr5:-:172742443:TE	6	-	CATAAA@-32@172742474	STC2	0.0831234	0.0597826	0.0299559	0.0337268	0.055794	0.0555556	0.0498688	0.0795848	0.0402844	0.0795699	0.046729	0.0545851
chr5	172741707	172741738	chr5:-:172741711:TE	7	-	AATAAA@-38@172741748;AATAAA@-25@172741735	STC2	0.166247	0.220109	0.35859	0.44688	0.304721	0.397222	0.19685	0.197232	0.227488	0.268817	0.209346	0.172489
chr6	5186827	5186845	chr6:-:5186834:TE	6	-	AATAAA@-22@5186855	LYRM4	0.0294659	0.0309734	0.0510441	0.0493562	0.033275	0.057041	0.0478548	0.0447059	0.0603774	0.0525424	0.0691057	0.0611765
chr6	5109269	5109317	chr6:-:5109279:TE	7	-	AATAAA@-50@5109328;GATAAA@-14@5109292	LYRM4	0.889503	0.838496	0.774942	0.76824	0.842382	0.798574	0.838284	0.823529	0.826415	0.844068	0.833333	0.818824
chr6	5108635	5108673	chr6:-:5108654:TE	6	-	AATAAA@-26@5108679;ATTACA@-35@5108688	LYRM4	0.0810313	0.130531	0.174014	0.182403	0.124343	0.144385	0.113861	0.131765	0.113208	0.10339	0.097561	0.12
chr6	38644743	38644767	chr6:-:38644764:TE	6	-	0	GLO1	0.0683477	0.0530786	0.0132013	0.0205562	0.0472973	0.0362047	0.0325733	0.0224215	0.0365217	0.042654	0.0350752	0.0429936
chr6	38644496	38644526	chr6:-:38644512:TE	6	-	ATTATA@-23@38644534;TATAAA@-21@38644532	GLO1	0.0869277	0.0753715	0.0440044	0.0314389	0.0567568	0.0549313	0.0643322	0.0695067	0.0486957	0.0545024	0.035791	0.0597134
chr6	38643699	38643735	chr6:-:38643704:TE	7	-	AATAAA@-39@38643742;AATAAG@-22@38643725;AATGAA@-34@38643737	GLO1	0.844725	0.87155	0.942794	0.948005	0.895946	0.908864	0.903094	0.908072	0.914783	0.902844	0.929134	0.897293
chr6	44081410	44081449	chr6:-:44081432:TE	7	-	AATAAA@-17@44081448	MRPL14	0.81294	0.839405	0.810922	0.810521	0.82176	0.829528	0.817003	0.80473	0.800599	0.825078	0.779221	0.79568
chr6	44081350	44081395	chr6:-:44081376:TE	7	-	AATAAA@-22@44081397;ATTACA@-17@44081392	MRPL14	0.175961	0.148353	0.176228	0.17767	0.169438	0.159817	0.175517	0.181757	0.191773	0.167026	0.208698	0.188385
chr6	44081184	44081202	chr6:-:44081193:TE	3	-	TATAAA@-23@44081215	MRPL14	0.0110991	0.0122413	0.0128499	0.0118089	0.00880196	0.0106545	0.00747943	0.0135135	0.00762735	0.00789663	0.0120809	0.0159348
chr6	49399195	49399239	chr6:-:49399225:TE	3	-	AATAAA@-28@49399252	MUT	0.300813	0.206349	0.233871	0.24	0.224719	0.207317	0.253521	0.166667	0.337079	0.12766	0.208333	0.268657
chr6	49399074	49399108	chr6:-:49399085:TE	3	-	TATAAA@-51@49399135;ATTAAA@-22@49399106	MUT	0.398374	0.396825	0.387097	0.38	0.370787	0.304878	0.394366	0.439394	0.280899	0.382979	0.361111	0.343284
chr6	49398981	49399007	chr6:-:49399005:TE	5	-	AATAAA@-28@49399032;AATAAA@-11@49399015;ATTACA@-52@49399056	MUT	0.300813	0.396825	0.379032	0.38	0.404494	0.487805	0.352113	0.393939	0.382022	0.489362	0.430556	0.38806
chr6	56323673	56323703	chr6:-:56323680:TE	6	-	0	DST	0.222615	0.280788	0.0470588	0.0459459	0.163265	0.123404	0.193416	0.25	0.171548	0.193443	0.0837209	0.13253
chr6	56323022	56323052	chr6:-:56323037:TE	6	-	AATAAA@-23@56323059	DST	0.349823	0.344828	0.332353	0.256757	0.326531	0.340425	0.374486	0.243421	0.355648	0.334426	0.334884	0.283133
chr6	56322775	56322807	chr6:-:56322779:TE	5	-	AATAAA@-36@56322814;AATATA@-17@56322795	DST	0.427562	0.374384	0.620588	0.697297	0.510204	0.53617	0.432099	0.506579	0.472803	0.472131	0.581395	0.584337
chr6	75965456	75965469	chr6:-:75965459:TE	6	-	ATTATA@-23@75965481	TMEM30A	0.224044	0.226721	0.234432	0.21875	0.179389	0.185792	0.124555	0.135294	0.16955	0.167969	0.123839	0.108197
chr6	75964547	75964584	chr6:-:75964556:TE	6	-	AATAAA@-28@75964583;AATGAA@-55@75964610	TMEM30A	0.142076	0.170041	0.139194	0.121528	0.125954	0.174863	0.149466	0.188235	0.141869	0.152344	0.167183	0.206557
chr6	75963316	75963341	chr6:-:75963317:TE	6	-	AATAAA@-33@75963349;AACAAA@-23@75963339;AATGAA@-27@75963343	TMEM30A	0.63388	0.603239	0.626374	0.659722	0.694657	0.639344	0.725979	0.676471	0.688581	0.679688	0.708978	0.685246
chr6	79911240	79911290	chr6:-:79911266:TE	6	-	AATATA@-21@79911286	HMGN3	0.117078	0.0881262	0.0690058	0.041816	0.0493827	0.0585296	0.0733427	0.0593824	0.0677966	0.058427	0.0687758	0.0572267
chr6	79911175	79911214	chr6:-:79911194:TE	7	-	AGTAAA@-28@79911221;AATAAA@-23@79911216	HMGN3	0.478873	0.525974	0.302924	0.352449	0.35097	0.358315	0.417489	0.419636	0.353938	0.349813	0.344567	0.34923
chr6	79910944	79910980	chr6:-:79910964:TE	7	-	AATAAA@-24@79910987	HMGN3	0.404049	0.3859	0.62807	0.605735	0.599647	0.583155	0.509168	0.520982	0.578265	0.59176	0.586658	0.593544
chr6	83878616	83878651	chr6:-:83878630:TE	7	-	ATTAAA@-16@83878645	PGM3	0.926499	0.934118	0.841608	0.795322	0.838828	0.84058	0.944812	0.9	0.923628	0.879837	0.891709	0.879182
chr6	83876295	83876314	chr6:-:83876307:TE	6	-	AATAAA@-25@83876331	PGM3	0.0522244	0.0352941	0.0567376	0.0789474	0.0659341	0.0688406	0.0242826	0.0363636	0.0405728	0.0631365	0.0592217	0.0557621
chr6	83874589	83874609	chr6:-:83874595:TE	6	-	AATAAA@-23@83874617;ATTAAA@-27@83874621	PGM3	0.0212766	0.0305882	0.101655	0.125731	0.0952381	0.0905797	0.0309051	0.0636364	0.0357995	0.0570265	0.0490694	0.0650558
chr6	83921439	83921497	chr6:-:83921469:TE	6	-	TATAAA@-29@83921497;GATAAA@-19@83921487	ME1	0.275168	0.341936	0.139535	0.105263	0.185366	0.221591	0.18421	0.20979	0.176101	0.156566	0.188284	0.144737
chr6	83921278	83921318	chr6:-:83921282:TE	6	-	AATAAA@-45@83921326;ATTAAA@-25@83921306	ME1	0.57047	0.529032	0.534884	0.535088	0.585366	0.5625	0.690789	0.615385	0.647799	0.585859	0.573222	0.638158
chr6	83920092	83920128	chr6:-:83920104:TE	6	-	TATAAA@-32@83920135;AATAAA@-40@83920143;AATAAT@-27@83920130;AATGAA@-44@83920147;AATATA@-34@83920137	ME1	0.154362	0.129032	0.325581	0.359649	0.229268	0.215909	0.125	0.174825	0.176101	0.257576	0.238494	0.217105
chr6	86322277	86322302	chr6:-:86322288:TE	7	-	AATAAA@-30@86322317;AATAAA@-23@86322310	SYNCRIP	0.685811	0.765306	0.418605	0.454545	0.439716	0.546763	0.651316	0.652778	0.619048	0.489362	0.650685	0.539906
chr6	86321015	86321053	chr6:-:86321040:TE	7	-	AATAAA@-21@86321060	SYNCRIP	0.233108	0.127551	0.341085	0.340909	0.382979	0.294964	0.256579	0.166667	0.206349	0.292553	0.174657	0.305164
chr6	86320783	86320833	chr6:-:86320808:TE	7	-	AATAAA@-23@86320830	SYNCRIP	0.0810811	0.107143	0.24031	0.204545	0.177305	0.158273	0.0921053	0.180556	0.174603	0.218085	0.174657	0.15493
chr6	90039309	90039356	chr6:-:90039332:TE	6	-	ATTAAA@-27@90039358	UBE2J1	0.465361	0.5	0.228846	0.169355	0.292842	0.322034	0.336653	0.322674	0.276644	0.325726	0.257732	0.239407
chr6	90039030	90039075	chr6:-:90039051:TE	6	-	GATAAA@-25@90039075	UBE2J1	0.125	0.114786	0.0923077	0.0645161	0.123644	0.118644	0.105578	0.125	0.145125	0.10166	0.101375	0.095339
chr6	90037773	90037813	chr6:-:90037790:TE	6	-	ATTATA@-53@90037842;AATACA@-46@90037835;AATAAA@-23@90037812	UBE2J1	0.409639	0.385214	0.678846	0.766129	0.583514	0.559322	0.557769	0.552326	0.578231	0.572614	0.640894	0.665254
chr6	108533028	108533056	chr6:-:108533042:TE	6	-	ACTAAA@-23@108533064	SNX3	0.00912921	0.0134195	0.00527531	0.00494861	0.032693	0.0236337	0.0166965	0.0126984	0.0111382	0.016943	0.0140366	0.0141812
chr6	108532697	108532739	chr6:-:108532718:TE	7	-	AATAAA@-30@108532747;ATTAAA@-23@108532740	SNX3	0.918539	0.920477	0.901747	0.883517	0.865521	0.888109	0.904592	0.908333	0.922381	0.896539	0.895364	0.896157
chr6	108532403	108532443	chr6:-:108532413:TE	6	-	ATTAAA@-38@108532450;GATAAA@-20@108532432	SNX3	0.0723315	0.0661034	0.0929772	0.111534	0.101786	0.088257	0.078712	0.0789683	0.066481	0.0865177	0.0905997	0.0896615
chr6	109689835	109689889	chr6:-:109689853:TE	7	-	ATTAAA@-35@109689887;AAGAAA@-47@109689899	CD164	0.383808	0.435874	0.0526124	0.0219746	0.110921	0.129519	0.186978	0.194128	0.161275	0.14625	0.1548	0.135747
chr6	109688460	109688503	chr6:-:109688485:TE	6	-	AACAAA@-42@109688526;ATTAAA@-18@109688502;CATAAA@-46@109688530	CD164	0.113482	0.124071	0.0654001	0.0665429	0.0843683	0.0915332	0.105147	0.115638	0.092827	0.111667	0.102434	0.120815
chr6	109687711	109687741	chr6:-:109687723:TE	7	-	AATAAA@-21@109687743	CD164	0.50271	0.440056	0.881988	0.911483	0.804711	0.778947	0.707875	0.690234	0.745898	0.742083	0.742765	0.743439
chr6	112397468	112397490	chr6:-:112397480:IN	6	-	AATAAA@-20@112397499;AAGAAA@-43@112397522	TUBE1	0.533937	0.687861	0.472441	0.312102	0.614286	0.676829	0.697885	0.677966	0.635922	0.666667	0.611465	0.614286
chr6	112392277	112392293	chr6:-:112392284:TE	6	-	AATAAA@-18@112392301	TUBE1	0.117647	0.115607	0.102362	0.089172	0.109524	0.0853658	0.0755287	0.0734463	0.0728155	0.0707071	0.0955414	0.0928571
chr6	112391970	112391991	chr6:-:112391982:TE	6	-	AATAAA@-20@112392001;AATAAT@-55@112392036	TUBE1	0.348416	0.196532	0.425197	0.598726	0.276191	0.237805	0.226586	0.248588	0.291262	0.262626	0.292994	0.292857
chr6	132618045	132618066	chr6:-:132618050:TE	5	-	AATAAA@-29@132618078;AATAAA@-24@132618073	MOXD1	0.209513	0.182171	0.16408	0.175896	0.16849	0.161994	0.186969	0.168317	0.208134	0.187335	0.164835	0.162896
chr6	132617975	132618010	chr6:-:132617995:TE	6	-	AATAAA@-23@132618017	MOXD1	0.662514	0.670543	0.658537	0.576547	0.549234	0.576324	0.648725	0.564356	0.614833	0.612137	0.666667	0.59276
chr6	132617305	132617330	chr6:-:132617322:TE	5	-	AATAAA@-21@132617342	MOXD1	0.127973	0.147287	0.177384	0.247557	0.282276	0.261682	0.164306	0.267327	0.177034	0.200528	0.168498	0.244344
chr6	132781760	132781803	chr6:-:132781783:TE	6	-	TATAAA@-19@132781801	STX7	0.193878	0.290909	0.0981595	0.122222	0.0671141	0.223301	0.168605	0.202381	0.167883	0.193333	0.18797	0.19685
chr6	132781685	132781731	chr6:-:132781716:TE	6	-	ATTAAA@-25@132781740	STX7	0.602041	0.557576	0.478528	0.366667	0.610738	0.553398	0.465116	0.511905	0.474453	0.546667	0.428571	0.559055
chr6	132780638	132780665	chr6:-:132780653:TE	6	-	AGTAAA@-45@132780697;AATAAA@-21@132780673	STX7	0.204082	0.151515	0.423313	0.511111	0.322148	0.223301	0.366279	0.285714	0.357664	0.26	0.383459	0.244094
chr6	138413012	138413063	chr6:-:138413032:TE	7	-	AATAAT@-18@138413049;ATTAAA@-41@138413072	PERP	0.168285	0.222672	0.0280255	0.0321888	0.0728218	0.0904762	0.0693642	0.0585938	0.0717822	0.063762	0.0525253	0.0525292
chr6	138412712	138412737	chr6:-:138412713:TE	2	-	AAGAAA@-19@138412731	PERP	0.173139	0.210526	0.221656	0.253219	0.182055	0.167857	0.25578	0.0957031	0.247525	0.216791	0.155556	0.200389
chr6	138411909	138411946	chr6:-:138411926:TE	7	-	AATAAA@-17@138411942	PERP	0.658576	0.566802	0.750318	0.714592	0.745124	0.741667	0.674855	0.845703	0.680693	0.719447	0.791919	0.747082
chr6	149826041	149826081	chr6:-:149826061:TE	6	-	TATAAA@-19@149826079	PPIL4	0.517699	0.5	0.476489	0.531646	0.442786	0.464968	0.516129	0.508982	0.482927	0.421569	0.408333	0.469565
chr6	149825977	149826002	chr6:-:149825985:TE	6	-	ATTATA@-38@149826022;TATAAA@-34@149826018;AATATA@-30@149826014	PPIL4	0.353982	0.371795	0.335423	0.270042	0.368159	0.33121	0.326165	0.281437	0.341463	0.401961	0.429167	0.365217
chr6	149825860	149825891	chr6:-:149825871:TE	6	-	AATAAT@-23@149825893;GATAAA@-28@149825898	PPIL4	0.128319	0.128205	0.188088	0.198312	0.189055	0.203822	0.157706	0.209581	0.17561	0.176471	0.1625	0.165217
chr6	153311031	153311071	chr6:-:153311042:TE	5	-	0	MTRF1L	0.310976	0.28777	0.28125	0.266667	0.197452	0.273885	0.2	0.266055	0.277372	0.128834	0.25	0.258064
chr6	153310764	153310791	chr6:-:153310781:TE	6	-	AATAAA@-27@153310807	MTRF1L	0.390244	0.366907	0.3125	0.306667	0.363057	0.299363	0.415385	0.477064	0.357664	0.435583	0.440217	0.483871
chr6	153309205	153309216	chr6:-:153309208:TE	3	-	AATACA@-25@153309232	MTRF1L	0.298781	0.345324	0.40625	0.426667	0.43949	0.426752	0.384615	0.256881	0.364963	0.435583	0.309783	0.258064
chr6	157713556	157713594	chr6:-:157713581:TE	6	-	ACTAAA@-50@157713630;TATAAA@-10@157713590;AATAAA@-35@157713615;AAGAAA@-21@157713601	TMEM242	0.448387	0.480226	0.370107	0.324201	0.333333	0.452962	0.373626	0.461538	0.401434	0.410909	0.370044	0.436548
chr6	157713498	157713536	chr6:-:157713499:TE	6	-	ATTAAA@-48@157713546;AATATA@-18@157713516	TMEM242	0.483871	0.457627	0.402135	0.39726	0.488372	0.428571	0.538462	0.449393	0.483871	0.469091	0.46696	0.416244
chr6	157712789	157712812	chr6:-:157712804:TE	6	-	AATAAA@-22@157712825	TMEM242	0.0677419	0.0621469	0.227758	0.278539	0.178295	0.118467	0.0879121	0.0890688	0.114695	0.12	0.162996	0.147208
chr6	159191860	159191920	chr6:-:159191895:EX	4	-	AAGAAA@-13@159191907	EZR	0.114783	0.151079	0.0974843	0.142857	0.082218	0.137111	0.134981	0.116279	0.147488	0.136738	0.0931099	0.0797872
chr6	159187145	159187178	chr6:-:159187156:TE	6	-	AATAAA@-30@159187185;ATTACA@-21@159187176	EZR	0.318261	0.294964	0.273585	0.347826	0.284895	0.268739	0.222434	0.322259	0.298217	0.278419	0.286778	0.288564
chr6	159186768	159186793	chr6:-:159186781:TE	7	-	AATAAA@-20@159186800	EZR	0.566956	0.553957	0.628931	0.509317	0.632887	0.59415	0.642586	0.561462	0.554295	0.584843	0.620112	0.631649
chr6	169617484	169617515	chr6:-:169617508:TE	5	-	GATAAA@-21@169617528	THBS2	0.271127	0.245098	0.172166	0.164516	0.31579	0.196581	0.206406	0.143791	0.16	0.16835	0.10828	0.108108
chr6	169616157	169616190	chr6:-:169616171:TE	5	-	ATTAAA@-19@169616189	THBS2	0.408451	0.382353	0.417982	0.431613	0.352632	0.371795	0.338078	0.405229	0.44	0.420875	0.343949	0.418919
chr6	169615873	169615914	chr6:-:169615884:TE	5	-	AATAAA@-23@169615906	THBS2	0.320422	0.372549	0.409852	0.403871	0.331579	0.431624	0.455516	0.45098	0.4	0.410774	0.547771	0.472973
chr7	7676530	7676588	chr7:-:7676557:TE	7	-	ATTAAA@-38@7676594;ATTAAA@-28@7676584	RPA3	0.725048	0.753601	0.634459	0.61296	0.70985	0.733149	0.708025	0.694683	0.696232	0.743809	0.71221	0.734209
chr7	7676383	7676409	chr7:-:7676390:TE	7	-	AATAAA@-19@7676408;AATATA@-44@7676433	RPA3	0.0665392	0.0653292	0.103609	0.0665499	0.0805434	0.078024	0.0648833	0.0737564	0.0721507	0.0678907	0.0749902	0.074184
chr7	7676336	7676362	chr7:-:7676347:TE	7	-	ACTAAA@-17@7676363;AATAAA@-24@7676370	RPA3	0.208413	0.18107	0.261933	0.32049	0.209607	0.188827	0.227092	0.231561	0.231618	0.188301	0.212799	0.191607
chr7	23017780	23017805	chr7:-:23017784:TE	6	-	AATAAA@-28@23017811;AATATA@-60@23017843	FAM126A	0.319372	0.421769	0.488189	0.529914	0.478261	0.598131	0.403226	0.539682	0.557252	0.513513	0.441341	0.427586
chr7	22984890	22984917	chr7:-:22984911:TE	6	-	AATAAA@-22@22984932	FAM126A	0.492147	0.414966	0.370079	0.273504	0.365217	0.261682	0.403226	0.285714	0.305343	0.243243	0.385475	0.289655
chr7	22984182	22984201	chr7:-:22984192:TE	5	-	TATAAA@-41@22984232;AATAAA@-21@22984212;AAGAAA@-26@22984217	FAM126A	0.188482	0.163265	0.141732	0.196581	0.156522	0.140187	0.193548	0.174603	0.137405	0.243243	0.173184	0.282759
chr7	32526619	32526661	chr7:-:32526649:TE	7	-	AATAAA@-19@32526667;AAGAAA@-48@32526696	LSM5	0.925581	0.922366	0.887656	0.898336	0.907805	0.905483	0.89129	0.902232	0.907548	0.909633	0.893011	0.901927
chr7	32526409	32526441	chr7:-:32526419:TE	7	-	ATTAAA@-21@32526439	LSM5	0.0665116	0.0696242	0.0790569	0.0573013	0.0729638	0.0778068	0.0838245	0.0831409	0.0772382	0.0705064	0.0854839	0.074263
chr7	32525737	32525764	chr7:-:32525740:TE	6	-	AATAAA@-32@32525771	LSM5	0.00790698	0.00800986	0.0332871	0.0443623	0.0192308	0.0167102	0.0248854	0.0146266	0.0152136	0.019861	0.0215054	0.0238095
chr7	44619481	44619520	chr7:-:44619497:TE	6	-	TATAAA@-36@44619532;AATAAA@-31@44619527;AAGAAA@-22@44619518;AATGAA@-26@44619522	TMED4	0.517375	0.497006	0.476923	0.483271	0.686869	0.660714	0.655063	0.569948	0.642857	0.592453	0.58209	0.643312
chr7	44618941	44618978	chr7:-:44618951:TE	5	-	AATAAG@-27@44618977;AATGAA@-37@44618987	TMED4	0.0849421	0.0838323	0.05	0.0520446	0.0572391	0.0357143	0.0537975	0.103627	0.0821429	0.0679245	0.0497512	0.0764331
chr7	44618756	44618779	chr7:-:44618757:TE	6	-	ACTAAA@-37@44618793;AATAAG@-33@44618789;AATGAA@-25@44618781	TMED4	0.397683	0.419162	0.473077	0.464684	0.255892	0.303571	0.291139	0.326425	0.275	0.339623	0.368159	0.280255
chr7	100959593	100959635	chr7:-:100959615:EX	7	-	GATAAA@-28@100959642	RABL5	0.0752212	0.0725	0.0479616	0.0497738	0.0569948	0.0656934	0.0609037	0.0714286	0.080402	0.0801887	0.0949367	0.080402
chr7	100958052	100958097	chr7:-:100958069:TE	7	-	0	RABL5	0.860619	0.865	0.877698	0.859729	0.880829	0.885645	0.884086	0.857143	0.854271	0.879717	0.864979	0.849246
chr7	100958001	100958031	chr7:-:100958009:TE	5	-	AACAAA@-22@100958030	RABL5	0.0641593	0.0625	0.0743405	0.0904977	0.0621762	0.0486618	0.0550098	0.0714286	0.0653266	0.0400943	0.0400844	0.0703518
chr7	123182105	123182130	chr7:-:123182114:TE	6	-	ATTAAA@-19@123182132	NDUFA5	0.642419	0.650051	0.303269	0.232713	0.3714	0.422072	0.403257	0.405852	0.417476	0.435897	0.431034	0.450501
chr7	123181596	123181623	chr7:-:123181597:TE	5	-	ATTATA@-36@123181632;AATAGA@-44@123181640;ATTACA@-25@123181621	NDUFA5	0.0543383	0.034588	0.0383315	0.0465426	0.0665343	0.0784124	0.0545977	0.0661578	0.0643204	0.0715812	0.0689655	0.0667408
chr7	123181066	123181105	chr7:-:123181084:TE	7	-	AATAAA@-29@123181112;AACAAA@-35@123181118;ATTACA@-23@123181106	NDUFA5	0.303243	0.315361	0.658399	0.720745	0.562066	0.499516	0.542146	0.52799	0.518204	0.492521	0.5	0.482759
chr8	17089000	17089033	chr8:-:17089022:IN	6	-	AATAGA@-31@17089052;ATTAAA@-21@17089042	CNOT7	0.119626	0.0901408	0.0758294	0.0773994	0.0887851	0.0655271	0.041876	0.0816327	0.0720721	0.0744921	0.0543933	0.0709459
chr8	17088027	17088039	chr8:-:17088037:TE	5	-	AATAAA@-23@17088059;AAGAAA@-17@17088053	CNOT7	0.48972	0.552113	0.270142	0.232198	0.352804	0.361823	0.427136	0.396501	0.434685	0.365689	0.376569	0.356419
chr8	17086721	17086749	chr8:-:17086722:TE	7	-	TATAAA@-21@17086742;AATAAA@-45@17086766	CNOT7	0.390654	0.357746	0.654028	0.690402	0.558411	0.57265	0.530988	0.521866	0.493243	0.559819	0.569038	0.572635
chr8	17924379	17924417	chr8:-:17924394:IN	7	-	TATAAA@-23@17924416;AATAGA@-19@17924412	ASAH1	0.317397	0.276231	0.130916	0.109091	0.22486	0.230503	0.247162	0.213087	0.17957	0.204272	0.232323	0.220339
chr8	17924266	17924294	chr8:-:17924273:IN	7	-	ATTATA@-19@17924291;TATAAA@-17@17924289;AATAAA@-28@17924300	ASAH1	0.250996	0.235546	0.195368	0.145454	0.322626	0.303293	0.339738	0.394295	0.344086	0.311081	0.313131	0.254237
chr8	17913922	17913983	chr8:-:17913961:TE	7	-	AATAAA@-22@17913982	ASAH1	0.431607	0.488223	0.673716	0.745455	0.452514	0.466205	0.4131	0.392617	0.476344	0.484646	0.454545	0.525424
chr8	27690593	27690602	chr8:-:27690598:EX	2	-	0	PBK	0.0715918	0.114943	0.0934066	0.100629	0.0708419	0.077512	0.0843243	0.0826446	0.0873087	0.115349	0.0741483	0.0605839
chr8	27667405	27667435	chr8:-:27667413:TE	7	-	AATAAA@-29@27667441	PBK	0.626047	0.51341	0.565934	0.477987	0.572895	0.480383	0.612973	0.483471	0.548155	0.493953	0.615231	0.543796
chr8	27667109	27667164	chr8:-:27667140:TE	7	-	AATAAA@-50@27667189;AATAAA@-24@27667163;GATAAA@-31@27667170	PBK	0.302361	0.371648	0.340659	0.421384	0.356263	0.442105	0.302703	0.433884	0.364536	0.390698	0.310621	0.39562
chr8	38848313	38848341	chr8:-:38848324:TE	7	-	AATACA@-60@38848383;AATAAA@-20@38848343	TM2D2	0.736328	0.721088	0.751244	0.76781	0.694332	0.663244	0.71865	0.690083	0.691983	0.728522	0.696183	0.667969
chr8	38848256	38848287	chr8:-:38848265:TE	6	-	ATTATA@-18@38848282;AATAAA@-30@38848294	TM2D2	0.166016	0.208617	0.176617	0.171504	0.234818	0.234086	0.197749	0.245868	0.200422	0.202749	0.222901	0.261719
chr8	38848038	38848053	chr8:-:38848048:TE	6	-	AATAAA@-21@38848068	TM2D2	0.0976562	0.0702948	0.0721393	0.060686	0.0708502	0.102669	0.0836013	0.0640496	0.107595	0.0687285	0.080916	0.0703125
chr8	74204603	74204632	chr8:-:74204623:EX	3	-	0	RPL7	0.00257304	0.00509511	0.00554828	0.00475216	0.00464833	0.00506518	0.00565111	0.0037883	0.00468406	0.00419268	0.00360477	0.00380027
chr8	74202885	74202895	chr8:-:74202888:TE	2	-	AATAAA@-17@74202904	RPL7	0.0116202	0.0130208	0.0114083	0.0137945	0.0132592	0.0120402	0.00851761	0.00980501	0.011205	0.0132917	0.0128478	0.0128787
chr8	74202849	74202885	chr8:-:74202858:TE	7	-	AATAAA@-47@74202904;AATATA@-20@74202877	RPL7	0.985807	0.981884	0.983043	0.981453	0.982093	0.982895	0.985831	0.986407	0.984111	0.982516	0.983547	0.983321
chr8	104411638	104411658	chr8:-:104411649:TE	5	-	AATAAA@-17@104411665	SLC25A32	0.209039	0.204918	0.122807	0.0925926	0.180124	0.228571	0.128049	0.231482	0.0994475	0.124138	0.117871	0.0530974
chr8	104411166	104411203	chr8:-:104411191:TE	6	-	AATAAA@-24@104411214	SLC25A32	0.474576	0.45082	0.479532	0.487654	0.447205	0.335714	0.420732	0.37037	0.453039	0.524138	0.467681	0.429204
chr8	104410861	104410889	chr8:-:104410874:TE	7	-	AATAAA@-25@104410898;AATGAA@-29@104410902	SLC25A32	0.316384	0.344262	0.397661	0.419753	0.372671	0.435714	0.451219	0.398148	0.447514	0.351724	0.414449	0.517699
chr9	32973365	32973398	chr9:-:32973377:TE	7	-	ATTAAA@-23@32973399	APTX	0.599315	0.659751	0.473684	0.507246	0.56	0.503226	0.575916	0.545454	0.548173	0.514598	0.524638	0.454545
chr9	32972742	32972768	chr9:-:32972758:TE	7	-	AATAAA@-23@32972780	APTX	0.0890411	0.0788382	0.0850202	0.0483092	0.1	0.125806	0.0942408	0.138756	0.112957	0.120438	0.0724638	0.125874
chr9	32972602	32972633	chr9:-:32972603:TE	7	-	AATAAA@-30@32972632;GATAAA@-20@32972622	APTX	0.311644	0.261411	0.441296	0.444444	0.34	0.370968	0.329843	0.31579	0.33887	0.364963	0.402899	0.41958
chr9	35729028	35729065	chr9:-:35729050:IN	6	-	AATAAA@-18@35729067;ATTAAA@-57@35729106;AATGAA@-53@35729102	TLN1	0.0228571	0.0381232	0.0223285	0.0260417	0.03125	0.0336135	0.0754098	0.0843374	0.0542453	0.0464135	0.0588235	0.0710784
chr9	35720808	35720822	chr9:-:35720809:EX	5	-	0	TLN1	0.0838095	0.1261	0.0606061	0.0859375	0.0889423	0.0644258	0.104918	0.126506	0.110849	0.101266	0.0811359	0.0980392
chr9	35697319	35697348	chr9:-:35697336:TE	7	-	AATAAA@-21@35697356	TLN1	0.893333	0.835777	0.917065	0.888021	0.879808	0.901961	0.819672	0.789157	0.834906	0.852321	0.860041	0.830882
chr9	37588737	37588774	chr9:-:37588738:TE	6	-	AACAAG@-28@37588765;CATAAA@-49@37588786	TOMM5	0.0316814	0.0355749	0.0186579	0.0140793	0.0256645	0.0281409	0.0222486	0.0212429	0.0186263	0.0220391	0.0152399	0.0210893
chr9	37588688	37588726	chr9:-:37588704:TE	7	-	TATAAA@-23@37588726;AATATA@-25@37588728	TOMM5	0.396283	0.395915	0.195417	0.165987	0.386114	0.374031	0.295516	0.295367	0.274738	0.298692	0.263782	0.247748
chr9	37588398	37588430	chr9:-:37588399:TE	7	-	AATAAA@-34@37588432;AAGAAA@-18@37588416	TOMM5	0.572035	0.56851	0.785925	0.819933	0.588222	0.597828	0.682235	0.68339	0.706636	0.679269	0.720978	0.731163
chr9	86276323	86276356	chr9:-:86276342:TE	7	-	AATAAA@-22@86276363;ATTAAA@-13@86276354	UBQLN1	0.499195	0.51797	0.373894	0.285235	0.412297	0.410584	0.456486	0.475452	0.440678	0.419408	0.464396	0.433164
chr9	86275785	86275817	chr9:-:86275793:TE	7	-	ATTAAA@-33@86275825	UBQLN1	0.302737	0.281184	0.263274	0.265101	0.329114	0.301095	0.35468	0.30491	0.291525	0.292763	0.304954	0.321489
chr9	86274871	86274901	chr9:-:86274884:TE	7	-	AATAAA@-20@86274903;CATAAA@-31@86274914	UBQLN1	0.198068	0.200846	0.362832	0.449664	0.25859	0.288321	0.188834	0.219638	0.267797	0.287829	0.23065	0.245347
chr9	102744810	102744819	chr9:-:102744816:TE	5	-	AGTAAA@-19@102744834	ERP44	0.0924171	0.111576	0.0850801	0.0781841	0.088042	0.094431	0.081361	0.0861723	0.10104	0.0903756	0.116711	0.106628
chr9	102744744	102744779	chr9:-:102744754:TE	7	-	AATAAA@-38@102744791;AAGAAA@-28@102744781	ERP44	0.798578	0.793584	0.812577	0.822194	0.779238	0.760291	0.806213	0.765531	0.789004	0.798122	0.810345	0.801153
chr9	102744404	102744440	chr9:-:102744420:TE	6	-	AATAAA@-23@102744442;ATTAAA@-18@102744437	ERP44	0.109005	0.0948396	0.102343	0.0996217	0.13272	0.145278	0.112426	0.148297	0.109955	0.111502	0.0729443	0.092219
chr9	113006331	113006355	chr9:-:113006332:TE	6	-	TATAAA@-37@113006368;AATATA@-39@113006370;CATAAA@-22@113006353	TXN	0.0194102	0.0345773	0.0147035	0.0199214	0.0217391	0.0341778	0.0202386	0.0329127	0.0207789	0.0324475	0.0249692	0.0408063
chr9	113006288	113006319	chr9:-:113006301:TE	7	-	AATAAA@-26@113006326;CATAAA@-53@113006353	TXN	0.970395	0.913657	0.970834	0.909043	0.964883	0.908695	0.963918	0.904557	0.967743	0.90457	0.964246	0.898089
chr9	113006226	113006267	chr9:-:113006243:TE	6	-	AATAAA@-27@113006269	TXN	0.0101947	0.0517657	0.0144625	0.0710354	0.0133779	0.0571268	0.0158437	0.0625298	0.0114779	0.0629824	0.0107848	0.0611045
chr9	132595727	132595758	chr9:-:132595728:EX	3	-	AAGAAA@-27@132595754	C9orf78	0.117117	0.202381	0.0924855	0.136364	0.0736842	0.128655	0.122172	0.0844156	0.076555	0.122093	0.114286	0.138298
chr9	132589838	132589875	chr9:-:132589846:TE	7	-	ATTAAA@-36@132589881;AATATA@-19@132589864	C9orf78	0.454955	0.357143	0.202312	0.204545	0.336842	0.345029	0.298642	0.194805	0.272727	0.331395	0.359184	0.319149
chr9	132589555	132589596	chr9:-:132589556:TE	6	-	ATTAAA@-36@132589591;AATGAA@-24@132589579	C9orf78	0.427928	0.440476	0.705202	0.659091	0.589474	0.526316	0.579186	0.720779	0.650718	0.546512	0.526531	0.542553
chr9	136229728	136229766	chr9:-:136229742:TE	7	-	ATTAAA@-55@136229796;GATAAA@-25@136229766	SURF4	0.308347	0.319403	0.173611	0.114438	0.275687	0.272545	0.336142	0.307885	0.277379	0.266193	0.257925	0.225166
chr9	136229191	136229222	chr9:-:136229213:TE	7	-	0	SURF4	0.11925	0.119403	0.0625	0.0534759	0.130214	0.0931864	0.0983146	0.0926158	0.126571	0.105055	0.133285	0.124356
chr9	136228323	136228360	chr9:-:136228326:TE	7	-	AATAAA@-37@136228362;AATAAT@-33@136228358	SURF4	0.572402	0.561194	0.763889	0.832086	0.5941	0.634269	0.565543	0.599499	0.59605	0.628752	0.60879	0.650478
chr10	12209561	12209584	chr10:-:12209574:TE	7	-	AATAAA@-18@12209591	NUDT5	0.944316	0.969407	0.955556	0.907125	0.942008	0.945731	0.941906	0.930144	0.9342	0.943829	0.934454	0.932907
chr10	12209457	12209489	chr10:-:12209463:TE	7	-	TATAAA@-24@12209486;AACAAA@-33@12209495;AATATA@-26@12209488	NUDT5	0.0448569	0.0172084	0.0328502	0.0356234	0.0325318	0.040521	0.0456919	0.045933	0.0451416	0.0332279	0.0478992	0.0436635
chr10	12207318	12207342	chr10:-:12207330:TE	6	-	AATAAA@-25@12207354	NUDT5	0.0108275	0.0133843	0.0115942	0.0572519	0.0254597	0.0137482	0.0124021	0.0239234	0.020658	0.022943	0.0176471	0.0234292
chr10	32323699	32323722	chr10:-:32323703:EX	3	-	0	KIF5B	0.864447	0.859583	0.860303	0.862295	0.827985	0.827004	0.891034	0.868966	0.837758	0.84097	0.881686	0.896518
chr10	32298137	32298174	chr10:-:32298138:TE	5	-	ATTAAA@-46@32298183;AAGAAA@-25@32298162	KIF5B	0.0428062	0.0531309	0.0500582	0.0360656	0.0706033	0.0604782	0.0413793	0.0321839	0.0560472	0.0673854	0.0380875	0.032882
chr10	32297920	32297970	chr10:-:32297946:TE	7	-	AATAAA@-21@32297966	KIF5B	0.0927467	0.0872865	0.0896391	0.101639	0.101412	0.112518	0.0675862	0.0988506	0.106195	0.0916442	0.0802269	0.0705996
chr10	33486541	33486564	chr10:-:33486550:TE	7	-	AATAAA@-22@33486571	NRP1	0.429878	0.378619	0.102222	0.106436	0.136029	0.150443	0.251121	0.200758	0.222672	0.166352	0.210773	0.208589
chr10	33466677	33466709	chr10:-:33466683:TE	5	-	AGTAAA@-25@33466707;TATAAA@-40@33466722	NRP1	0.134146	0.13363	0.175556	0.141089	0.150735	0.150443	0.17713	0.215909	0.163968	0.128544	0.138173	0.134969
chr10	33466414	33466436	chr10:-:33466415:TE	6	-	ATTAAA@-32@33466446;AAGAAA@-45@33466459;CATAAA@-20@33466434	NRP1	0.435976	0.487751	0.722222	0.752475	0.713235	0.699115	0.571749	0.583333	0.61336	0.705104	0.651054	0.656442
chr10	43881928	43881952	chr10:-:43881943:TE	6	-	ATTAAA@-19@43881961	HNRNPF	0.124054	0.141393	0.08061	0.068	0.114236	0.0872727	0.113346	0.0753247	0.0806202	0.0851789	0.0879121	0.0568562
chr10	43881438	43881482	chr10:-:43881472:TE	7	-	ACTAAA@-35@43881506;AATAAA@-17@43881488	HNRNPF	0.605144	0.594262	0.671024	0.66	0.585237	0.627273	0.575868	0.625974	0.646512	0.650767	0.675824	0.660535
chr10	43881282	43881320	chr10:-:43881296:TE	7	-	AATAAA@-32@43881327;AATAAA@-21@43881316	HNRNPF	0.270802	0.264344	0.248366	0.272	0.300527	0.285455	0.310786	0.298701	0.272868	0.264055	0.236264	0.282609
chr10	73856774	73856825	chr10:-:73856803:TE	6	-	CATAAA@-22@73856824	ASCC1	0.304054	0.16	0.146199	0.0814815	0.110236	0.152	0.127388	0.210526	0.0846154	0.117241	0.163399	0.12069
chr10	73856639	73856671	chr10:-:73856662:TE	5	-	ATTAAA@-26@73856687	ASCC1	0.128378	0.152	0.0701754	0.0740741	0.0944882	0.192	0.165605	0.189474	0.161538	0.110345	0.143791	0.12931
chr10	73856254	73856293	chr10:-:73856280:TE	7	-	ATTAAA@-20@73856299	ASCC1	0.567568	0.688	0.783626	0.844444	0.795276	0.656	0.707006	0.6	0.753846	0.772414	0.69281	0.75
chr10	74094249	74094285	chr10:-:74094265:TE	7	-	AACAAA@-36@74094300;AACAAA@-28@74094292;ATTAAA@-22@74094286;AAGAAA@-32@74094296	DNAJB12	0.607143	0.666667	0.524272	0.532544	0.48913	0.562232	0.566667	0.618182	0.561644	0.480565	0.494662	0.599138
chr10	74093840	74093888	chr10:-:74093854:TE	6	-	0	DNAJB12	0.114286	0.104167	0.11165	0.0828402	0.0978261	0.103004	0.0666667	0.133333	0.10274	0.204947	0.13879	0.159483
chr10	74092585	74092631	chr10:-:74092594:TE	7	-	AATATA@-19@74092612	DNAJB12	0.278571	0.229167	0.364078	0.384615	0.413043	0.334764	0.366667	0.248485	0.335616	0.314488	0.366548	0.241379
chr10	89514411	89514441	chr10:-:89514420:TE	6	-	AGTAAA@-23@89514442	ATAD1	0.430233	0.537037	0.138298	0.158537	0.282051	0.309524	0.371069	0.297521	0.307692	0.242604	0.205674	0.171642
chr10	89513153	89513177	chr10:-:89513168:TE	6	-	ATTAAA@-22@89513189	ATAD1	0.209302	0.12963	0.297872	0.213415	0.224359	0.174603	0.132076	0.14876	0.213675	0.213018	0.163121	0.156716
chr10	89512850	89512895	chr10:-:89512875:TE	7	-	TATAAA@-30@89512904;AATAAA@-19@89512893	ATAD1	0.360465	0.333333	0.56383	0.628049	0.49359	0.515873	0.496855	0.553719	0.478633	0.544379	0.631206	0.671642
chr10	98281191	98281228	chr10:-:98281203:TE	6	-	ATTAAA@-40@98281242;GATAAA@-20@98281222	TM9SF3	0.610619	0.528571	0.368932	0.364486	0.444444	0.478261	0.577181	0.566372	0.374101	0.388889	0.505618	0.521327
chr10	98280685	98280754	chr10:-:98280686:TE	7	-	AATAGA@-44@98280729	TM9SF3	0.252212	0.35	0.34466	0.369159	0.340278	0.391304	0.302013	0.327434	0.446043	0.344444	0.325843	0.379147
chr10	98277849	98277876	chr10:-:98277868:TE	6	-	AATAAA@-17@98277884	TM9SF3	0.137168	0.121429	0.286408	0.266355	0.215278	0.130435	0.120805	0.106195	0.179856	0.266667	0.168539	0.0995261
chr10	101157034	101157053	chr10:-:101157043:TE	7	-	AATAAA@-25@101157067	GOT1	0.535433	0.569801	0.230321	0.22043	0.394161	0.371698	0.374376	0.390428	0.350814	0.329787	0.32874	0.395735
chr10	101156867	101156883	chr10:-:101156872:TE	6	-	ATTAAA@-22@101156893	GOT1	0.129921	0.125356	0.142857	0.123656	0.173358	0.162264	0.171381	0.173803	0.146474	0.163121	0.169291	0.135071
chr10	101156612	101156638	chr10:-:101156628:TE	6	-	AATAAA@-24@101156651;AATAAA@-19@101156646	GOT1	0.334646	0.304843	0.626822	0.655914	0.432482	0.466038	0.454243	0.435768	0.502713	0.507092	0.501969	0.469194
chr10	101996906	101996926	chr10:-:101996912:IN	6	-	0	CWF19L1	0.367647	0.546012	0.560209	0.763441	0.439791	0.466667	0.177305	0.227273	0.248521	0.538462	0.284444	0.320225
chr10	101992147	101992171	chr10:-:101992157:TE	6	-	AATAAA@-30@101992186;AATAAA@-22@101992178	CWF19L1	0.259804	0.184049	0.0890052	0.0716846	0.188482	0.137778	0.191489	0.215909	0.224852	0.157895	0.2	0.117977
chr10	101992051	101992087	chr10:-:101992055:TE	7	-	AATGAA@-28@101992082	CWF19L1	0.372549	0.269939	0.350785	0.164875	0.371728	0.395556	0.631206	0.556818	0.526627	0.303644	0.515556	0.561798
chr10	120070226	120070258	chr10:-:120070233:TE	6	-	ACTAAA@-42@120070274;AACAAA@-37@120070269;AATAAG@-31@120070263;CATAAA@-25@120070257	FAM204A	0.628655	0.68018	0.372414	0.380952	0.527778	0.588679	0.465909	0.475113	0.5	0.548872	0.417957	0.453846
chr10	120069405	120069442	chr10:-:120069431:TE	6	-	AATAAA@-22@120069452;AAGAAA@-18@120069448;GATAAA@-35@120069465;ATTACA@-27@120069457	FAM204A	0.222222	0.193694	0.327586	0.333333	0.257937	0.249057	0.276515	0.294118	0.277311	0.25188	0.371517	0.326923
chr10	120069255	120069290	chr10:-:120069261:TE	6	-	ATTATA@-38@120069298;ATTAAA@-50@120069310;AATATA@-23@120069283	FAM204A	0.149123	0.126126	0.3	0.285714	0.214286	0.162264	0.257576	0.230769	0.222689	0.199248	0.210526	0.219231
chr10	121259489	121259529	chr10:-:121259510:TE	6	-	0	RGS10	0.0781893	0.0862069	0.0881459	0.0660981	0.0714286	0.0749415	0.108882	0.0477941	0.0583756	0.0544041	0.0716846	0.0565217
chr10	121259375	121259436	chr10:-:121259402:TE	6	-	AATAAT@-37@121259438;AATAAT@-34@121259435;CATAAA@-48@121259449	RGS10	0.798354	0.816092	0.793313	0.837953	0.794118	0.805621	0.787966	0.805147	0.822335	0.810881	0.827957	0.795652
chr10	121259304	121259346	chr10:-:121259340:TE	6	-	ATTAAA@-20@121259359	RGS10	0.123457	0.0977012	0.118541	0.0959488	0.134454	0.119438	0.103152	0.147059	0.119289	0.134715	0.100358	0.147826
chr11	3733055	3733088	chr11:-:3733066:TE	6	-	AATAAT@-18@3733083;ATTAAA@-22@3733087	NUP98	0.217054	0.164384	0.271739	0.320988	0.21875	0.192771	0.298077	0.285714	0.38	0.252336	0.320312	0.387597
chr11	3697088	3697120	chr11:-:3697110:TE	6	-	AATAAA@-19@3697128	NUP98	0.333333	0.219178	0.130435	0.148148	0.177083	0.13253	0.182692	0.178571	0.13	0.205607	0.234375	0.186047
chr11	3696233	3696259	chr11:-:3696250:TE	7	-	AATAAA@-21@3696270;AATAAA@-17@3696266	NUP98	0.449612	0.616438	0.597826	0.530864	0.604167	0.674699	0.519231	0.535714	0.49	0.542056	0.445312	0.426357
chr11	8969593	8969617	chr11:-:8969594:TE	6	-	AATAAA@-32@8969625;AATAAA@-26@8969619	TMEM9B	0.508287	0.264286	0.184906	0.028	0.361403	0.150943	0.437318	0.178988	0.359259	0.136691	0.405694	0.119306
chr11	8969050	8969069	chr11:-:8969057:TE	6	-	AATAAA@-19@8969075;AAGAAA@-15@8969071	TMEM9B	0.436464	0.245238	0.686793	0.222667	0.536842	0.207547	0.478134	0.2393	0.581481	0.232014	0.483986	0.219089
chr11	8968825	8968856	chr11:-:8968841:TE	7	-	AATAAA@-24@8968864;AATAAT@-18@8968858	TMEM9B	0.0552486	0.490476	0.128302	0.749333	0.101754	0.641509	0.0845481	0.581712	0.0592593	0.631295	0.11032	0.661605
chr11	22844497	22844510	chr11:-:22844502:TE	6	-	0	SVIP	0.096	0.0666667	0.0769231	0.0729927	0.0737914	0.0771277	0.0637255	0.0946292	0.101877	0.0953488	0.08	0.0788732
chr11	22844442	22844486	chr11:-:22844461:TE	6	-	ATTAAA@-21@22844481	SVIP	0.618	0.628571	0.5625	0.613139	0.526718	0.574468	0.617647	0.629156	0.587131	0.544186	0.605333	0.549296
chr11	22844274	22844326	chr11:-:22844296:TE	6	-	TATAAA@-21@22844316;ATTAAA@-51@22844346	SVIP	0.286	0.304762	0.360577	0.313869	0.399491	0.348404	0.318627	0.276215	0.310992	0.360465	0.314667	0.371831
chr11	27518637	27518692	chr11:-:27518670:TE	6	-	AATAAA@-30@27518699	LIN7C	0.423077	0.526786	0.348837	0.238806	0.32	0.285714	0.305733	0.373737	0.28777	0.333333	0.225108	0.268421
chr11	27516408	27516465	chr11:-:27516447:TE	6	-	AATAAA@-18@27516464	LIN7C	0.320513	0.285714	0.418605	0.425373	0.42	0.401786	0.382166	0.373737	0.323741	0.367521	0.415584	0.426316
chr11	27516106	27516139	chr11:-:27516124:TE	6	-	AATAAA@-18@27516141	LIN7C	0.25641	0.1875	0.232558	0.335821	0.26	0.3125	0.312102	0.252525	0.388489	0.299145	0.359307	0.305263
chr11	63396626	63396654	chr11:-:63396638:TE	6	-	AATAAA@-19@63396656	ATL3	0.215339	0.179884	0.0377834	0.0701754	0.137705	0.0819113	0.141361	0.145454	0.083815	0.123037	0.0965909	0.134434
chr11	63396564	63396622	chr11:-:63396596:TE	7	-	ATTAAA@-26@63396621	ATL3	0.59882	0.667311	0.229219	0.189474	0.367213	0.505119	0.460733	0.472727	0.447977	0.463351	0.467803	0.490566
chr11	63391542	63391587	chr11:-:63391560:TE	7	-	AATAAA@-18@63391577	ATL3	0.185841	0.152805	0.732997	0.740351	0.495082	0.412969	0.397906	0.381818	0.468208	0.413613	0.435606	0.375
chr11	77034011	77034038	chr11:-:77034029:TE	6	-	TATAAA@-24@77034052;AATAAA@-20@77034048	PAK1	0.633803	0.615385	0.206667	0.202797	0.4	0.392617	0.418919	0.522388	0.413934	0.448889	0.364583	0.406091
chr11	77033925	77033969	chr11:-:77033947:TE	6	-	TATAAA@-25@77033971	PAK1	0.152113	0.0961538	0.1	0.132867	0.0678571	0.114094	0.0855856	0.141791	0.0901639	0.08	0.0451389	0.0761421
chr11	77033050	77033077	chr11:-:77033066:TE	7	-	AATAAA@-19@77033084	PAK1	0.214085	0.288462	0.693333	0.664336	0.532143	0.493289	0.495495	0.335821	0.495902	0.471111	0.590278	0.517767
chr11	88059320	88059341	chr11:-:88059339:TE	2	-	AGTAAA@-43@88059381	CTSC	0.0724796	0.0943106	0.072032	0.0952614	0.0635188	0.0693574	0.0873232	0.0393786	0.063185	0.072904	0.0670603	0.0765027
chr11	88059232	88059269	chr11:-:88059233:TE	7	-	AATAAA@-44@88059276;AATATA@-32@88059264	CTSC	0.753678	0.793952	0.67141	0.656082	0.767847	0.804859	0.792437	0.856575	0.731786	0.793439	0.784479	0.786045
chr11	88026746	88026777	chr11:-:88026761:TE	7	-	AATAAA@-23@88026783;AATAGA@-44@88026804	CTSC	0.173842	0.111738	0.256558	0.248657	0.168634	0.125784	0.120239	0.104046	0.205029	0.133657	0.148461	0.137453
chr11	95568147	95568176	chr11:-:95568154:TE	6	-	ATTAAA@-22@95568175;AACAAG@-33@95568186	MTMR2	0.235669	0.231111	0.0601093	0.0995261	0.0961538	0.142857	0.143731	0.122642	0.133106	0.131488	0.0861057	0.0973236
chr11	95567242	95567277	chr11:-:95567252:TE	7	-	ATTAAA@-33@95567284;AAGAAA@-28@95567279	MTMR2	0.700637	0.72	0.871585	0.805687	0.778846	0.761905	0.807339	0.820755	0.778157	0.778547	0.864971	0.817518
chr11	95566028	95566059	chr11:-:95566046:TE	6	-	AATAAA@-21@95566066;AATGAA@-31@95566076	MTMR2	0.0636943	0.0488889	0.068306	0.0947867	0.125	0.0952381	0.0489297	0.0566038	0.0887372	0.0899654	0.0489237	0.0851582
chr11	118888667	118888706	chr11:-:118888668:EX	3	-	AACAAA@-30@118888697;AAGAAA@-51@118888718	RPS25	0.00728067	0.00989811	0.00520461	0.00400757	0.00648907	0.00742518	0.0066567	0.00322451	0.00852084	0.010302	0.00663373	0.00552923
chr11	118886449	118886461	chr11:-:118886455:TE	3	-	0	RPS25	0.00157748	0.00160116	0.00112256	0.00166982	0.00182149	0.0017135	0.00339628	0.00221685	0.00266276	0.0022243	0.00197601	0.00205371
chr11	118886407	118886432	chr11:-:118886408:TE	7	-	AATAAA@-36@118886443;ATTAAA@-25@118886432;AATGAA@-16@118886423	RPS25	0.991142	0.988501	0.993673	0.994323	0.991689	0.990861	0.989947	0.994559	0.988816	0.987474	0.99139	0.992417
chr12	57065582	57065612	chr12:-:57065612:EX	2	-	GATAAA@-52@57065663;CATAAA@-11@57065622	PTGES3	0.0167504	0.0183946	0.0113207	0.0163488	0.0181818	0.0208914	0.00639561	0.0195059	0.0120724	0.0186877	0.0149642	0.0128593
chr12	57057361	57057403	chr12:-:57057382:TE	5	-	AATAAA@-20@57057401	PTGES3	0.724874	0.729097	0.58566	0.557675	0.649174	0.653203	0.629511	0.63199	0.628571	0.623754	0.603774	0.599849
chr12	57057109	57057154	chr12:-:57057127:TE	7	-	ACTAAA@-29@57057155;AATAAA@-35@57057161	PTGES3	0.258375	0.252508	0.403019	0.425976	0.332645	0.325905	0.364093	0.348505	0.359356	0.357558	0.381262	0.387292
chr12	57108154	57108193	chr12:-:57108155:EX	3	-	AGTAAA@-33@57108187	NACA	0.00468453	0.00496323	0.00488186	0.00549235	0.00420721	0.00526454	0.00483779	0.00431267	0.00870479	0.00507328	0.00543725	0.00564006
chr12	57107373	57107393	chr12:-:57107376:EX	2	-	0	NACA	0.00292783	0.00606618	0.00390549	0.00706159	0.00565343	0.00881811	0.00313034	0.00557053	0.00510281	0.00775085	0.00453104	0.00598188
chr12	57106198	57106228	chr12:-:57106212:TE	7	-	AATAAA@-32@57106243;CATAAA@-36@57106247	NACA	0.992388	0.988971	0.991213	0.987446	0.990139	0.985917	0.992032	0.990117	0.986192	0.987176	0.990032	0.988378
chr12	66517503	66517531	chr12:-:66517513:TE	4	-	AATGAA@-21@66517533	LLPH	0.183432	0.174673	0.0943953	0.0549133	0.125249	0.0966011	0.190381	0.0992063	0.100877	0.136915	0.151515	0.116667
chr12	66517408	66517422	chr12:-:66517418:TE	6	-	AATAAA@-26@66517443	LLPH	0.337278	0.281659	0.224189	0.228324	0.27833	0.26297	0.276553	0.234127	0.289474	0.214905	0.259259	0.190909
chr12	66516834	66516863	chr12:-:66516850:TE	7	-	TATAAA@-55@66516904;AATAAA@-21@66516870	LLPH	0.47929	0.543668	0.681416	0.716763	0.596422	0.640429	0.533066	0.666667	0.609649	0.64818	0.589226	0.692424
chr12	66531717	66531743	chr12:-:66531719:TE	5	-	AATAAA@-33@66531751;ATTAAA@-22@66531740	TMBIM4	0.0362765	0.0268231	0.0263721	0.0204082	0.0229391	0.0233023	0.0298586	0.012726	0.0324367	0.0295041	0.0325926	0.0213371
chr12	66531591	66531630	chr12:-:66531598:TE	7	-	AATAAA@-41@66531638;ATTAAA@-22@66531619	TMBIM4	0.931554	0.923722	0.883108	0.801965	0.900358	0.860852	0.896805	0.875419	0.879747	0.841808	0.873333	0.831437
chr12	66530710	66530729	chr12:-:66530718:TE	7	-	ATTAAA@-19@66530736	TMBIM4	0.0321697	0.0494552	0.0905203	0.177627	0.0767025	0.115846	0.0733368	0.111855	0.0878165	0.128688	0.0940741	0.147226
chr12	89983801	89983815	chr12:-:89983809:TE	6	-	ATTAAA@-21@89983829	ATP2B1	0.19774	0.172131	0.174825	0.133333	0.101562	0.107843	0.188976	0.157303	0.107383	0.117021	0.114035	0.127451
chr12	89983536	89983596	chr12:-:89983569:TE	6	-	AATAAA@-39@89983607;AATAAA@-18@89983586;ATTAAA@-22@89983590;CATAAA@-43@89983611	ATP2B1	0.661017	0.680328	0.524475	0.548148	0.648438	0.607843	0.519685	0.674157	0.651007	0.606383	0.631579	0.647059
chr12	89981816	89981844	chr12:-:89981828:TE	6	-	AATAAA@-27@89981854;AATATA@-23@89981850	ATP2B1	0.141243	0.147541	0.300699	0.318518	0.25	0.284314	0.291339	0.168539	0.241611	0.276596	0.254386	0.22549
chr12	91497303	91497338	chr12:-:91497326:TE	6	-	AATAAA@-20@91497345;AATAAG@-36@91497361	LUM	0.930703	0.945865	0.941717	0.946732	0.928267	0.934728	0.938333	0.939	0.918711	0.9336	0.924694	0.923599
chr12	91497245	91497268	chr12:-:91497246:TE	3	-	TATAAA@-39@91497284;AATACA@-34@91497279;AATAGA@-22@91497267;CATAAA@-30@91497275	LUM	0.0442733	0.0300752	0.0384227	0.0326285	0.0433239	0.04436	0.0405556	0.032	0.0532586	0.0429307	0.0537897	0.0390492
chr12	91496640	91496671	chr12:-:91496643:TE	4	-	AATAAA@-41@91496683;CATAAA@-21@91496663	LUM	0.0250241	0.0240601	0.0198605	0.0206394	0.0284091	0.0209125	0.0211111	0.029	0.0280308	0.0234688	0.0215159	0.0373514
chr12	101789084	101789129	chr12:-:101789100:TE	6	-	AATACA@-47@101789146;ATTAAA@-36@101789135	ARL1	0.941349	0.950843	0.844697	0.79889	0.912519	0.896309	0.923864	0.92515	0.910916	0.917563	0.917167	0.921123
chr12	101787072	101787109	chr12:-:101787089:TE	5	-	ATTAAA@-18@101787106	ARL1	0.030303	0.0351124	0.094697	0.110957	0.0512821	0.0667838	0.0488636	0.0434132	0.0577164	0.051374	0.0504202	0.0494652
chr12	101786876	101786913	chr12:-:101786897:TE	6	-	AATAAA@-44@101786940;AACAAA@-23@101786919;ATTAAA@-29@101786925	ARL1	0.028348	0.0140449	0.0606061	0.0901526	0.0361991	0.0369068	0.0272727	0.0314371	0.0313676	0.0310633	0.032413	0.0294118
chr12	104513250	104513303	chr12:-:104513281:TE	6	-	ATTAAA@-21@104513301;AAGAAA@-45@104513325	NFYB	0.209945	0.268041	0.103896	0.103448	0.142857	0.179245	0.169565	0.140845	0.266187	0.248276	0.146497	0.220588
chr12	104513090	104513111	chr12:-:104513102:TE	6	-	AATAAA@-23@104513124;AATATA@-18@104513119	NFYB	0.60221	0.515464	0.662338	0.62931	0.491071	0.471698	0.6	0.619718	0.453237	0.4	0.541401	0.566176
chr12	104512964	104512991	chr12:-:104512979:TE	6	-	ATTAAA@-28@104513006	NFYB	0.187845	0.216495	0.233766	0.267241	0.366071	0.349057	0.230435	0.239437	0.280575	0.351724	0.312102	0.213235
chr12	110890676	110890731	chr12:-:110890706:TE	7	-	AGTAAA@-27@110890732;AATGAA@-37@110890742	GPN3	0.364205	0.40747	0.168399	0.13172	0.184692	0.247278	0.197647	0.196375	0.186648	0.194254	0.183951	0.145038
chr12	110890349	110890370	chr12:-:110890358:TE	7	-	AGTAAA@-21@110890378	GPN3	0.581977	0.541596	0.735967	0.787634	0.737105	0.70451	0.741176	0.716012	0.734332	0.733242	0.745679	0.768448
chr12	110890272	110890304	chr12:-:110890278:TE	6	-	AACAAA@-54@110890331;AAGAAA@-58@110890335;AACAAG@-21@110890298	GPN3	0.0538173	0.0509338	0.0956341	0.0806452	0.078203	0.0482115	0.0611765	0.0876133	0.0790191	0.0725034	0.0703704	0.086514
chr12	123006795	123006819	chr12:-:123006800:EX	2	-	0	RSRC2	0.16307	0.237805	0.176471	0.197761	0.206266	0.2109	0.167598	0.232082	0.186944	0.238664	0.142857	0.107527
chr12	122995694	122995720	chr12:-:122995704:EX	3	-	AAGAAA@-19@122995722;ATTACA@-14@122995717	RSRC2	0.136691	0.14939	0.12605	0.208955	0.114882	0.111374	0.139665	0.156997	0.139466	0.128878	0.0977444	0.139785
chr12	122989576	122989615	chr12:-:122989607:TE	7	-	AATAAA@-17@122989623	RSRC2	0.70024	0.612805	0.697479	0.593284	0.678851	0.677725	0.692737	0.610922	0.67359	0.632458	0.759398	0.752688
chr12	131306235	131306243	chr12:-:131306236:EX	3	-	AGTAAA@-48@131306283;AAGAAA@-44@131306279	STX2	0.384615	0.569767	0.345912	0.376812	0.348387	0.486111	0.346939	0.487179	0.345324	0.355372	0.267123	0.240385
chr12	131274220	131274249	chr12:-:131274226:TE	6	-	ATTAAA@-35@131274260;CATAAA@-15@131274240	STX2	0.27972	0.255814	0.169811	0.15942	0.193548	0.111111	0.173469	0.269231	0.230216	0.239669	0.232877	0.211538
chr12	131274127	131274157	chr12:-:131274150:TE	5	-	AATAAA@-18@131274167	STX2	0.335664	0.174419	0.484277	0.463768	0.458064	0.402778	0.479592	0.24359	0.42446	0.404959	0.5	0.548077
chr13	33110612	33110633	chr13:-:33110613:EX	2	-	AAGAAA@-23@33110635;AATGAA@-45@33110657	N4BP2L2	0.398907	0.395833	0.624561	0.598485	0.387283	0.401163	0.305882	0.390863	0.277551	0.315126	0.476395	0.445026
chr13	33091900	33091944	chr13:-:33091922:TE	4	-	AATAAT@-29@33091950;ATTAAA@-22@33091943	N4BP2L2	0.114754	0.0902778	0.0491228	0.0416667	0.109827	0.0581395	0.105882	0.0812183	0.077551	0.109244	0.0643777	0.078534
chr13	33091741	33091771	chr13:-:33091742:TE	6	-	AATAAA@-38@33091779;AATATA@-32@33091773	N4BP2L2	0.486339	0.513889	0.326316	0.359848	0.50289	0.540698	0.588235	0.527919	0.644898	0.57563	0.459227	0.47644
chr13	47351228	47351256	chr13:-:47351241:IN	5	-	AATAAA@-24@47351264	ESD	0.0165803	0.020555	0.0205655	0.0139983	0.0174793	0.0194309	0.0198456	0.0240586	0.0339977	0.0258418	0.031579	0.0343511
chr13	47349495	47349529	chr13:-:47349502:IN	5	-	AATAAA@-58@47349559;AATAAA@-39@47349540;AATAAT@-30@47349531;AAGAAA@-35@47349536;ATTACA@-26@47349527	ESD	0.0404145	0.032888	0.0745501	0.032371	0.0570377	0.03678	0.0297685	0.0303347	0.0515827	0.0415035	0.0605263	0.0753817
chr13	47345367	47345403	chr13:-:47345373:TE	7	-	TATAAA@-29@47345401;AATAAA@-37@47345409	ESD	0.943005	0.946557	0.904884	0.953631	0.925483	0.943789	0.950386	0.945607	0.91442	0.932655	0.907895	0.890267
chr14	24662075	24662109	chr14:-:24662101:EX	6	-	0	TM9SF1	0.600887	0.6793	0.585106	0.494253	0.580128	0.583333	0.585831	0.604651	0.575	0.570492	0.618644	0.562992
chr14	24661907	24661922	chr14:-:24661916:EX	6	-	0	TM9SF1	0.301552	0.22449	0.175532	0.143678	0.237179	0.204861	0.207085	0.182171	0.252778	0.252459	0.242938	0.240157
chr14	24658339	24658354	chr14:-:24658354:TE	6	-	AATAAA@-22@24658375;AAGAAA@-9@24658362	TM9SF1	0.097561	0.0962099	0.239362	0.362069	0.182692	0.211806	0.207085	0.213178	0.172222	0.177049	0.138418	0.19685
chr14	31363237	31363265	chr14:-:31363254:TE	6	-	AATAAA@-28@31363281	STRN3	0.206731	0.223881	0.12749	0.108787	0.201923	0.187097	0.127869	0.128514	0.184358	0.191257	0.166667	0.194631
chr14	31363070	31363108	chr14:-:31363090:TE	7	-	TATAAA@-39@31363128;AATAAA@-25@31363114;AATAAT@-48@31363137;ATTAAA@-18@31363107	STRN3	0.519231	0.507463	0.505976	0.598326	0.456731	0.477419	0.544262	0.522088	0.486034	0.508197	0.484849	0.47651
chr14	31362970	31363033	chr14:-:31363017:TE	6	-	AATAAA@-39@31363055;AATAAT@-42@31363058;ATTAAA@-11@31363027	STRN3	0.274039	0.268657	0.366534	0.292887	0.341346	0.335484	0.327869	0.349398	0.329609	0.300546	0.348485	0.328859
chr14	35181195	35181231	chr14:-:35181196:TE	7	-	AATAAA@-44@35181239;ATTACA@-27@35181222	CFL2	0.836331	0.861032	0.66325	0.560219	0.776501	0.771104	0.760192	0.822669	0.796037	0.788628	0.735792	0.702537
chr14	35179639	35179664	chr14:-:35179640:TE	5	-	AATAAA@-32@35179671;AATATA@-27@35179666	CFL2	0.141187	0.118911	0.291362	0.394161	0.18774	0.181818	0.196643	0.155393	0.174825	0.179234	0.223096	0.264217
chr14	35179574	35179614	chr14:-:35179593:TE	6	-	ATTAAA@-21@35179613	CFL2	0.022482	0.0200573	0.045388	0.0456204	0.0357599	0.0470779	0.0431655	0.0219378	0.0291375	0.0321384	0.0411125	0.0332458
chr14	58875440	58875481	chr14:-:58875465:TE	7	-	AATAAA@-19@58875483	TIMM9	0.653094	0.716895	0.59335	0.53944	0.568592	0.593023	0.589165	0.559006	0.570539	0.561818	0.533654	0.545794
chr14	58875325	58875384	chr14:-:58875367:TE	7	-	AGTAAA@-25@58875391;AATAAA@-20@58875386	TIMM9	0.315961	0.248858	0.360614	0.412214	0.375451	0.348837	0.361174	0.375776	0.373444	0.38	0.397436	0.398131
chr14	58875201	58875236	chr14:-:58875214:TE	6	-	AATACA@-27@58875240;CATAAA@-23@58875236	TIMM9	0.0309446	0.0342466	0.0460358	0.0483461	0.0559567	0.0581395	0.0496614	0.0652174	0.0560166	0.0581818	0.0689103	0.0560748
chr14	59939556	59939592	chr14:-:59939560:TE	6	-	ATTATA@-56@59939615;ATTATA@-37@59939596;TATAAA@-29@59939588;AATAAA@-42@59939601;AACAAA@-46@59939605	L3HYPDH	0.579882	0.616	0.486188	0.483607	0.590476	0.551402	0.62439	0.574468	0.550562	0.490909	0.490196	0.586387
chr14	59939509	59939526	chr14:-:59939522:TE	5	-	ATTATA@-12@59939533;TATAAA@-21@59939542;AATATA@-23@59939544	L3HYPDH	0.118343	0.104	0.127072	0.155738	0.161905	0.168224	0.146342	0.12766	0.129214	0.151515	0.163399	0.141361
chr14	59939308	59939349	chr14:-:59939331:TE	6	-	AATAAT@-17@59939347;ATTAAA@-32@59939362	L3HYPDH	0.301775	0.28	0.38674	0.360656	0.247619	0.280374	0.229268	0.297872	0.320225	0.357576	0.346405	0.272251
chr14	65550451	65550478	chr14:-:65550463:TE	6	-	AATAAA@-23@65550485	MAX	0.102138	0.0890688	0.0776471	0.0582751	0.140351	0.129834	0.172131	0.189286	0.141791	0.146635	0.17052	0.173295
chr14	65542252	65542284	chr14:-:65542263:TE	6	-	CATAAA@-22@65542284	MAX	0.152019	0.174089	0.124706	0.109557	0.143275	0.116022	0.137295	0.146429	0.154229	0.120192	0.121387	0.105114
chr14	65541839	65541858	chr14:-:65541845:TE	6	-	TATAAA@-26@65541870;AATAAA@-22@65541866	MAX	0.745843	0.736842	0.797647	0.832168	0.716374	0.754144	0.690574	0.664286	0.70398	0.733173	0.708093	0.721591
chr14	69255296	69255334	chr14:-:69255334:TE	2	-	AACAAA@-14@69255347	ZFP36L1	0.209877	0.262948	0.227704	0.214141	0.281407	0.215447	0.290456	0.275862	0.296651	0.227564	0.25625	0.304636
chr14	69254669	69254678	chr14:-:69254670:TE	2	-	0	ZFP36L1	0.0987654	0.10757	0.0834915	0.105051	0.0653266	0.0894309	0.141079	0.131034	0.133971	0.137821	0.1375	0.112583
chr14	69254360	69254394	chr14:-:69254368:TE	6	-	AATAAA@-35@69254402;AAGAAA@-17@69254384	ZFP36L1	0.691358	0.629482	0.688805	0.680808	0.653266	0.695122	0.568465	0.593103	0.569378	0.634615	0.60625	0.582781
chr14	70792935	70793004	chr14:-:70792980:TE	7	-	AATAAA@-35@70793014;AATATA@-7@70792986	COX16	0.34001	0.345017	0.199574	0.187149	0.247103	0.25431	0.204482	0.219091	0.224511	0.229023	0.26313	0.255361
chr14	70792753	70792804	chr14:-:70792792:TE	5	-	AATAAA@-22@70792813	COX16	0.64697	0.646048	0.78196	0.792771	0.728891	0.726054	0.77551	0.759057	0.750772	0.752221	0.720257	0.731644
chr14	70791777	70791810	chr14:-:70791786:TE	7	-	AGTAAA@-27@70791812;AATAAA@-34@70791819	COX16	0.0130195	0.00893471	0.0184659	0.0200803	0.0240066	0.019636	0.020008	0.0218516	0.0247168	0.0187562	0.0166131	0.0129955
chr14	81942557	81942608	chr14:-:81942597:TE	6	-	AATATA@-22@81942618	SEL1L	0.178571	0.158537	0.0634518	0.0786164	0.0657277	0.103261	0.0850202	0.0993378	0.0883978	0.104265	0.0753138	0.0717703
chr14	81941978	81942010	chr14:-:81942002:TE	6	-	AATAAT@-20@81942021;ATTAAA@-16@81942017;ATTACA@-33@81942034	SEL1L	0.0625	0.0731707	0.0279188	0.0597484	0.0610329	0.0597826	0.0526316	0.119205	0.0718232	0.056872	0.0543933	0.0478469
chr14	81939255	81939290	chr14:-:81939265:TE	6	-	AATAAA@-22@81939286	SEL1L	0.758929	0.768293	0.908629	0.861635	0.873239	0.836957	0.862348	0.781457	0.839779	0.838863	0.870293	0.880383
chr14	100801038	100801089	chr14:-:100801050:TE	6	-	0	WARS	0.059751	0.0625	0.0273834	0.0205681	0.0469449	0.0408719	0.0394322	0.0380435	0.0497925	0.0478677	0.0316369	0.0693069
chr14	100800784	100800834	chr14:-:100800815:TE	7	-	AATATA@-22@100800836	WARS	0.274689	0.28125	0.257099	0.244858	0.256334	0.273388	0.293375	0.316304	0.229046	0.257615	0.257221	0.285479
chr14	100800113	100800150	chr14:-:100800127:TE	7	-	AGTAAA@-25@100800151;AATAAA@-21@100800147	WARS	0.66556	0.65625	0.715517	0.734574	0.696721	0.68574	0.667192	0.645652	0.721162	0.694517	0.711142	0.645215
chr15	44096766	44096789	chr15:-:44096767:TE	6	-	AATAAA@-33@44096799;AAGAAA@-37@44096803;AACAAG@-17@44096783	MFAP1	0.654028	0.625767	0.580882	0.620192	0.620192	0.662162	0.555	0.611465	0.648045	0.690265	0.686869	0.677966
chr15	44096727	44096764	chr15:-:44096737:TE	7	-	AATAAA@-18@44096754;AACAAG@-47@44096783	MFAP1	0.274882	0.288344	0.319853	0.278846	0.283654	0.238739	0.35	0.273885	0.26257	0.252212	0.207071	0.163842
chr15	44096684	44096707	chr15:-:44096692:TE	6	-	AGTAAA@-23@44096714;ATTAAA@-28@44096719	MFAP1	0.0710901	0.0858896	0.0992647	0.100961	0.0961538	0.0990991	0.095	0.11465	0.0893855	0.0575221	0.106061	0.158192
chr15	50645957	50645987	chr15:-:50645967:IN	6	-	ATTAAA@-22@50645988	GABPB1	0.100279	0.0564516	0.217213	0.137037	0.125	0.12829	0.16	0.103448	0.134211	0.116992	0.0507614	0.042328
chr15	50578063	50578095	chr15:-:50578064:TE	7	-	AATAAA@-38@50578101;AATAAA@-34@50578097;AATGAA@-23@50578086;AATGAA@-19@50578082	GABPB1	0.462396	0.447581	0.180328	0.162963	0.422872	0.31579	0.45	0.426724	0.347368	0.364903	0.416244	0.436508
chr15	50569443	50569472	chr15:-:50569455:TE	6	-	ATTAAA@-20@50569474	GABPB1	0.437326	0.495968	0.602459	0.7	0.452128	0.555921	0.39	0.469828	0.518421	0.518106	0.532995	0.521164
chr15	52843377	52843400	chr15:-:52843384:TE	6	-	AATACA@-26@52843409	ARPP19	0.812292	0.813514	0.66899	0.62963	0.680203	0.683735	0.762673	0.754448	0.726058	0.659389	0.701176	0.635568
chr15	52842970	52842997	chr15:-:52842990:TE	6	-	AATAAA@-23@52843012	ARPP19	0.038206	0.0324324	0.087108	0.0617284	0.0634518	0.0512048	0.0460829	0.0498221	0.0512249	0.0502183	0.0494118	0.0728863
chr15	52839431	52839469	chr15:-:52839444:TE	5	-	ATTATA@-35@52839478;AATAAA@-16@52839459	ARPP19	0.149502	0.154054	0.243902	0.308642	0.256345	0.26506	0.191244	0.19573	0.222717	0.290393	0.249412	0.291545
chr15	59931044	59931086	chr15:-:59931066:TE	7	-	AATAAA@-23@59931088	GTF2A2	0.952713	0.960784	0.951979	0.952351	0.94423	0.958558	0.960985	0.957219	0.955758	0.958051	0.960541	0.967793
chr15	59930912	59930943	chr15:-:59930935:TE	6	-	AATAAA@-25@59930959	GTF2A2	0.0395349	0.0325203	0.0395778	0.0338558	0.0448098	0.0357143	0.0335785	0.0386672	0.0381628	0.0342046	0.0331126	0.0281023
chr15	59930252	59930266	chr15:-:59930263:TE	5	-	AATAAA@-21@59930283;AAGAAA@-26@59930288;AATATA@-45@59930307	GTF2A2	0.00775194	0.00669536	0.00844327	0.0137931	0.0109607	0.00572776	0.00543652	0.00411353	0.00607903	0.00774443	0.00634658	0.00410483
chr15	59955970	59956010	chr15:-:59955977:TE	6	-	TATAAA@-29@59956005;AATAGA@-48@59956024	BNIP2	0.188492	0.23839	0.0704501	0.0751073	0.136082	0.104167	0.1258	0.118182	0.126253	0.129108	0.109375	0.160183
chr15	59955044	59955076	chr15:-:59955051:TE	5	-	AATAAA@-35@59955085;AACAAA@-12@59955062	BNIP2	0.72619	0.69969	0.792564	0.76824	0.74433	0.768229	0.765458	0.751515	0.789579	0.765258	0.792411	0.755149
chr15	59951330	59951362	chr15:-:59951345:TE	6	-	AATAAA@-20@59951364;AATGAA@-30@59951374	BNIP2	0.0853175	0.0619195	0.136986	0.156652	0.119588	0.127604	0.108742	0.130303	0.0841683	0.105634	0.0982143	0.0846682
chr15	69072192	69072238	chr15:-:69072213:TE	5	-	AATAAA@-23@69072235	ANP32A	0.557333	0.583333	0.317281	0.337838	0.368557	0.4	0.409836	0.427046	0.39697	0.465995	0.4	0.432225
chr15	69071229	69071272	chr15:-:69071248:TE	7	-	AATAAA@-17@69071264;GATAAA@-27@69071274	ANP32A	0.36	0.36	0.558074	0.560811	0.548969	0.514634	0.5	0.459075	0.530303	0.438287	0.493976	0.478261
chr15	69070860	69070889	chr15:-:69070863:TE	6	-	TATAAA@-34@69070896;AACAAA@-29@69070891	ANP32A	0.0826667	0.0566667	0.124646	0.101351	0.0824742	0.0853658	0.0901639	0.113879	0.0727273	0.0957179	0.106024	0.0895141
chr15	70961218	70961230	chr15:-:70961220:EX	2	-	AAGAAA@-47@70961266;AATAAG@-42@70961261;ATTACA@-34@70961253	UACA	0.106383	0.107143	0.115741	0.124402	0.0863636	0.120536	0.147727	0.0939597	0.107527	0.0898438	0.101191	0.112022
chr15	70961063	70961094	chr15:-:70961069:EX	2	-	AATGAA@-34@70961102	UACA	0.353191	0.357143	0.407407	0.449761	0.427273	0.375	0.301136	0.510067	0.33871	0.378906	0.380952	0.45082
chr15	70949248	70949285	chr15:-:70949249:TE	6	-	AATAAA@-44@70949292;ATTAAA@-49@70949297;AATATA@-39@70949287	UACA	0.540426	0.535714	0.476852	0.425837	0.486364	0.504464	0.551136	0.395973	0.553763	0.53125	0.517857	0.437159
chr15	83674002	83674030	chr15:-:83674003:TE	6	-	AATACA@-30@83674032;AATAAA@-37@83674039;AAGAAA@-41@83674043	C15orf40	0.666667	0.671533	0.368056	0.430107	0.604839	0.539062	0.65678	0.602837	0.586466	0.503497	0.392857	0.433962
chr15	83673587	83673627	chr15:-:83673609:TE	6	-	ATTAAA@-20@83673628	C15orf40	0.21875	0.131387	0.25	0.193548	0.137097	0.171875	0.13983	0.163121	0.195489	0.20979	0.267857	0.198113
chr15	83673382	83673428	chr15:-:83673383:TE	6	-	AGTAAA@-59@83673441;ATTATA@-24@83673406;ATTAAA@-35@83673417;AAGAAA@-55@83673437	C15orf40	0.114583	0.19708	0.381944	0.376344	0.258064	0.289062	0.20339	0.234043	0.218045	0.286713	0.339286	0.367924
chr15	101814831	101814872	chr15:-:101814832:EX	3	-	AAGAAA@-48@101814879	VIMP	0.0636364	0.0884956	0.0422833	0.0668258	0.0497512	0.0715596	0.0817518	0.0538922	0.0816327	0.0489731	0.0509434	0.0384615
chr15	101812450	101812482	chr15:-:101812461:TE	5	-	AACAAG@-27@101812487	VIMP	0.0709091	0.0774336	0.0528541	0.0429594	0.0812604	0.0587156	0.0686131	0.0379241	0.0595238	0.0552923	0.0603774	0.0653846
chr15	101812383	101812412	chr15:-:101812388:TE	6	-	ATTAAA@-34@101812421;ATTACA@-19@101812406	VIMP	0.865455	0.834071	0.904863	0.890215	0.868988	0.869725	0.849635	0.908184	0.858844	0.895735	0.888679	0.896154
chr16	239497	239543	chr16:-:239523:TE	6	-	ATTAAA@-22@239544	LUC7L	0.146617	0.0682927	0.243523	0.292994	0.13369	0.107623	0.126316	0.171429	0.0923913	0.119565	0.165138	0.146465
chr16	239077	239143	chr16:-:239093:TE	6	-	AATACA@-32@239124	LUC7L	0.289474	0.263415	0.170985	0.184713	0.213904	0.183857	0.247368	0.285714	0.244565	0.228261	0.211009	0.20202
chr16	238957	239014	chr16:-:238990:TE	7	-	AATAAA@-27@239016;AATAAA@-23@239012	LUC7L	0.56391	0.668293	0.585492	0.522293	0.652406	0.70852	0.626316	0.542857	0.663044	0.652174	0.623853	0.651515
chr16	421849	421885	chr16:-:421862:TE	6	-	AATAAA@-23@421884	TMEM8A	0.664634	0.569893	0.727273	0.538462	0.541935	0.465116	0.584615	0.380165	0.552239	0.514768	0.478261	0.387931
chr16	420835	420888	chr16:-:420857:TE	6	-	AGTAAA@-31@420887	TMEM8A	0.262195	0.225806	0.159091	0.269231	0.380645	0.25	0.330769	0.322314	0.335821	0.202532	0.376812	0.25
chr16	420771	420801	chr16:-:420777:TE	6	-	ACTAAA@-17@420793	TMEM8A	0.0731707	0.204301	0.113636	0.192308	0.0774193	0.284884	0.0846154	0.297521	0.11194	0.2827	0.144927	0.362069
chr16	11933670	11933715	chr16:-:11933695:EX	4	-	AGTAAA@-55@11933749;AAGAAA@-13@11933707	RSL1D1	0.0616845	0.0898204	0.0919118	0.100209	0.0713342	0.0741758	0.0637255	0.0850394	0.0793651	0.0575163	0.0658049	0.0574555
chr16	11931803	11931846	chr16:-:11931834:TE	4	-	0	RSL1D1	0.115065	0.151198	0.123162	0.121086	0.113606	0.144231	0.194853	0.140157	0.149471	0.113725	0.143361	0.140903
chr16	11931167	11931222	chr16:-:11931197:TE	7	-	AATAAA@-38@11931234;AATAAA@-34@11931230;AATAAA@-25@11931221;AATAAT@-28@11931224	RSL1D1	0.82325	0.758982	0.784926	0.778706	0.815059	0.781593	0.741422	0.774803	0.771164	0.828758	0.790834	0.801642
chr16	11984943	11984966	chr16:-:11984954:EX	3	-	0	GSPT1	0.0696594	0.102249	0.110577	0.222222	0.0573123	0.0820046	0.135827	0.130221	0.107965	0.108291	0.0808824	0.0894737
chr16	11966513	11966549	chr16:-:11966539:TE	7	-	AATAAA@-18@11966556	GSPT1	0.883901	0.838446	0.802885	0.671717	0.873518	0.840547	0.78937	0.823096	0.821239	0.822335	0.855882	0.836842
chr16	11966054	11966078	chr16:-:11966065:TE	6	-	AATAAA@-23@11966087;AACAAA@-27@11966091	GSPT1	0.0464396	0.0593047	0.0865385	0.106061	0.06917	0.0774487	0.0748031	0.046683	0.0707965	0.0693739	0.0632353	0.0736842
chr16	19514306	19514336	chr16:-:19514311:TE	6	-	ACTAAA@-13@19514323;AATAAA@-34@19514344;ATTAAA@-25@19514335	GDE1	0.72524	0.75	0.685512	0.662835	0.711111	0.763889	0.73064	0.751412	0.773723	0.722846	0.748252	0.817734
chr16	19513329	19513359	chr16:-:19513336:TE	7	-	ATTAAA@-31@19513366;AATGAA@-26@19513361	GDE1	0.178914	0.137097	0.134276	0.157088	0.125926	0.100694	0.0976431	0.112994	0.116788	0.11236	0.143357	0.103448
chr16	19512994	19513029	chr16:-:19512995:TE	7	-	AATAAA@-53@19513047;AACAAA@-46@19513040;AACAAA@-22@19513016	GDE1	0.0958467	0.112903	0.180212	0.180077	0.162963	0.135417	0.171717	0.135593	0.109489	0.164794	0.108392	0.0788177
chr16	46712963	46712967	chr16:-:46712964:EX	3	-	AATGAA@-45@46713008;AACAAG@-41@46713004	VPS35	0.0859375	0.124567	0.0751634	0.0905797	0.105263	0.12	0.122857	0.0983607	0.126075	0.111429	0.0890411	0.0343643
chr16	46694160	46694204	chr16:-:46694195:TE	6	-	AATAAA@-20@46694214	VPS35	0.658854	0.636678	0.496732	0.528986	0.539474	0.483636	0.588571	0.536885	0.498567	0.511429	0.537671	0.532646
chr16	46693574	46693609	chr16:-:46693591:TE	7	-	AATAAA@-18@46693608	VPS35	0.255208	0.238754	0.428105	0.380435	0.355263	0.396364	0.288571	0.364754	0.375358	0.377143	0.373288	0.43299
chr16	57187598	57187661	chr16:-:57187628:TE	7	-	AGTAAA@-40@57187667;GATAAA@-31@57187658	FAM192A	0.452736	0.514493	0.455	0.357664	0.420168	0.434978	0.556098	0.55814	0.447761	0.474886	0.480769	0.415
chr16	57187447	57187461	chr16:-:57187449:TE	5	-	AATAAA@-24@57187472	FAM192A	0.313433	0.253623	0.19	0.19708	0.264706	0.318386	0.219512	0.217054	0.273632	0.223744	0.203846	0.265
chr16	57186358	57186391	chr16:-:57186359:TE	7	-	AATAAA@-42@57186400;AACAAG@-26@57186384	FAM192A	0.233831	0.231884	0.355	0.445256	0.315126	0.246637	0.22439	0.224806	0.278607	0.30137	0.315385	0.32
chr16	69744728	69744769	chr16:-:69744745:TE	7	-	AATAAA@-24@69744768	NQO1	0.939406	0.937091	0.872715	0.861505	0.933363	0.930068	0.922654	0.928218	0.919777	0.924802	0.887973	0.897991
chr16	69744267	69744276	chr16:-:69744274:TE	4	-	AATAAA@-21@69744294	NQO1	0.00655066	0.0135288	0.0112841	0.0133333	0.00657606	0.0123223	0.00887574	0.0113917	0.0101549	0.0146167	0.00851773	0.0143876
chr16	69743294	69743323	chr16:-:69743305:TE	7	-	AATAAA@-30@69743334;AATAAA@-26@69743330;ATTAAA@-34@69743338	NQO1	0.054043	0.0493799	0.116001	0.125161	0.0600614	0.0576093	0.06847	0.0603898	0.0700685	0.060581	0.103509	0.0876215
chr16	89365266	89365292	chr16:-:89365278:IN	5	-	AATAAA@-25@89365302;AAGAAA@-42@89365319	ANKRD11	0.335079	0.277457	0.305085	0.251908	0.235023	0.268657	0.25641	0.271028	0.161677	0.159091	0.185714	0.193878
chr16	89353062	89353082	chr16:-:89353072:IN	7	-	AATAAA@-24@89353095;AATAAA@-17@89353088;AATGAA@-30@89353101	ANKRD11	0.209424	0.150289	0.124294	0.114504	0.147465	0.208955	0.237179	0.17757	0.227545	0.168182	0.164286	0.163265
chr16	89334019	89334047	chr16:-:89334022:TE	6	-	AATAAA@-36@89334057;AATAAA@-32@89334053;ATTAAA@-23@89334044;AAGAAA@-40@89334061	ANKRD11	0.455497	0.572254	0.570622	0.633588	0.617511	0.522388	0.50641	0.551402	0.610778	0.672727	0.65	0.642857
chr17	6553619	6553657	chr17:-:6553634:IN	6	-	ATTAAA@-23@6553656	MED31	0.084728	0.107969	0.0531915	0.0607375	0.110454	0.101977	0.0753275	0.0861244	0.0893997	0.102459	0.0892608	0.0663717
chr17	6547665	6547713	chr17:-:6547673:TE	5	-	AATGAA@-43@6547715	MED31	0.0941423	0.0976864	0.093617	0.0889371	0.10355	0.10718	0.0895197	0.124402	0.112388	0.0922131	0.121339	0.116519
chr17	6547586	6547632	chr17:-:6547611:TE	7	-	AATAGA@-24@6547634	MED31	0.82113	0.794344	0.853191	0.850325	0.785996	0.790843	0.835153	0.789474	0.798212	0.805328	0.7894	0.817109
chr17	40949958	40950005	chr17:-:40949987:TE	5	-	0	COA3	0.0208235	0.0248869	0.0186047	0.0254574	0.0276035	0.0256171	0.0238184	0.0195045	0.027972	0.0232883	0.0131913	0.0175439
chr17	40949871	40949904	chr17:-:40949884:TE	7	-	AAGAAA@-59@40949942	COA3	0.17132	0.153281	0.140864	0.0986476	0.167712	0.142059	0.174916	0.141803	0.162338	0.127154	0.177575	0.170715
chr17	40949630	40949676	chr17:-:40949653:TE	7	-	AATAAA@-23@40949675;AATAAT@-26@40949678	COA3	0.807856	0.821833	0.840532	0.875895	0.804684	0.832324	0.801265	0.838693	0.80969	0.849558	0.809234	0.811741
chr17	47482194	47482228	chr17:-:47482207:TE	6	-	AATAAA@-20@47482226	PHB	0.89011	0.883172	0.887967	0.861451	0.86082	0.873571	0.895342	0.897706	0.870862	0.871933	0.84262	0.847005
chr17	47482158	47482193	chr17:-:47482163:TE	6	-	AATGAA@-23@47482185	PHB	0.00899101	0.0118094	0.0103734	0.0141376	0.0118523	0.00952986	0.00925926	0.0119266	0.0116406	0.0104202	0.0116717	0.0101382
chr17	47481407	47481430	chr17:-:47481415:TE	7	-	TATAAA@-42@47481456;AATAAA@-28@47481442;AACAAA@-52@47481466	PHB	0.100899	0.105019	0.10166	0.124411	0.127328	0.1169	0.0953984	0.090367	0.117497	0.117647	0.145708	0.142857
chr17	53040268	53040293	chr17:-:53040282:TE	6	-	AATAGA@-32@53040313;ATTAAA@-20@53040301	COX11	0.177665	0.259542	0.149351	0.111111	0.175325	0.213793	0.20354	0.194969	0.214689	0.282722	0.196078	0.298343
chr17	53039261	53039325	chr17:-:53039304:TE	7	-	AACAAA@-47@53039350;ATTAAA@-20@53039323	COX11	0.568528	0.557252	0.558442	0.496296	0.616883	0.551724	0.619469	0.63522	0.632768	0.554974	0.588235	0.558011
chr17	53038542	53038575	chr17:-:53038568:TE	6	-	AATAAA@-24@53038591;AAGAAA@-15@53038582	COX11	0.253807	0.183206	0.292208	0.392593	0.207792	0.234483	0.176991	0.169811	0.152542	0.162304	0.215686	0.143646
chr17	56081532	56081574	chr17:-:56081558:TE	6	-	AATACA@-19@56081576;AACAAG@-50@56081607	SRSF1	0.0799289	0.0794872	0.0472279	0.0368272	0.0360934	0.0391791	0.0668058	0.0342857	0.0510949	0.0607143	0.0571429	0.0490797
chr17	56080848	56080874	chr17:-:56080855:TE	7	-	AATAAA@-22@56080876	SRSF1	0.808171	0.848718	0.850103	0.858357	0.787686	0.826492	0.839248	0.82	0.872263	0.823214	0.813095	0.82454
chr17	56080711	56080741	chr17:-:56080723:TE	7	-	ATTAAA@-20@56080742	SRSF1	0.111901	0.0717949	0.102669	0.104816	0.176221	0.134328	0.0939457	0.145714	0.0766423	0.116071	0.129762	0.12638
chr17	56423471	56423526	chr17:-:56423505:TE	5	-	ACTAAA@-37@56423541;AATGAA@-33@56423537	SUPT4H1	0.0198456	0.0608108	0.024359	0.0187166	0.0318471	0.0475504	0.0260771	0.0260223	0.0347958	0.0372751	0.0344311	0.0278232
chr17	56423252	56423317	chr17:-:56423273:TE	7	-	AATAAA@-37@56423309	SUPT4H1	0.86108	0.829392	0.779487	0.852941	0.788535	0.840058	0.811791	0.879182	0.789713	0.854756	0.757485	0.823241
chr17	56422533	56422567	chr17:-:56422539:TE	7	-	ATTATA@-39@56422577;ATTATA@-28@56422566;TATAAA@-26@56422564	SUPT4H1	0.119074	0.109797	0.196154	0.128342	0.179618	0.112392	0.162132	0.0947955	0.175492	0.107969	0.208084	0.148936
chr17	61824282	61824305	chr17:-:61824289:TE	4	-	0	CCDC47	0.210526	0.304	0.136364	0.220126	0.140845	0.155738	0.488889	0.328947	0.401575	0.227273	0.164021	0.118421
chr17	61823711	61823732	chr17:-:61823712:TE	5	-	AGTAAA@-22@61823733;ATTAAA@-38@61823749	CCDC47	0.289474	0.296	0.153409	0.100629	0.15493	0.229508	0.162963	0.223684	0.15748	0.121212	0.21164	0.177632
chr17	61822602	61822636	chr17:-:61822611:TE	6	-	ATTAAA@-23@61822633	CCDC47	0.5	0.4	0.710227	0.679245	0.704225	0.614754	0.348148	0.447368	0.440945	0.651515	0.624339	0.703947
chr17	71205564	71205582	chr17:-:71205575:TE	5	-	AAGAAA@-16@71205590	FAM104A	0.210811	0.211934	0.0859031	0.0899183	0.209195	0.239905	0.156309	0.237179	0.152603	0.195857	0.17446	0.136264
chr17	71205238	71205271	chr17:-:71205239:TE	6	-	AGTAAA@-31@71205269;AATAAA@-39@71205277	FAM104A	0.34955	0.432099	0.39207	0.348774	0.317241	0.410926	0.40113	0.442308	0.366248	0.369115	0.318345	0.375824
chr17	71203490	71203527	chr17:-:71203505:TE	7	-	AGTAAA@-52@71203556;ATTAAA@-20@71203524	FAM104A	0.43964	0.355967	0.522026	0.561308	0.473563	0.349169	0.442561	0.320513	0.481149	0.435028	0.507194	0.487912
chr17	73035303	73035318	chr17:-:73035306:EX	2	-	0	ATP5H	0.00733591	0.0134279	0.00662252	0.0125537	0.00861753	0.0110607	0.0150348	0.0100544	0.0114386	0.0131631	0.00793448	0.00921522
chr17	73035079	73035092	chr17:-:73035084:TE	5	-	AATGAA@-21@73035104	ATP5H	0.0212355	0.0344566	0.0192655	0.0307235	0.0245691	0.0466002	0.0275027	0.0391304	0.0272767	0.0273235	0.0232915	0.0175386
chr17	73034938	73034970	chr17:-:73034942:TE	7	-	ATTATA@-24@73034965;AATAAT@-31@73034972;AATAAT@-28@73034969;ATTAAA@-37@73034978;ATTACA@-53@73034994	ATP5H	0.971429	0.952116	0.974112	0.956723	0.966813	0.942339	0.957462	0.950815	0.961285	0.959513	0.968774	0.973246
chr17	73164241	73164259	chr17:-:73164253:TE	7	-	CATAAA@-25@73164277	SUMO2	0.443028	0.473659	0.228426	0.229193	0.312616	0.314337	0.302289	0.286939	0.286075	0.33472	0.293095	0.302362
chr17	73164015	73164049	chr17:-:73164024:TE	5	-	AACAAA@-47@73164070;CATAAA@-26@73164049	SUMO2	0.0208575	0.017883	0.0215736	0.0268886	0.0320037	0.0325022	0.0359001	0.0283641	0.0322906	0.0240407	0.0304201	0.0299213
chr17	73163812	73163827	chr17:-:73163826:TE	5	-	AATAAA@-22@73163847	SUMO2	0.536114	0.508458	0.75	0.743918	0.65538	0.653161	0.661811	0.684697	0.681635	0.641239	0.676485	0.667717
chr17	76851600	76851646	chr17:-:76851626:TE	7	-	AATAAA@-30@76851655	TIMP2	0.249417	0.346505	0.0517977	0.054683	0.153453	0.202487	0.179798	0.319502	0.146487	0.199405	0.143369	0.129103
chr17	76849310	76849337	chr17:-:76849319:TE	6	-	AATAAA@-27@76849345	TIMP2	0.0955711	0.0759878	0.10908	0.0814427	0.117647	0.103019	0.117172	0.120332	0.146487	0.0982143	0.12724	0.12035
chr17	76849050	76849086	chr17:-:76849061:TE	7	-	AATAAA@-22@76849082	TIMP2	0.655012	0.577508	0.839122	0.863874	0.7289	0.694494	0.70303	0.560166	0.707025	0.702381	0.729391	0.750547
chr18	9546891	9546925	chr18:-:9546894:TE	7	-	AATAAA@-41@9546934;AATAAG@-28@9546921	PPP4R1	0.587983	0.49711	0.553571	0.545946	0.56	0.53125	0.515528	0.453125	0.542714	0.556	0.571429	0.512915
chr18	9546832	9546866	chr18:-:9546843:TE	6	-	AATAAA@-23@9546865	PPP4R1	0.141631	0.17341	0.147321	0.162162	0.115556	0.135417	0.155279	0.148438	0.125628	0.144	0.115646	0.107011
chr18	9546773	9546828	chr18:-:9546797:TE	6	-	ATTAAA@-19@9546815	PPP4R1	0.270386	0.32948	0.299107	0.291892	0.324444	0.333333	0.329192	0.398438	0.331658	0.3	0.312925	0.380074
chr18	34376008	34376057	chr18:-:34376035:TE	7	-	TATAAA@-22@34376056	TPGS2	0.738946	0.732328	0.723519	0.722892	0.758065	0.742292	0.726081	0.743713	0.776854	0.755507	0.80456	0.80427
chr18	34366736	34366769	chr18:-:34366760:TE	6	-	AATAAA@-17@34366776	TPGS2	0.23622	0.252592	0.249551	0.254518	0.222446	0.244269	0.25557	0.237126	0.207161	0.229075	0.186971	0.177936
chr18	34366520	34366539	chr18:-:34366537:TE	6	-	AATAAA@-20@34366556;AATAAT@-23@34366559;AATAAG@-35@34366571	TPGS2	0.0248334	0.0150801	0.02693	0.0225904	0.0194892	0.0134387	0.0183486	0.0191617	0.0159846	0.0154185	0.00846905	0.0177936
chr18	44682377	44682416	chr18:-:44682402:TE	7	-	AATAAA@-22@44682423	IER3IP1	0.770862	0.80285	0.471258	0.406515	0.654245	0.701835	0.600304	0.618369	0.616626	0.633837	0.562656	0.557474
chr18	44681668	44681682	chr18:-:44681674:TE	6	-	ATTACA@-26@44681699	IER3IP1	0.0066983	0.00508992	0.00682982	0.00651466	0.0103727	0.0084686	0.012538	0.0108055	0.00564972	0.00844179	0.0142806	0.0122105
chr18	44681408	44681439	chr18:-:44681415:TE	7	-	AATAAA@-22@44681436	IER3IP1	0.222439	0.19206	0.521912	0.586971	0.335382	0.289697	0.387158	0.370825	0.377724	0.357721	0.423063	0.430316
chr18	65182147	65182168	chr18:-:65182156:TE	6	-	AGTAAA@-19@65182174;AATAGA@-29@65182184	DSEL	0.740826	0.767568	0.498246	0.479508	0.662679	0.694313	0.708716	0.827815	0.688953	0.658252	0.654008	0.627907
chr18	65180029	65180048	chr18:-:65180037:TE	5	-	AATAAA@-28@65180064	DSEL	0.12844	0.105405	0.147368	0.110656	0.0885168	0.0876777	0.110092	0.0562914	0.107558	0.0873786	0.105485	0.136213
chr18	65173813	65173834	chr18:-:65173826:TE	6	-	AATACA@-25@65173850;AATAAA@-17@65173842;AATAAG@-40@65173865	DSEL	0.130734	0.127027	0.354386	0.409836	0.248804	0.218009	0.181193	0.115894	0.203488	0.254369	0.240506	0.23588
chr18	77733502	77733541	chr18:-:77733514:TE	7	-	AATAAA@-24@77733537;AACAAG@-20@77733533	TXNL4A	0.798605	0.7842	0.856214	0.856818	0.795801	0.818309	0.776381	0.81363	0.789698	0.792395	0.791645	0.828311
chr18	77733447	77733493	chr18:-:77733458:TE	6	-	AATAGA@-20@77733477;AATGAA@-24@77733481	TXNL4A	0.0183086	0.0211946	0.0122832	0.0125	0.0230548	0.0200841	0.0237988	0.0201669	0.0263942	0.0226105	0.0216607	0.0168185
chr18	77733398	77733441	chr18:-:77733407:TE	7	-	AGTAAA@-26@77733432	TXNL4A	0.183086	0.194605	0.131503	0.130682	0.181145	0.161607	0.19982	0.166203	0.183908	0.184995	0.186694	0.15487
chr19	3053136	3053171	chr19:-:3053137:TE	7	-	ACTAAA@-26@3053162;AATAAA@-41@3053177	AES	0.780411	0.765461	0.479701	0.460026	0.632221	0.610732	0.651212	0.650099	0.609777	0.628122	0.581062	0.579892
chr19	3053034	3053088	chr19:-:3053036:TE	2	-	ATTAAA@-47@3053082;AAGAAA@-59@3053094	AES	0.0236967	0.0210035	0.0405983	0.0209699	0.0431245	0.0478049	0.0158061	0.0437376	0.0394511	0.0212766	0.0272597	0.0394973
chr19	3052892	3052930	chr19:-:3052908:TE	7	-	AATAAA@-21@3052928	AES	0.195893	0.213536	0.479701	0.519004	0.324654	0.341463	0.332982	0.306163	0.350772	0.350601	0.391679	0.38061
chr19	12986359	12986389	chr19:-:12986371:TE	7	-	ATTAAA@-20@12986390	DNASE2	0.288793	0.32948	0.221053	0.253623	0.210971	0.218935	0.277344	0.272	0.288557	0.21547	0.177778	0.359551
chr19	12986172	12986202	chr19:-:12986189:TE	7	-	AATAAA@-30@12986218;AATAAA@-23@12986211	DNASE2	0.50431	0.439306	0.463158	0.434783	0.485232	0.526627	0.425781	0.512	0.457711	0.458564	0.566667	0.325843
chr19	12986016	12986044	chr19:-:12986024:TE	7	-	AGTAAA@-23@12986046;AATAAA@-19@12986042	DNASE2	0.206897	0.231214	0.31579	0.311594	0.303797	0.254438	0.296875	0.216	0.253731	0.325967	0.255556	0.314607
chr19	29698296	29698299	chr19:-:29698297:TE	4	-	AATAAA@-21@29698317	UQCRFS1	0.353497	0.377011	0.3157	0.310392	0.306955	0.338934	0.309919	0.342857	0.331258	0.302899	0.30453	0.341209
chr19	29698223	29698267	chr19:-:29698257:TE	7	-	AATAAA@-19@29698275	UQCRFS1	0.153592	0.137356	0.0995449	0.100482	0.113703	0.116393	0.114013	0.0989796	0.141841	0.118563	0.121051	0.117219
chr19	29698158	29698193	chr19:-:29698167:TE	5	-	ATTAAA@-36@29698202;ATTACA@-29@29698195	UQCRFS1	0.492911	0.485632	0.584755	0.589126	0.579342	0.544672	0.576068	0.558163	0.526901	0.578537	0.574419	0.541572
chr19	44152710	44152766	chr19:-:44152732:TE	7	-	CATAAA@-22@44152753	PLAUR	0.756491	0.568627	0.823956	0.656863	0.79868	0.619141	0.81086	0.708986	0.816764	0.645584	0.774194	0.642628
chr19	44150407	44150434	chr19:-:44150410:TE	7	-	TATAAA@-24@44150433;GATAAA@-43@44150452;ATTACA@-35@44150444	PLAUR	0.177261	0.324725	0.125227	0.269608	0.148102	0.295312	0.140271	0.217971	0.139181	0.282186	0.179928	0.266026
chr19	44150238	44150251	chr19:-:44150248:TE	4	-	ACTAAA@-26@44150273;AATAAA@-20@44150267	PLAUR	0.0662489	0.106648	0.0508167	0.0735294	0.0532178	0.0855469	0.0488688	0.0730435	0.0440546	0.0722305	0.0458781	0.0913462
chr19	45916668	45916702	chr19:-:45916694:TE	7	-	ACTAAA@-26@45916719;AATAAA@-20@45916713	ERCC1	0.157658	0.168582	0.0756844	0.0634328	0.0960744	0.0884774	0.15324	0.16453	0.127767	0.145642	0.117716	0.160494
chr19	45912854	45912899	chr19:-:45912879:TE	7	-	AATAAA@-20@45912898;AATAAT@-23@45912901	ERCC1	0.774775	0.768838	0.848631	0.804104	0.811983	0.82716	0.807356	0.764957	0.814889	0.776376	0.846154	0.791887
chr19	45910584	45910606	chr19:-:45910592:TE	6	-	AATAAA@-24@45910615	ERCC1	0.0675676	0.0625798	0.0756844	0.132463	0.0919422	0.0843621	0.0394046	0.0705128	0.0573441	0.0779816	0.0361305	0.0476191
chr20	419104	419139	chr20:-:419130:TE	6	-	ATTAAA@-19@419148	TBC1D20	0.538462	0.632979	0.153333	0.127388	0.317365	0.397163	0.36875	0.445454	0.340136	0.29703	0.261745	0.419847
chr20	416919	416943	chr20:-:416929:TE	6	-	AATAAA@-24@416952	TBC1D20	0.298642	0.260638	0.493333	0.55414	0.502994	0.404255	0.46875	0.4	0.421769	0.455446	0.489933	0.396947
chr20	416112	416136	chr20:-:416126:TE	6	-	AATAAA@-17@416142;AATAAT@-29@416154	TBC1D20	0.162896	0.106383	0.353333	0.318471	0.179641	0.198582	0.1625	0.154546	0.238095	0.247525	0.248322	0.183206
chr20	464397	464448	chr20:-:464424:TE	6	-	ATTATA@-26@464449;CATAAA@-38@464461	CSNK2A1	0.200942	0.209677	0.083871	0.0572391	0.127226	0.0873239	0.0990991	0.130194	0.114345	0.125645	0.134454	0.122995
chr20	463327	463366	chr20:-:463340:TE	6	-	AATAAA@-24@463363	CSNK2A1	0.734694	0.714286	0.772043	0.73064	0.798982	0.816901	0.805405	0.789474	0.777547	0.781411	0.773109	0.778966
chr20	461712	461767	chr20:-:461716:TE	7	-	AATAAA@-60@461775;AATAAA@-46@461761;AATGAA@-42@461757	CSNK2A1	0.0643642	0.0760369	0.144086	0.212121	0.0737914	0.0957747	0.0954955	0.0803324	0.108108	0.0929432	0.092437	0.0980392
chr20	1352396	1352435	chr20:-:1352425:TE	6	-	TATAAA@-30@1352454;ATTAAA@-25@1352449	FKBP1A	0.0155844	0.0257717	0.00693736	0.011775	0.023348	0.0238775	0.0327011	0.0339308	0.0237926	0.0240936	0.0226033	0.0247372
chr20	1350498	1350531	chr20:-:1350506:TE	5	-	CATAAA@-19@1350524	FKBP1A	0.00643704	0.0157179	0.00673332	0.00523332	0.00834866	0.0103815	0.00706344	0.0116583	0.00812081	0.0119298	0.00779423	0.0146877
chr20	1349612	1349638	chr20:-:1349623:TE	7	-	AATAAA@-29@1349651	FKBP1A	0.977979	0.95851	0.986329	0.982992	0.968303	0.965741	0.960235	0.954411	0.968087	0.963977	0.969602	0.960575
chr20	10394336	10394369	chr20:-:10394337:TE	7	-	AGTAAA@-46@10394382;AATAAA@-41@10394377;ATTAAA@-13@10394349	MKKS	0.811448	0.853786	0.645299	0.589286	0.698925	0.719895	0.760915	0.758621	0.783117	0.761807	0.799145	0.810304
chr20	10394162	10394192	chr20:-:10394178:TE	6	-	AATAAA@-49@10394226;AATAAA@-23@10394200;AATAGA@-45@10394222	MKKS	0.0864198	0.0678851	0.0854701	0.102679	0.107527	0.104712	0.107069	0.0985222	0.1	0.100616	0.106838	0.114754
chr20	10385829	10385860	chr20:-:10385840:TE	6	-	AATAAA@-23@10385862;AACAAA@-27@10385866;ATTACA@-38@10385877	MKKS	0.102132	0.078329	0.269231	0.308036	0.193548	0.175393	0.132017	0.142857	0.116883	0.137577	0.0940171	0.0749415
chr20	57609845	57609885	chr20:-:57609870:TE	7	-	AATAAA@-23@57609892	SLMO2	0.551895	0.645833	0.364706	0.333333	0.480519	0.471698	0.466184	0.460815	0.384817	0.450249	0.426374	0.434555
chr20	57609397	57609410	chr20:-:57609408:TE	6	-	AGTAAA@-19@57609426	SLMO2	0.0560132	0.0555556	0.0666667	0.0833333	0.0753247	0.0997305	0.0869565	0.0470219	0.0837696	0.0422886	0.0813187	0.0314136
chr20	57609309	57609340	chr20:-:57609330:TE	7	-	AATAAA@-17@57609346	SLMO2	0.392092	0.298611	0.568627	0.583333	0.444156	0.428571	0.44686	0.492163	0.531414	0.507463	0.492308	0.534031
chr20	60711965	60711990	chr20:-:60711970:TE	5	-	AAGAAA@-23@60711992	PSMA7	0.218532	0.212951	0.202048	0.1879	0.198602	0.201335	0.317245	0.221755	0.322179	0.182589	0.221613	0.16482
chr20	60711846	60711920	chr20:-:60711891:TE	7	-	AATAAA@-20@60711910;AACAAA@-42@60711932;AAGAAA@-60@60711950;AAGAAA@-46@60711936;AAGAAA@-37@60711927	PSMA7	0.0342353	0.031482	0.0173297	0.0152484	0.0202192	0.0321732	0.0188859	0.0234858	0.0152319	0.0211042	0.0166565	0.020514
chr20	60711768	60711826	chr20:-:60711791:TE	7	-	AATAAA@-19@60711809	PSMA7	0.747232	0.755567	0.780622	0.796852	0.781179	0.766491	0.663869	0.754759	0.662589	0.796307	0.761731	0.814666
chr21	15745158	15745169	chr21:-:15745163:TE	6	-	AATAAA@-22@15745184	HSPA13	0.143266	0.166667	0.101911	0.131222	0.101266	0.153846	0.178571	0.201117	0.139535	0.140065	0.138235	0.125
chr21	15745095	15745145	chr21:-:15745120:TE	6	-	AATAAA@-23@15745142	HSPA13	0.0945559	0.201754	0.0318471	0.081448	0.085443	0.0566802	0.075	0.134078	0.0830565	0.117264	0.1	0.0878378
chr21	15743415	15743458	chr21:-:15743439:TE	6	-	AATAAA@-29@15743467	HSPA13	0.762178	0.631579	0.866242	0.78733	0.813291	0.789474	0.746429	0.664805	0.777409	0.742671	0.761765	0.787162
chr21	34822985	34823026	chr21:-:34823009:TE	6	-	ATTAAA@-20@34823028	TMEM50B	0.394495	0.475728	0.182456	0.188088	0.198238	0.275862	0.238095	0.359862	0.243698	0.274854	0.228682	0.25256
chr21	34822899	34822927	chr21:-:34822908:TE	6	-	AATACA@-22@34822929	TMEM50B	0.262997	0.300971	0.259649	0.288401	0.237885	0.258621	0.217262	0.307959	0.252101	0.289474	0.263566	0.348123
chr21	34821438	34821467	chr21:-:34821449:TE	6	-	AATAAA@-21@34821469	TMEM50B	0.342508	0.223301	0.557895	0.523511	0.563877	0.465517	0.544643	0.33218	0.504202	0.435673	0.507752	0.399317
chr21	34961877	34961925	chr21:-:34961908:TE	6	-	0	CRYZL1	0.224044	0.308943	0.260116	0.162651	0.115607	0.218935	0.192983	0.125828	0.170455	0.239264	0.209302	0.255319
chr21	34961739	34961794	chr21:-:34961773:TE	6	-	GATAAA@-31@34961803	CRYZL1	0.338798	0.373984	0.300578	0.325301	0.381503	0.266272	0.29386	0.423841	0.409091	0.300613	0.296512	0.262411
chr21	34961630	34961675	chr21:-:34961650:TE	6	-	0	CRYZL1	0.437159	0.317073	0.439306	0.512048	0.50289	0.514793	0.513158	0.450331	0.420455	0.460123	0.494186	0.48227
chr21	38633369	38633398	chr21:-:38633384:IN	6	-	ATTAAA@-22@38633405	DSCR3	0.358156	0.362385	0.418519	0.381526	0.359322	0.440329	0.434959	0.405556	0.399371	0.38843	0.434921	0.605634
chr21	38597685	38597711	chr21:-:38597703:TE	6	-	AATGAA@-21@38597723	DSCR3	0.138298	0.197248	0.0777778	0.0722892	0.0983051	0.119342	0.174797	0.161111	0.106918	0.119835	0.0952381	0.0938967
chr21	38595709	38595737	chr21:-:38595710:TE	7	-	TATAAA@-19@38595728;AATAAA@-38@38595747	DSCR3	0.503546	0.440367	0.503704	0.546185	0.542373	0.440329	0.390244	0.433333	0.493711	0.491735	0.469841	0.300469
chr21	40717149	40717175	chr21:-:40717150:EX	3	-	AACAAA@-25@40717174;GATAAA@-51@40717200	HMGN1	0.036105	0.0719499	0.0246667	0.0550206	0.0503744	0.0723627	0.0584112	0.0481444	0.0507497	0.0520416	0.0410156	0.0535588
chr21	40714247	40714252	chr21:-:40714248:TE	7	-	AATAAA@-17@40714264	HMGN1	0.257112	0.409802	0.268667	0.397524	0.250511	0.363557	0.231308	0.406219	0.249712	0.401922	0.257324	0.374207
chr21	40714203	40714242	chr21:-:40714219:TE	7	-	AATAAA@-46@40714264;ATTAAA@-7@40714225	HMGN1	0.706783	0.518248	0.706667	0.547455	0.699115	0.56408	0.71028	0.545637	0.699539	0.546037	0.70166	0.572234
chr22	18075213	18075254	chr22:-:18075232:TE	5	-	0	ATP6V1E1	0.0551181	0.069161	0.0503597	0.0428571	0.0541838	0.065272	0.0548138	0.0738814	0.0716678	0.0554255	0.0747475	0.0402075
chr22	18074964	18074995	chr22:-:18074976:TE	6	-	0	ATP6V1E1	0.0952756	0.0873016	0.109113	0.0896104	0.0857339	0.0769874	0.0723823	0.0780437	0.0957803	0.0819672	0.0727273	0.0726329
chr22	18074893	18074962	chr22:-:18074936:TE	7	-	ATTAAA@-18@18074953	ATP6V1E1	0.849606	0.843537	0.840528	0.867532	0.860082	0.857741	0.872804	0.848075	0.832552	0.862607	0.852525	0.88716
chr22	18218105	18218167	chr22:-:18218127:TE	7	-	AATGAA@-25@18218151;AATATA@-35@18218161	BID	0.876211	0.879227	0.72337	0.723982	0.827112	0.827283	0.856122	0.926866	0.860571	0.836022	0.815696	0.854515
chr22	18218006	18218012	chr22:-:18218007:TE	6	-	ATTAAA@-26@18218032	BID	0.0279871	0.0402576	0.0286168	0.0565611	0.0275049	0.0341034	0.0312779	0.0313433	0.0262857	0.047043	0.0321046	0.0301003
chr22	18216897	18216924	chr22:-:18216908:TE	6	-	AATAAA@-19@18216926	BID	0.0958019	0.0805153	0.248013	0.219457	0.145383	0.138614	0.112601	0.041791	0.113143	0.116935	0.1522	0.115385
chr22	19430878	19430906	chr22:-:19430890:TE	6	-	0	C22orf39	0.0574468	0.0985507	0.153846	0.107438	0.079452	0.0471204	0.0787589	0.09375	0.0733138	0.0764706	0.131222	0.134503
chr22	19428975	19429035	chr22:-:19428998:TE	7	-	AATAAA@-55@19429052;AATAAA@-49@19429046;AATAAT@-20@19429017;AATAAG@-17@19429014;GATAAA@-36@19429033	C22orf39	0.906383	0.86087	0.678733	0.553719	0.846575	0.840314	0.782816	0.776042	0.774194	0.838235	0.701357	0.719298
chr22	19428389	19428420	chr22:-:19428397:TE	4	-	AATAAA@-32@19428428;AACAAA@-18@19428414	C22orf39	0.0361702	0.0405797	0.167421	0.338843	0.0739726	0.112565	0.138425	0.130208	0.152493	0.0852941	0.167421	0.146199
chr22	22123308	22123346	chr22:-:22123326:TE	6	-	ATTAAA@-22@22123347	MAPK1	0.324074	0.385757	0.169231	0.190722	0.166163	0.216117	0.298137	0.396552	0.118694	0.144144	0.109034	0.155235
chr22	22116864	22116896	chr22:-:22116879:TE	7	-	AATAAA@-24@22116902	MAPK1	0.587963	0.507418	0.588461	0.597938	0.649547	0.637363	0.490683	0.344828	0.712166	0.66967	0.713396	0.635379
chr22	22114578	22114648	chr22:-:22114610:TE	7	-	ATTAAA@-29@22114638	MAPK1	0.087963	0.106825	0.242308	0.21134	0.18429	0.14652	0.21118	0.258621	0.169139	0.186186	0.17757	0.209386
chr22	30730135	30730179	chr22:-:30730136:TE	7	-	AATAAA@-58@30730193;AATAAG@-24@30730159	SF3A1	0.732673	0.641026	0.625	0.53	0.615385	0.507538	0.549223	0.490196	0.628319	0.612903	0.614035	0.640777
chr22	30729668	30729727	chr22:-:30729687:TE	6	-	AATAAT@-30@30729716;GATAAA@-41@30729727	SF3A1	0.19802	0.294872	0.184783	0.24	0.241758	0.301507	0.26943	0.382353	0.265487	0.245968	0.280702	0.271845
chr22	30727943	30727995	chr22:-:30727984:TE	6	-	AATAAA@-19@30728002	SF3A1	0.0693069	0.0641026	0.190217	0.23	0.142857	0.190955	0.181347	0.127451	0.106195	0.141129	0.105263	0.0873786
chr22	38693605	38693621	chr22:-:38693609:IN	7	-	ATTAAA@-22@38693630	CSNK1E	0.232877	0.259804	0.191489	0.139785	0.272727	0.26601	0.298246	0.321429	0.200913	0.234513	0.286765	0.3
chr22	38692199	38692233	chr22:-:38692212:TE	7	-	AATAAA@-20@38692231	CSNK1E	0.630137	0.607843	0.319149	0.322581	0.511364	0.384236	0.520468	0.528571	0.497717	0.504425	0.375	0.377778
chr22	38686672	38686706	chr22:-:38686679:TE	7	-	AATAAA@-42@38686720;GATAAA@-28@38686706	CSNK1E	0.136986	0.132353	0.489362	0.537634	0.215909	0.349754	0.181286	0.15	0.30137	0.261062	0.338235	0.322222
chrX	1505306	1505330	chrX:-:1505322:TE	5	-	0	SLC25A6	0.134411	0.146743	0.101641	0.108959	0.121762	0.134377	0.153846	0.131627	0.135551	0.111732	0.130061	0.10303
chrX	1505111	1505164	chrX:-:1505144:TE	6	-	AACAAA@-28@1505171	SLC25A6	0.609399	0.585073	0.570228	0.581517	0.598964	0.579601	0.599622	0.639854	0.597815	0.631285	0.603067	0.626515
chrX	1505015	1505065	chrX:-:1505032:TE	6	-	AATAAA@-36@1505067	SLC25A6	0.25619	0.268185	0.328131	0.309524	0.279275	0.286023	0.246532	0.228519	0.266634	0.256983	0.266871	0.270454
chrX	1560954	1560992	chrX:-:1560976:IN	4	-	AATAAA@-19@1560994;AATATA@-34@1561009	ASMTL	0.133333	0.130208	0.0450451	0.131579	0.130208	0.194286	0.138528	0.267176	0.179191	0.101695	0.134021	0.10596
chrX	1544118	1544141	chrX:-:1544123:IN	4	-	0	ASMTL	0.0952381	0.140625	0.103604	0.0631579	0.130208	0.0914286	0.138528	0.0763359	0.109827	0.0790961	0.072165	0.0993378
chrX	1522018	1522042	chrX:-:1522034:TE	6	-	AATAAA@-19@1522052;AAGAAA@-15@1522048	ASMTL	0.771429	0.729167	0.851351	0.805263	0.739583	0.714286	0.722944	0.656489	0.710983	0.819209	0.793814	0.794702
chrX	13732467	13732495	chrX:-:13732478:TE	6	-	AATAAA@-32@13732509	TRAPPC2	0.380282	0.40566	0.205882	0.2	0.375	0.366337	0.289256	0.328571	0.264368	0.303797	0.206897	0.241379
chrX	13732408	13732448	chrX:-:13732429:TE	6	-	ATTAAA@-22@13732450	TRAPPC2	0.429578	0.433962	0.264706	0.2625	0.375	0.29703	0.404959	0.514286	0.390805	0.556962	0.333333	0.413793
chrX	13730343	13730374	chrX:-:13730363:TE	6	-	AATAAA@-20@13730382	TRAPPC2	0.190141	0.160377	0.529412	0.5375	0.25	0.336634	0.305785	0.157143	0.344828	0.13924	0.45977	0.344828
chrX	37699769	37699823	chrX:-:37699795:TE	6	-	ACTAAA@-30@37699824	DYNLT3	0.444186	0.510903	0.0986395	0.059633	0.234568	0.272	0.293023	0.303371	0.2249	0.243728	0.191837	0.203125
chrX	37698296	37698331	chrX:-:37698320:TE	7	-	AATAAA@-18@37698337;AACAAA@-23@37698342;AATAAT@-60@37698379;AATAAT@-53@37698372;AATAAT@-32@37698351	DYNLT3	0.202326	0.193146	0.316327	0.33945	0.353909	0.304	0.27907	0.191011	0.2249	0.250896	0.289796	0.34375
chrX	37698079	37698112	chrX:-:37698090:TE	7	-	AATAAA@-25@37698114;AATATA@-30@37698119	DYNLT3	0.353488	0.29595	0.585034	0.600917	0.411523	0.424	0.427907	0.505618	0.550201	0.505376	0.518367	0.453125
chrX	100601312	100601344	chrX:-:100601327:TE	3	-	AACAAA@-24@100601350;AATGAA@-28@100601354	TIMM8A	0.452145	0.446495	0.28	0.244898	0.375	0.356021	0.440191	0.404145	0.373913	0.448413	0.382979	0.292683
chrX	100601124	100601169	chrX:-:100601150:TE	6	-	0	TIMM8A	0.382838	0.409594	0.48	0.489796	0.395833	0.434555	0.416268	0.419689	0.408696	0.313492	0.425532	0.479675
chrX	100600628	100600662	chrX:-:100600651:TE	6	-	AATAAA@-21@100600671	TIMM8A	0.165017	0.143911	0.24	0.265306	0.229167	0.209424	0.143541	0.176166	0.217391	0.238095	0.191489	0.227642
chrX	102508490	102508535	chrX:-:102508515:TE	6	-	ATTAAA@-22@102508536	TCEAL8	0.230845	0.238038	0.0796371	0.0798077	0.144389	0.169014	0.124535	0.105196	0.122276	0.145695	0.1625	0.131086
chrX	102508181	102508196	chrX:-:102508184:TE	5	-	0	TCEAL8	0.0943025	0.0789474	0.0645161	0.0442308	0.0940594	0.0959507	0.0697026	0.0836502	0.0968523	0.0955534	0.12875	0.144819
chrX	102507915	102507938	chrX:-:102507916:TE	7	-	AATAAA@-32@102507947;ATTACA@-17@102507932	TCEAL8	0.674853	0.683014	0.855847	0.875962	0.761551	0.735035	0.805762	0.811153	0.780872	0.758751	0.70875	0.724095
chrX	119070574	119070578	chrX:-:119070575:EX	3	-	AAGAAA@-34@119070608	NKAP	0.181818	0.209091	0.142857	0.173913	0.0991735	0.232	0.188776	0.280303	0.165048	0.184049	0.157576	0.12844
chrX	119068454	119068462	chrX:-:119068456:EX	3	-	AACAAA@-57@119068512;AAGAAA@-42@119068497;AAGAAA@-33@119068488;AAGAAA@-15@119068470	NKAP	0.101604	0.118182	0.185714	0.181159	0.107438	0.104	0.132653	0.128788	0.23301	0.0613497	0.193939	0.12844
chrX	119059010	119059034	chrX:-:119059020:TE	7	-	AATAAA@-23@119059042	NKAP	0.716577	0.672727	0.671429	0.644927	0.793388	0.664	0.678571	0.590909	0.601942	0.754601	0.648485	0.743119
chrX	119660544	119660564	chrX:-:119660551:TE	6	-	GATAAA@-21@119660571	CUL4B	0.24498	0.29932	0.130542	0.110687	0.177885	0.144068	0.150685	0.188889	0.19079	0.173333	0.158103	0.12766
chrX	119660132	119660164	chrX:-:119660157:TE	6	-	AATAGA@-19@119660175	CUL4B	0.261044	0.217687	0.147783	0.125954	0.211538	0.245763	0.369863	0.222222	0.131579	0.173333	0.16996	0.148936
chrX	119658440	119658490	chrX:-:119658466:TE	4	-	AATAAA@-24@119658489	CUL4B	0.493976	0.482993	0.721675	0.763359	0.610577	0.61017	0.479452	0.588889	0.677632	0.653333	0.671937	0.723404
chrX	119759900	119759933	chrX:-:119759908:TE	6	-	ATTAAA@-23@119759930	C1GALT1C1	0.604101	0.659631	0.516068	0.536657	0.513975	0.520599	0.520194	0.484043	0.508265	0.576846	0.486683	0.584022
chrX	119759771	119759811	chrX:-:119759772:TE	6	-	ATTATA@-35@119759806;AATAAA@-53@119759824;AATAAA@-42@119759813;GATAAA@-26@119759797	C1GALT1C1	0.271293	0.234828	0.355388	0.357771	0.330745	0.320225	0.318255	0.380319	0.340909	0.297405	0.375303	0.272727
chrX	119759631	119759665	chrX:-:119759638:TE	6	-	AGTAAA@-29@119759666;ATTAAA@-34@119759671	C1GALT1C1	0.124606	0.105541	0.128544	0.105572	0.155279	0.159176	0.161551	0.135638	0.150826	0.125749	0.138015	0.143251
chrX	135956106	135956126	chrX:-:135956113:TE	2	-	AGTAAA@-25@135956137	RBMX	0.126638	0.134981	0.077551	0.0591398	0.0895766	0.0951526	0.11405	0.112903	0.0983051	0.106105	0.0905612	0.101449
chrX	135955600	135955631	chrX:-:135955609:TE	4	-	ACTAAA@-39@135955647;AATAAA@-35@135955643	RBMX	0.687045	0.703422	0.671429	0.653226	0.65798	0.653501	0.66281	0.707373	0.671186	0.680233	0.715561	0.652174
chrX	135951336	135951361	chrX:-:135951352:TE	7	-	AATAAA@-19@135951370	RBMX	0.186317	0.161597	0.25102	0.287634	0.252443	0.251346	0.22314	0.179724	0.230508	0.213663	0.193878	0.246377
chrX	151997752	151997766	chrX:-:151997756:EX	2	-	AAGAAA@-36@151997791;AAGAAA@-29@151997784;AAGAAA@-21@151997776	CETN2	0.00853242	0.030525	0.021322	0.0291508	0.0231445	0.0212963	0.0877926	0.0236127	0.0311927	0.032146	0.015625	0.0191257
chrX	151995851	151995883	chrX:-:151995873:TE	7	-	AGTAAA@-21@151995893	CETN2	0.959044	0.935287	0.942431	0.932826	0.956903	0.947222	0.890468	0.951594	0.936697	0.945265	0.954327	0.952186
chrX	151995539	151995569	chrX:-:151995561:TE	6	-	AATAAA@-28@151995588	CETN2	0.0324232	0.034188	0.0362473	0.0380228	0.0199521	0.0314815	0.0217391	0.0247934	0.0321101	0.022589	0.0300481	0.0286885

## Sheet: 4pA sites
Table S11. Relative usage of polyadenylation sites for genes containing more than two polyadenylation sites (4 pA sites)
chromosome	start	end	polyA_site	num_prcls	strand	motif	gene	Relative_Site_UsageCFIm25KD_12_1	Relative_Site_UsageCFIm25KD_12_3	Relative_Site_UsageCI_12_1	Relative_Site_UsageCI_12_3	Relative_Site_UsageCPSF73KD_12_1	Relative_Site_UsageCPSF73KD_12_3	Relative_Site_UsageCstF64KD_12_1	Relative_Site_UsageCstF64KD_12_3	Relative_Site_Usagectrl_12_1	Relative_Site_Usagectrl_12_3	Relative_Site_UsageP_12_1	Relative_Site_UsageP_12_3
chr1	2334629	2334682	chr1:+:2334655:TE	7	+	CATAAA@-19@2334637	RER1	0.374363	0.422664	0.31561	0.308756	0.365745	0.406827	0.37053	0.363636	0.355593	0.373529	0.332832	0.333531
chr1	2334714	2334764	chr1:+:2334740:TE	7	+	AAGAAA@-20@2334721	RER1	0.0946519	0.0977444	0.0817996	0.104148	0.106591	0.102008	0.10334	0.115967	0.107614	0.104622	0.102757	0.106635
chr1	2335173	2335229	chr1:+:2335188:TE	7	+	ATTATA@-23@2335166;ATTATA@-10@2335179;TATAAA@-21@2335168;AATATA@-17@2335172	RER1	0.497878	0.455961	0.518746	0.46083	0.469894	0.447791	0.48723	0.488928	0.502339	0.486555	0.52381	0.521919
chr1	2336843	2336885	chr1:+:2336874:TE	7	+	TATAAA@-28@2336847;AATAAA@-20@2336855;AATATA@-30@2336845	RER1	0.033107	0.0236305	0.0838446	0.126267	0.0577705	0.0433735	0.0388998	0.0314685	0.0344534	0.0352941	0.0406015	0.0379147
chr1	22418107	22418131	chr1:+:22418131:TE	6	+	ACTAAA@-54@22418078;AATAAT@-22@22418110;ATTAAA@-47@22418085;ATTAAA@-40@22418092	CDC42	0.40367	0.405694	0.150465	0.108231	0.315163	0.325895	0.300537	0.244134	0.288608	0.254043	0.323859	0.25753
chr1	22418904	22418910	chr1:+:22418908:TE	2	+	ATTAAA@-26@22418883;AATGAA@-43@22418866	CDC42	0.106422	0.0930351	0.0884178	0.0570318	0.142006	0.0949663	0.106656	0.137989	0.11308	0.0991489	0.111689	0.0998996
chr1	22419214	22419245	chr1:+:22419229:TE	7	+	AATAAA@-24@22419206	CDC42	0.0598165	0.0716828	0.0604964	0.0602722	0.0673385	0.0638298	0.0537412	0.0625698	0.0628692	0.0855319	0.0728583	0.0737952
chr1	22419429	22419447	chr1:+:22419437:TE	6	+	AACAAA@-20@22419418;AACAAA@-16@22419422;ATTAAA@-24@22419414	CDC42	0.430092	0.429588	0.70062	0.774465	0.475492	0.515309	0.539066	0.555307	0.535443	0.561277	0.491593	0.568775
chr1	25687336	25687367	chr1:+:25687359:TE	3	+	ACTAAA@-31@25687329	TMEM50A	0.106221	0.127209	0.0594937	0.0634218	0.0563961	0.0818898	0.0588942	0.0868794	0.0781638	0.0607407	0.0619919	0.0545455
chr1	25687481	25687503	chr1:+:25687503:TE	6	+	AATAAA@-42@25687462;AAGAAA@-36@25687468;AAGAAA@-24@25687480;ATTACA@-31@25687473	TMEM50A	0.394537	0.446997	0.373418	0.289086	0.31912	0.314961	0.407452	0.427305	0.349876	0.336296	0.297764	0.294215
chr1	25687606	25687634	chr1:+:25687632:TE	6	+	TATAAA@-26@25687607;AATGAA@-33@25687600;AATATA@-28@25687605	TMEM50A	0.110774	0.121908	0.116456	0.126844	0.111417	0.0929134	0.121394	0.113475	0.127792	0.124444	0.110772	0.0991735
chr1	25688823	25688879	chr1:+:25688850:TE	7	+	ACTAAA@-42@25688809;ATTAAA@-20@25688831;AATGAA@-48@25688803	TMEM50A	0.388467	0.303887	0.450633	0.520649	0.513067	0.510236	0.41226	0.37234	0.444169	0.478519	0.529472	0.552066
chr1	45243676	45243705	chr1:+:45243705:EX	3	+	AACAAA@-10@45243696	RPS8	0.0947552	0.156436	0.0842953	0.083405	0.0810928	0.15449	0.128052	0.0870837	0.12363	0.106779	0.10568	0.0848082
chr1	45243717	45243767	chr1:+:45243751:EX	3	+	AACAAA@-56@45243696;AAGAAA@-29@45243723	RPS8	0.0907925	0.156436	0.0929789	0.0940916	0.0943192	0.137446	0.146807	0.134563	0.142253	0.108945	0.104359	0.091321
chr1	45244361	45244398	chr1:+:45244389:TE	7	+	AATAAA@-37@45244353;AATAAA@-7@45244383	RPS8	0.134382	0.114146	0.136397	0.127871	0.132806	0.113625	0.126112	0.116337	0.115441	0.12259	0.119815	0.132663
chr1	45244398	45244459	chr1:+:45244450:TE	7	+	AATATA@-25@45244426	RPS8	0.68007	0.572982	0.686329	0.694632	0.691782	0.594438	0.59903	0.662016	0.618676	0.661685	0.670145	0.691208
chr1	53516658	53516674	chr1:+:53516674:TE	3	+	AGTAAA@-17@53516658;AATAAA@-32@53516643	SCP2	0.0285054	0.0215983	0.0143697	0.00894188	0.0249822	0.0160643	0.0165062	0.0110775	0.0140728	0.0166806	0.0184843	0.0192308
chr1	53516930	53516958	chr1:+:53516943:TE	6	+	AATAAA@-20@53516924;AAGAAA@-15@53516929	SCP2	0.0362096	0.0205184	0.0202482	0.0268256	0.0199857	0.0176707	0.0233838	0.0281974	0.0182119	0.029191	0.0147874	0.0182186
chr1	53517064	53517111	chr1:+:53517103:TE	7	+	ATTATA@-21@53517083;AATAAA@-52@53517052	SCP2	0.125578	0.132829	0.102547	0.0909091	0.121342	0.136546	0.11967	0.111782	0.0985099	0.110092	0.108133	0.111336
chr1	53517262	53517295	chr1:+:53517282:TE	7	+	AATAGA@-29@53517254;AATAAT@-53@53517230;ATTAAA@-21@53517262;GATAAA@-58@53517225	SCP2	0.809707	0.825054	0.862835	0.873323	0.83369	0.829719	0.84044	0.848943	0.869205	0.844037	0.858595	0.851215
chr1	109242113	109242179	chr1:+:109242142:TE	5	+	AATGAA@-16@109242127	PRPF38B	0.202128	0.239583	0.239316	0.185841	0.180851	0.18421	0.284483	0.310345	0.175439	0.216667	0.212389	0.222222
chr1	109242250	109242308	chr1:+:109242291:TE	4	+	AAGAAA@-33@109242259	PRPF38B	0.37234	0.260417	0.324786	0.318584	0.276596	0.289474	0.284483	0.37931	0.350877	0.283333	0.309735	0.181818
chr1	109242967	109243000	chr1:+:109242987:TE	6	+	AATAAA@-19@109242969	PRPF38B	0.12766	0.270833	0.153846	0.132743	0.170213	0.175439	0.189655	0.114943	0.140351	0.175	0.19469	0.151515
chr1	109243792	109243830	chr1:+:109243826:TE	7	+	AATAAA@-44@109243783;ATTAAA@-32@109243795	PRPF38B	0.297872	0.229167	0.282051	0.362832	0.37234	0.350877	0.241379	0.195402	0.333333	0.325	0.283186	0.444444
chr1	167757378	167757415	chr1:+:167757392:TE	7	+	0	MPZL1	0.79887	0.84127	0.365116	0.198502	0.612613	0.624697	0.625806	0.615702	0.653979	0.611111	0.600302	0.555344
chr1	167757944	167757973	chr1:+:167757962:TE	5	+	AGTAAA@-19@167757944	MPZL1	0.0316384	0.0462963	0.0604651	0.0524345	0.0495495	0.0532688	0.0677419	0.0702479	0.0605536	0.0615616	0.0889894	0.0744275
chr1	167759382	167759414	chr1:+:167759390:TE	6	+	AATAAA@-19@167759372;AATGAA@-15@167759376	MPZL1	0.0418079	0.0145503	0.111628	0.0636704	0.0630631	0.0411622	0.0790323	0.0743802	0.0605536	0.0465465	0.0935143	0.0687023
chr1	167760030	167760062	chr1:+:167760058:TE	7	+	AATACA@-22@167760037	MPZL1	0.127684	0.0978836	0.462791	0.685393	0.274775	0.280872	0.227419	0.239669	0.224913	0.280781	0.217195	0.301527
chr1	179323690	179323722	chr1:+:179323709:TE	6	+	AATAAA@-21@179323689	SOAT1	0.486275	0.491525	0.4	0.302752	0.414201	0.5	0.384	0.421569	0.40566	0.470238	0.418848	0.36646
chr1	179323777	179323796	chr1:+:179323789:TE	5	+	ATTAAA@-25@179323765	SOAT1	0.231373	0.262712	0.262069	0.192661	0.189349	0.166667	0.28	0.264706	0.174528	0.238095	0.183246	0.248447
chr1	179324432	179324457	chr1:+:179324452:TE	6	+	ATTAAA@-27@179324426	SOAT1	0.2	0.152542	0.165517	0.33945	0.236686	0.253623	0.176	0.186275	0.273585	0.208333	0.298429	0.285714
chr1	179327790	179327828	chr1:+:179327811:TE	4	+	ATTAAA@-20@179327792	SOAT1	0.0823529	0.0932203	0.172414	0.165138	0.159763	0.0797101	0.16	0.127451	0.146226	0.0833333	0.0994764	0.0993789
chr2	10269905	10269933	chr2:+:10269925:TE	6	+	TATAAA@-46@10269880;AATAAA@-22@10269904;AACAAA@-26@10269900;AATATA@-48@10269878	RRM2	0.778521	0.765392	0.672811	0.682796	0.745558	0.755249	0.711538	0.710811	0.655681	0.699947	0.669065	0.649603
chr2	10270074	10270107	chr2:+:10270092:TE	6	+	ATTAAA@-19@10270074;AATGAA@-24@10270069	RRM2	0.135497	0.164179	0.16129	0.155914	0.157072	0.161368	0.139423	0.168919	0.172159	0.161324	0.156002	0.166186
chr2	10271319	10271376	chr2:+:10271351:TE	6	+	ATTATA@-52@10271300;ATTAAA@-25@10271327;AATGAA@-20@10271332	RRM2	0.0237538	0.0153918	0.0345622	0.0537634	0.02914	0.0233953	0.0288462	0.0135135	0.0388588	0.0294272	0.0427868	0.0439798
chr2	10271527	10271554	chr2:+:10271540:TE	7	+	AATAAA@-20@10271521;AATAAT@-47@10271494;ATTAAA@-25@10271516	RRM2	0.0622282	0.0550373	0.131336	0.107527	0.0682303	0.059988	0.120192	0.106757	0.133301	0.109301	0.132147	0.140231
chr2	29023876	29023914	chr2:+:29023902:TE	7	+	AGTAAA@-19@29023884	PPP1CB	0.605832	0.612069	0.539683	0.519608	0.541711	0.54064	0.577679	0.6075	0.59268	0.625616	0.622391	0.648352
chr2	29024499	29024543	chr2:+:29024521:TE	6	+	AATAAA@-33@29024489;AATAAA@-29@29024493	PPP1CB	0.279698	0.262069	0.232804	0.199346	0.232313	0.240148	0.251786	0.2425	0.25974	0.21798	0.213472	0.206349
chr2	29025649	29025677	chr2:+:29025659:TE	6	+	AATAAA@-19@29025641	PPP1CB	0.0226782	0.0206897	0.0326279	0.0413943	0.0432946	0.0295567	0.01875	0.03125	0.0224321	0.020936	0.0294118	0.017094
chr2	29025792	29025832	chr2:+:29025832:TE	6	+	ATTAAA@-52@29025781;CATAAA@-25@29025808	PPP1CB	0.0917927	0.105172	0.194885	0.239651	0.182682	0.189655	0.151786	0.11875	0.125148	0.135468	0.134725	0.128205
chr2	32530943	32530959	chr2:+:32530955:TE	6	+	AATACA@-21@32530935;AATAAA@-26@32530930	YIPF4	0.381609	0.43554	0.300181	0.409207	0.296512	0.444776	0.368171	0.464052	0.353365	0.45614	0.286353	0.412651
chr2	32531196	32531221	chr2:+:32531210:TE	5	+	ATTAAA@-23@32531188;GATAAA@-38@32531173;AATATA@-49@32531162	YIPF4	0.0643678	0.0557491	0.0867993	0.0434783	0.113372	0.0507463	0.0522565	0.0457516	0.0913462	0.0789474	0.0872483	0.060241
chr2	32531626	32531663	chr2:+:32531654:TE	7	+	AATAAA@-35@32531620	YIPF4	0.482759	0.397213	0.594937	0.521739	0.52907	0.414925	0.513064	0.398693	0.507212	0.397661	0.597315	0.466867
chr2	32532423	32532469	chr2:+:32532466:TE	7	+	AATAAA@-59@32532408;ATTAAA@-29@32532438;AATGAA@-55@32532412	YIPF4	0.0712644	0.111498	0.0180832	0.0255754	0.0610465	0.0895522	0.0665083	0.0915033	0.0480769	0.0672515	0.0290828	0.060241
chr2	70052765	70052801	chr2:+:70052800:TE	6	+	ATTAAA@-51@70052750;AATATA@-24@70052777	ANXA4	0.159722	0.153634	0.0712891	0.0744602	0.0953823	0.108046	0.113843	0.0515723	0.108131	0.0912409	0.099631	0.0753065
chr2	70052887	70052924	chr2:+:70052914:TE	6	+	TATAAA@-53@70052862;AATAAA@-29@70052886	ANXA4	0.70216	0.711132	0.646484	0.647059	0.681302	0.691188	0.700364	0.715723	0.674769	0.685401	0.669742	0.654991
chr2	70052962	70052992	chr2:+:70052972:TE	6	+	ATTAAA@-21@70052952;AATATA@-26@70052947	ANXA4	0.0216049	0.0211592	0.0136719	0.0223381	0.0295231	0.0237548	0.0264117	0.0314465	0.0209556	0.0270073	0.0258303	0.0367776
chr2	70053585	70053598	chr2:+:70053594:TE	6	+	ATTAAA@-22@70053573	ANXA4	0.116512	0.114075	0.268555	0.256143	0.193793	0.177011	0.159381	0.201258	0.196144	0.19635	0.204797	0.232925
chr2	114715478	114715526	chr2:+:114715504:TE	4	+	AGTAAA@-23@114715482;AAGAAA@-59@114715446;GATAAA@-16@114715489	ACTR3	0.0357834	0.0279503	0.0319549	0.0407407	0.0222653	0.027933	0.0489511	0.0279188	0.0575916	0.035868	0.0491803	0.0279805
chr2	114715707	114715727	chr2:+:114715722:TE	5	+	AGTAAA@-26@114715697	ACTR3	0.365571	0.369565	0.236842	0.177778	0.31849	0.335196	0.309091	0.27665	0.277487	0.291248	0.27006	0.324818
chr2	114715808	114715853	chr2:+:114715832:TE	7	+	AATAAA@-23@114715810	ACTR3	0.470019	0.481366	0.454887	0.507407	0.53727	0.522346	0.51049	0.540609	0.505236	0.502152	0.497843	0.484185
chr2	114716170	114716180	chr2:+:114716171:TE	6	+	AATAAA@-25@114716147;ATTAAA@-20@114716152;AAGAAA@-41@114716131	ACTR3	0.128627	0.121118	0.276316	0.274074	0.121975	0.114525	0.131469	0.154822	0.159686	0.170732	0.182916	0.163017
chr2	171822984	171823035	chr2:+:171823013:TE	5	+	AAGAAA@-27@171822987;AATGAA@-22@171822992	GORASP2	0.0743671	0.0680412	0.0405679	0.0243902	0.045098	0.0641026	0.0669078	0.0588235	0.0327586	0.0608553	0.041876	0.0340681
chr2	171823073	171823118	chr2:+:171823110:TE	6	+	ACTAAA@-39@171823072	GORASP2	0.216772	0.220619	0.188641	0.113082	0.205882	0.21978	0.197107	0.187166	0.231034	0.202303	0.19263	0.234469
chr2	171823405	171823435	chr2:+:171823425:TE	7	+	ATTATA@-52@171823374;AATAAA@-19@171823407	GORASP2	0.561709	0.562887	0.535497	0.611973	0.57451	0.564103	0.531646	0.537433	0.586207	0.547697	0.566164	0.559118
chr2	171823626	171823659	chr2:+:171823655:TE	6	+	ATTAAA@-49@171823607;AATAAG@-22@171823634;AATGAA@-55@171823601	GORASP2	0.147152	0.148454	0.235294	0.250554	0.17451	0.152015	0.20434	0.216578	0.15	0.189145	0.19933	0.172345
chr2	172411538	172411570	chr2:+:172411570:TE	6	+	TATAAA@-41@172411530;TATAAA@-25@172411546;AATAAT@-37@172411534;AATATA@-43@172411528	CYBRD1	0.398347	0.274162	0.097079	0.0480202	0.281843	0.138138	0.299213	0.234234	0.315126	0.204176	0.304985	0.198864
chr2	172411608	172411637	chr2:+:172411631:TE	5	+	AATAGA@-19@172411613	CYBRD1	0.150413	0.0788955	0.0498282	0.0176917	0.0596206	0.039039	0.11811	0.0630631	0.153361	0.0487239	0.0909091	0.0596591
chr2	172411659	172411696	chr2:+:172411678:TE	6	+	GATAAA@-21@172411658	CYBRD1	0.138843	0.327416	0.0455327	0.053075	0.124661	0.231231	0.160105	0.265766	0.130252	0.262181	0.196481	0.306818
chr2	172414612	172414645	chr2:+:172414637:TE	6	+	AATAAA@-17@172414621	CYBRD1	0.312397	0.319527	0.80756	0.881213	0.533875	0.591592	0.422572	0.436937	0.401261	0.484919	0.407625	0.434659
chr2	201683490	201683498	chr2:+:201683496:EX	2	+	ACTAAA@-42@201683455	BZW1	0.0210819	0.0273016	0.0239173	0.0276556	0.0197183	0.0255915	0.0253397	0.0178253	0.0283826	0.0241678	0.0156028	0.0171674
chr2	201687312	201687330	chr2:+:201687315:TE	2	+	TATAAA@-40@201687276;AATAAT@-50@201687266;ATTAAA@-20@201687296	BZW1	0.114161	0.114286	0.0420168	0.0427404	0.0820926	0.0661516	0.0829967	0.0897207	0.0769829	0.0779754	0.0742317	0.0758226
chr2	201688369	201688392	chr2:+:201688392:TE	4	+	ATTATA@-10@201688383;AATAAA@-39@201688354;AATATA@-51@201688342	BZW1	0.114558	0.137143	0.0995475	0.106851	0.128773	0.132786	0.135145	0.136661	0.127138	0.116279	0.137116	0.12494
chr2	201688554	201688575	chr2:+:201688561:TE	7	+	AATAAA@-24@201688538	BZW1	0.750199	0.72127	0.834518	0.822753	0.769416	0.775471	0.756519	0.755793	0.767496	0.781578	0.77305	0.78207
chr2	216982502	216982514	chr2:+:216982510:EX	3	+	0	XRCC5	0.0111339	0.0154941	0.0182959	0.0271739	0.014809	0.0162432	0.0224852	0.0130017	0.0203046	0.0164671	0.0171761	0.012013
chr2	217070107	217070171	chr2:+:217070146:TE	7	+	TATAAA@-17@217070130;ATTACA@-50@217070097	XRCC5	0.907999	0.920017	0.761108	0.712636	0.826578	0.830904	0.839053	0.866591	0.819211	0.83009	0.843377	0.821753
chr2	217070195	217070248	chr2:+:217070213:TE	6	+	ATTACA@-17@217070197	XRCC5	0.0123059	0.0100503	0.0146367	0.0142663	0.0124708	0.0170762	0.0157791	0.0163934	0.0183522	0.0160928	0.0200873	0.0162338
chr2	217070978	217071024	chr2:+:217071024:TE	7	+	ATTAAA@-41@217070984;CATAAA@-33@217070992	XRCC5	0.0685614	0.0544389	0.205959	0.245924	0.146142	0.135777	0.122682	0.104014	0.142132	0.13735	0.11936	0.15
chr2	219118772	219118823	chr2:+:219118823:TE	5	+	AATAAT@-46@219118778	ARPC2	0.0281497	0.0323642	0.0229268	0.0367316	0.0259288	0.0287738	0.0331457	0.0254837	0.031878	0.0396389	0.030112	0.029703
chr2	219118847	219118867	chr2:+:219118848:TE	5	+	ATTAAA@-20@219118829	ARPC2	0.0734638	0.0762479	0.0639024	0.041979	0.0750774	0.0783532	0.057536	0.0646531	0.0668746	0.060832	0.0714286	0.059856
chr2	219118942	219118995	chr2:+:219118967:TE	6	+	AATATA@-27@219118941	ARPC2	0.0102987	0.0082282	0.00878049	0.00749625	0.00812694	0.0101815	0.00375234	0.0103823	0.00796951	0.00510204	0.00560224	0.00630063
chr2	219119058	219119077	chr2:+:219119070:TE	7	+	AATAAA@-23@219119048;AAGAAA@-45@219119026;AAGAAA@-19@219119052	ARPC2	0.888088	0.88316	0.90439	0.913793	0.890867	0.882691	0.905566	0.899481	0.893278	0.894427	0.892857	0.90414
chr2	238006528	238006597	chr2:+:238006577:TE	6	+	AATATA@-56@238006522;CATAAA@-27@238006551	COPS8	0.342105	0.334225	0.197898	0.197095	0.233945	0.280818	0.285787	0.277469	0.229518	0.2283	0.231192	0.263228
chr2	238006667	238006688	chr2:+:238006680:TE	6	+	AATAAG@-24@238006657;ATTACA@-53@238006628;CATAAA@-29@238006652	COPS8	0.150671	0.158422	0.115587	0.104772	0.138188	0.137703	0.125888	0.13491	0.137349	0.146254	0.140582	0.170797
chr2	238007308	238007361	chr2:+:238007326:TE	7	+	AATAAA@-16@238007311	COPS8	0.495872	0.493316	0.668126	0.671162	0.614679	0.567649	0.570558	0.573018	0.612651	0.600476	0.605162	0.553918
chr2	238007485	238007497	chr2:+:238007492:TE	6	+	ATTATA@-27@238007466	COPS8	0.0113519	0.0140374	0.0183888	0.026971	0.0131881	0.0138304	0.0177665	0.0146036	0.0204819	0.0249703	0.0230643	0.0120563
chr2	242274620	242274628	chr2:+:242274627:EX	5	+	CATAAA@-59@242274569	2018-09-02	0.126045	0.16635	0.116509	0.0986328	0.136483	0.156609	0.131783	0.122894	0.147134	0.125428	0.125073	0.0872529
chr2	242275631	242275649	chr2:+:242275638:IN	2	+	AATAAA@-20@242275619	2018-09-02	0.0270096	0.0418251	0.0130454	0.0102539	0.0262467	0.029454	0.0244484	0.0475718	0.0273885	0.0294722	0.0328831	0.0286299
chr2	242291952	242291990	chr2:+:242291990:TE	7	+	AATAAA@-45@242291946;AATAGA@-35@242291956	2018-09-02	0.307395	0.286122	0.165992	0.124512	0.145669	0.181034	0.220036	0.232904	0.207643	0.191912	0.239577	0.26244
chr2	242293426	242293460	chr2:+:242293452:TE	7	+	AATAAA@-38@242293415;ATTAAA@-16@242293437	2018-09-02	0.53955	0.505703	0.704453	0.766602	0.691601	0.632902	0.623733	0.59663	0.617834	0.653187	0.602466	0.621677
chr3	5221250	5221281	chr3:+:5221263:TE	7	+	AATAAA@-22@5221242;AATATA@-27@5221237	ARL8B	0.597674	0.512968	0.297189	0.161943	0.410423	0.34	0.399417	0.411215	0.358247	0.32021	0.349515	0.365079
chr3	5221317	5221334	chr3:+:5221325:TE	6	+	ATTAAA@-24@5221302	ARL8B	0.0790698	0.0634006	0.0481928	0.0445344	0.0358306	0.06	0.0758018	0.046729	0.0592784	0.0708661	0.0809061	0.0476191
chr3	5222410	5222445	chr3:+:5222430:TE	6	+	AATAAA@-22@5222409	ARL8B	0.181395	0.204611	0.281124	0.279352	0.263844	0.24	0.259475	0.163551	0.301546	0.225722	0.239482	0.246032
chr3	5222573	5222602	chr3:+:5222594:TE	7	+	AATAAA@-19@5222576;AATAGA@-25@5222570	ARL8B	0.14186	0.21902	0.373494	0.51417	0.289902	0.36	0.265306	0.378505	0.280928	0.383202	0.330097	0.34127
chr3	69154080	69154115	chr3:+:69154099:TE	6	+	AATAAA@-26@69154074;ATTAAA@-35@69154065	ARL6IP5	0.0435387	0.0600801	0.0251191	0.0191653	0.034327	0.0308495	0.0310786	0.0376603	0.0426621	0.0369843	0.0353357	0.0309201
chr3	69154539	69154562	chr3:+:69154549:TE	7	+	AATACA@-39@69154511;AATAAA@-22@69154528;AACAAA@-17@69154533;ATTAAA@-44@69154506	ARL6IP5	0.348309	0.368491	0.34084	0.329216	0.363144	0.37589	0.378428	0.398237	0.385666	0.409199	0.385159	0.395928
chr3	69154934	69154952	chr3:+:69154947:TE	6	+	TATAAA@-33@69154915;AATAAA@-22@69154926	ARL6IP5	0.0296433	0.0393859	0.0229537	0.028109	0.0284553	0.0303749	0.0201097	0.0328526	0.0238908	0.0256046	0.0282685	0.0263952
chr3	69155204	69155242	chr3:+:69155233:TE	7	+	AATAAA@-36@69155198;ATTAAA@-26@69155208	ARL6IP5	0.578509	0.532043	0.611087	0.623509	0.574074	0.562886	0.570384	0.53125	0.547782	0.528212	0.551237	0.546757
chr3	130720594	130720625	chr3:+:130720620:TE	6	+	AATACA@-32@130720589;AATAAA@-24@130720597	ATP2C1	0.318777	0.336842	0.202429	0.230216	0.277487	0.271186	0.276316	0.355556	0.284264	0.248677	0.202703	0.20603
chr3	130720808	130720845	chr3:+:130720836:TE	6	+	AGTAAA@-20@130720817	ATP2C1	0.353712	0.336842	0.522267	0.553957	0.434555	0.361582	0.361842	0.37037	0.416244	0.47619	0.45045	0.487437
chr3	130735207	130735228	chr3:+:130735223:TE	4	+	AATAAA@-37@130735187;AAGAAA@-33@130735191	ATP2C1	0.19214	0.136842	0.0890688	0.0647482	0.0732984	0.152542	0.138158	0.0814815	0.116751	0.0634921	0.0585586	0.0904523
chr3	130735506	130735561	chr3:+:130735553:TE	6	+	AATACA@-49@130735505;ATTAAA@-36@130735518	ATP2C1	0.135371	0.189474	0.186235	0.151079	0.21466	0.214689	0.223684	0.192593	0.182741	0.21164	0.288288	0.21608
chr3	133538729	133538760	chr3:+:133538753:TE	6	+	AACAAA@-20@133538734	SRPRB	0.365517	0.377863	0.193548	0.260116	0.283333	0.236967	0.364419	0.325411	0.323755	0.254873	0.24679	0.214035
chr3	133539443	133539487	chr3:+:133539467:TE	6	+	AATACA@-26@133539442;AACAAA@-30@133539438	SRPRB	0.160345	0.146947	0.151365	0.156069	0.2	0.167457	0.15495	0.122486	0.130268	0.158921	0.178317	0.159649
chr3	133539512	133539548	chr3:+:133539523:TE	7	+	AAGAAA@-26@133539498	SRPRB	0.413793	0.425573	0.538462	0.511561	0.445455	0.526066	0.416069	0.489945	0.455939	0.506747	0.507846	0.552632
chr3	133540287	133540350	chr3:+:133540335:TE	6	+	AATAAA@-36@133540300	SRPRB	0.0603448	0.0496183	0.116625	0.0722543	0.0712121	0.0695103	0.0645624	0.0621572	0.0900383	0.0794603	0.0670471	0.0736842
chr3	141464489	141464505	chr3:+:141464505:TE	2	+	0	RNF7	0.0102655	0.013901	0.0107839	0.00778589	0.0160176	0.010211	0.0258516	0.00841825	0.0149665	0.013338	0.0121169	0.0115101
chr3	141464507	141464555	chr3:+:141464542:TE	7	+	AATAAA@-22@141464521;AACAAA@-26@141464517	RNF7	0.972035	0.968723	0.952302	0.952798	0.958543	0.957114	0.947384	0.971201	0.957857	0.9649	0.964362	0.967311
chr3	141464670	141464687	chr3:+:141464676:TE	6	+	AATAAA@-23@141464654	RNF7	0.0106195	0.0091225	0.012443	0.0150852	0.0128769	0.0187202	0.0158151	0.0119628	0.0126034	0.012285	0.0106914	0.0101289
chr3	141465230	141465244	chr3:+:141465242:TE	6	+	AATAAA@-26@141465217	RNF7	0.00707965	0.00825369	0.0244712	0.0243309	0.0125628	0.0139551	0.0109489	0.00841825	0.0145727	0.00947701	0.0128296	0.0110497
chr4	17625553	17625585	chr4:+:17625569:TE	6	+	0	MED28	0.22439	0.180527	0.105691	0.0730479	0.115556	0.141176	0.150115	0.107042	0.12095	0.120833	0.107527	0.0848329
chr4	17625618	17625683	chr4:+:17625643:TE	6	+	GATAAA@-22@17625622	MED28	0.427642	0.393509	0.346884	0.191436	0.38	0.317647	0.357968	0.323944	0.37581	0.275	0.379032	0.329049
chr4	17625914	17625949	chr4:+:17625935:TE	6	+	AATACA@-20@17625916	MED28	0.318699	0.375254	0.398374	0.418136	0.455556	0.452941	0.441109	0.509859	0.436285	0.522917	0.47043	0.506427
chr4	17627223	17627269	chr4:+:17627249:TE	5	+	ATTAAA@-28@17627222	MED28	0.0292683	0.0507099	0.149052	0.31738	0.0488889	0.0882353	0.0508083	0.0591549	0.0669546	0.08125	0.0430108	0.0796915
chr4	38916784	38916802	chr4:+:38916799:IN	6	+	ATTAAA@-27@38916773;AAGAAA@-47@38916753	FAM114A1	0.158854	0.188073	0.0432822	0.0238636	0.0517024	0.0525394	0.0757396	0.0732984	0.0775296	0.0771993	0.0990454	0.0708812
chr4	38933160	38933206	chr4:+:38933206:EX	2	+	AACAAA@-55@38933152;AAGAAA@-59@38933148;AAGAAA@-44@38933163	FAM114A1	0.183594	0.263761	0.173129	0.234091	0.208071	0.245184	0.188166	0.180628	0.204993	0.253142	0.167064	0.166667
chr4	38945416	38945448	chr4:+:38945423:TE	4	+	0	FAM114A1	0.0820312	0.0986238	0.0333634	0.0170455	0.0529634	0.0630473	0.0295858	0.0366492	0.0341656	0.0933573	0.0465394	0.0842912
chr4	38947337	38947379	chr4:+:38947360:TE	6	+	ATTAAA@-20@38947341	FAM114A1	0.575521	0.449541	0.750225	0.725	0.687264	0.639229	0.706509	0.709424	0.683311	0.576302	0.687351	0.678161
chr4	140291428	140291453	chr4:+:140291430:EX	4	+	AATAAA@-31@140291400;AACAAA@-27@140291404;AAGAAA@-10@140291421	NAA15	0.281768	0.381295	0.279661	0.232558	0.293269	0.224852	0.262195	0.0866142	0.255034	0.237179	0.321839	0.32
chr4	140310451	140310495	chr4:+:140310474:TE	6	+	AATAAA@-20@140310455	NAA15	0.348066	0.352518	0.322034	0.294574	0.317308	0.266272	0.286585	0.188976	0.234899	0.333333	0.318008	0.315556
chr4	140311445	140311481	chr4:+:140311458:TE	6	+	AATAAA@-28@140311431	NAA15	0.149171	0.151079	0.144068	0.20155	0.125	0.218935	0.25	0.362205	0.248322	0.153846	0.141763	0.146667
chr4	140311778	140311808	chr4:+:140311789:TE	6	+	AGTAAA@-25@140311765;AAGAAA@-60@140311730	NAA15	0.220995	0.115108	0.254237	0.271318	0.264423	0.289941	0.201219	0.362205	0.261745	0.275641	0.218391	0.217778
chr5	10258601	10258620	chr5:+:10258614:EX	3	+	ATTATA@-23@10258592;TATAAA@-21@10258594;AACAAA@-58@10258557	CCT5	0.0227011	0.0258841	0.0182891	0.0338983	0.0235632	0.0288798	0.0294296	0.0321772	0.0283212	0.0296403	0.0207354	0.018718
chr5	10265019	10265050	chr5:+:10265037:TE	7	+	AATAAA@-26@10265012	CCT5	0.290517	0.327014	0.217699	0.196933	0.261494	0.278588	0.253034	0.279983	0.230073	0.256978	0.248397	0.268205
chr5	10265103	10265139	chr5:+:10265123:TE	7	+	ATTAAA@-21@10265103	CCT5	0.522414	0.486693	0.513864	0.516546	0.497701	0.467328	0.489988	0.491015	0.501022	0.501583	0.499572	0.476667
chr5	10265167	10265198	chr5:+:10265190:TE	7	+	ATTAAA@-20@10265171;AAGAAA@-43@10265148	CCT5	0.164368	0.160408	0.250147	0.252623	0.217241	0.225204	0.227549	0.196824	0.240584	0.211799	0.231295	0.23641
chr5	10434048	10434080	chr5:+:10434080:TE	7	+	AACAAA@-10@10434071;ATTAAA@-40@10434041	2018-03-06	0.345404	0.373984	0.0979098	0.0723404	0.12069	0.12782	0.0913242	0.0990415	0.136943	0.14527	0.125969	0.111828
chr5	10434081	10434124	chr5:+:10434111:TE	6	+	AACAAA@-41@10434071;ATTAAA@-21@10434091	2018-03-06	0.175487	0.158537	0.0792079	0.0468085	0.0574713	0.0639098	0.0525114	0.057508	0.0796178	0.121622	0.0794574	0.109677
chr5	10437145	10437161	chr5:+:10437150:TE	6	+	ATTAAA@-18@10437133	2018-03-06	0.130919	0.134146	0.166117	0.0907801	0.181034	0.165414	0.294521	0.242812	0.299363	0.138514	0.217054	0.182796
chr5	10437926	10437972	chr5:+:10437960:TE	7	+	AATAAA@-21@10437940	2018-03-06	0.348189	0.333333	0.656766	0.790071	0.640805	0.642857	0.561644	0.600639	0.484076	0.594595	0.577519	0.595699
chr5	68473501	68473534	chr5:+:68473521:TE	7	+	AATAAA@-30@68473492	CCNB1	0.591796	0.650424	0.513235	0.580838	0.596267	0.591068	0.568059	0.566982	0.532835	0.561237	0.591474	0.58544
chr5	68473537	68473585	chr5:+:68473581:TE	7	+	AATAAA@-37@68473545	CCNB1	0.348467	0.301907	0.380882	0.332335	0.30501	0.30648	0.342015	0.33741	0.350374	0.334919	0.309566	0.306707
chr5	68473855	68473887	chr5:+:68473872:TE	6	+	AGTAAA@-18@68473855	CCNB1	0.0330546	0.029661	0.0602941	0.0568862	0.0559921	0.0569177	0.046683	0.0422457	0.0615129	0.0543004	0.0573458	0.0647118
chr5	68474054	68474094	chr5:+:68474092:TE	6	+	AATACA@-29@68474064;AATAAA@-45@68474048	CCNB1	0.0266826	0.0180085	0.0455882	0.0299401	0.0427308	0.0455342	0.0432432	0.053363	0.0552785	0.0495442	0.0416138	0.0431412
chr5	96066552	96066565	chr5:+:96066564:EX	6	+	0	CAST	0.245671	0.27907	0.312808	0.364341	0.305838	0.320197	0.218341	0.222477	0.301282	0.28352	0.288379	0.251004
chr5	96108512	96108573	chr5:+:96108553:TE	7	+	AAGAAA@-58@96108496;GATAAA@-17@96108537;AATGAA@-53@96108501	CAST	0.224026	0.224806	0.144089	0.139535	0.158629	0.147783	0.180495	0.201835	0.184615	0.152235	0.136298	0.150602
chr5	96108742	96108765	chr5:+:96108758:TE	5	+	0	CAST	0.235931	0.243411	0.26601	0.228682	0.21066	0.234811	0.276565	0.190367	0.2	0.263966	0.239598	0.23494
chr5	96108910	96108948	chr5:+:96108937:TE	7	+	AATAAA@-42@96108896;AATAAT@-45@96108893	CAST	0.294372	0.252713	0.277094	0.267442	0.324873	0.297208	0.3246	0.385321	0.314103	0.300279	0.335724	0.363454
chr5	125960591	125960609	chr5:+:125960604:TE	6	+	AATAAA@-20@125960585	PHAX	0.355073	0.431138	0.248649	0.2	0.216216	0.270916	0.298165	0.241935	0.208531	0.214876	0.231618	0.205224
chr5	125960622	125960650	chr5:+:125960643:TE	6	+	AATAAA@-59@125960585;GATAAA@-21@125960623	PHAX	0.25	0.233533	0.172973	0.262069	0.211712	0.266932	0.261468	0.370968	0.246446	0.260331	0.205882	0.294776
chr5	125960918	125960947	chr5:+:125960943:TE	6	+	TATAAA@-27@125960917	PHAX	0.25	0.173653	0.318919	0.303448	0.283784	0.326693	0.284404	0.306452	0.303318	0.338843	0.345588	0.30597
chr5	125962930	125962949	chr5:+:125962942:TE	6	+	TATAAA@-42@125962901;AATAAA@-27@125962916	PHAX	0.144927	0.161677	0.25946	0.234483	0.288288	0.135458	0.155963	0.0806452	0.241706	0.18595	0.216912	0.19403
chr5	138699577	138699609	chr5:+:138699609:EX	4	+	AATGAA@-22@138699588	PAIP2	0.0943396	0.124573	0.0366269	0.0832611	0.0687575	0.0753498	0.107047	0.0581114	0.0830141	0.0553672	0.0430556	0.0556369
chr5	138699719	138699735	chr5:+:138699732:IN	6	+	TATAAA@-28@138699705	PAIP2	0.0740203	0.0750853	0.0212947	0.0147441	0.0518697	0.0592034	0.0544157	0.0496368	0.0446999	0.0587571	0.0513889	0.0468521
chr5	138704761	138704784	chr5:+:138704773:TE	5	+	ATTAAA@-19@138704755;AACAAG@-31@138704743	PAIP2	0.104499	0.131399	0.0851789	0.0494363	0.0880579	0.104413	0.101695	0.094431	0.106003	0.0858757	0.104167	0.0819912
chr5	138705394	138705413	chr5:+:138705413:TE	7	+	ATTATA@-56@138705358;AATAAA@-28@138705386;AATAAT@-24@138705390	PAIP2	0.727141	0.668942	0.856899	0.852559	0.791315	0.761033	0.736842	0.797821	0.766284	0.8	0.801389	0.81552
chr5	140084082	140084129	chr5:+:140084120:EX	2	+	AAGAAA@-54@140084067;AACAAG@-36@140084085	ZMAT2	0.180516	0.231373	0.12	0.111111	0.154605	0.192983	0.103448	0.203593	0.159322	0.143813	0.171717	0.155642
chr5	140085207	140085233	chr5:+:140085233:TE	3	+	AAGAAA@-15@140085219	ZMAT2	0.12894	0.133333	0.116923	0.0896057	0.138158	0.108772	0.189655	0.119761	0.132203	0.160535	0.111111	0.120623
chr5	140085976	140086015	chr5:+:140086001:TE	7	+	ATTAAA@-19@140085983	ZMAT2	0.467049	0.517647	0.489231	0.501792	0.44079	0.547368	0.437931	0.526946	0.454237	0.441472	0.451178	0.536965
chr5	140086218	140086273	chr5:+:140086239:TE	7	+	AATAAA@-20@140086220	ZMAT2	0.223496	0.117647	0.273846	0.297491	0.266447	0.150877	0.268966	0.149701	0.254237	0.254181	0.265993	0.18677
chr5	151183750	151183794	chr5:+:151183772:TE	6	+	TATAAA@-22@151183751	G3BP1	0.242029	0.25	0.0536723	0.0481482	0.110024	0.129032	0.133333	0.153203	0.0949612	0.104126	0.118881	0.116667
chr5	151184219	151184262	chr5:+:151184249:TE	6	+	AATAAA@-43@151184207;AATAGA@-34@151184216;GATAAA@-18@151184232	G3BP1	0.0710145	0.078	0.0508475	0.0481482	0.0586797	0.0698925	0.068421	0.100279	0.0600775	0.0726915	0.0629371	0.0518518
chr5	151184798	151184827	chr5:+:151184812:TE	5	+	0	G3BP1	0.057971	0.046	0.0282486	0.0555556	0.0391198	0.0456989	0.0508772	0.0612813	0.0542636	0.0373281	0.0475525	0.0481482
chr5	151184910	151184954	chr5:+:151184943:TE	7	+	ATTAAA@-56@151184888;AAGAAA@-40@151184904;AATATA@-22@151184922	G3BP1	0.628986	0.626	0.867232	0.848148	0.792176	0.755376	0.747368	0.685237	0.790698	0.785855	0.770629	0.783333
chr5	179134143	179134192	chr5:+:179134181:EX	3	+	AAGAAA@-30@179134152	CANX	0.0271801	0.0499195	0.0188119	0.016317	0.021601	0.0302198	0.0525624	0.0682819	0.0530864	0.0305523	0.0284035	0.0172579
chr5	179156946	179156993	chr5:+:179156970:TE	7	+	AATAAA@-18@179156953;ATTACA@-25@179156946;CATAAA@-30@179156941	CANX	0.178935	0.198068	0.154455	0.175991	0.121982	0.151099	0.161629	0.204846	0.14321	0.168038	0.195886	0.186002
chr5	179157430	179157487	chr5:+:179157456:TE	7	+	AATAAA@-28@179157429;ATTACA@-34@179157423	CANX	0.187995	0.194847	0.207921	0.164336	0.202033	0.175824	0.153745	0.15859	0.187654	0.202115	0.186092	0.173538
chr5	179157900	179157955	chr5:+:179157926:TE	7	+	ACTAAA@-38@179157889;ATTAAA@-23@179157904	CANX	0.605889	0.557166	0.618812	0.643357	0.654384	0.642857	0.632063	0.568282	0.616049	0.599295	0.589618	0.623202
chr6	30547715	30547765	chr6:+:30547742:EX	3	+	0	ABCF1	0.265957	0.318182	0.292035	0.380435	0.206704	0.201183	0.352941	0.368421	0.26257	0.26738	0.225989	0.216418
chr6	30559070	30559106	chr6:+:30559088:TE	7	+	AATAAA@-24@30559065;AAGAAA@-28@30559061	ABCF1	0.446808	0.363636	0.380531	0.271739	0.418994	0.467456	0.358289	0.28421	0.435754	0.42246	0.367232	0.350746
chr6	30559186	30559223	chr6:+:30559207:TE	6	+	ACTAAA@-20@30559188	ABCF1	0.132979	0.142857	0.0973451	0.119565	0.134078	0.106509	0.122995	0.126316	0.156425	0.144385	0.19209	0.164179
chr6	30559289	30559307	chr6:+:30559299:TE	5	+	0	ABCF1	0.154255	0.175325	0.230089	0.228261	0.240224	0.224852	0.165775	0.221053	0.145251	0.165775	0.214689	0.268657
chr6	36891290	36891304	chr6:+:36891302:TE	5	+	AATAAA@-26@36891277;AACAAA@-20@36891283	C6orf89	0.463054	0.497423	0.187075	0.141892	0.35461	0.319728	0.412752	0.450893	0.305556	0.246795	0.283912	0.240664
chr6	36892311	36892352	chr6:+:36892331:TE	6	+	TATAAA@-20@36892312;AACAAA@-59@36892273;AATAAT@-25@36892307;AATATA@-22@36892310	C6orf89	0.371921	0.396907	0.326531	0.378378	0.386525	0.482993	0.385906	0.348214	0.476191	0.528846	0.514196	0.547718
chr6	36893106	36893154	chr6:+:36893133:TE	5	+	AACAAA@-48@36893086;AACAAA@-25@36893109	C6orf89	0.0985222	0.0618557	0.0986395	0.0371622	0.131206	0.037415	0.100671	0.0803571	0.103175	0.11859	0.0946372	0.103734
chr6	36896713	36896746	chr6:+:36896738:TE	6	+	ATTAAA@-60@36896679;ATTAAA@-22@36896717;AATGAA@-45@36896694	C6orf89	0.0665025	0.0438144	0.387755	0.442568	0.12766	0.159864	0.100671	0.120536	0.115079	0.105769	0.107256	0.107884
chr6	142540191	142540220	chr6:+:142540207:TE	6	+	ATTATA@-40@142540168;TATAAA@-46@142540162;TATAAA@-38@142540170;AATAAA@-22@142540186	VTA1	0.36	0.334385	0.190968	0.191882	0.235294	0.297218	0.26338	0.270796	0.319444	0.265396	0.21068	0.267699
chr6	142540721	142540763	chr6:+:142540739:TE	7	+	AATACA@-31@142540709;AATAAA@-35@142540705	VTA1	0.5	0.515773	0.534194	0.566421	0.523529	0.513909	0.516901	0.529204	0.493827	0.579179	0.545631	0.543142
chr6	142540997	142541020	chr6:+:142541020:TE	6	+	AATAAA@-35@142540986;AACAAG@-19@142541002	VTA1	0.0346667	0.0630915	0.0993548	0.0830258	0.075	0.0717423	0.0788732	0.0884956	0.0509259	0.0659824	0.0825243	0.0730089
chr6	142541891	142541927	chr6:+:142541912:TE	7	+	TATAAA@-41@142541872;AATAAA@-28@142541885	VTA1	0.105333	0.0867508	0.175484	0.158672	0.166177	0.11713	0.140845	0.111504	0.135802	0.0894428	0.161165	0.11615
chr6	170103268	170103316	chr6:+:170103280:TE	6	+	AATAAA@-29@170103252	C6orf120	0.257261	0.296512	0.0526316	0.0803571	0.132076	0.108808	0.180412	0.185185	0.127962	0.120192	0.0621469	0.0689655
chr6	170104883	170104913	chr6:+:170104907:TE	6	+	TATAAA@-18@170104890;AATAGA@-38@170104870	C6orf120	0.141079	0.139535	0.231579	0.165179	0.174528	0.186529	0.159794	0.135802	0.156398	0.240385	0.242938	0.22069
chr6	170104946	170104986	chr6:+:170104962:TE	6	+	TATAAA@-29@170104934;AATAAA@-23@170104940;AATAGA@-40@170104923	C6orf120	0.46888	0.377907	0.547368	0.491071	0.509434	0.523316	0.536083	0.54321	0.601896	0.524038	0.60452	0.565517
chr6	170106379	170106403	chr6:+:170106401:TE	6	+	CATAAA@-22@170106380	C6orf120	0.13278	0.186047	0.168421	0.263393	0.183962	0.181347	0.123711	0.135802	0.113744	0.115385	0.0903955	0.144828
chr7	56126105	56126134	chr7:+:56126134:EX	2	+	AAGAAA@-17@56126118	CCT6A	0.0227144	0.0273466	0.0266344	0.047749	0.0247934	0.0339286	0.0522923	0.0398517	0.0415891	0.028136	0.0296192	0.0258883
chr7	56131067	56131115	chr7:+:56131094:TE	7	+	ATTAAA@-21@56131074	CCT6A	0.716638	0.697709	0.584746	0.552524	0.591499	0.617857	0.631805	0.646895	0.645562	0.637749	0.636107	0.656345
chr7	56131242	56131280	chr7:+:56131270:TE	6	+	AGTAAA@-29@56131242;TATAAA@-41@56131230	CCT6A	0.0266894	0.022173	0.0230024	0.0300136	0.025974	0.0375	0.025788	0.0379982	0.027933	0.0357562	0.0249177	0.0390863
chr7	56131656	56131692	chr7:+:56131682:TE	7	+	AATAAA@-23@56131660	CCT6A	0.233958	0.252772	0.365617	0.369714	0.357733	0.310714	0.290115	0.275255	0.284916	0.298359	0.309356	0.27868
chr7	94059733	94059760	chr7:+:94059748:TE	3	+	AATAAA@-48@94059701;ATTAAA@-28@94059721;AAGAAA@-21@94059728;AAGAAA@-17@94059732;AATGAA@-44@94059705	COL1A2	0.281892	0.308728	0.150377	0.153853	0.199564	0.195351	0.233726	0.210321	0.248977	0.218264	0.176583	0.183256
chr7	94060001	94060042	chr7:+:94060042:TE	5	+	AATAAA@-49@94059994;CATAAA@-40@94060003	COL1A2	0.571539	0.565733	0.552913	0.615493	0.580828	0.565489	0.550527	0.575462	0.589129	0.591319	0.506444	0.543596
chr7	94060507	94060524	chr7:+:94060524:TE	3	+	AATAAA@-35@94060490;AATAAA@-14@94060511;AATGAA@-19@94060506	COL1A2	0.00969368	0.00969828	0.0187115	0.00998502	0.0135076	0.0214573	0.0216987	0.0194742	0.0140269	0.0159705	0.0213874	0.0173611
chr7	94060525	94060557	chr7:+:94060557:TE	4	+	AGTAAA@-11@94060547;AATAAA@-47@94060511;AATGAA@-52@94060506	COL1A2	0.136875	0.115841	0.277999	0.220669	0.2061	0.217702	0.194048	0.194742	0.147867	0.174447	0.295585	0.255787
chr7	107259079	107259115	chr7:+:107259102:TE	5	+	AATAAA@-21@107259082	BCAP29	0.332594	0.305983	0.358974	0.31358	0.387687	0.389098	0.517073	0.490244	0.496865	0.454545	0.502122	0.512027
chr7	107259885	107259907	chr7:+:107259897:TE	5	+	TATAAA@-23@107259875;AATATA@-25@107259873	BCAP29	0.0665189	0.0854701	0.129914	0.2	0.111481	0.12406	0.0894309	0.117073	0.103448	0.129261	0.113154	0.139175
chr7	107260912	107260926	chr7:+:107260918:TE	6	+	AATAAA@-20@107260899;AATAAT@-54@107260865;ATTACA@-28@107260891;CATAAA@-24@107260895	BCAP29	0.0909091	0.128205	0.338462	0.291358	0.224626	0.199248	0.170732	0.146342	0.191223	0.170455	0.227723	0.183849
chr7	107262290	107262320	chr7:+:107262314:TE	6	+	AATAAA@-22@107262293	BCAP29	0.509978	0.480342	0.17265	0.195062	0.276206	0.287594	0.222764	0.246341	0.208464	0.245739	0.157001	0.164948
chr7	116146531	116146559	chr7:+:116146552:TE	5	+	TATAAA@-56@116146497;ATTAAA@-19@116146534	CAV2	0.237021	0.285258	0.115646	0.176817	0.119164	0.190786	0.141026	0.18039	0.197037	0.203768	0.14303	0.167136
chr7	116146711	116146734	chr7:+:116146718:TE	5	+	ATTATA@-45@116146674;AATAAA@-24@116146695;AATAAA@-15@116146704;AACAAA@-19@116146700	CAV2	0.0275689	0.0367217	0.0234316	0.0314342	0.0231214	0.0211382	0.0204327	0.0232558	0.0227161	0.0233019	0.0149495	0.0197183
chr7	116146974	116147019	chr7:+:116146988:TE	7	+	AATAAA@-21@116146968;GATAAA@-14@116146975	CAV2	0.719298	0.666312	0.767952	0.670923	0.794575	0.730623	0.80008	0.763671	0.746173	0.739712	0.789495	0.769484
chr7	116148573	116148601	chr7:+:116148594:TE	7	+	AATAAA@-20@116148575	CAV2	0.0161117	0.0117084	0.0929705	0.120825	0.0631392	0.0574526	0.0384615	0.0326839	0.0340741	0.0332177	0.0525253	0.043662
chr7	116558693	116558712	chr7:+:116558705:TE	7	+	ATTATA@-44@116558662;AACAAG@-39@116558667;AATATA@-24@116558682	CAPZA2	0.562296	0.549618	0.51465	0.491641	0.565914	0.517609	0.536835	0.480329	0.530022	0.542243	0.502058	0.525502
chr7	116558758	116558811	chr7:+:116558784:TE	6	+	ATTAAA@-20@116558765	CAPZA2	0.170254	0.187977	0.188535	0.198328	0.159505	0.210483	0.181446	0.243367	0.188288	0.215822	0.214678	0.210201
chr7	116559194	116559221	chr7:+:116559209:TE	7	+	AATAAA@-22@116559188	CAPZA2	0.0613177	0.0715649	0.0707006	0.0524316	0.0808449	0.0614251	0.0559345	0.0612992	0.0763528	0.0614439	0.0617284	0.0625966
chr7	116559286	116559323	chr7:+:116559312:TE	7	+	AATATA@-19@116559294	CAPZA2	0.206132	0.19084	0.226115	0.257599	0.193736	0.210483	0.225784	0.215005	0.205337	0.180492	0.221536	0.2017
chr7	128410021	128410052	chr7:+:128410026:TE	5	+	ACTAAA@-33@128409994;AATACA@-22@128410005	CALU	0.0238227	0.014095	0.0071582	0.00606323	0.0147368	0.0101237	0.0180397	0.0115146	0.0126074	0.0138249	0.0144748	0.0134432
chr7	128410173	128410193	chr7:+:128410181:TE	6	+	ATTAAA@-20@128410162	CALU	0.289197	0.290801	0.160344	0.122997	0.256316	0.258718	0.233915	0.236492	0.248138	0.239119	0.25517	0.228101
chr7	128410855	128410878	chr7:+:128410875:TE	3	+	GATAAA@-26@128410850;AATATA@-22@128410854	CALU	0.0171745	0.0170623	0.00608447	0.00433088	0.0115789	0.00731159	0.0114251	0.0088574	0.00744986	0.00819252	0.0107527	0.0112749
chr7	128411517	128411539	chr7:+:128411527:TE	6	+	AATAAA@-19@128411509	CALU	0.669806	0.678042	0.826414	0.866609	0.717368	0.723847	0.736621	0.743136	0.731805	0.738863	0.719603	0.747181
chr8	17144097	17144140	chr8:+:17144117:IN	6	+	ATTATA@-38@17144080;TATAAA@-20@17144098;AATAAG@-31@17144087;AATATA@-22@17144096	VPS37A	0.226244	0.24581	0.148305	0.184397	0.20524	0.142045	0.16895	0.183673	0.20362	0.265	0.19403	0.171171
chr8	17152759	17152797	chr8:+:17152785:TE	6	+	ATTAAA@-19@17152767	VPS37A	0.162896	0.223464	0.173729	0.134752	0.161572	0.153409	0.164384	0.210884	0.149321	0.175	0.145522	0.207207
chr8	17152819	17152844	chr8:+:17152832:TE	5	+	TATAAA@-23@17152810	VPS37A	0.0859729	0.117318	0.0635593	0.205674	0.117904	0.102273	0.105023	0.217687	0.108597	0.12	0.126866	0.162162
chr8	17153058	17153081	chr8:+:17153081:TE	6	+	AATAAA@-35@17153047;AATAAA@-22@17153060;AAGAAA@-55@17153027	VPS37A	0.524887	0.413408	0.614407	0.475177	0.515284	0.602273	0.561644	0.387755	0.538462	0.44	0.533582	0.45946
chr8	90802672	90802705	chr8:+:90802690:TE	6	+	AAGAAA@-30@90802661;CATAAA@-17@90802674	RIPK2	0.414343	0.408451	0.285714	0.341667	0.371429	0.323944	0.36	0.359477	0.3379	0.295918	0.31875	0.291139
chr8	90802730	90802777	chr8:+:90802752:TE	6	+	TATAAA@-37@90802716;ATTAAA@-21@90802732	RIPK2	0.223108	0.169014	0.15126	0.0916667	0.142857	0.192488	0.228571	0.163399	0.146119	0.204082	0.2	0.234177
chr8	90802821	90802841	chr8:+:90802836:TE	6	+	AGTAAA@-26@90802811;AATACA@-32@90802805	RIPK2	0.243028	0.305164	0.352941	0.466667	0.290476	0.276995	0.274286	0.346405	0.315068	0.352041	0.2875	0.265823
chr8	90803256	90803294	chr8:+:90803285:TE	6	+	AATAAA@-18@90803268	RIPK2	0.119522	0.117371	0.210084	0.1	0.195238	0.206573	0.137143	0.130719	0.200913	0.147959	0.19375	0.208861
chr8	101165819	101165865	chr8:+:101165841:TE	7	+	AATAAA@-21@101165821;AATAGA@-45@101165797;AATAAT@-56@101165786;AATAAT@-53@101165789	POLR2K	0.7102	0.73232	0.610906	0.490854	0.631459	0.586764	0.623055	0.633389	0.646759	0.685659	0.658795	0.684729
chr8	101166056	101166066	chr8:+:101166058:TE	6	+	ATTATA@-50@101166009;TATAAA@-21@101166038	POLR2K	0.0157293	0.0152016	0.0140015	0.0121951	0.0155464	0.0203231	0.0147587	0.0127565	0.0122512	0.0149686	0.00674699	0.0109469
chr8	101166107	101166148	chr8:+:101166125:TE	5	+	AATAAA@-24@101166102	POLR2K	0.028122	0.0132188	0.0206337	0.0355691	0.0256058	0.0265763	0.0235341	0.0221853	0.0229709	0.0236601	0.0255422	0.0153257
chr8	101166207	101166235	chr8:+:101166229:TE	7	+	AATAAA@-19@101166211;ATTAAA@-23@101166207	POLR2K	0.245949	0.23926	0.354458	0.461382	0.327389	0.366337	0.338652	0.331669	0.318019	0.275712	0.308916	0.288998
chr9	33030607	33030629	chr9:+:33030610:EX	3	+	0	DNAJA1	0.00798859	0.010725	0.00714569	0.0118371	0.0102837	0.0135975	0.00836707	0.0101389	0.00866251	0.0105533	0.0111144	0.00936142
chr9	33039053	33039088	chr9:+:33039080:TE	7	+	TATAAA@-27@33039054;AATAAA@-39@33039042;AATGAA@-46@33039035;AATATA@-29@33039052	DNAJA1	0.692154	0.754612	0.482334	0.570549	0.520922	0.611111	0.548178	0.652647	0.528413	0.60953	0.504956	0.583083
chr9	33039283	33039319	chr9:+:33039312:TE	5	+	AGTAAA@-50@33039263	DNAJA1	0.186876	0.178893	0.275903	0.263731	0.259574	0.259518	0.277463	0.2546	0.280319	0.275024	0.297687	0.282514
chr9	33039885	33039920	chr9:+:33039903:TE	7	+	ATTACA@-16@33039888;AATATA@-25@33039879	DNAJA1	0.112981	0.0557701	0.234617	0.153883	0.20922	0.115773	0.165992	0.0826136	0.182606	0.104893	0.186242	0.125042
chr10	13672672	13672693	chr10:+:13672693:TE	6	+	ATTAAA@-29@13672665;AAGAAA@-23@13672671	PRPF18	0.234286	0.169935	0.120879	0.100719	0.108974	0.193333	0.10625	0.142857	0.203704	0.15625	0.190217	0.178161
chr10	13672709	13672734	chr10:+:13672734:TE	6	+	AGTAAA@-32@13672703;ATTATA@-24@13672711	PRPF18	0.411429	0.392157	0.368132	0.273381	0.461539	0.266667	0.375	0.321429	0.314815	0.39375	0.369565	0.413793
chr10	13672766	13672778	chr10:+:13672768:TE	3	+	ATTATA@-58@13672711;TATAAA@-22@13672747	PRPF18	0.177143	0.183006	0.181319	0.251799	0.205128	0.253333	0.2625	0.2	0.185185	0.16875	0.146739	0.155172
chr10	13672823	13672892	chr10:+:13672858:TE	6	+	AATAGA@-23@13672836	PRPF18	0.177143	0.254902	0.32967	0.374101	0.224359	0.286667	0.25625	0.335714	0.296296	0.28125	0.293478	0.252874
chr10	54076694	54076711	chr10:+:54076709:TE	4	+	0	DKK1	0.106878	0.13551	0.029631	0.0218365	0.0570694	0.0610473	0.0555124	0.0646914	0.0546855	0.0658983	0.0396387	0.0422816
chr10	54076918	54076970	chr10:+:54076938:TE	4	+	AGTAAA@-18@54076921	DKK1	0.00661376	0.00530612	0.0049082	0.00541247	0.00899743	0.00364044	0.00427019	0.00641975	0.00590501	0.0103428	0.00513354	0.00461747
chr10	54077129	54077166	chr10:+:54077140:TE	7	+	ATTATA@-57@54077084;AATAAA@-23@54077118	DKK1	0.879365	0.853878	0.954736	0.963046	0.926992	0.927751	0.930901	0.918519	0.930937	0.915189	0.9486	0.945405
chr10	54077413	54077427	chr10:+:54077416:TE	4	+	AATAAA@-18@54077399;AATAAT@-10@54077407	DKK1	0.00714286	0.00530612	0.0107253	0.00970511	0.00694087	0.00756091	0.00931677	0.0103704	0.0084724	0.00856974	0.00662811	0.00769579
chr10	73983898	73983916	chr10:+:73983911:IN	6	+	ATTAAA@-21@73983891	ANAPC16	0.0724466	0.0585106	0.0245979	0.0256147	0.0586166	0.0470446	0.0713044	0.0391892	0.079646	0.0677146	0.0947955	0.0733453
chr10	73993022	73993062	chr10:+:73993052:TE	7	+	AACAAA@-27@73993026	ANAPC16	0.429929	0.567819	0.287606	0.368852	0.396249	0.457177	0.356522	0.495946	0.412137	0.490931	0.332714	0.493739
chr10	73993491	73993533	chr10:+:73993515:TE	6	+	AATAAA@-34@73993482	ANAPC16	0.235154	0.164894	0.294229	0.248975	0.237984	0.214717	0.245217	0.186486	0.201011	0.170496	0.254647	0.166369
chr10	73993558	73993588	chr10:+:73993584:TE	6	+	AATAAA@-23@73993562	ANAPC16	0.26247	0.208777	0.393567	0.356557	0.307151	0.281062	0.326957	0.278378	0.307206	0.270859	0.317844	0.266547
chr10	89725270	89725313	chr10:+:89725296:TE	5	+	AATAAA@-32@89725265;AATAAA@-22@89725275;GATAAA@-48@89725249	PTEN	0.3725	0.461818	0.114441	0.170792	0.175115	0.231092	0.267081	0.305085	0.238889	0.215488	0.285714	0.283422
chr10	89725510	89725559	chr10:+:89725541:TE	6	+	TATAAA@-16@89725526;AATAAA@-51@89725491	PTEN	0.285	0.229091	0.207084	0.165842	0.21659	0.210084	0.149068	0.262712	0.283333	0.215488	0.285714	0.224599
chr10	89726109	89726143	chr10:+:89726131:TE	6	+	ATTATA@-46@89726086;TATAAA@-44@89726088;ATTAAA@-23@89726109	PTEN	0.0625	0.0763636	0.0708447	0.118812	0.101383	0.142857	0.0807453	0.101695	0.111111	0.0606061	0.0634921	0.0588235
chr10	89728502	89728538	chr10:+:89728535:TE	5	+	TATAAA@-45@89728491;ATTAAA@-24@89728512	PTEN	0.28	0.232727	0.607629	0.544555	0.506912	0.415966	0.503106	0.330508	0.366667	0.508418	0.365079	0.433155
chr10	91178559	91178578	chr10:+:91178569:TE	6	+	0	IFIT5	0.240458	0.337278	0.163044	0.208333	0.197115	0.184466	0.176471	0.227273	0.190244	0.177083	0.105058	0.213115
chr10	91178614	91178640	chr10:+:91178628:TE	6	+	ATTAAA@-24@91178605	IFIT5	0.354962	0.366864	0.246377	0.208333	0.259615	0.247573	0.378151	0.369318	0.321951	0.28125	0.291829	0.251366
chr10	91179671	91179702	chr10:+:91179680:TE	6	+	0	IFIT5	0.274809	0.224852	0.34058	0.3125	0.336539	0.349515	0.298319	0.323864	0.302439	0.328125	0.389105	0.355191
chr10	91180743	91180770	chr10:+:91180752:TE	6	+	AATAAA@-20@91180733	IFIT5	0.129771	0.0710059	0.25	0.270833	0.206731	0.218447	0.147059	0.0795455	0.185366	0.213542	0.214008	0.180328
chr10	92660509	92660548	chr10:+:92660528:TE	7	+	AATAAA@-27@92660502;AACAAA@-33@92660496	RPP30	0.864407	0.815041	0.803448	0.728477	0.772727	0.782443	0.781513	0.768421	0.784787	0.801047	0.75048	0.733945
chr10	92660591	92660617	chr10:+:92660611:TE	5	+	TATAAA@-56@92660556;AACAAA@-22@92660590;ATTAAA@-30@92660582	RPP30	0.0570108	0.0711382	0.0448276	0.0596027	0.0584416	0.0591603	0.0630252	0.0605263	0.0686456	0.0488656	0.0575816	0.0623853
chr10	92660704	92660736	chr10:+:92660733:TE	5	+	AATAAA@-17@92660717;GATAAA@-41@92660693;AATATA@-27@92660707	RPP30	0.0400616	0.0711382	0.0896552	0.112583	0.0800866	0.101145	0.0714286	0.0973684	0.0816327	0.08726	0.109405	0.106422
chr10	92665793	92665833	chr10:+:92665821:TE	6	+	AATACA@-54@92665768;AATAAT@-26@92665796	RPP30	0.0385208	0.0426829	0.062069	0.0993378	0.0887446	0.0572519	0.0840336	0.0736842	0.0649351	0.0628272	0.0825336	0.0972477
chr10	124923393	124923408	chr10:+:124923408:TE	6	+	AATAAA@-22@124923387	BUB3	0.108003	0.110027	0.0403656	0.0299195	0.0436349	0.0376812	0.0452846	0.0392035	0.0490537	0.0435993	0.0420905	0.0444727
chr10	124923513	124923537	chr10:+:124923532:TE	6	+	AATAAA@-21@124923512;AATAAT@-57@124923476	BUB3	0.133499	0.15393	0.0495049	0.0632911	0.0604484	0.0657005	0.0855837	0.0983199	0.0822712	0.0723562	0.0806734	0.0821686
chr10	124923662	124923718	chr10:+:124923695:TE	6	+	AATAAA@-44@124923652;AATAAA@-21@124923675;AATAAG@-30@124923666	BUB3	0.0265581	0.0216802	0.0190404	0.013809	0.0156125	0.0198068	0.0170337	0.0217797	0.016995	0.0204082	0.0157839	0.0144007
chr10	124924857	124924894	chr10:+:124924879:TE	7	+	AATAAA@-24@124924856;AATATA@-54@124924826	BUB3	0.731941	0.714363	0.891089	0.89298	0.880304	0.876812	0.852098	0.840697	0.85168	0.863636	0.861452	0.858958
chr11	34120593	34120632	chr11:+:34120631:TE	6	+	AATAAA@-49@34120583;AATGAA@-34@34120598;AATGAA@-30@34120602;AATGAA@-26@34120606	CAPRIN1	0.0744501	0.0473934	0.0868726	0.0988764	0.114963	0.0645161	0.0860534	0.0464135	0.0696202	0.0891841	0.0904762	0.057041
chr11	34121042	34121100	chr11:+:34121061:TE	4	+	CATAAA@-17@34121045	CAPRIN1	0.162437	0.21327	0.0965251	0.0876404	0.0839416	0.109677	0.136499	0.0970464	0.122363	0.0777989	0.115873	0.087344
chr11	34122040	34122079	chr11:+:34122076:TE	7	+	TATAAA@-32@34122045;AATAAA@-43@34122034;AACAAA@-47@34122030	CAPRIN1	0.340102	0.322275	0.277992	0.303371	0.290146	0.296774	0.237389	0.345992	0.280591	0.280835	0.250794	0.342246
chr11	34122697	34122727	chr11:+:34122704:TE	7	+	AATAAA@-28@34122677;AATAAA@-23@34122682;AATAAG@-18@34122687	CAPRIN1	0.423012	0.417062	0.53861	0.510112	0.510949	0.529032	0.540059	0.510549	0.527426	0.552182	0.542857	0.513369
chr11	35211783	35211797	chr11:+:35211788:IN	6	+	AGTAAA@-21@35211768	CD44	0.0178931	0.0211967	0.0160041	0.0106838	0.0132512	0.0194421	0.0119324	0.0192383	0.01632	0.0194217	0.0129394	0.00969798
chr11	35250996	35251028	chr11:+:35251015:TE	7	+	CATAAA@-19@35250997	CD44	0.419146	0.457275	0.1492	0.155556	0.195994	0.220062	0.27345	0.310561	0.25696	0.254424	0.233887	0.245497
chr11	35251547	35251579	chr11:+:35251573:TE	6	+	AATAAA@-28@35251546	CD44	0.231939	0.238463	0.211151	0.197863	0.211094	0.233869	0.28472	0.276796	0.24608	0.249461	0.270996	0.25852
chr11	35253933	35253962	chr11:+:35253962:TE	6	+	ACTAAA@-28@35253935;ATTAAA@-50@35253913;ATTAAA@-36@35253927	CD44	0.331022	0.283065	0.623645	0.635897	0.579661	0.526627	0.429897	0.393404	0.48064	0.476694	0.482178	0.486284
chr11	110333264	110333313	chr11:+:110333288:TE	6	+	ATTAAA@-30@110333259	FDX1	0.213256	0.285714	0.110577	0.0735294	0.106897	0.135593	0.155235	0.09	0.137584	0.12406	0.122881	0.114407
chr11	110333416	110333437	chr11:+:110333433:TE	6	+	ATTAAA@-33@110333401;ATTACA@-55@110333379	FDX1	0.576369	0.522449	0.490385	0.465686	0.582759	0.586441	0.512635	0.625	0.483222	0.526316	0.525424	0.516949
chr11	110333772	110333803	chr11:+:110333796:TE	6	+	TATAAA@-30@110333767;AATAAA@-26@110333771	FDX1	0.121037	0.110204	0.216346	0.191176	0.193103	0.142373	0.194946	0.165	0.258389	0.18421	0.220339	0.161017
chr11	110334202	110334228	chr11:+:110334228:TE	6	+	TATAAA@-37@110334192;AATAAA@-33@110334196;AACAAA@-15@110334214;CATAAA@-25@110334204	FDX1	0.0893372	0.0816327	0.182692	0.269608	0.117241	0.135593	0.137184	0.12	0.120805	0.165413	0.131356	0.207627
chr11	111933327	111933369	chr11:+:111933352:TE	6	+	ATTAAA@-26@111933327;AACAAG@-45@111933308	DLAT	0.520548	0.518519	0.258064	0.25974	0.337838	0.396825	0.476821	0.442308	0.429578	0.40458	0.344828	0.378698
chr11	111933921	111933953	chr11:+:111933935:TE	6	+	TATAAA@-21@111933915;AATATA@-23@111933913	DLAT	0.26484	0.320988	0.236559	0.181818	0.310811	0.301587	0.218543	0.278846	0.267606	0.21374	0.306034	0.230769
chr11	111934586	111934621	chr11:+:111934614:TE	6	+	AATAAA@-43@111934572;AATGAA@-10@111934605	DLAT	0.13242	0.0987654	0.290323	0.324675	0.189189	0.166667	0.139073	0.105769	0.140845	0.183206	0.198276	0.189349
chr11	111934963	111935006	chr11:+:111935000:TE	6	+	AATAAA@-45@111934956;AATAAA@-25@111934976	DLAT	0.0821918	0.0617284	0.215054	0.233766	0.162162	0.134921	0.165563	0.173077	0.161972	0.198473	0.150862	0.201183
chr11	117038791	117038838	chr11:+:117038804:TE	5	+	AATAAT@-21@117038784	PAFAH1B2	0.202817	0.320988	0.111511	0.0923913	0.116667	0.183607	0.0845411	0.120155	0.12012	0.187279	0.110599	0.155488
chr11	117040025	117040088	chr11:+:117040049:TE	6	+	AATAGA@-21@117040029;ATTAAA@-38@117040012	PAFAH1B2	0.123944	0.123457	0.0719425	0.0706522	0.113889	0.0622951	0.108696	0.124031	0.0990991	0.134276	0.12212	0.112805
chr11	117040771	117040809	chr11:+:117040788:TE	6	+	AATAAA@-29@117040760	PAFAH1B2	0.208451	0.127572	0.226619	0.244565	0.205556	0.15082	0.231884	0.209302	0.183183	0.151944	0.214286	0.192073
chr11	117041734	117041773	chr11:+:117041758:TE	5	+	TATAAA@-21@117041738;AATATA@-23@117041736	PAFAH1B2	0.464789	0.427984	0.589928	0.592391	0.563889	0.603279	0.574879	0.546512	0.597598	0.526502	0.552995	0.539634
chr12	27181492	27181531	chr12:+:27181513:TE	6	+	ATTAAA@-20@27181494;ATTACA@-31@27181483	MED21	0.620968	0.584848	0.328125	0.319588	0.502793	0.494898	0.449704	0.37931	0.493902	0.461165	0.46875	0.411458
chr12	27181581	27181609	chr12:+:27181585:TE	6	+	TATAAA@-23@27181563	MED21	0.172043	0.2	0.195312	0.206186	0.201117	0.239796	0.236686	0.241379	0.231707	0.208738	0.239583	0.171875
chr12	27181653	27181706	chr12:+:27181691:TE	6	+	AATACA@-54@27181638;AATGAA@-46@27181646;AATATA@-37@27181655	MED21	0.104839	0.160606	0.109375	0.257732	0.128492	0.163265	0.0946746	0.258621	0.097561	0.199029	0.135417	0.25
chr12	27183587	27183611	chr12:+:27183605:IN	6	+	AATAGA@-20@27183586;ATTAAA@-26@27183580	MED21	0.102151	0.0545455	0.367188	0.216495	0.167598	0.102041	0.218935	0.12069	0.176829	0.131068	0.15625	0.166667
chr12	51634353	51634394	chr12:+:51634370:IN	6	+	AATAAT@-16@51634355	DAZAP2	0.0741935	0.065407	0.0129225	0.0164474	0.0415704	0.0496689	0.0246361	0.0211554	0.0443975	0.045204	0.0401302	0.0286103
chr12	51636587	51636644	chr12:+:51636624:TE	6	+	ATTAAA@-23@51636602	DAZAP2	0.264516	0.252907	0.0626243	0.0416667	0.15358	0.139073	0.157335	0.136696	0.157505	0.114664	0.127983	0.107629
chr12	51637555	51637593	chr12:+:51637589:TE	7	+	AATAAA@-45@51637545;ATTACA@-26@51637564	DAZAP2	0.552688	0.565407	0.863817	0.846491	0.67552	0.671082	0.767077	0.763222	0.659619	0.719956	0.780911	0.775204
chr12	51665126	51665159	chr12:+:51665146:TE	6	+	AATAAA@-36@51665111	DAZAP2	0.108602	0.116279	0.0606362	0.0953947	0.12933	0.140177	0.0509518	0.078926	0.138478	0.120176	0.0509761	0.0885559
chr12	105760463	105760475	chr12:+:105760464:EX	3	+	AACAAA@-10@105760455	C12orf75	0.0598279	0.0831978	0.0678337	0.0640596	0.0635098	0.0700477	0.142437	0.057377	0.144482	0.0822079	0.0776016	0.0511316
chr12	105764583	105764587	chr12:+:105764587:TE	5	+	AATAGA@-25@105764563;CATAAA@-55@105764533	C12orf75	0.0318634	0.0325354	0.0158643	0.0137803	0.018013	0.0213407	0.0160658	0.0203279	0.015063	0.0215306	0.0164864	0.0144174
chr12	105764819	105764854	chr12:+:105764852:TE	5	+	TATAAA@-44@105764809;AATAAT@-26@105764827;AATATA@-23@105764830	C12orf75	0.160393	0.176853	0.0736688	0.055121	0.104364	0.11524	0.0969828	0.122951	0.101752	0.110393	0.117715	0.118692
chr12	105765272	105765301	chr12:+:105765295:TE	6	+	ATTAAA@-24@105765272	C12orf75	0.747916	0.707413	0.842633	0.867039	0.814113	0.793372	0.744514	0.799344	0.738703	0.785868	0.788197	0.815759
chr12	123253979	123254004	chr12:+:123254004:TE	5	+	AATAAA@-41@123253964;AATAGA@-10@123253995	DENR	0.201456	0.17193	0.137026	0.142222	0.154762	0.17377	0.165761	0.201005	0.119593	0.138801	0.110266	0.159905
chr12	123254024	123254049	chr12:+:123254037:TE	5	+	AATAAA@-28@123254010;AATAGA@-43@123253995	DENR	0.349515	0.354386	0.142857	0.0977778	0.252976	0.255738	0.334239	0.251256	0.290076	0.305994	0.262357	0.257757
chr12	123255354	123255376	chr12:+:123255368:TE	6	+	AGTAAA@-37@123255332;AATAAA@-60@123255309;ATTAAA@-23@123255346	DENR	0.0776699	0.0666667	0.16035	0.155556	0.0595238	0.0918033	0.0597826	0.0904523	0.0839695	0.0630915	0.0741445	0.0859189
chr12	123255595	123255648	chr12:+:123255607:TE	7	+	ATTAAA@-19@123255589	DENR	0.371359	0.407018	0.559767	0.604444	0.532738	0.478689	0.440217	0.457286	0.506361	0.492114	0.553232	0.49642
chr12	131360799	131360840	chr12:+:131360828:TE	7	+	AATAAA@-28@131360801	RAN	0.976491	0.981673	0.92811	0.906625	0.957169	0.96402	0.966731	0.969846	0.965292	0.964261	0.95518	0.958902
chr12	131361166	131361195	chr12:+:131361189:TE	6	+	AATAAA@-38@131361152;AATAGA@-12@131361178	RAN	0.00370449	0.00311388	0.00589578	0.00469484	0.00395631	0.00537634	0.00462064	0.00456511	0.00472544	0.00451519	0.0057811	0.0037229
chr12	131361876	131361913	chr12:+:131361890:TE	7	+	AATAAA@-20@131361871;AATAAG@-36@131361855;AATGAA@-41@131361850;AATATA@-53@131361838	RAN	0.00534302	0.00338078	0.0239635	0.0250391	0.0117829	0.0103391	0.00628408	0.00744834	0.00708815	0.0098722	0.00779474	0.00963574
chr12	131362190	131362234	chr12:+:131362222:TE	7	+	AATAAT@-39@131362184;AATATA@-25@131362198	RAN	0.0144618	0.0118327	0.0420312	0.0636411	0.0270921	0.0202647	0.0223639	0.0181403	0.0228939	0.0213515	0.0312439	0.0277393
chr13	21751486	21751533	chr13:+:21751510:TE	7	+	AACAAA@-30@21751481;AACAAA@-26@21751485;ATTAAA@-35@21751476	MRP63	0.640662	0.625915	0.581218	0.609422	0.666791	0.655844	0.66131	0.647656	0.688788	0.667063	0.626164	0.636042
chr13	21751537	21751560	chr13:+:21751548:TE	6	+	0	MRP63	0.0172239	0.0103315	0.0114213	0.0121581	0.0141474	0.012605	0.0125	0.0130498	0.00741962	0.0150614	0.0139712	0.0126199
chr13	21751636	21751671	chr13:+:21751650:TE	7	+	AATAAA@-20@21751631	MRP63	0.328605	0.349548	0.390863	0.367781	0.30417	0.315508	0.316369	0.333494	0.29596	0.307174	0.35182	0.340737
chr13	21752130	21752161	chr13:+:21752152:TE	5	+	AGTAAA@-19@21752134;AATAAA@-28@21752125;AAGAAA@-34@21752119	MRP63	0.013509	0.0142058	0.0164975	0.0106383	0.014892	0.0160428	0.00982143	0.0057999	0.00783182	0.0107016	0.00804403	0.0106007
chr13	28197557	28197613	chr13:+:28197583:TE	7	+	AATAAA@-21@28197563	POLR1D	0.704054	0.70607	0.641935	0.626582	0.673768	0.648256	0.739943	0.65678	0.734242	0.715019	0.728926	0.683694
chr13	28240378	28240417	chr13:+:28240396:TE	6	+	AATAAA@-29@28240368	POLR1D	0.224324	0.217252	0.187097	0.221519	0.199734	0.210756	0.150862	0.228814	0.16184	0.173299	0.160331	0.176817
chr13	28240452	28240470	chr13:+:28240470:TE	6	+	TATAAA@-17@28240454;AATAAA@-28@28240443	POLR1D	0.022973	0.0495208	0.0596774	0.0458861	0.0399467	0.0741279	0.045977	0.0466102	0.0374787	0.0474968	0.0429752	0.064833
chr13	28241535	28241566	chr13:+:28241547:TE	6	+	AGTAAA@-25@28241523;AATAAA@-19@28241529	POLR1D	0.0486487	0.0271566	0.11129	0.106013	0.0865513	0.0668605	0.0632184	0.0677966	0.0664395	0.0641849	0.0677686	0.0746562
chr13	38934281	38934297	chr13:+:38934283:IN	3	+	ATTAAA@-16@38934268;AATATA@-29@38934255	UFM1	0.119342	0.253378	0.0338346	0.0414938	0.0778689	0.116049	0.108753	0.124514	0.0892857	0.116705	0.0793951	0.0611702
chr13	38934599	38934613	chr13:+:38934605:IN	5	+	ATTAAA@-23@38934583	UFM1	0.0473251	0.0371622	0.0244361	0.0207469	0.0430328	0.0567901	0.061008	0.0661479	0.0428571	0.0503432	0.0661626	0.0292553
chr13	38937016	38937057	chr13:+:38937039:TE	4	+	ATTAAA@-43@38936997;ATTAAA@-20@38937020;AACAAG@-39@38937001	UFM1	0.230453	0.179054	0.201128	0.215768	0.266393	0.212346	0.214854	0.178988	0.1875	0.20595	0.192817	0.244681
chr13	38937119	38937146	chr13:+:38937137:TE	7	+	AATACA@-20@38937118;AATGAA@-26@38937112	UFM1	0.602881	0.530405	0.740602	0.721992	0.612705	0.614815	0.615385	0.63035	0.680357	0.627002	0.661626	0.664894
chr13	48835501	48835540	chr13:+:48835528:TE	6	+	ATTAAA@-25@48835504	ITM2B	0.604919	0.615423	0.403278	0.442716	0.500831	0.536313	0.569869	0.560948	0.530151	0.500397	0.48028	0.461486
chr13	48835984	48836015	chr13:+:48836004:TE	7	+	TATAAA@-22@48835983;AATATA@-24@48835981	ITM2B	0.347084	0.344517	0.51712	0.479782	0.423525	0.400516	0.38064	0.363431	0.403518	0.434179	0.45229	0.481254
chr13	48836040	48836074	chr13:+:48836062:TE	5	+	AATAAA@-29@48836034	ITM2B	0.01071	0.0110165	0.0184372	0.0212545	0.0157939	0.0107434	0.0105531	0.018623	0.0155779	0.0198255	0.0203562	0.0197682
chr13	48836210	48836232	chr13:+:48836225:TE	6	+	ACTAAA@-48@48836178;ATTAAA@-22@48836204	ITM2B	0.0372868	0.0290436	0.0611648	0.0562468	0.0598504	0.052428	0.0389374	0.0569977	0.0507538	0.0455987	0.0470738	0.0374915
chr13	80127040	80127068	chr13:+:80127057:TE	7	+	AATAAA@-25@80127033;AATGAA@-19@80127039	NDFIP2	0.545455	0.524752	0.244132	0.262735	0.343612	0.296296	0.409836	0.411504	0.310881	0.412451	0.342466	0.336735
chr13	80127714	80127729	chr13:+:80127723:TE	6	+	AATAAA@-19@80127705;AATAAT@-55@80127669	NDFIP2	0.0942761	0.0742574	0.147887	0.0616622	0.114537	0.0952381	0.0819672	0.0884956	0.0984456	0.077821	0.113014	0.0578231
chr13	80128148	80128172	chr13:+:80128158:TE	6	+	AATAAA@-22@80128137	NDFIP2	0.178451	0.183168	0.20892	0.268097	0.268722	0.269841	0.196721	0.181416	0.300518	0.249027	0.20548	0.238095
chr13	80128210	80128234	chr13:+:80128234:TE	6	+	AATAAA@-35@80128200;GATAAA@-39@80128196;AATATA@-13@80128222	NDFIP2	0.181818	0.217822	0.399061	0.407507	0.273128	0.338624	0.311475	0.318584	0.290155	0.2607	0.339041	0.367347
chr13	98674108	98674159	chr13:+:98674135:TE	7	+	AATAAA@-23@98674113	IPO5	0.390805	0.387543	0.277014	0.258593	0.246212	0.292308	0.331797	0.281046	0.267081	0.222571	0.309237	0.258907
chr13	98674731	98674778	chr13:+:98674757:TE	5	+	AATACA@-28@98674730;AATAAA@-42@98674716	IPO5	0.395402	0.411765	0.35167	0.389525	0.375	0.365385	0.391705	0.392157	0.329193	0.410658	0.311245	0.382423
chr13	98675308	98675340	chr13:+:98675329:TE	7	+	TATAAA@-55@98675275;ATTAAA@-18@98675312;AATGAA@-49@98675281	IPO5	0.186207	0.131488	0.21611	0.220949	0.238636	0.230769	0.179724	0.196078	0.313665	0.260188	0.25502	0.251781
chr13	98676521	98676555	chr13:+:98676549:TE	6	+	AGTAAA@-34@98676516;AATAAA@-18@98676532	IPO5	0.0275862	0.0692042	0.155206	0.130933	0.140152	0.111538	0.0967742	0.130719	0.0900621	0.106583	0.124498	0.106888
chr14	51721287	51721312	chr14:+:51721289:TE	5	+	GATAAA@-18@51721272	TMX1	0.0702635	0.0857605	0.0276316	0.0142045	0.0232945	0.0536013	0.0403646	0.0307942	0.0410557	0.0268456	0.0236559	0.0245262
chr14	51721773	51721803	chr14:+:51721803:TE	5	+	AATAAA@-38@51721766;ATTACA@-13@51721791	TMX1	0.0715182	0.0453074	0.0460526	0.03125	0.0332779	0.038526	0.0416667	0.0632091	0.0483871	0.0630872	0.0623656	0.0423634
chr14	51722343	51722383	chr14:+:51722369:TE	6	+	AATAAT@-31@51722339	TMX1	0.14931	0.132686	0.255263	0.211648	0.194676	0.123953	0.205729	0.178282	0.222874	0.167785	0.196774	0.186176
chr14	51722743	51722808	chr14:+:51722775:TE	6	+	AATAAA@-41@51722735;ATTAAA@-19@51722757	TMX1	0.708908	0.736246	0.671053	0.742898	0.748752	0.78392	0.71224	0.727715	0.687683	0.742282	0.717204	0.746934
chr14	55531537	55531569	chr14:+:55531563:TE	6	+	AGTAAA@-19@55531545;GATAAA@-33@55531531	MAPK1IP1L	0.63681	0.702985	0.344411	0.275304	0.44964	0.439781	0.483871	0.493333	0.432188	0.477679	0.378989	0.368515
chr14	55532620	55532657	chr14:+:55532642:TE	7	+	AATAAA@-24@55532619;AATAAT@-30@55532613;AATAAT@-27@55532616	MAPK1IP1L	0.157055	0.134328	0.18429	0.186235	0.219424	0.228102	0.247801	0.202222	0.198915	0.223214	0.1875	0.223614
chr14	55532889	55532943	chr14:+:55532931:TE	6	+	AATAAA@-52@55532880;ATTAAA@-20@55532912	MAPK1IP1L	0.122699	0.0925373	0.175227	0.153846	0.134892	0.156934	0.153959	0.148889	0.164557	0.142857	0.18883	0.18068
chr14	55536212	55536269	chr14:+:55536262:TE	6	+	ATTATA@-45@55536218	MAPK1IP1L	0.0834356	0.0701492	0.296073	0.384615	0.196043	0.175182	0.114369	0.155556	0.20434	0.15625	0.244681	0.227191
chr14	73569903	73569918	chr14:+:73569918:EX	2	+	0	RBM25	0.278788	0.351145	0.294479	0.3	0.26	0.246032	0.385027	0.296296	0.313609	0.313953	0.357143	0.278351
chr14	73569936	73569999	chr14:+:73569947:EX	4	+	AAGAAA@-17@73569931	RBM25	0.109091	0.114504	0.0920245	0.208333	0.18	0.198413	0.213904	0.148148	0.153846	0.151163	0.132653	0.154639
chr14	73586817	73586855	chr14:+:73586836:TE	7	+	ATTAAA@-20@73586817	RBM25	0.430303	0.412214	0.337423	0.283333	0.32	0.396825	0.283423	0.345679	0.402367	0.401163	0.341837	0.365979
chr14	73588001	73588042	chr14:+:73588020:TE	6	+	ATTAAA@-20@73588001	RBM25	0.181818	0.122137	0.276074	0.208333	0.24	0.15873	0.117647	0.209876	0.130178	0.133721	0.168367	0.201031
chr14	96998054	96998089	chr14:+:96998089:TE	6	+	AATAAA@-49@96998041;AATAAA@-30@96998060;AATGAA@-44@96998046	PAPOLA	0.268634	0.197872	0.375576	0.318352	0.308725	0.305506	0.289402	0.252988	0.261981	0.261474	0.340522	0.28202
chr14	96999016	96999047	chr14:+:96999031:TE	6	+	ATTATA@-33@96998999;AATAAA@-23@96999009;ATTAAA@-28@96999004	PAPOLA	0.276398	0.304255	0.223502	0.205993	0.248322	0.269982	0.335598	0.368526	0.321086	0.331015	0.269012	0.293103
chr14	97001215	97001241	chr14:+:97001234:TE	4	+	ACTAAA@-15@97001220;AATAAA@-26@97001209	PAPOLA	0.0279503	0.0234043	0.0437788	0.0362047	0.0218121	0.035524	0.0529891	0.0537849	0.0495208	0.023644	0.0408627	0.020936
chr14	97033440	97033463	chr14:+:97033446:TE	6	+	AATAAA@-19@97033428	PAPOLA	0.427019	0.474468	0.357143	0.439451	0.421141	0.388988	0.322011	0.324701	0.367412	0.383866	0.349603	0.403941
chr14	102233007	102233026	chr14:+:102233020:TE	6	+	AATAAA@-20@102233001	PPP2R5C	0.0523918	0.0384615	0.161616	0.142349	0.0458015	0.0439024	0.108374	0.111688	0.0731707	0.0693878	0.045	0.0186916
chr14	102376008	102376045	chr14:+:102376045:EX	4	+	ACTAAA@-24@102376022	PPP2R5C	0.0820046	0.151282	0.0808081	0.0569395	0.0890585	0.12439	0.110837	0.0961039	0.113821	0.120408	0.0916667	0.0728972
chr14	102378949	102378970	chr14:+:102378960:TE	7	+	AATAAA@-25@102378936	PPP2R5C	0.801822	0.733333	0.531987	0.590747	0.75827	0.768293	0.669951	0.72987	0.742547	0.738776	0.81	0.857944
chr14	102394062	102394098	chr14:+:102394091:TE	6	+	AATAAA@-40@102394052;AATATA@-15@102394077	PPP2R5C	0.0637813	0.0769231	0.225589	0.209964	0.10687	0.0634146	0.110837	0.0623377	0.0704607	0.0714286	0.0533333	0.0504673
chr15	33025457	33025470	chr15:+:33025468:TE	4	+	AATAAA@-31@33025438	GREM1	0.0545455	0.0523771	0.0275989	0.0146048	0.0525903	0.0349544	0.0751773	0.0427892	0.0577558	0.0477687	0.0382473	0.0356816
chr15	33025999	33026001	chr15:+:33026001:TE	2	+	AATAAT@-16@33025986;ATTAAA@-21@33025981	GREM1	0.0280303	0.0249799	0.023919	0.0154639	0.0266876	0.025076	0.022695	0.0316957	0.0231023	0.0238843	0.024508	0.0283623
chr15	33026052	33026064	chr15:+:33026055:TE	4	+	ATTAAA@-18@33026038;AAGAAA@-13@33026043	GREM1	0.309091	0.335214	0.318307	0.343643	0.312402	0.31459	0.28227	0.296355	0.29538	0.346952	0.315262	0.340348
chr15	33026856	33026876	chr15:+:33026866:TE	6	+	AATAAA@-22@33026845;AATAAT@-58@33026809;ATTAAA@-17@33026850	GREM1	0.608333	0.587429	0.630175	0.626289	0.60832	0.62538	0.619858	0.62916	0.623762	0.581395	0.621983	0.595608
chr15	44085931	44085956	chr15:+:44085932:TE	2	+	0	SERF2	0.00302971	0.0049761	0.00190096	0.00214362	0.00365982	0.0062239	0.00319328	0.00193601	0.00343031	0.00384059	0.00240353	0.00179524
chr15	44086221	44086275	chr15:+:44086250:TE	6	+	ATTAAA@-28@44086223	SERF2	0.995942	0.993845	0.995132	0.995542	0.994984	0.992673	0.99551	0.996762	0.994272	0.994935	0.995324	0.99611
chr15	44086739	44086764	chr15:+:44086759:TE	6	+	ATTAAA@-37@44086723	SERF2	0.000333546	0.000589275	0.00113594	0.000341031	0.000588642	0.000393918	0.000864346	0.000844803	0.00126209	0.000473116	0.00117991	0.0012467
chr15	44088235	44088284	chr15:+:44088258:IN	6	+	AATAAA@-22@44088237	SERF2	0.000694888	0.000589275	0.00183142	0.00197311	0.000767794	0.000709052	0.000432173	0.000457601	0.00103557	0.000751419	0.00109251	0.000847753
chr15	48634300	48634350	chr15:+:48634345:TE	4	+	AACAAG@-50@48634296	DUT	0.095204	0.131935	0.0848708	0.0938999	0.087531	0.0832392	0.0477129	0.0516262	0.0956007	0.106383	0.102173	0.0818405
chr15	48634477	48634548	chr15:+:48634505:TE	5	+	AAGAAA@-20@48634486	DUT	0.0146743	0.0191142	0.0123001	0.0143934	0.00949628	0.0124294	0.0114353	0.0123903	0.0122673	0.0137672	0.00914983	0.0147524
chr15	48634601	48634639	chr15:+:48634616:TE	7	+	ATTAAA@-28@48634589;ATTACA@-35@48634582	DUT	0.760916	0.738928	0.803198	0.762166	0.78365	0.768738	0.820978	0.824471	0.773689	0.755945	0.780404	0.793818
chr15	48634741	48634786	chr15:+:48634764:TE	6	+	ACTAAA@-36@48634729;AATAAA@-31@48634734;ATTAAA@-11@48634754;AATGAA@-25@48634740	DUT	0.129205	0.110023	0.099631	0.129541	0.119323	0.135593	0.119874	0.111513	0.118443	0.123905	0.108273	0.109589
chr15	66180235	66180265	chr15:+:66180260:TE	7	+	AATATA@-23@66180238	RAB11A	0.646391	0.669291	0.397045	0.374218	0.531127	0.537729	0.51532	0.540741	0.484606	0.49235	0.488342	0.490972
chr15	66180326	66180366	chr15:+:66180349:TE	6	+	TATAAA@-23@66180327	RAB11A	0.0267817	0.0282152	0.0323176	0.0375469	0.0297252	0.0339905	0.0300836	0.0304527	0.0344828	0.0347705	0.0414508	0.0361135
chr15	66180398	66180432	chr15:+:66180421:TE	7	+	AATAAA@-25@66180397	RAB11A	0.275533	0.264436	0.385042	0.340426	0.367919	0.35622	0.372145	0.344856	0.373768	0.349096	0.356218	0.350817
chr15	66181771	66181800	chr15:+:66181788:TE	6	+	ATTATA@-35@66181754;AATAAA@-19@66181770	RAB11A	0.0512937	0.0380577	0.185596	0.24781	0.0712283	0.0720598	0.0824513	0.0839506	0.107143	0.123783	0.11399	0.122098
chr15	78461575	78461600	chr15:+:78461592:TE	6	+	0	IDH3A	0.23	0.261589	0.161404	0.14902	0.118785	0.115493	0.12326	0.148148	0.14554	0.109524	0.110507	0.118447
chr15	78461941	78461967	chr15:+:78461967:TE	6	+	AATAAA@-41@78461927;AAGAAA@-23@78461945;AATATA@-19@78461949	IDH3A	0.265	0.288079	0.312281	0.294118	0.259669	0.214085	0.242545	0.246914	0.248826	0.235714	0.307971	0.250485
chr15	78462000	78462034	chr15:+:78462013:TE	6	+	AATAAG@-36@78461978;AATATA@-22@78461992	IDH3A	0.1825	0.178808	0.178947	0.211765	0.127072	0.177465	0.145129	0.12963	0.15493	0.161905	0.123188	0.147573
chr15	78462869	78462906	chr15:+:78462883:TE	7	+	AATAAA@-20@78462864	IDH3A	0.3225	0.271523	0.347368	0.345098	0.494475	0.492958	0.489066	0.475309	0.450704	0.492857	0.458333	0.483495
chr16	15661909	15661914	chr16:+:15661913:EX	4	+	0	C16orf45	0.0552147	0.0985916	0.0749236	0.0824373	0.0737705	0.105	0.085209	0.0803858	0.0859375	0.0855019	0.0652921	0.0859729
chr16	15681807	15681832	chr16:+:15681820:TE	5	+	AATAAA@-27@15681794	C16orf45	0.556748	0.624413	0.41896	0.417563	0.531421	0.498333	0.458199	0.530547	0.519531	0.45539	0.542955	0.538462
chr16	15681889	15681899	chr16:+:15681890:TE	2	+	AGTAAA@-18@15681873	C16orf45	0.0398773	0.0328639	0.030581	0.0501792	0.0368853	0.0483333	0.0643087	0.0385852	0.0429688	0.0520446	0.0378007	0.0497738
chr16	15682104	15682139	chr16:+:15682139:TE	5	+	ATTAAA@-45@15682095;CATAAA@-32@15682108	C16orf45	0.34816	0.244131	0.475535	0.449821	0.357924	0.348333	0.392283	0.350482	0.351562	0.407063	0.353952	0.325792
chr16	69375722	69375754	chr16:+:69375739:TE	4	+	ATTATA@-19@69375721	NIP7	0.190341	0.211864	0.174825	0.116667	0.178947	0.243137	0.207358	0.125	0.190476	0.211357	0.2	0.145062
chr16	69375766	69375808	chr16:+:69375792:TE	6	+	AATAGA@-23@69375770	NIP7	0.369318	0.326271	0.237762	0.175	0.312281	0.313725	0.354515	0.369792	0.289683	0.287066	0.280556	0.311728
chr16	69376567	69376599	chr16:+:69376596:TE	7	+	ATTATA@-25@69376572;AATAAA@-47@69376550	NIP7	0.230114	0.283898	0.230769	0.466667	0.298246	0.27451	0.240803	0.239583	0.269841	0.305994	0.277778	0.296296
chr16	69376983	69377023	chr16:+:69377007:TE	6	+	AATAAA@-33@69376975	NIP7	0.210227	0.177966	0.356643	0.241667	0.210526	0.168628	0.197324	0.265625	0.25	0.195584	0.241667	0.246914
chr16	74339520	74339568	chr16:+:74339543:TE	4	+	AAGAAA@-29@74339515;AACAAG@-56@74339488	PSMD7	0.0533333	0.0885559	0.0809399	0.096	0.0681265	0.0862667	0.148445	0.0663145	0.117336	0.0856553	0.0875421	0.0681687
chr16	74339585	74339619	chr16:+:74339610:TE	3	+	AAGAAA@-9@74339602;GATAAA@-36@74339575	PSMD7	0.211594	0.222071	0.199086	0.235	0.176642	0.182449	0.196513	0.168427	0.207188	0.184211	0.210197	0.216638
chr16	74339670	74339697	chr16:+:74339697:TE	7	+	ACTAAA@-19@74339679;ATTAAA@-59@74339639;ATTAAA@-34@74339664	PSMD7	0.296232	0.282698	0.163185	0.16	0.269586	0.263758	0.252121	0.298122	0.232558	0.237874	0.204425	0.216638
chr16	74340159	74340196	chr16:+:74340184:TE	7	+	ATTAAA@-19@74340166	PSMD7	0.438841	0.406676	0.556789	0.509	0.485645	0.467526	0.402922	0.467136	0.442918	0.49226	0.497835	0.498556
chr16	89629299	89629336	chr16:+:89629300:TE	5	+	0	RPL13	0.0118315	0.0133779	0.0104407	0.0160289	0.0123337	0.0139206	0.0106341	0.0135392	0.0159419	0.0133333	0.0115339	0.0141711
chr16	89629451	89629497	chr16:+:89629473:TE	7	+	AATAAA@-28@89629446;AAGAAA@-35@89629439	RPL13	0.961708	0.965998	0.935558	0.926897	0.951229	0.954935	0.955083	0.956472	0.94076	0.952016	0.940498	0.933155
chr16	89629835	89629892	chr16:+:89629861:TE	7	+	ACTAAA@-38@89629824;AATAAA@-32@89629830;AAGAAA@-28@89629834	RPL13	0.0255016	0.0195095	0.0497219	0.0527194	0.0340992	0.0292568	0.0326958	0.0284702	0.0414112	0.0321811	0.0457044	0.0509358
chr16	89630935	89630967	chr16:+:89630949:TE	6	+	AATACA@-24@89630926	RPL13	0.000959309	0.00111483	0.00427899	0.00435467	0.00233777	0.00188753	0.00158718	0.00151841	0.00188661	0.00246914	0.00226366	0.00173797
chr17	28444081	28444135	chr17:+:28444112:IN	3	+	AATAAA@-17@28444096	NSRP1	0.131429	0.2249	0.180812	0.189873	0.133758	0.210169	0.136719	0.232877	0.142857	0.153179	0.0858086	0.0976562
chr17	28505153	28505175	chr17:+:28505158:EX	5	+	0	NSRP1	0.631429	0.53012	0.634686	0.586498	0.640127	0.562712	0.636719	0.547945	0.642857	0.630058	0.729373	0.6875
chr17	28512221	28512261	chr17:+:28512237:TE	3	+	AACAAA@-33@28512205;AAGAAA@-48@28512190;AACAAG@-51@28512187	NSRP1	0.0542857	0.0562249	0.0442804	0.0548523	0.0541401	0.0711864	0.0390625	0.0502283	0.0442177	0.0462428	0.0759076	0.0429688
chr17	28513473	28513499	chr17:+:28513485:TE	6	+	AATAAA@-19@28513467;AATGAA@-25@28513461	NSRP1	0.182857	0.188755	0.140221	0.168776	0.171975	0.155932	0.1875	0.16895	0.170068	0.17052	0.108911	0.171875
chr17	48823169	48823196	chr17:+:48823196:EX	4	+	AAGAAA@-55@48823142;AAGAAA@-46@48823151;AAGAAA@-13@48823184	LUC7L3	0.289617	0.277228	0.273973	0.310924	0.243056	0.360248	0.348148	0.208791	0.283784	0.251572	0.226744	0.202532
chr17	48829889	48829918	chr17:+:48829909:TE	6	+	ATTAAA@-22@48829888	LUC7L3	0.142076	0.128713	0.127854	0.12605	0.0694444	0.0745342	0.162963	0.153846	0.0878378	0.113208	0.127907	0.151899
chr17	48829981	48830009	chr17:+:48830000:TE	7	+	AGTAAA@-31@48829970;AATAAA@-25@48829976	LUC7L3	0.491803	0.485148	0.429224	0.42437	0.541667	0.409938	0.362963	0.428571	0.5	0.465409	0.424419	0.462025
chr17	48830050	48830078	chr17:+:48830070:TE	7	+	AATAAA@-19@48830052	LUC7L3	0.0765027	0.108911	0.16895	0.138655	0.145833	0.155279	0.125926	0.208791	0.128378	0.169811	0.22093	0.183544
chr17	76219756	76219791	chr17:+:76219779:TE	6	+	0	BIRC5	0.102053	0.0901126	0.0512821	0.0707547	0.068779	0.0738916	0.0931006	0.0757299	0.0712347	0.0817805	0.0701136	0.0667476
chr17	76220276	76220319	chr17:+:76220294:TE	6	+	ATTAAA@-13@76220282	BIRC5	0.0923913	0.104506	0.121212	0.0849057	0.12442	0.141762	0.117207	0.162409	0.138399	0.151656	0.150411	0.152913
chr17	76220765	76220806	chr17:+:76220777:TE	7	+	AATAAA@-20@76220758	BIRC5	0.751812	0.738423	0.750583	0.79717	0.721793	0.688013	0.716542	0.69708	0.691316	0.675466	0.692519	0.699434
chr17	76221411	76221456	chr17:+:76221430:TE	7	+	AATAAA@-29@76221402	BIRC5	0.053744	0.0669587	0.0769231	0.0471698	0.0850077	0.0963328	0.0731505	0.064781	0.0990502	0.0910973	0.0869565	0.0809061
chr18	3248615	3248641	chr18:+:3248634:IN	3	+	AATAAA@-18@3248617	MYL12A	0.00794479	0.00866069	0.00621619	0.00448076	0.00601971	0.00787523	0.00807776	0.00971817	0.00752484	0.0082826	0.00757204	0.00617436
chr18	3256107	3256152	chr18:+:3256123:TE	7	+	AATAAA@-25@3256099	MYL12A	0.137068	0.160223	0.0825866	0.0882973	0.123173	0.167619	0.100414	0.139942	0.116087	0.127708	0.126271	0.159463
chr18	3256152	3256189	chr18:+:3256187:TE	4	+	AATATA@-23@3256165	MYL12A	0.00377177	0.00412414	0.00403649	0.00369004	0.00562281	0.00455528	0.00440008	0.00242954	0.00474868	0.0041059	0.00350557	0.00551576
chr18	3256220	3256278	chr18:+:3256252:TE	7	+	ATTAAA@-39@3256214;GATAAA@-27@3256226	MYL12A	0.851216	0.826992	0.907161	0.903532	0.865185	0.819951	0.887108	0.847911	0.871639	0.859904	0.862652	0.828847
chr18	9954381	9954433	chr18:+:9954400:TE	6	+	AATAAA@-27@9954374;AACAAA@-21@9954380	VAPA	0.016993	0.0228775	0.0106007	0.00998752	0.0174673	0.0130631	0.0116839	0.0138107	0.0118483	0.00922266	0.0175953	0.0119048
chr18	9954487	9954524	chr18:+:9954514:TE	6	+	AATAAA@-44@9954471;AATAAG@-14@9954501;CATAAA@-48@9954467	VAPA	0.176579	0.194204	0.0954064	0.0855181	0.107582	0.0972973	0.11512	0.126343	0.116904	0.121651	0.122434	0.109347
chr18	9954799	9954827	chr18:+:9954822:TE	7	+	AATAAA@-30@9954793;CATAAA@-40@9954783	VAPA	0.770964	0.760549	0.820671	0.822097	0.828503	0.85	0.831615	0.823529	0.82425	0.826087	0.797287	0.813933
chr18	9956703	9956745	chr18:+:9956731:TE	7	+	ATTAAA@-25@9956707;AATATA@-34@9956698	VAPA	0.0354636	0.0223691	0.0733215	0.082397	0.046447	0.0396396	0.0415808	0.0363171	0.0469984	0.0430391	0.0626833	0.0648148
chr20	16717941	16717964	chr20:+:16717942:EX	3	+	AATACA@-35@16717908;AATAAT@-51@16717892;ATTAAA@-47@16717896	SNRPB2	0.0747863	0.086351	0.0927835	0.135231	0.096475	0.0763209	0.0250896	0.0382775	0.047191	0.0898438	0.0800866	0.0958904
chr20	16721840	16721868	chr20:+:16721864:TE	7	+	AATAAA@-26@16721839	SNRPB2	0.854701	0.83844	0.783505	0.765125	0.794063	0.806262	0.87276	0.866029	0.851685	0.783203	0.800866	0.815068
chr20	16722019	16722047	chr20:+:16722039:TE	6	+	AGTAAA@-18@16722022;ATTATA@-54@16721986;AATAAA@-29@16722011	SNRPB2	0.042735	0.0473538	0.0687285	0.0427046	0.0705009	0.0821918	0.0663082	0.069378	0.0606742	0.0898438	0.0714286	0.0570776
chr20	16722398	16722430	chr20:+:16722419:TE	6	+	AATAAA@-20@16722400;AATAGA@-32@16722388	SNRPB2	0.0277778	0.0278551	0.0549828	0.0569395	0.038961	0.0352251	0.0358423	0.0263158	0.0404494	0.0371094	0.0476191	0.0319635
chr20	42090179	42090207	chr20:+:42090192:TE	7	+	TATAAA@-47@42090146;AATAAA@-20@42090173	SRSF6	0.411594	0.470803	0.328395	0.210031	0.294833	0.292428	0.300771	0.28	0.384224	0.368545	0.363469	0.322105
chr20	42090305	42090350	chr20:+:42090330:TE	7	+	AATAAA@-24@42090307;AACAAG@-47@42090284	SRSF6	0.130435	0.138686	0.101235	0.0909091	0.109422	0.117493	0.100257	0.12	0.160305	0.0938967	0.142066	0.103158
chr20	42090409	42090429	chr20:+:42090416:TE	6	+	AGTAAA@-27@42090390;AATAAA@-21@42090396;AACAAG@-36@42090381	SRSF6	0.101449	0.0912409	0.0617284	0.0721003	0.0395137	0.0835509	0.066838	0.0666667	0.0585242	0.0892019	0.0867159	0.0989474
chr20	42092229	42092249	chr20:+:42092241:TE	6	+	AATAAA@-19@42092223	SRSF6	0.356522	0.29927	0.508642	0.626959	0.556231	0.506527	0.532134	0.533333	0.396947	0.448357	0.407749	0.475789
chr20	52831954	52831990	chr20:+:52831979:EX	5	+	AAGAAA@-32@52831948;AAGAAA@-23@52831957	PFDN4	0.0426379	0.0612557	0.0407709	0.0469405	0.0374923	0.0490262	0.159752	0.104693	0.0876934	0.0505618	0.043801	0.0408163
chr20	52835724	52835767	chr20:+:52835744:TE	6	+	AATAAA@-26@52835719	PFDN4	0.600341	0.574273	0.412898	0.473596	0.397664	0.450638	0.373994	0.42148	0.401621	0.445069	0.394952	0.419218
chr20	52835929	52835974	chr20:+:52835951:TE	7	+	ATTATA@-54@52835898;ATTAAA@-21@52835931	PFDN4	0.333712	0.335375	0.498147	0.446773	0.518746	0.44728	0.420433	0.437726	0.459101	0.462547	0.528582	0.495748
chr20	52836009	52836030	chr20:+:52836022:TE	6	+	AAGAAA@-22@52836001	PFDN4	0.0233087	0.0290965	0.0481838	0.0326907	0.0460971	0.0530557	0.0458204	0.0361011	0.0515844	0.0418227	0.0326652	0.0442177
chr22	21977206	21977213	chr22:+:21977213:TE	4	+	AATAAA@-15@21977199	UBE2L3	0.0387016	0.0342556	0.0432432	0.0340425	0.0391389	0.0509915	0.0602258	0.0349761	0.0442679	0.0475763	0.0353982	0.0462754
chr22	21977215	21977270	chr22:+:21977248:TE	6	+	AATAAA@-50@21977199;GATAAA@-20@21977229	UBE2L3	0.805243	0.786561	0.708108	0.67234	0.69863	0.696884	0.732748	0.826709	0.709421	0.706463	0.716814	0.734763
chr22	21977762	21977834	chr22:+:21977790:TE	6	+	AATAAA@-44@21977747;AACAAG@-14@21977777	UBE2L3	0.0661673	0.0698287	0.0864865	0.0787234	0.103718	0.0897073	0.0915935	0.0794913	0.0885357	0.0897666	0.112832	0.0711061
chr22	21978312	21978328	chr22:+:21978323:TE	7	+	AATAAA@-23@21978301	UBE2L3	0.0898876	0.109354	0.162162	0.214894	0.158513	0.162417	0.115433	0.0588235	0.157775	0.156194	0.134956	0.147856
chrX	2635885	2635920	chrX:+:2635894:IN	4	+	AGTAAA@-24@2635871	CD99	0.00727032	0.00866251	0.00241918	0.00269179	0.00512544	0.00462361	0.00746037	0.00834899	0.00545989	0.00537634	0.00894454	0.00868591
chrX	2651693	2651720	chrX:+:2651705:TE	4	+	AATGAA@-46@2651660	CD99	0.0272307	0.0133403	0.0228722	0.00961354	0.0109253	0.00288976	0.0169413	0.0108537	0.0130197	0.00566696	0.0178891	0.00700476
chrX	2659244	2659285	chrX:+:2659282:TE	5	+	ATTAAA@-35@2659248;AATAAG@-30@2659253	CD99	0.37885	0.36833	0.312734	0.293021	0.356353	0.340991	0.332297	0.298685	0.337953	0.325777	0.338104	0.30905
chrX	2659339	2659354	chrX:+:2659348:TE	5	+	AATAAA@-21@2659328;AAGAAA@-15@2659334	CD99	0.586649	0.609667	0.661975	0.694674	0.627596	0.651495	0.643301	0.682112	0.643567	0.663179	0.635063	0.675259
chrX	150156312	150156336	chrX:+:150156314:TE	3	+	0	HMGB3	0.15873	0.193089	0.147436	0.1875	0.136691	0.146965	0.123188	0.150259	0.139726	0.14597	0.110075	0.123506
chrX	150156388	150156420	chrX:+:150156405:TE	3	+	AATAAA@-23@150156383;AAGAAA@-19@150156387	HMGB3	0.625	0.607724	0.237179	0.28125	0.44964	0.392971	0.431159	0.388601	0.410959	0.342048	0.298507	0.322709
chrX	150156629	150156661	chrX:+:150156655:TE	2	+	AATGAA@-28@150156628	HMGB3	0.0753968	0.0711382	0.0961538	0.104167	0.133094	0.169329	0.130435	0.119171	0.112329	0.167756	0.197761	0.177291
chrX	150157236	150157263	chrX:+:150157263:TE	6	+	ATTATA@-12@150157252;AATAAA@-46@150157218;ATTACA@-36@150157228	HMGB3	0.140873	0.128049	0.519231	0.427083	0.280575	0.290735	0.315217	0.341969	0.336986	0.344227	0.393657	0.376494
chr1	36068728	36068774	chr1:-:36068740:TE	7	-	AATAAA@-26@36068765;GATAAA@-44@36068783	PSMB2	0.884146	0.901681	0.810479	0.78376	0.857345	0.86225	0.880718	0.879679	0.832676	0.833955	0.799371	0.778784
chr1	36067500	36067519	chr1:-:36067511:TE	6	-	ATTAAA@-26@36067536	PSMB2	0.0254065	0.0193277	0.0355757	0.031774	0.0279646	0.0266386	0.0182397	0.0194805	0.026835	0.0298204	0.0363509	0.0448469
chr1	36067406	36067445	chr1:-:36067422:TE	7	-	ATTAAA@-22@36067443	PSMB2	0.0667344	0.0638655	0.102846	0.134157	0.0817699	0.0820189	0.0758541	0.0729565	0.101026	0.103016	0.117092	0.129797
chr1	36067163	36067197	chr1:-:36067186:TE	6	-	ATTAAA@-22@36067207	PSMB2	0.0237127	0.0151261	0.0510996	0.0503089	0.0329204	0.0290922	0.0251882	0.0278839	0.0394633	0.0332091	0.0471863	0.0465718
chr1	43850572	43850616	chr1:-:43850597:TE	6	-	AATAAA@-28@43850624	MED8	0.0785985	0.0755608	0.0658683	0.053211	0.0591447	0.0551978	0.0570305	0.0472779	0.0602637	0.0742625	0.0398671	0.0451207
chr1	43850446	43850467	chr1:-:43850447:TE	7	-	ATTAAA@-29@43850475;AATGAA@-16@43850462	MED8	0.284091	0.291617	0.25988	0.26789	0.248408	0.25575	0.246804	0.30659	0.279661	0.2706	0.253322	0.244491
chr1	43850375	43850419	chr1:-:43850398:TE	7	-	AATAAA@-19@43850416;AATAAT@-33@43850430	MED8	0.467803	0.479339	0.409581	0.4	0.43949	0.477461	0.516224	0.455587	0.491525	0.490336	0.509136	0.537251
chr1	43849571	43849599	chr1:-:43849589:TE	7	-	AATAAA@-19@43849607	MED8	0.169508	0.153483	0.264671	0.278899	0.252957	0.211592	0.179941	0.190544	0.16855	0.164802	0.197674	0.173137
chr1	53685746	53685772	chr1:-:53685761:IN	6	-	ATTAAA@-24@53685784	C1orf123	0.126761	0.118577	0.0419708	0.0374332	0.0768156	0.0665796	0.10733	0.093617	0.0769231	0.0665702	0.0703625	0.0610329
chr1	53680143	53680159	chr1:-:53680146:TE	6	-	AATAAA@-23@53680168;ATTACA@-46@53680191	C1orf123	0.381847	0.353755	0.441606	0.40107	0.410615	0.361619	0.443717	0.302128	0.464883	0.36903	0.428571	0.34507
chr1	53679800	53679843	chr1:-:53679809:TE	6	-	AATACA@-22@53679830;AATAAA@-26@53679834;ATTAAA@-50@53679858	C1orf123	0.270736	0.272727	0.301095	0.297683	0.294693	0.342037	0.244764	0.338298	0.270903	0.299566	0.287846	0.316901
chr1	53679755	53679795	chr1:-:53679774:TE	6	-	AATACA@-57@53679830;ATTAAA@-20@53679793	C1orf123	0.220657	0.254941	0.215329	0.263815	0.217877	0.229765	0.204188	0.265957	0.187291	0.264834	0.21322	0.276995
chr1	59247132	59247190	chr1:-:59247164:TE	6	-	AATAAA@-23@59247186	JUN	0.596078	0.551515	0.538462	0.540481	0.476959	0.47181	0.528736	0.5	0.464623	0.469248	0.486957	0.431818
chr1	59247034	59247086	chr1:-:59247056:TE	6	-	AATAAA@-21@59247076;AATAAG@-58@59247113	JUN	0.129412	0.112121	0.15	0.142232	0.138249	0.163205	0.126437	0.191489	0.183962	0.154897	0.195652	0.181818
chr1	59246967	59247023	chr1:-:59246993:TE	6	-	AATACA@-23@59247015;AATAAA@-18@59247010;AAGAAA@-28@59247020	JUN	0.152941	0.145454	0.138461	0.170678	0.163595	0.169139	0.183908	0.164894	0.153302	0.15262	0.173913	0.164773
chr1	59246436	59246496	chr1:-:59246465:TE	6	-	AATAAA@-20@59246484	JUN	0.121569	0.190909	0.173077	0.146608	0.221198	0.195846	0.160919	0.143617	0.198113	0.223235	0.143478	0.221591
chr1	71532053	71532087	chr1:-:71532065:IN	6	-	AATAAA@-18@71532082	ZRANB2	0.0441177	0.0705882	0.0341297	0.054902	0.0787671	0.0917031	0.0927835	0.106599	0.0852713	0.0762712	0.118734	0.103448
chr1	71530703	71530763	chr1:-:71530727:TE	5	-	AATAAT@-35@71530761;ATTAAA@-27@71530753;AAGAAA@-39@71530765	ZRANB2	0.511765	0.605882	0.215017	0.133333	0.25	0.31441	0.233677	0.269035	0.20155	0.182203	0.189974	0.159875
chr1	71529007	71529043	chr1:-:71529021:TE	7	-	AATAAA@-21@71529041	ZRANB2	0.167647	0.1	0.31058	0.337255	0.239726	0.253275	0.319588	0.279188	0.290698	0.275424	0.269129	0.338558
chr1	71528963	71528998	chr1:-:71528975:TE	7	-	AATAAA@-26@71529000	ZRANB2	0.276471	0.223529	0.440273	0.47451	0.431507	0.340611	0.353952	0.345178	0.422481	0.466102	0.422164	0.398119
chr1	95367265	95367294	chr1:-:95367266:EX	2	-	AACAAA@-21@95367286;AACAAG@-17@95367282	CNN3	0.0167095	0.0264496	0.0235479	0.0203816	0.0195972	0.0266473	0.0598233	0.041415	0.0379808	0.0240816	0.0246166	0.0134499
chr1	95362954	95362980	chr1:-:95362961:TE	4	-	ATTAAA@-21@95362981	CNN3	0.054413	0.0467955	0.021978	0.00910668	0.0272183	0.0198643	0.0244731	0.0215703	0.0307692	0.0240816	0.0399516	0.0282448
chr1	95362750	95362776	chr1:-:95362751:TE	6	-	ATTATA@-7@95362757;AATAAA@-36@95362786	CNN3	0.424593	0.428281	0.258503	0.244146	0.334241	0.327519	0.308634	0.316652	0.307212	0.322857	0.299435	0.32078
chr1	95362502	95362535	chr1:-:95362515:TE	6	-	TATAAA@-27@95362541;AATAAA@-23@95362537;CATAAA@-52@95362566	CNN3	0.504284	0.498474	0.695971	0.726366	0.618944	0.625969	0.60707	0.620362	0.624038	0.62898	0.635997	0.637525
chr1	150599501	150599538	chr1:-:150599509:TE	7	-	AATAAA@-37@150599545;AATGAA@-19@150599527	ENSA	0.175958	0.227397	0.115265	0.0544747	0.138593	0.206468	0.239093	0.255193	0.141414	0.175127	0.204852	0.147541
chr1	150597486	150597523	chr1:-:150597504:TE	5	-	TATAAA@-20@150597523;AATAAT@-25@150597528;AATATA@-22@150597525	ENSA	0.137631	0.128767	0.0560748	0.0389105	0.127932	0.144279	0.095986	0.106825	0.0888889	0.0913706	0.0781671	0.118033
chr1	150596070	150596102	chr1:-:150596091:TE	7	-	ATTATA@-37@150596127;TATAAA@-29@150596119;AATATA@-25@150596115	ENSA	0.111498	0.131507	0.17757	0.256809	0.166311	0.136816	0.102967	0.11276	0.169697	0.228426	0.167116	0.229508
chr1	150594587	150594625	chr1:-:150594604:TE	7	-	AATAAA@-39@150594642;AACAAA@-35@150594638;AACAAA@-30@150594633	ENSA	0.574913	0.512329	0.65109	0.649805	0.567164	0.512438	0.561955	0.525223	0.6	0.505076	0.549865	0.504918
chr1	174987359	174987377	chr1:-:174987370:IN	5	-	AACAAA@-57@174987426;ATTAAA@-20@174987389	MRPS14	0.0183908	0.0156997	0.0163934	0.0127758	0.0343879	0.0182735	0.0319319	0.0213577	0.0245442	0.0209877	0.0252387	0.0177332
chr1	174983624	174983661	chr1:-:174983629:TE	6	-	AATGAA@-27@174983655	MRPS14	0.12931	0.238908	0.0778689	0.127758	0.110729	0.21172	0.0862161	0.177727	0.0960729	0.201852	0.0907231	0.161912
chr1	174983515	174983570	chr1:-:174983545:TE	7	-	AATAAA@-17@174983561;AACAAA@-58@174983602	MRPS14	0.839655	0.726962	0.817623	0.723577	0.812242	0.744171	0.846727	0.767353	0.833801	0.741975	0.845839	0.784117
chr1	174982090	174982105	chr1:-:174982096:TE	5	-	ATTAAA@-17@174982112	MRPS14	0.0126437	0.01843	0.0881148	0.135888	0.042641	0.0258349	0.0351251	0.0335622	0.045582	0.0351852	0.0381992	0.0362375
chr1	183596429	183596477	chr1:-:183596444:TE	6	-	AATAGA@-21@183596464;AAGAAA@-36@183596479;AATGAA@-58@183596501;AATATA@-43@183596486	ARPC5	0.200932	0.237726	0.0570143	0.0611702	0.114922	0.112687	0.115234	0.109091	0.11317	0.107116	0.105505	0.0896359
chr1	183596359	183596390	chr1:-:183596369:TE	5	-	0	ARPC5	0.0611532	0.0680448	0.024006	0.018617	0.0397112	0.0395522	0.0423177	0.0381818	0.0397088	0.046442	0.0355505	0.0280112
chr1	183595401	183595413	chr1:-:183595411:TE	2	-	TATAAA@-22@183595432	ARPC5	0.107164	0.106804	0.0982746	0.0824468	0.102286	0.102985	0.101562	0.08	0.0919921	0.0966292	0.0969037	0.114146
chr1	183595305	183595347	chr1:-:183595313:IN	7	-	AATAAA@-42@183595354;AATAAT@-24@183595336;GATAAA@-57@183595369	ARPC5	0.630751	0.587425	0.820705	0.837766	0.743081	0.744776	0.740885	0.772727	0.755129	0.749813	0.762041	0.768207
chr1	202850016	202850072	chr1:-:202850052:TE	6	-	GATAAA@-21@202850072	RABIF	0.448873	0.435028	0.32963	0.310735	0.39823	0.370656	0.351885	0.360202	0.292473	0.340681	0.342466	0.236776
chr1	202849941	202849999	chr1:-:202849980:TE	6	-	TATAAA@-20@202849999;AATATA@-22@202850001	RABIF	0.206239	0.284369	0.159259	0.141243	0.190265	0.233591	0.193896	0.163728	0.217204	0.226453	0.210046	0.211587
chr1	202849560	202849611	chr1:-:202849586:TE	6	-	0	RABIF	0.318891	0.259887	0.437037	0.418079	0.376106	0.362934	0.385996	0.415617	0.436559	0.386774	0.40411	0.493703
chr1	202848080	202848097	chr1:-:202848088:TE	6	-	AATAAA@-22@202848109;AAGAAA@-26@202848113	RABIF	0.0259965	0.0207156	0.0740741	0.129943	0.0353982	0.0328185	0.0682226	0.0604534	0.0537634	0.0460922	0.043379	0.0579345
chr1	205687095	205687141	chr1:-:205687117:TE	6	-	AATGAA@-20@205687136	NUCKS1	0.5	0.5	0.218469	0.14375	0.44373	0.444099	0.293103	0.246512	0.252125	0.340249	0.294372	0.240848
chr1	205686517	205686558	chr1:-:205686523:TE	2	-	GATAAA@-36@205686558;AATATA@-60@205686582	NUCKS1	0.185606	0.246377	0.427928	0.5125	0.22508	0.242236	0.355172	0.455814	0.388102	0.309129	0.30303	0.445087
chr1	205686401	205686446	chr1:-:205686417:TE	7	-	AATAAA@-27@205686443	NUCKS1	0.210227	0.173913	0.141892	0.145833	0.234727	0.226708	0.224138	0.218605	0.17847	0.205394	0.162338	0.134875
chr1	205682313	205682343	chr1:-:205682322:TE	7	-	TATAAA@-22@205682343	NUCKS1	0.104167	0.0797101	0.211712	0.197917	0.096463	0.0869565	0.127586	0.0790698	0.181303	0.145228	0.24026	0.179191
chr1	235275337	235275341	chr1:-:235275341:TE	3	-	AATAAA@-21@235275361;AACAAA@-36@235275376	TOMM20	0.313573	0.304991	0.15903	0.182051	0.19375	0.263048	0.201207	0.234421	0.18648	0.234973	0.102981	0.128065
chr1	235275119	235275156	chr1:-:235275127:TE	6	-	ACTAAA@-24@235275150;TATAAA@-43@235275169;AATACA@-39@235275165	TOMM20	0.369735	0.395564	0.336927	0.405128	0.345833	0.34238	0.358149	0.364985	0.363636	0.320583	0.295393	0.400545
chr1	235274881	235274941	chr1:-:235274900:TE	7	-	ATTAAA@-30@235274929	TOMM20	0.216849	0.212569	0.299191	0.223077	0.252083	0.244259	0.311871	0.308605	0.261072	0.289618	0.365854	0.313352
chr1	235272626	235272674	chr1:-:235272663:TE	6	-	ATTAAA@-13@235272675	TOMM20	0.099844	0.0868762	0.204852	0.189744	0.208333	0.150313	0.128773	0.0919881	0.188811	0.154827	0.235772	0.158038
chr1	245017702	245017733	chr1:-:245017708:TE	7	-	AATAAA@-37@245017744	HNRNPU	0.245648	0.252632	0.0638298	0.0723861	0.148541	0.138889	0.108571	0.0934256	0.101383	0.128205	0.0753425	0.109656
chr1	245017427	245017460	chr1:-:245017436:TE	7	-	AGTAAA@-18@245017453	HNRNPU	0.396518	0.392105	0.269504	0.241287	0.30504	0.320707	0.397143	0.394464	0.407834	0.309665	0.328767	0.325696
chr1	245016942	245016970	chr1:-:245016963:TE	7	-	ATTAAA@-18@245016980;AAGAAA@-44@245017006	HNRNPU	0.272727	0.289474	0.465721	0.418231	0.395226	0.383838	0.382857	0.373702	0.370968	0.408284	0.405822	0.405892
chr1	245016667	245016701	chr1:-:245016691:TE	7	-	AATAAA@-19@245016709;AAGAAA@-59@245016749	HNRNPU	0.0851064	0.0657895	0.200946	0.268097	0.151194	0.156566	0.111429	0.138408	0.119816	0.153846	0.190068	0.158756
chr2	62115051	62115099	chr2:-:62115075:IN	7	-	AATAAA@-32@62115106;ATTAAA@-36@62115110	CCT4	0.090249	0.100304	0.0404624	0.044586	0.115778	0.0706714	0.124016	0.142327	0.0885057	0.10739	0.0921178	0.0676856
chr2	62095619	62095660	chr2:-:62095639:TE	6	-	ATTAAA@-24@62095662;AATGAA@-33@62095671	CCT4	0.325726	0.335866	0.321773	0.356688	0.307605	0.342756	0.322835	0.27599	0.31954	0.294457	0.330484	0.332969
chr2	62095545	62095571	chr2:-:62095571:TE	6	-	AATAAA@-18@62095588;AATAAA@-8@62095578	CCT4	0.552905	0.539514	0.566474	0.56051	0.531215	0.532391	0.502953	0.543317	0.543678	0.551963	0.537512	0.560044
chr2	62095246	62095284	chr2:-:62095263:TE	6	-	AATAAA@-17@62095279;AATAAT@-49@62095311	CCT4	0.0311203	0.0243161	0.0712909	0.0382166	0.0454029	0.0541814	0.0501969	0.0383663	0.0482759	0.0461894	0.039886	0.0393013
chr2	75785604	75785614	chr2:-:75785610:IN	5	-	AATAAA@-20@75785629	EVA1A	0.546939	0.215886	0.276056	0.133333	0.419401	0.155452	0.544991	0.197952	0.460741	0.165048	0.289538	0.0719425
chr2	75719929	75719946	chr2:-:75719940:TE	3	-	AATAAA@-22@75719961	EVA1A	0.111225	0.207739	0.140845	0.15	0.116976	0.176334	0.106961	0.129693	0.0696296	0.116505	0.125304	0.133094
chr2	75719607	75719630	chr2:-:75719612:TE	6	-	AATAAA@-26@75719637;CATAAA@-32@75719643	EVA1A	0.197959	0.344195	0.264789	0.288889	0.24679	0.387471	0.149406	0.382253	0.278519	0.366505	0.287105	0.388489
chr2	75719434	75719463	chr2:-:75719435:TE	5	-	AATAAA@-31@75719465;ATTAAA@-39@75719473;ATTACA@-24@75719458;CATAAA@-20@75719454	EVA1A	0.143878	0.232179	0.31831	0.427778	0.216833	0.280743	0.198642	0.290102	0.191111	0.351942	0.298054	0.406475
chr2	179307934	179307979	chr2:-:179307954:IN	6	-	ATTAAA@-24@179307977	PRKRA	0.114983	0.0839895	0.0268987	0.0265306	0.0704	0.099631	0.08125	0.110312	0.0928571	0.107807	0.0750751	0.111504
chr2	179296488	179296518	chr2:-:179296505:TE	6	-	AATAAA@-22@179296526;AAGAAA@-52@179296556	PRKRA	0.337979	0.343832	0.344937	0.346939	0.3184	0.326568	0.326562	0.304556	0.323214	0.334572	0.339339	0.338053
chr2	179296263	179296296	chr2:-:179296272:TE	6	-	ATTAAA@-26@179296297	PRKRA	0.21777	0.188976	0.234177	0.218367	0.1968	0.188192	0.19375	0.22542	0.182143	0.200743	0.193694	0.19469
chr2	179296119	179296169	chr2:-:179296131:TE	6	-	AGTAAA@-29@179296159;AATAAA@-48@179296178	PRKRA	0.329268	0.383202	0.393987	0.408163	0.4144	0.385609	0.398438	0.359712	0.401786	0.356877	0.391892	0.355752
chr3	37214274	37214314	chr3:-:37214288:IN	6	-	AATAAA@-41@37214328	LRRFIP2	0.248047	0.329825	0.108787	0.0752212	0.159159	0.169118	0.265993	0.310345	0.21978	0.311189	0.222561	0.267176
chr3	37095158	37095185	chr3:-:37095159:TE	6	-	AATGAA@-39@37095197;AATGAA@-14@37095172	LRRFIP2	0.294922	0.266667	0.175732	0.199115	0.255255	0.257353	0.212121	0.296552	0.217033	0.164336	0.246951	0.259542
chr3	37094602	37094631	chr3:-:37094621:TE	6	-	AATACA@-28@37094648	LRRFIP2	0.107422	0.101754	0.083682	0.119469	0.129129	0.143382	0.121212	0.0827586	0.0851648	0.111888	0.140244	0.103053
chr3	37094482	37094507	chr3:-:37094499:TE	6	-	AATACA@-20@37094518;ATTAAA@-24@37094522	LRRFIP2	0.349609	0.301754	0.631799	0.606195	0.456456	0.430147	0.400673	0.310345	0.478022	0.412587	0.390244	0.370229
chr3	88104549	88104589	chr3:-:88104565:TE	7	-	ATTAAA@-17@88104581;GATAAA@-31@88104595	CGGBP1	0.707965	0.723256	0.239247	0.202778	0.406433	0.469697	0.55814	0.636719	0.479452	0.496403	0.504202	0.417234
chr3	88102016	88102048	chr3:-:88102024:TE	6	-	AGTAAA@-31@88102054	CGGBP1	0.0566372	0.0488372	0.0913979	0.108333	0.0818713	0.0787879	0.0620155	0.0507812	0.0739726	0.0743405	0.0735294	0.115646
chr3	88101269	88101285	chr3:-:88101280:TE	6	-	ATTAAA@-19@88101298	CGGBP1	0.0672566	0.0860465	0.223118	0.191667	0.204678	0.157576	0.134367	0.0742188	0.115069	0.131894	0.102941	0.136054
chr3	88101145	88101181	chr3:-:88101161:TE	6	-	AATAAA@-29@88101189	CGGBP1	0.168142	0.14186	0.446237	0.497222	0.307018	0.293939	0.245478	0.238281	0.331507	0.297362	0.319328	0.331066
chr3	146233622	146233690	chr3:-:146233658:TE	6	-	ATTATA@-50@146233707;TATAAA@-21@146233678	PLSCR1	0.0762463	0.0696517	0.0268156	0.0242857	0.0384615	0.0449141	0.0334573	0.0380952	0.0390492	0.0400421	0.0538922	0.0371134
chr3	146233560	146233600	chr3:-:146233580:TE	6	-	AATGAA@-24@146233603	PLSCR1	0.171554	0.18408	0.103911	0.131429	0.17033	0.159841	0.169145	0.185714	0.144312	0.17176	0.110778	0.123711
chr3	146233454	146233490	chr3:-:146233469:TE	6	-	ATTATA@-35@146233503;TATAAA@-40@146233508;ATTAAA@-20@146233488	PLSCR1	0.0615836	0.0630182	0.0290503	0.0442857	0.0586081	0.0673712	0.0687732	0.0888889	0.0696095	0.0674394	0.0508982	0.0824742
chr3	146232943	146232981	chr3:-:146232968:TE	6	-	AATAAA@-22@146232989;AATAAT@-52@146233019	PLSCR1	0.690616	0.68325	0.840223	0.8	0.732601	0.727873	0.728625	0.687302	0.747029	0.720759	0.784431	0.756701
chr3	150262117	150262157	chr3:-:150262137:TE	7	-	AGTAAA@-20@150262156	SERP1	0.132434	0.124285	0.0891554	0.0971883	0.154422	0.134971	0.137425	0.136882	0.136942	0.13735	0.122238	0.115565
chr3	150261984	150262027	chr3:-:150262006:TE	7	-	AATAAA@-28@150262033;AATAAA@-20@150262025	SERP1	0.803516	0.832982	0.653285	0.623472	0.755782	0.789297	0.75984	0.772814	0.715583	0.726595	0.675069	0.673774
chr3	150260273	150260309	chr3:-:150260298:TE	7	-	AATAAA@-22@150260319	SERP1	0.0462316	0.0300933	0.174661	0.196822	0.0615646	0.0555369	0.0743829	0.0627376	0.0969851	0.0952381	0.13674	0.147122
chr3	150259762	150259810	chr3:-:150259787:TE	6	-	ATTAAA@-21@150259807;AAGAAA@-17@150259803	SERP1	0.0178184	0.0126392	0.0828988	0.0825183	0.0282313	0.0201952	0.0283522	0.0275665	0.0504904	0.0408163	0.065953	0.0635394
chr3	195965254	195965280	chr3:-:195965258:TE	6	-	0	PCYT1A	0.216867	0.253623	0.144737	0.111111	0.262821	0.221649	0.297872	0.221154	0.198718	0.186529	0.247423	0.205298
chr3	195965218	195965240	chr3:-:195965231:TE	5	-	0	PCYT1A	0.391566	0.326087	0.164474	0.161616	0.294872	0.376289	0.326241	0.413461	0.294872	0.279793	0.195876	0.271523
chr3	195964562	195964608	chr3:-:195964599:TE	6	-	0	PCYT1A	0.120482	0.23913	0.230263	0.262626	0.0897436	0.128866	0.0780142	0.221154	0.108974	0.19171	0.0927835	0.198676
chr3	195961226	195961266	chr3:-:195961240:TE	7	-	AATAAA@-25@195961264	PCYT1A	0.271084	0.181159	0.460526	0.464647	0.352564	0.273196	0.297872	0.144231	0.397436	0.341969	0.463918	0.324503
chr4	7062515	7062557	chr4:-:7062541:TE	7	-	0	GRPEL1	0.30445	0.388316	0.283262	0.167665	0.311475	0.298817	0.308008	0.325758	0.298097	0.204142	0.285714	0.270718
chr4	7062230	7062264	chr4:-:7062256:TE	7	-	AATAAA@-17@7062272;AACAAA@-21@7062276	GRPEL1	0.370023	0.312715	0.291845	0.275449	0.314208	0.304734	0.328542	0.299242	0.308668	0.337278	0.32398	0.323204
chr4	7061752	7061818	chr4:-:7061782:TE	7	-	ATTAAA@-26@7061807	GRPEL1	0.283372	0.257732	0.32618	0.341317	0.295082	0.340237	0.299795	0.32197	0.342495	0.35503	0.306122	0.328729
chr4	7060608	7060638	chr4:-:7060624:TE	6	-	AGTAAA@-28@7060651	GRPEL1	0.0421546	0.0412371	0.0987124	0.215569	0.079235	0.056213	0.063655	0.0530303	0.05074	0.10355	0.0841837	0.0773481
chr4	17488538	17488575	chr4:-:17488548:TE	7	-	AGTAAA@-29@17488576;AATACA@-44@17488591	QDPR	0.437898	0.391403	0.31338	0.232975	0.365554	0.325383	0.412523	0.346154	0.351159	0.34585	0.322917	0.284404
chr4	17488274	17488335	chr4:-:17488307:TE	7	-	ATTAAA@-20@17488326	QDPR	0.167197	0.176471	0.172535	0.197133	0.207381	0.223169	0.211786	0.215976	0.183601	0.219368	0.25	0.2263
chr4	17488120	17488180	chr4:-:17488150:TE	7	-	AATAAA@-29@17488178	QDPR	0.289809	0.260181	0.327465	0.247312	0.309315	0.224872	0.239411	0.221893	0.320856	0.185771	0.307292	0.30581
chr4	17488007	17488037	chr4:-:17488020:TE	7	-	AATAAA@-20@17488039	QDPR	0.105095	0.171946	0.18662	0.322581	0.11775	0.226576	0.13628	0.215976	0.144385	0.249012	0.119792	0.183486
chr4	39501007	39501045	chr4:-:39501040:TE	6	-	ATTAAA@-22@39501061	UGDH	0.192079	0.181286	0.128425	0.164384	0.175879	0.148699	0.155089	0.153465	0.173252	0.154179	0.140722	0.139505
chr4	39500935	39500971	chr4:-:39500954:TE	6	-	AATAAA@-17@39500970	UGDH	0.312871	0.304094	0.253425	0.246575	0.256281	0.265799	0.276252	0.321782	0.294833	0.293948	0.28269	0.281617
chr4	39500532	39500554	chr4:-:39500541:TE	6	-	ATTAAA@-26@39500566;AATATA@-21@39500561	UGDH	0.0237624	0.0380117	0.0342466	0.0450098	0.0435511	0.0408922	0.0323102	0.0420792	0.0212766	0.0489914	0.0660025	0.0378097
chr4	39500371	39500391	chr4:-:39500380:TE	7	-	AATAAA@-21@39500400;ATTACA@-29@39500408;CATAAA@-25@39500404	UGDH	0.471287	0.476608	0.583904	0.544031	0.524288	0.54461	0.536349	0.482673	0.510638	0.502882	0.510585	0.541069
chr4	52890081	52890129	chr4:-:52890104:TE	6	-	ATTAAA@-24@52890127	SGCB	0.305975	0.316854	0.131629	0.0869565	0.153716	0.172879	0.169678	0.131556	0.135225	0.147099	0.151559	0.121718
chr4	52889855	52889879	chr4:-:52889866:TE	4	-	AATAAA@-21@52889886;AATAAT@-38@52889903	SGCB	0.600483	0.609738	0.657197	0.648221	0.688345	0.692308	0.714847	0.765333	0.708681	0.71547	0.715011	0.722355
chr4	52888176	52888203	chr4:-:52888198:TE	6	-	ATTAAA@-19@52888216;CATAAA@-24@52888221	SGCB	0.0211225	0.0217228	0.0549242	0.062253	0.0422297	0.035686	0.0306363	0.0213333	0.0383973	0.0255525	0.0253807	0.0357995
chr4	52886847	52886883	chr4:-:52886872:TE	6	-	AATAAA@-20@52886891	SGCB	0.07242	0.0516854	0.15625	0.202569	0.115709	0.0991277	0.084839	0.0817778	0.117696	0.111878	0.108049	0.120127
chr4	71686345	71686387	chr4:-:71686365:TE	7	-	AATAAA@-36@71686400;ATTAAA@-24@71686388	GRSF1	0.655052	0.697842	0.373626	0.401198	0.484375	0.513514	0.496222	0.498069	0.523585	0.471698	0.474138	0.455882
chr4	71686268	71686333	chr4:-:71686307:TE	7	-	ATTAAA@-20@71686326	GRSF1	0.0836237	0.100719	0.0596546	0.0678643	0.0714286	0.0630631	0.093199	0.0694981	0.0660377	0.0754717	0.0586207	0.0861345
chr4	71685467	71685513	chr4:-:71685492:TE	7	-	AATAAA@-20@71685511;AATATA@-32@71685523	GRSF1	0.0818815	0.088729	0.197802	0.181637	0.138393	0.146396	0.15869	0.158301	0.150943	0.181604	0.175862	0.195378
chr4	71685231	71685269	chr4:-:71685251:TE	7	-	AATAAA@-25@71685275;AATGAA@-21@71685271	GRSF1	0.179443	0.11271	0.368917	0.349301	0.305804	0.277027	0.251889	0.274131	0.259434	0.271226	0.291379	0.262605
chr4	183812382	183812428	chr4:-:183812407:TE	6	-	TATAAA@-19@183812425;AATATA@-21@183812427	DCTD	0.375887	0.40785	0.172714	0.153623	0.243411	0.27907	0.275563	0.329466	0.251812	0.241877	0.255282	0.243827
chr4	183812137	183812175	chr4:-:183812153:TE	6	-	AATAAA@-25@183812177;AATAAT@-21@183812173	DCTD	0.0297872	0.0358362	0.0319303	0.0202899	0.0372093	0.0214669	0.0467938	0.0301624	0.0235507	0.0487365	0.0440141	0.037037
chr4	183811404	183811428	chr4:-:183811415:TE	5	-	ATTAAA@-25@183811439	DCTD	0.0624113	0.059727	0.04209	0.015942	0.0604651	0.0429338	0.0329289	0.0278422	0.0543478	0.0415162	0.0457747	0.0354938
chr4	183811236	183811271	chr4:-:183811245:TE	6	-	ATTAAA@-34@183811278;ATTAAA@-23@183811267	DCTD	0.531915	0.496587	0.753266	0.810145	0.658915	0.65653	0.644714	0.612529	0.67029	0.66787	0.65493	0.683642
chr5	114951594	114951627	chr5:-:114951601:TE	5	-	ACTAAA@-28@114951628	TMED7	0.0813648	0.129371	0.0426136	0.032345	0.0626781	0.06	0.0824176	0.0844444	0.0444444	0.0412844	0.0362473	0.022173
chr5	114951390	114951417	chr5:-:114951402:TE	6	-	AATAAA@-27@114951428	TMED7	0.191601	0.241259	0.142045	0.0916442	0.17094	0.177143	0.178571	0.182222	0.166667	0.172018	0.100213	0.10643
chr5	114950641	114950671	chr5:-:114950644:TE	6	-	ATTATA@-23@114950666;AATACA@-41@114950684	TMED7	0.291339	0.22028	0.181818	0.169811	0.262108	0.197143	0.230769	0.177778	0.211111	0.263761	0.232409	0.254989
chr5	114949189	114949211	chr5:-:114949190:TE	7	-	AATAAA@-34@114949223;AACAAA@-16@114949205	TMED7	0.435696	0.409091	0.633523	0.706199	0.504274	0.565714	0.508242	0.555556	0.577778	0.522936	0.63113	0.616408
chr5	139930044	139930103	chr5:-:139930091:TE	7	-	AATAAA@-21@139930111	SRA1	0.930593	0.933287	0.919118	0.872763	0.941028	0.940482	0.958864	0.959911	0.930205	0.930048	0.917857	0.912746
chr5	139929723	139929759	chr5:-:139929750:TE	6	-	0	SRA1	0.0114555	0.00702247	0.0205882	0.0218688	0.00856855	0.00787014	0.00734574	0.0077951	0.0186522	0.0100689	0.0116071	0.0119761
chr5	139929679	139929711	chr5:-:139929697:TE	6	-	0	SRA1	0.0235849	0.0344101	0.0235294	0.0437376	0.0277218	0.0260698	0.00881489	0.0172606	0.021059	0.0296767	0.0276786	0.0359281
chr5	139929629	139929679	chr5:-:139929654:TE	6	-	AACAAA@-16@139929669	SRA1	0.0343666	0.0252809	0.0367647	0.0616302	0.0226815	0.025578	0.0249755	0.0150334	0.0300842	0.0302067	0.0428571	0.0393499
chr5	145547690	145547719	chr5:-:145547691:EX	3	-	AATAAT@-31@145547721;AAGAAA@-59@145547749;GATAAA@-21@145547711	LARS	0.188552	0.380952	0.249448	0.282143	0.225092	0.333333	0.34	0.283105	0.291803	0.201493	0.308157	0.238562
chr5	145493616	145493672	chr5:-:145493654:TE	7	-	AATAAT@-37@145493690;ATTAAA@-20@145493673	LARS	0.191919	0.157143	0.0927152	0.0964286	0.095941	0.0673759	0.08	0.0821918	0.121312	0.0970149	0.0906344	0.107843
chr5	145493443	145493499	chr5:-:145493474:TE	6	-	AATAAA@-21@145493494	LARS	0.535354	0.4	0.483444	0.457143	0.538745	0.475177	0.474286	0.570776	0.478689	0.589552	0.52568	0.545752
chr5	145492575	145492613	chr5:-:145492590:TE	7	-	AATAAA@-35@145492624;AATAGA@-30@145492619;ATTACA@-11@145492600	LARS	0.0841751	0.0619048	0.174393	0.164286	0.140221	0.124113	0.105714	0.0639269	0.108197	0.11194	0.0755287	0.107843
chr5	176884202	176884239	chr5:-:176884225:TE	6	-	0	DBN1	0.266409	0.249267	0.118457	0.182203	0.141732	0.128676	0.144295	0.161538	0.190955	0.19469	0.128821	0.103333
chr5	176883986	176884024	chr5:-:176883998:TE	6	-	0	DBN1	0.0444015	0.0469208	0.0716253	0.0466102	0.0524934	0.0625	0.0369128	0.0846154	0.0552764	0.0442478	0.0655022	0.0533333
chr5	176883908	176883961	chr5:-:176883921:TE	7	-	AATAAA@-38@176883958	DBN1	0.484556	0.539589	0.526171	0.508475	0.498688	0.625	0.604027	0.607692	0.562814	0.533923	0.558952	0.643333
chr5	176883587	176883626	chr5:-:176883592:TE	6	-	AATAAA@-41@176883632;AAGAAA@-37@176883628	DBN1	0.204633	0.164223	0.283747	0.262712	0.307087	0.183824	0.214765	0.146154	0.190955	0.227139	0.246725	0.2
chr6	34256131	34256138	chr6:-:34256132:TE	6	-	ATTAAA@-19@34256150	NUDT3	0.0787993	0.0837438	0.0515152	0.0394265	0.0734694	0.0879346	0.0518018	0.0609418	0.0777096	0.0555556	0.0545024	0.0628571
chr6	34256095	34256130	chr6:-:34256103:TE	6	-	AATAAT@-15@34256117;ATTAAA@-48@34256150	NUDT3	0.335835	0.374384	0.227273	0.258065	0.330612	0.368098	0.36036	0.362881	0.333333	0.32567	0.310427	0.231429
chr6	34255977	34256015	chr6:-:34255996:TE	6	-	ATTATA@-48@34256043;AATAAA@-22@34256017	NUDT3	0.527204	0.482759	0.587879	0.55914	0.565306	0.480573	0.529279	0.506925	0.537832	0.563218	0.580569	0.662857
chr6	34247451	34247465	chr6:-:34247457:TE	6	-	AATAAA@-24@34247480	NUDT3	0.0581614	0.0591133	0.133333	0.143369	0.0306122	0.0633947	0.0585586	0.0692521	0.0511247	0.0555556	0.0545024	0.0428571
chr6	166745252	166745282	chr6:-:166745270:IN	6	-	AATAAA@-20@166745289	SFT2D1	0.0529595	0.082963	0.0479233	0.0936107	0.0498301	0.0721925	0.0596027	0.110769	0.0509138	0.0995025	0.0260989	0.048855
chr6	166733510	166733538	chr6:-:166733519:TE	7	-	ATTAAA@-27@166733545;ATTAAA@-19@166733537	SFT2D1	0.677051	0.733333	0.509585	0.448737	0.492639	0.52139	0.485336	0.466154	0.511749	0.493781	0.565934	0.534351
chr6	166733346	166733382	chr6:-:166733347:TE	2	-	ATTAAA@-26@166733372	SFT2D1	0.0737279	0.0666667	0.14377	0.118871	0.0872027	0.0909091	0.123936	0.104615	0.133159	0.126866	0.134615	0.137405
chr6	166733194	166733252	chr6:-:166733218:TE	6	-	TATAAA@-44@166733261;AATAAA@-57@166733274;AATAAA@-23@166733240;AATAAT@-51@166733268;AATATA@-48@166733265	SFT2D1	0.196262	0.117037	0.298722	0.338782	0.370328	0.315508	0.331126	0.318462	0.304178	0.279851	0.273352	0.279389
chr7	93515946	93516006	chr7:-:93515954:TE	3	-	AATACA@-57@93516010	TFPI2	0.0872698	0.0998117	0.138075	0.144444	0.0669399	0.0710466	0.0841515	0.0744501	0.0727273	0.103203	0.100179	0.0917226
chr7	93515856	93515885	chr7:-:93515860:TE	6	-	TATAAA@-24@93515883	TFPI2	0.526821	0.546139	0.640167	0.544444	0.571038	0.553094	0.556802	0.566836	0.566845	0.55516	0.651163	0.666667
chr7	93515732	93515745	chr7:-:93515743:TE	6	-	AATAAA@-27@93515769;AATAAA@-10@93515752;AATATA@-58@93515800	TFPI2	0.27542	0.242938	0.167364	0.188889	0.21653	0.236058	0.231417	0.216582	0.19893	0.196619	0.186047	0.161074
chr7	93515351	93515389	chr7:-:93515362:TE	6	-	ACTAAA@-45@93515406;AGTAAA@-20@93515381;TATAAA@-37@93515398	TFPI2	0.110488	0.111111	0.0543933	0.122222	0.145492	0.139801	0.12763	0.142132	0.161497	0.145018	0.0626118	0.0805369
chr8	101936458	101936519	chr8:-:101936470:EX	2	-	AACAAG@-39@101936508	YWHAZ	0.0529132	0.0562837	0.0343259	0.0413081	0.0522626	0.052346	0.0484104	0.0317919	0.0486358	0.0463264	0.035508	0.0338326
chr8	101931921	101931952	chr8:-:101931929:TE	3	-	AATAAA@-20@101931948;ATTAAA@-39@101931967	YWHAZ	0.425981	0.424441	0.509098	0.491681	0.481198	0.485796	0.481936	0.526493	0.485765	0.486869	0.459679	0.46436
chr8	101930902	101930975	chr8:-:101930956:TE	6	-	AATAAA@-19@101930974	YWHAZ	0.512485	0.513493	0.447891	0.449799	0.456979	0.453878	0.462428	0.434008	0.458482	0.458247	0.499251	0.49406
chr8	101930765	101930803	chr8:-:101930783:TE	6	-	AATAAA@-40@101930822;ATTACA@-50@101930832	YWHAZ	0.00862069	0.00578257	0.00868486	0.0172117	0.00956023	0.00797957	0.00722543	0.00770713	0.00711744	0.0085571	0.0055615	0.00774793
chr8	103840270	103840306	chr8:-:103840291:TE	6	-	AATAAA@-22@103840312	AZIN1	0.17037	0.155039	0.0625	0.0727273	0.0917874	0.0857143	0.11413	0.119403	0.0836653	0.138182	0.0911765	0.13
chr8	103840222	103840255	chr8:-:103840232:TE	6	-	AATAAA@-22@103840253	AZIN1	0.588889	0.616279	0.5375	0.454545	0.565217	0.566667	0.570652	0.58209	0.581673	0.487273	0.5	0.53
chr8	103839875	103839908	chr8:-:103839889:TE	6	-	AGTAAA@-18@103839906	AZIN1	0.166667	0.143411	0.20625	0.212121	0.227053	0.228571	0.201087	0.208955	0.227092	0.196364	0.258824	0.223333
chr8	103838576	103838594	chr8:-:103838586:TE	6	-	AATACA@-28@103838613;GATAAA@-20@103838605	AZIN1	0.0740741	0.0852713	0.19375	0.260606	0.115942	0.119048	0.11413	0.0895522	0.10757	0.178182	0.15	0.116667
chr8	124027486	124027531	chr8:-:124027512:TE	7	-	AAGAAA@-28@124027539;AATATA@-22@124027533	DERL1	0.592233	0.654275	0.363914	0.316279	0.542654	0.548246	0.542977	0.551724	0.539801	0.481799	0.501377	0.485632
chr8	124027438	124027468	chr8:-:124027446:TE	7	-	AACAAA@-32@124027477	DERL1	0.255663	0.239777	0.247706	0.190698	0.220379	0.230263	0.251572	0.293103	0.218905	0.282655	0.165289	0.252874
chr8	124026013	124026039	chr8:-:124026029:TE	5	-	AATAAA@-24@124026052	DERL1	0.0339806	0.0185874	0.058104	0.055814	0.0450237	0.0372807	0.0293501	0.045977	0.0323383	0.0321199	0.0578512	0.0632184
chr8	124025562	124025604	chr8:-:124025588:TE	7	-	ATTAAA@-18@124025605	DERL1	0.118123	0.0873606	0.330275	0.437209	0.191943	0.18421	0.176101	0.109195	0.208955	0.203426	0.275482	0.198276
chr9	19123275	19123290	chr9:-:19123281:TE	6	-	TATAAA@-25@19123305;AATGAA@-21@19123301	PLIN2	0.00782329	0.011236	0.00894988	0.00950441	0.0177393	0.0176768	0.038777	0.0313987	0.0196866	0.0224967	0.0384615	0.0391134
chr9	19120877	19120891	chr9:-:19120878:EX	5	-	0	PLIN2	0.159227	0.227783	0.158115	0.183299	0.140677	0.150253	0.200969	0.155566	0.179992	0.170269	0.153045	0.147327
chr9	19115877	19115931	chr9:-:19115911:TE	6	-	AATAAA@-31@19115941	PLIN2	0.322595	0.303371	0.270286	0.208418	0.27764	0.280724	0.245712	0.269743	0.26356	0.263344	0.305288	0.27249
chr9	19115739	19115789	chr9:-:19115760:TE	6	-	AATAAA@-29@19115788	PLIN2	0.510354	0.45761	0.562649	0.598778	0.563944	0.551347	0.514541	0.543292	0.536762	0.543891	0.503205	0.541069
chr9	32553817	32553872	chr9:-:32553858:TE	4	-	ATTAAA@-21@32553878;AATGAA@-47@32553904	NDUFB6	0.0366566	0.0417182	0.0143049	0.0208696	0.020318	0.0215103	0.0225282	0.0153846	0.0192508	0.0194562	0.0165265	0.0114754
chr9	32553738	32553779	chr9:-:32553762:TE	7	-	AATAAA@-26@32553787	NDUFB6	0.866916	0.861557	0.834153	0.84058	0.846511	0.849886	0.849395	0.874406	0.850416	0.864056	0.851551	0.875738
chr9	32553666	32553698	chr9:-:32553675:TE	6	-	AGTAAA@-37@32553711;AACAAA@-17@32553691;AATAAG@-41@32553715	NDUFB6	0.0775158	0.0818912	0.113098	0.10087	0.108657	0.107551	0.100334	0.0841958	0.104058	0.0957845	0.101769	0.0895082
chr9	32553509	32553541	chr9:-:32553522:TE	6	-	AATAAA@-22@32553543;AACAAA@-18@32553539	NDUFB6	0.018912	0.0148331	0.0384444	0.0376812	0.0245141	0.0210526	0.027743	0.026014	0.0262747	0.0207034	0.0301537	0.0232787
chr9	33047225	33047257	chr9:-:33047232:TE	5	-	AATGAA@-18@33047249	SMU1	0.0864865	0.264463	0.0511628	0.10303	0.103448	0.141026	0.0656371	0.0979021	0.113514	0.116129	0.0660793	0.178082
chr9	33047136	33047175	chr9:-:33047150:TE	6	-	AATAGA@-44@33047193;AATAAT@-19@33047168	SMU1	0.605405	0.396694	0.362791	0.260606	0.448276	0.391026	0.440154	0.377622	0.464865	0.341936	0.453744	0.39726
chr9	33046539	33046564	chr9:-:33046551:TE	6	-	AATAAA@-22@33046572	SMU1	0.167568	0.239669	0.15814	0.181818	0.183908	0.230769	0.243243	0.202797	0.210811	0.277419	0.185022	0.253425
chr9	33044964	33044991	chr9:-:33044965:TE	7	-	ATTAAA@-38@33045002;ATTAAA@-25@33044989;GATAAA@-16@33044980	SMU1	0.140541	0.0991735	0.427907	0.454545	0.264368	0.237179	0.250965	0.321678	0.210811	0.264516	0.295154	0.171233
chr9	113637244	113637283	chr9:-:113637264:TE	6	-	AATAAA@-22@113637285	LPAR1	0.502083	0.583893	0.271784	0.173601	0.329439	0.3	0.34873	0.410959	0.291444	0.300178	0.264103	0.284351
chr9	113636575	113636584	chr9:-:113636582:TE	3	-	ATTAAA@-22@113636603	LPAR1	0.04375	0.0268456	0.0435685	0.0473458	0.0514019	0.0791667	0.0577367	0.060274	0.0427807	0.071048	0.0512821	0.0610687
chr9	113636031	113636079	chr9:-:113636056:TE	6	-	AATAAA@-19@113636074;AAGAAA@-52@113636107;AAGAAA@-41@113636096	LPAR1	0.129167	0.116331	0.188797	0.149211	0.17757	0.2125	0.196305	0.153425	0.187166	0.182948	0.217949	0.194657
chr9	113635527	113635559	chr9:-:113635544:TE	6	-	AATAAA@-18@113635561;AATGAA@-44@113635587	LPAR1	0.325	0.272931	0.495851	0.629842	0.441589	0.408333	0.397229	0.375342	0.47861	0.445826	0.466667	0.459924
chr9	128432127	128432148	chr9:-:128432138:EX	2	-	0	MAPKAP1	0.319239	0.376694	0.415042	0.4	0.316327	0.360656	0.567797	0.36214	0.463203	0.390124	0.35503	0.319392
chr9	128283744	128283759	chr9:-:128283753:TE	5	-	AATAAA@-21@128283773;CATAAA@-46@128283798	MAPKAP1	0.156448	0.132791	0.0807799	0.0603175	0.102041	0.0737705	0.095339	0.17284	0.127706	0.133333	0.159763	0.140684
chr9	128200739	128200777	chr9:-:128200752:TE	7	-	AATAAA@-20@128200771;AACAAA@-51@128200802	MAPKAP1	0.414376	0.409214	0.320334	0.298413	0.423469	0.456284	0.258475	0.37037	0.316017	0.34321	0.399408	0.422053
chr9	128199658	128199686	chr9:-:128199660:TE	6	-	TATAAA@-25@128199684;AATACA@-21@128199680;AATAAA@-36@128199695;ATTAAA@-52@128199711;ATTAAA@-41@128199700	MAPKAP1	0.109937	0.0813008	0.183844	0.24127	0.158163	0.10929	0.0783898	0.0946502	0.0930736	0.133333	0.0857988	0.117871
chr10	27037096	27037136	chr10:-:27037114:TE	5	-	ATTAAA@-18@27037131	ABI1	0.19685	0.183432	0.145923	0.109091	0.141593	0.171271	0.214286	0.189655	0.17316	0.197719	0.166667	0.144231
chr10	27036800	27036827	chr10:-:27036801:TE	6	-	ATTATA@-46@27036846;TATAAA@-44@27036844;AATACA@-23@27036823;CATAAA@-27@27036827	ABI1	0.0984252	0.183432	0.111588	0.0818182	0.0973451	0.121547	0.115079	0.172414	0.0909091	0.110266	0.121951	0.144231
chr10	27036730	27036754	chr10:-:27036742:TE	6	-	AATAAA@-25@27036766	ABI1	0.574803	0.508876	0.502146	0.577273	0.535398	0.530387	0.476191	0.528736	0.549784	0.536122	0.569106	0.543269
chr10	27035815	27035834	chr10:-:27035824:TE	6	-	AATAAA@-21@27035844	ABI1	0.129921	0.12426	0.240343	0.231818	0.225664	0.176796	0.194444	0.109195	0.186147	0.155893	0.142276	0.168269
chr11	61732479	61732537	chr11:-:61732516:EX	3	-	ATTACA@-19@61732534	FTH1	0.00438629	0.00415239	0.00431354	0.00422362	0.00436377	0.00475448	0.00717765	0.00354349	0.00573255	0.00322458	0.00232905	0.00408789
chr11	61731987	61732036	chr11:-:61732036:TE	7	-	AATAAA@-22@61732057;AAGAAA@-18@61732053	FTH1	0.966991	0.968234	0.956865	0.954615	0.970023	0.969022	0.957105	0.959283	0.962738	0.966553	0.960686	0.959632
chr11	61731859	61731922	chr11:-:61731893:TE	7	-	ATTAAA@-24@61731916;AAGAAA@-45@61731937	FTH1	0.0079548	0.00820098	0.00990766	0.0112886	0.0103719	0.010029	0.00991199	0.0116333	0.00920516	0.00998988	0.0142538	0.0115823
chr11	61731719	61731771	chr11:-:61731741:TE	7	-	AATAAA@-39@61731779;ATTAAA@-29@61731769	FTH1	0.0206676	0.0194124	0.0289142	0.0298725	0.0152416	0.0161949	0.0258053	0.0255399	0.0223239	0.0202327	0.0227315	0.0246977
chr11	94704571	94704597	chr11:-:94704572:EX	2	-	AAGAAA@-21@94704592	CWC15	0.0143627	0.0343511	0.0346756	0.0152778	0.0130321	0.0233918	0.0184859	0.0148148	0.0322928	0.0165049	0.0162162	0.0207612
chr11	94696581	94696631	chr11:-:94696614:TE	2	-	AAGAAA@-14@94696627	CWC15	0.0305206	0.0470738	0.0637584	0.0305556	0.0382276	0.0292398	0.034331	0.0259259	0.0473628	0.0407767	0.0351351	0.0392157
chr11	94696487	94696534	chr11:-:94696508:TE	7	-	ATTAAA@-51@94696558;ATTAAA@-24@94696531;AATATA@-56@94696563	CWC15	0.830341	0.788804	0.681208	0.702778	0.773241	0.759259	0.747359	0.777778	0.726588	0.765049	0.769369	0.733564
chr11	94696268	94696306	chr11:-:94696283:TE	6	-	AATAAA@-26@94696308	CWC15	0.124776	0.129771	0.220358	0.251389	0.1755	0.188109	0.199824	0.181481	0.193757	0.17767	0.179279	0.206459
chr12	29493970	29493994	chr12:-:29493971:TE	4	-	AAGAAA@-36@29494006;AAGAAA@-31@29494001;AATAAG@-20@29493990;AATATA@-46@29494016	ERGIC2	0.239819	0.333333	0.186441	0.261364	0.208696	0.326693	0.235955	0.474359	0.331461	0.222826	0.232283	0.215962
chr12	29493919	29493939	chr12:-:29493931:TE	5	-	AAGAAA@-31@29493961;AATAAG@-60@29493990;GATAAA@-19@29493949	ERGIC2	0.0859729	0.0833333	0.0734463	0.107955	0.0521739	0.111554	0.117978	0.0705128	0.11236	0.0597826	0.0905512	0.103286
chr12	29493623	29493669	chr12:-:29493650:TE	7	-	AATAAA@-19@29493668	ERGIC2	0.60181	0.534314	0.638418	0.534091	0.586957	0.498008	0.55618	0.371795	0.483146	0.61413	0.566929	0.596244
chr12	29493043	29493066	chr12:-:29493058:TE	6	-	TATAAA@-17@29493074;ATTAAA@-24@29493081	ERGIC2	0.0723982	0.0490196	0.101695	0.0965909	0.152174	0.063745	0.0898876	0.0833333	0.0730337	0.103261	0.110236	0.084507
chr12	46766350	46766396	chr12:-:46766393:EX	6	-	ATTAAA@-21@46766413	SLC38A2	0.187128	0.218687	0.0123267	0.0167079	0.183768	0.175265	0.196332	0.205761	0.225806	0.158957	0.042173	0.0255387
chr12	46753149	46753178	chr12:-:46753171:TE	6	-	ACTAAA@-51@46753221;ATTAAA@-22@46753192;AACAAG@-39@46753209	SLC38A2	0.0292014	0.0270819	0.00693374	0.0167079	0.0249275	0.0390212	0.0271739	0.0257202	0.0241936	0.0246063	0.038599	0.0438947
chr12	46752246	46752284	chr12:-:46752265:TE	7	-	ACTAAA@-57@46752321;AATAAA@-26@46752290	SLC38A2	0.0184744	0.0148951	0.0115562	0.0154703	0.0208696	0.0231481	0.0190217	0.0257202	0.0271261	0.0270669	0.038599	0.0303272
chr12	46751952	46751991	chr12:-:46751972:TE	7	-	ACTAAA@-27@46751998;AATACA@-18@46751989;AATAAA@-22@46751993;AATGAA@-57@46752028	SLC38A2	0.765197	0.739336	0.969183	0.951114	0.770435	0.762566	0.757473	0.742798	0.722874	0.78937	0.880629	0.900239
chr12	54645948	54645959	chr12:-:54645949:EX	2	-	0	CBX5	0.0533672	0.0483592	0.0615836	0.0597015	0.0596659	0.0769231	0.029106	0.0988593	0.0470086	0.0742358	0.0661376	0.0605042
chr12	54635388	54635424	chr12:-:54635411:TE	6	-	CATAAA@-31@54635441	CBX5	0.762389	0.71848	0.454545	0.44403	0.522673	0.555831	0.629938	0.60076	0.589744	0.537118	0.501323	0.490756
[truncated: 94 more rows]

## Sheet: 5pA sites
Table S11. Relative usage of polyadenylation sites for genes containing more than two polyadenylation sites (5 pA sites)
[truncated: 321 more rows]

[truncated: 3 more sheets: 6pA sites, 7pA sites, 8pA sites]
