# Supplementary material for: Alternative polyadenylation factors link cell cycle to migration
Source: Genome Biol. 2018 Oct 25;19:176. doi: 10.1186/s13059-018-1551-9 (PMC6203201; doi:10.1186/s13059-018-1551-9)
Supplement: Supplementary file 10 — Alternative polaydenylation in knockdown cells. (XLS 309 kb) [file 13059_2018_1551_MOESM10_ESM.xls]

## Sheet: rud_10_diff.csv
Additional file 10. Relative usage of distal polaydenylation site (RUD) in control and knockdown cells
gene	ctrl_12_1_rud	ctrl_12_3_rud	CFIm25KD_12_1_rud	CFIm25KD_12_3_rud	CPSF73KD_12_1_rud	CPSF73KD_12_3_rud	CstF64KD_12_1_rud	CstF64KD_12_3_rud
B3GALT6	0.264368	0.318681	0.149425	0.41791	0.240506	0.247191	0.144927	0.3125
VAMP3	0.978287	0.965591	0.953893	0.915746	0.978443	0.963917	0.972028	0.959292
SPSB1	0.492754	0.472	0.410526	0.38961	0.546219	0.4375	0.547368	0.619048
APITD1	0.547297	0.47205	0.429348	0.371901	0.41844	0.456522	0.601156	0.523179
PEX14	0.726257	0.736607	0.778802	0.773723	0.76087	0.804878	0.714286	0.721804
TARDBP	0.617347	0.571744	0.638021	0.592466	0.633152	0.557789	0.601266	0.559406
PINK1	0.657407	0.688	0.692308	0.640777	0.783784	0.596491	0.558824	0.767442
RPL11	0.992499	0.994007	0.992442	0.992243	0.990401	0.989688	0.996432	0.991272
MTFR1L	0.934579	0.926901	0.868078	0.89505	0.92869	0.932619	0.923267	0.897924
SH3BGRL3	0.987193	0.98462	0.988493	0.986994	0.986086	0.989661	0.986456	0.984334
DHDDS	0.581395	0.572727	0.507812	0.454545	0.669565	0.62963	0.5	0.639344
FAM76A	0.28	0.410256	0.363636	0.4375	0.529412	0.37037	0.453125	0.516129
ATPIF1	0.993568	0.993995	0.994652	0.995697	0.994538	0.995803	0.987256	0.994408
RCC1	0.133333	0.110577	0.141104	0.111111	0.092437	0.120603	0.0778443	0.107692
KHDRBS1	0.623037	0.697115	0.624413	0.647482	0.681564	0.666667	0.67	0.567901
KPNA6	0.661417	0.611465	0.475138	0.464516	0.742857	0.629032	0.56338	0.518072
MACF1	0.551181	0.557576	0.440414	0.5	0.542857	0.595745	0.517647	0.571429
CAP1	0.834267	0.804743	0.817664	0.786822	0.837027	0.824523	0.871853	0.856758
ZMPSTE24	0.794979	0.785408	0.775934	0.810127	0.782895	0.795082	0.780591	0.775281
NFYC	0.466981	0.516129	0.475771	0.464286	0.526749	0.442623	0.53012	0.455882
PPIH	0.936111	0.92616	0.958333	0.934426	0.935829	0.938967	0.910663	0.925439
CMPK1	0.688372	0.692683	0.550781	0.511278	0.693694	0.653061	0.608696	0.648
RNF11	0.271429	0.192983	0.188	0.232143	0.212871	0.246154	0.136095	0.164062
OSBPL9	0.387387	0.330189	0.288	0.340659	0.324561	0.369863	0.363636	0.354839
PRPF38A	0.30198	0.234043	0.235075	0.212766	0.260504	0.327731	0.188153	0.193182
GPX7	0.446154	0.489209	0.37037	0.284314	0.417808	0.374233	0.466387	0.457627
USP1	0.903509	0.873874	0.90625	0.8	0.892019	0.872222	0.902857	0.875
MIER1	0.174419	0.240385	0.221154	0.28169	0.262136	0.176471	0.305085	0.228571
FPGT	0.424658	0.309091	0.246575	0.253731	0.413333	0.414894	0.313725	0.269231
TYW3	0.150538	0.186047	0.160221	0.116788	0.280374	0.297619	0.168	0.183908
CYR61	0.11991	0.138158	0.140162	0.132132	0.1875	0.152542	0.116838	0.081448
LMO4	0.100756	0.102564	0.105831	0.113772	0.148325	0.0799032	0.157895	0.205128
RPL5	0.972929	0.975068	0.976463	0.975327	0.975211	0.966957	0.97285	0.960232
DR1	0.569507	0.623318	0.449782	0.321839	0.457265	0.524752	0.474747	0.478261
ABCD3	0.681818	0.518518	0.616667	0.529412	0.485714	0.603774	0.527273	0.638889
HIAT1	0.699164	0.737838	0.667844	0.680365	0.666667	0.688406	0.697406	0.716279
GPSM2	0.761062	0.772973	0.738806	0.668639	0.747059	0.721088	0.707424	0.829268
TMEM167B	0.248848	0.235897	0.198225	0.10989	0.341463	0.333333	0.187726	0.235955
GSTM4	0.102564	0.148148	0.0836299	0.106918	0.143885	0.130751	0.116492	0.189759
CEPT1	0.694915	0.746835	0.658537	0.609756	0.731959	0.724138	0.747126	0.8
RAP1A	0.958251	0.9389	0.904297	0.921875	0.949807	0.938534	0.962963	0.940299
CAPZA1	0.785616	0.797731	0.772425	0.767102	0.770632	0.802477	0.794422	0.802922
WDR3	0.257143	0.221053	0.330097	0.134146	0.241071	0.136364	0.235294	0.209876
LIX1L	0.851852	0.766917	0.709402	0.675	0.759615	0.776786	0.677165	0.685714
RBM8A	0.983367	0.979177	0.982982	0.971388	0.983917	0.981057	0.983734	0.978582
ECM1	0.164773	0.204611	0.122396	0.115727	0.174927	0.101877	0.157895	0.163636
PSMD4	0.962297	0.962716	0.963373	0.956497	0.967262	0.954336	0.960419	0.969589
CHTOP	0.257246	0.237037	0.177049	0.0723684	0.352657	0.285714	0.257426	0.253247
SNAPIN	0.912489	0.91954	0.893323	0.872428	0.913153	0.935802	0.903535	0.938208
UBAP2L	0.337705	0.311728	0.305556	0.31579	0.392308	0.371429	0.275	0.270833
FLAD1	0.615385	0.660919	0.606383	0.627737	0.748571	0.769231	0.61036	0.636364
LMNA	0.133278	0.104384	0.0895299	0.0699047	0.153908	0.111402	0.14254	0.102236
PEA15	0.65799	0.684046	0.67869	0.667037	0.55675	0.588514	0.609286	0.653521
UFC1	0.961185	0.962756	0.966632	0.971154	0.972222	0.974261	0.971154	0.965432
ATF6	0.684211	0.679012	0.576087	0.59375	0.710526	0.7	0.66	0.675926
DDR2	0.785714	0.721154	0.734266	0.753425	0.805085	0.822917	0.835294	0.690909
RGS4	0.663212	0.737288	0.457447	0.397516	0.68	0.776316	0.473684	0.647059
DCAF6	0.760274	0.769697	0.679348	0.74269	0.692308	0.779661	0.794326	0.771186
SFT2D2	0.247863	0.317568	0.152778	0.139785	0.301887	0.298077	0.179856	0.159575
PRRX1	0.896629	0.873508	0.918239	0.925072	0.883517	0.944767	0.904564	0.905028
METTL13	0.394366	0.465517	0.327586	0.45283	0.424658	0.517241	0.302326	0.647059
PRDX6	0.293205	0.307765	0.187019	0.189622	0.298734	0.281107	0.270191	0.312071
TOR1AIP1	0.590909	0.418182	0.288461	0.363636	0.403226	0.466667	0.469136	0.377358
DHX9	0.883978	0.907692	0.899083	0.875	0.884211	0.872641	0.917476	0.888889
LAMC1	0.585714	0.480687	0.266932	0.289157	0.654054	0.588889	0.548611	0.368421
TSEN15	0.636711	0.68046	0.534323	0.474359	0.661801	0.685039	0.643653	0.610561
CDC73	0.507246	0.490909	0.447761	0.55814	0.672727	0.576923	0.647059	0.560976
NAV1	0.38	0.413793	0.257143	0.333333	0.359551	0.516667	0.404255	0.384615
TIMM17A	0.735099	0.784848	0.765714	0.74359	0.812903	0.690972	0.801749	0.783186
TMEM183A	0.0833333	0.0784314	0.0533333	0.0666667	0.187215	0.128889	0.14902	0.154362
ATP2B4	0.897959	0.877551	0.890459	0.920561	0.89781	0.857692	0.917241	0.887097
SNRPE	0.00894294	0.00615822	0.0072476	0.00419519	0.0112	0.00662252	0.00704879	0.00499524
DTL	0.492308	0.590909	0.455782	0.322581	0.597826	0.464647	0.254237	0.619048
NENF	0.0868241	0.0911361	0.0527262	0.0501873	0.0804174	0.0910781	0.0725965	0.079235
KCNK2	0.439791	0.558559	0.355731	0.464912	0.449495	0.487805	0.445256	0.511628
LYPLAL1	0.25	0.170213	0.140625	0.112245	0.321608	0.178808	0.183432	0.148352
BROX	0.899281	0.891358	0.924581	0.902098	0.929825	0.911765	0.894454	0.894089
CNIH4	0.0225147	0.0157944	0.0112923	0.00897386	0.0205893	0.0156522	0.0192748	0.0201005
SRP9	0.944987	0.94636	0.917215	0.8795	0.969117	0.95879	0.968112	0.943418
ARF1	0.705225	0.714771	0.644523	0.628335	0.678592	0.693891	0.705016	0.706717
GUK1	0.988748	0.985466	0.987175	0.98652	0.98875	0.989848	0.9919	0.987645
GALNT2	0.465217	0.564626	0.440895	0.458678	0.593156	0.584229	0.486631	0.508475
TSNAX	0.76087	0.729167	0.568047	0.528846	0.793103	0.825397	0.860465	0.802198
ACP1	0.497872	0.519531	0.353399	0.344797	0.518804	0.529306	0.444541	0.501096
RPS7	0.960604	0.967555	0.972256	0.959749	0.9724	0.959362	0.962296	0.971971
ID2	0.652174	0.727656	0.641647	0.637527	0.62536	0.65021	0.731908	0.66129
IAH1	0.415385	0.414778	0.288028	0.265138	0.381313	0.386894	0.355932	0.361355
LPIN1	0.47541	0.502416	0.541063	0.503759	0.483254	0.411392	0.515464	0.493976
DDX1	0.939732	0.940499	0.956107	0.930175	0.938406	0.955513	0.928699	0.95962
HADHB	0.566082	0.61658	0.434959	0.491569	0.542798	0.576099	0.586238	0.620896
GPN1	0.0730838	0.0786885	0.0577223	0.0469799	0.0774908	0.0812379	0.0722022	0.057554
MRPL33	0.982348	0.975184	0.970321	0.96426	0.976825	0.975774	0.983361	0.980775
BRE	0.902062	0.792079	0.925197	0.8	0.94186	0.745283	0.916364	0.797297
FOSL2	0.5	0.493827	0.439252	0.3125	0.407407	0.361111	0.435484	0.368421
EHD3	0.0794702	0.079661	0.137876	0.0779221	0.123389	0.0778761	0.0962441	0.0912409
CRIM1	0.149466	0.117318	0.115079	0.0772532	0.104869	0.112782	0.112245	0.154762
AC007390.5	0.961735	0.955027	0.890282	0.927928	0.919138	0.955027	0.954128	0.944056
NDUFAF7	0.363636	0.425532	0.301587	0.162162	0.454545	0.404762	0.357143	0.411765
MORN2	0.140787	0.133087	0.10297	0.109223	0.140171	0.117438	0.131902	0.131455
DYNC2LI1	0.88	0.861386	0.583333	0.640625	0.763636	0.903509	0.885572	0.880597
ACYP2	0.680272	0.654028	0.532967	0.571429	0.704846	0.721461	0.75942	0.806034
RPS27A	0.00339418	0.0026557	0.00403124	0.00367995	0.00472197	0.00328781	0.00623836	0.00495663
PEX13	0.361111	0.410256	0.681319	0.6875	0.380952	0.39759	0.401709	0.298851
ACTR2	0.862385	0.912467	0.774678	0.755556	0.914787	0.907216	0.79771	0.834254
PNO1	0.20603	0.384615	0.321429	0.424242	0.32967	0.356322	0.320755	0.338983
ANTXR1	0.727811	0.74744	0.712195	0.717073	0.893855	0.816733	0.709821	0.680272
PCYOX1	0.646342	0.753731	0.518293	0.53125	0.653846	0.559524	0.659259	0.715909
MTHFD2	0.429012	0.414286	0.364706	0.346154	0.376316	0.438662	0.363636	0.398773
MRPL19	0.947536	0.951673	0.93067	0.941772	0.940916	0.961154	0.934447	0.960705
KCMF1	0.945122	0.933333	0.919355	0.91129	0.938272	0.958678	0.946619	0.895683
PTCD3	0.533898	0.595588	0.505263	0.466667	0.491803	0.610811	0.558511	0.317757
MRPL35	0.206593	0.251781	0.25969	0.208038	0.261111	0.266304	0.219601	0.191542
CIAO1	0.184049	0.173633	0.142857	0.116009	0.233846	0.146875	0.18	0.187251
COX5B	0.996153	0.99415	0.994474	0.996281	0.994675	0.994548	0.996231	0.994785
C2orf15;MRPL30	0.34	0.415385	0.275862	0.142857	0.545454	0.325581	0.298507	0.307692
RPL31	0.996328	0.997742	0.995521	0.996672	0.995785	0.997674	0.996818	0.99817
FLJ20373;MAP4K4	0.6	0.515385	0.327586	0.355556	0.736842	0.602941	0.569444	0.508475
IL1R1	0.899371	0.896996	0.923809	0.933333	0.90625	0.940887	0.914141	0.874016
C2orf49	0.760684	0.791667	0.780105	0.773585	0.775862	0.70625	0.791444	0.782051
TMEM87B	0.568627	0.461539	0.211765	0.25	0.661539	0.605634	0.384615	0.418182
DDX18	0.455696	0.402174	0.394495	0.305263	0.578947	0.39726	0.508772	0.470588
INSIG2	0.638298	0.458823	0.470588	0.376812	0.538462	0.453125	0.533333	0.492308
DBI	0.892329	0.887271	0.901078	0.870654	0.906679	0.876407	0.874561	0.905511
UGGT1	0.440678	0.342466	0.432432	0.543478	0.464286	0.472727	0.553191	0.52381
PTPN18	0.793388	0.709091	0.688525	0.645833	0.84507	0.788321	0.747826	0.634146
PLEKHB2	0.677536	0.668519	0.514096	0.453564	0.741525	0.692112	0.628049	0.68546
TANK	0.853658	0.84322	0.803002	0.779661	0.914397	0.898851	0.897666	0.860526
DYNC1I2	0.680556	0.66611	0.730769	0.63	0.74199	0.691288	0.734657	0.767196
HAT1	0.202301	0.190796	0.170061	0.171381	0.178052	0.158382	0.168616	0.180168
MTX2	0.747984	0.676744	0.622184	0.573604	0.706226	0.7046	0.763867	0.700713
PLEKHA3	0.352941	0.311475	0.329268	0.254902	0.326531	0.377778	0.358491	0.326923
ZC3H15	0.841986	0.902083	0.920454	0.914127	0.927711	0.889146	0.919725	0.870968
ASNSD1	0.755882	0.697368	0.761306	0.742373	0.752212	0.77918	0.662379	0.678414
MYO1B	0.730769	0.761134	0.621359	0.60452	0.869792	0.85567	0.792	0.73
COQ10B	0.205882	0.185811	0.170492	0.102564	0.175824	0.20922	0.202667	0.179661
HSPE1	0.178865	0.211941	0.128346	0.146409	0.176761	0.197063	0.186767	0.254221
MOB4	0.0562249	0.0533333	0.0348432	0.0224719	0.0654088	0.0552632	0.0372272	0.0650995
C2orf47	0.865455	0.918919	0.898246	0.847737	0.878981	0.888889	0.902439	0.914498
EEF1B2	0.980898	0.976995	0.984501	0.978145	0.981153	0.976811	0.981297	0.977553
SMARCAL1	0.409091	0.373737	0.295238	0.415584	0.5	0.459184	0.425532	0.383333
MRPL44	0.747899	0.625899	0.650655	0.651741	0.718894	0.645418	0.766447	0.683674
SP100	0.586498	0.504167	0.440476	0.388489	0.522822	0.602941	0.473029	0.463415
ARMC9	0.940594	0.951654	0.921824	0.909091	0.967533	0.971429	0.962085	0.966495
SH3BP4	0.232877	0.178295	0.153846	0.231579	0.252747	0.290698	0.215686	0.288136
LRRFIP1	0.516779	0.398551	0.442623	0.468254	0.378571	0.348148	0.517647	0.475
GPC1	0.84556	0.849557	0.829091	0.831731	0.871698	0.883178	0.877119	0.912698
OGG1	0.224599	0.136585	0.140909	0.108571	0.207143	0.196629	0.144144	0.115646
ARPC4	0.942598	0.954472	0.951588	0.927386	0.94386	0.926316	0.958009	0.962766
BRK1	0.204602	0.152923	0.205931	0.132034	0.21574	0.181818	0.175211	0.138948
TMEM43	0.647826	0.603704	0.496377	0.476596	0.519313	0.643192	0.590909	0.684848
CCDC174	0.566667	0.488889	0.657895	0.470588	0.675	0.36	0.733333	0.6
BTD	0.378947	0.351648	0.438356	0.352113	0.340278	0.372727	0.458823	0.474576
CNOT10	0.678899	0.552632	0.58	0.507042	0.5625	0.595745	0.5	0.472973
CRTAP	0.0582524	0.0697168	0.0557692	0.0583554	0.057971	0.0639659	0.0613811	0.0628019
SLC25A38	0.559441	0.54375	0.573427	0.454545	0.551724	0.465649	0.597122	0.589286
RPSA	0.171662	0.177778	0.183445	0.21134	0.224949	0.208617	0.15016	0.191781
RPL14	0.432083	0.466667	0.368932	0.416807	0.437863	0.450777	0.450925	0.450882
TRAK1	0.515625	0.439024	0.288889	0.436364	0.642857	0.467742	0.428571	0.567568
NKTR	0.230769	0.240385	0.333333	0.272727	0.324074	0.309735	0.163121	0.333333
TCAIM	0.363636	0.434343	0.366667	0.617021	0.621212	0.617647	0.488889	0.468085
DHX30	0.536585	0.494253	0.479876	0.516483	0.608696	0.519856	0.423181	0.372807
TMA7	0.842537	0.813876	0.774302	0.738113	0.848357	0.836031	0.826128	0.826471
NDUFAF3	0.0172987	0.0107881	0.0113909	0.0129955	0.0125	0.0164429	0.0124046	0.0186916
MAPKAPK3	0.708684	0.74878	0.713604	0.737374	0.749042	0.733154	0.717213	0.711409
MANF	0.916944	0.912795	0.864836	0.844367	0.917143	0.898601	0.909574	0.911977
SPCS1	0.925567	0.920775	0.919068	0.9095	0.911417	0.916398	0.928869	0.929831
RPP14	0.467391	0.460674	0.32	0.481013	0.289474	0.407895	0.421053	0.422535
TBC1D23	0.895928	0.9	0.785714	0.754717	0.911111	0.923529	0.915344	0.853846
NIT2	0.0255591	0.0164765	0.0183221	0.023845	0.0250329	0.0288066	0.0209424	0.0246433
PHLDB2	0.730769	0.535211	0.746667	0.580645	0.576271	0.654546	0.684211	0.677419
GTPBP8	0.421053	0.293103	0.40625	0.326087	0.415385	0.454545	0.507937	0.384615
POGLUT1	0.686275	0.545454	0.682927	0.526316	0.671642	0.566265	0.771084	0.575758
TIMMDC1	0.81676	0.818275	0.869301	0.80532	0.822414	0.839749	0.880687	0.843648
SEC22A	0.916129	0.866667	0.812227	0.888393	0.872832	0.891304	0.80137	0.927632
RAB7A	0.771665	0.779458	0.798137	0.796494	0.794721	0.795346	0.79003	0.755911
ACAD9	0.726115	0.707006	0.708075	0.717949	0.757282	0.739837	0.775862	0.735294
NUDT16	0.266667	0.24	0.27451	0.268456	0.360825	0.432203	0.351145	0.269841
UBA5	0.154762	0.144279	0.0955882	0.0962567	0.14966	0.102857	0.123153	0.0774648
CDV3	0.954416	0.950067	0.899725	0.904762	0.967789	0.956723	0.950058	0.944657
SLC35G2	0.903766	0.889381	0.894068	0.857988	0.894958	0.896104	0.874608	0.939502
NCK1	0.801724	0.769737	0.651163	0.745614	0.681159	0.74	0.740506	0.835165
ARMC8	0.45509	0.509804	0.623377	0.598485	0.445205	0.514925	0.435644	0.531746
U2SURP	0.515151	0.45	0.506329	0.5	0.590909	0.641509	0.266667	0.52
HPS3	0.493151	0.669565	0.716216	0.777778	0.365079	0.775862	0.467391	0.557377
MME	0.171975	0.29054	0.294118	0.269939	0.300885	0.276191	0.229167	0.227273
PTX3	0.97488	0.957811	0.922399	0.926108	0.959881	0.958801	0.956989	0.95942
RSRC1	0.659341	0.556818	0.625	0.558824	0.607477	0.454545	0.66	0.74026
MFSD1	0.921466	0.918736	0.847201	0.828402	0.918571	0.900212	0.887013	0.868946
NMD3	0.359788	0.434783	0.317536	0.391608	0.46114	0.4	0.411429	0.394737
ECT2	0.866907	0.844749	0.845614	0.850575	0.837607	0.857868	0.808383	0.852174
ACTL6A	0.949324	0.921156	0.916309	0.915064	0.943396	0.925262	0.950954	0.950877
EIF2B5	0.611111	0.575916	0.692308	0.644628	0.717132	0.584158	0.589641	0.453416
PSMD2	0.9705	0.984177	0.978908	0.976341	0.978687	0.973602	0.964975	0.942446
EIF4G1	0.927059	0.942196	0.899209	0.92437	0.936364	0.923596	0.914894	0.9375
POLR2H	0.301724	0.298913	0.299163	0.225317	0.258765	0.257732	0.298851	0.311047
MAP3K13	0.395062	0.33	0.165563	0.133333	0.358025	0.284091	0.439024	0.465517
DNAJB11	0.496608	0.53913	0.375286	0.365915	0.456345	0.525	0.522222	0.541401
EIF4A2	0.900439	0.878863	0.895543	0.869875	0.888889	0.881928	0.924147	0.913174
OPA1	0.583333	0.522727	0.5	0.366667	0.542857	0.5	0.571429	0.571429
PIGX	0.386792	0.384615	0.374194	0.330935	0.53012	0.434483	0.463917	0.347458
FYTTD1	0.555556	0.645299	0.5	0.452229	0.653992	0.63981	0.653992	0.646707
FAM200B	0.0277228	0.0495238	0.0702614	0.055102	0.0383523	0.0289017	0.0203804	0.0254237
SLIT2	0.896422	0.920721	0.902985	0.935961	0.915009	0.919831	0.929924	0.911458
PI4K2B	0.586387	0.506757	0.636792	0.428571	0.625	0.370861	0.492063	0.390909
SMIM20	0.929006	0.935982	0.937626	0.919643	0.94041	0.948498	0.945076	0.957576
TBC1D19	0.68595	0.765957	0.579882	0.520408	0.768707	0.680672	0.728916	0.492754
PGM2	0.106838	0.102439	0.0887097	0.0613497	0.128099	0.13089	0.106996	0.0833333
KLF3	0.6875	0.793103	0.608247	0.626667	0.87963	0.843373	0.754098	0.657143
UBE2K	0.072327	0.0935829	0.0371747	0.0450451	0.0977918	0.0586207	0.0716418	0.0666667
SLC30A9	0.902857	0.75641	0.858974	0.683761	0.861111	0.746914	0.825397	0.770115
OCIAD1	0.929883	0.926302	0.904459	0.908184	0.945166	0.947902	0.910688	0.942505
DCUN1D4	0.336449	0.417391	0.167568	0.145038	0.381443	0.505494	0.322581	0.402062
PDGFRA	0.926893	0.923395	0.883817	0.908784	0.930622	0.946779	0.926097	0.927083
PAICS	0.918495	0.921811	0.900563	0.907162	0.923205	0.888702	0.907787	0.888041
UTP3	0.51938	0.464	0.509434	0.340425	0.570175	0.486239	0.563636	0.495049
FGF5	0.745331	0.707182	0.686614	0.684366	0.69914	0.768628	0.769911	0.708791
MRPS18C	0.36954	0.134592	0.269486	0.0952381	0.347803	0.131176	0.323077	0.121528
RAP1GDS1	0.442935	0.382514	0.375	0.314655	0.473822	0.43686	0.434018	0.501718
CISD2	0.766667	0.758389	0.765957	0.75	0.809524	0.774193	0.74359	0.713115
HADH	0.509677	0.4	0.288104	0.208633	0.378462	0.388704	0.466418	0.34715
RPL34	0.0563258	0.062453	0.0347271	0.0417941	0.0586381	0.0555942	0.0721903	0.081448
OSTC	0.854525	0.857861	0.778169	0.782375	0.846985	0.84923	0.871398	0.865157
LARP7	0.6	0.545454	0.580645	0.597826	0.561983	0.693069	0.626016	0.594937
ELMOD2	0.653465	0.537313	0.443396	0.410256	0.58427	0.524272	0.657343	0.479592
ZNF330	0.582803	0.508651	0.546926	0.483607	0.454545	0.553633	0.480978	0.458823
SMARCA5	0.418301	0.341772	0.224138	0.25	0.391608	0.422414	0.357616	0.22449
ABCE1	0.782805	0.799065	0.736607	0.70229	0.783333	0.775194	0.899083	0.792593
LSM6	0.349576	0.335628	0.310924	0.257848	0.341772	0.21659	0.333333	0.308333
TMA16	0.537815	0.622727	0.370107	0.295337	0.598513	0.525114	0.565056	0.586956
MSMO1	0.363636	0.359127	0.30659	0.3	0.365132	0.363868	0.396396	0.368217
PDCD6	0.97595	0.961376	0.979027	0.967868	0.971392	0.959016	0.968781	0.966896
SNHG18	0.279762	0.169205	0.258593	0.182342	0.274711	0.153639	0.262626	0.153509
DNAJC21	0.680851	0.656716	0.563218	0.533333	0.786667	0.660714	0.547619	0.675676
NNT	0.56044	0.45283	0.478261	0.442857	0.394958	0.52439	0.473684	0.529412
MRPS30	0.134831	0.0656566	0.0786026	0.0851064	0.116959	0.0606061	0.140187	0.0734463
NLN	0.714286	0.786885	0.528455	0.704082	0.691358	0.814815	0.802198	0.702128
ERBB2IP	0.757143	0.845454	0.752809	0.666667	0.8375	0.883495	0.740741	0.824561
SREK1	0.653061	0.637681	0.506849	0.647059	0.636364	0.54902	0.709677	0.6
MCCC2	0.542857	0.471264	0.608333	0.4625	0.660714	0.65625	0.481132	0.492308
BTF3	0.996086	0.993784	0.99619	0.995026	0.993979	0.993193	0.991536	0.997166
NSA2	0.0721476	0.0645756	0.0565517	0.0329949	0.0622407	0.0608108	0.0625	0.0595238
HMGCR	0.476923	0.52	0.409091	0.44	0.478873	0.527273	0.517241	0.5
PAPD4	0.375	0.413333	0.442623	0.489362	0.476191	0.529412	0.45	0.42
COX7C	0.0122009	0.016047	0.00459156	0.00467775	0.0157586	0.0142583	0.0142147	0.018676
RGMB	0.715935	0.718919	0.651724	0.652427	0.749323	0.786245	0.750491	0.771127
C5orf30	0.284946	0.149466	0.305164	0.107143	0.277108	0.138211	0.196891	0.142857
SRP19	0.672084	0.648936	0.684814	0.648276	0.650558	0.675179	0.681736	0.80292
AP3S1	0.46567	0.47133	0.302071	0.326282	0.465677	0.502101	0.454181	0.453499
HSD17B4	0.239796	0.292576	0.209302	0.233083	0.260417	0.320442	0.215247	0.356164
PRR16	0.641509	0.742857	0.671233	0.627907	0.732143	0.651515	0.555556	0.648148
CSNK1G3	0.333333	0.542373	0.253731	0.395349	0.586207	0.409091	0.431372	0.5
GRAMD3	0.394231	0.410448	0.392308	0.388889	0.53211	0.512195	0.5125	0.541667
PRRC1	0.594406	0.601896	0.42735	0.348387	0.610329	0.704663	0.601036	0.451128
CDC42SE2	0.6875	0.734694	0.596491	0.581395	0.764706	0.763636	0.790909	0.781513
HSPA4	0.0814664	0.0974576	0.0386555	0.0446009	0.120858	0.0921659	0.0492091	0.084058
EGR1	0.862385	0.834395	0.772	0.84252	0.848649	0.80602	0.815873	0.869128
NDFIP1	0.585248	0.639269	0.284533	0.276986	0.570533	0.547393	0.531008	0.508076
LARP1	0.570934	0.618421	0.652778	0.636752	0.623188	0.706827	0.645833	0.583784
CNOT8	0.786517	0.758883	0.671123	0.704981	0.779104	0.787879	0.803922	0.810909
TTC1	0.768421	0.80597	0.835601	0.797297	0.839309	0.831234	0.784758	0.669492
MAT2B	0.343284	0.301887	0.256785	0.244713	0.341826	0.37963	0.329718	0.409222
RARS	0.930521	0.935129	0.882353	0.856881	0.912008	0.908005	0.929713	0.909968
ERGIC1	0.887949	0.903525	0.909565	0.925234	0.898424	0.881048	0.877246	0.795775
RPL26L1	0.242922	0.243924	0.205992	0.200951	0.231362	0.228405	0.223734	0.225916
FAF2	0.623188	0.744444	0.617486	0.464286	0.808511	0.669173	0.668675	0.663462
PRELID1	0.474757	0.537818	0.533246	0.491323	0.478709	0.505796	0.416338	0.487028
GRK6	0.717742	0.628788	0.731092	0.673684	0.680328	0.694737	0.774193	0.727273
B4GALT7	0.340206	0.428571	0.291667	0.314607	0.360825	0.345794	0.300971	0.344262
RMND5B	0.846591	0.779874	0.81768	0.729323	0.824121	0.744186	0.798817	0.767857
PSMG4	0.0551724	0.0345454	0.0227273	0.0264423	0.0593407	0.0347682	0.0366242	0.0417423
PRPF4B	0.482143	0.597315	0.575221	0.658537	0.655738	0.568966	0.404412	0.552239
PAK1IP1	0.577982	0.542553	0.642276	0.521739	0.648	0.486486	0.759036	0.56962
TMEM14C	0.210256	0.138889	0.118012	0.15748	0.171642	0.203125	0.20625	0.225806
SMIM13	0.45977	0.329114	0.49635	0.57732	0.346667	0.438356	0.375	0.349206
SOX4	0.62037	0.733333	0.658333	0.616279	0.745283	0.627451	0.742268	0.831858
MRS2	0.492754	0.471154	0.434783	0.408451	0.337209	0.410526	0.46789	0.451219
GMNN	0.377315	0.351077	0.381455	0.316879	0.395862	0.350852	0.416296	0.344029
HIST1H2AC	0.746479	0.778443	0.71831	0.746154	0.755556	0.768568	0.753846	0.843049
ABT1	0.0575343	0.0615764	0.0328283	0.0375	0.058651	0.0964187	0.0435644	0.100865
HLA-A	0.642704	0.704512	0.659446	0.723993	0.631328	0.689765	0.650265	0.706897
TUBB	0.254354	0.185605	0.235211	0.174002	0.245131	0.196491	0.252972	0.228851
MICA	0.543353	0.311111	0.486911	0.459016	0.460606	0.413793	0.542289	0.4375
BRD2	0.837264	0.7888	0.816822	0.816372	0.804082	0.827083	0.737931	0.765957
RPS18	0.996348	0.994832	0.997457	0.993664	0.996137	0.994084	0.994215	0.993763
KCTD20	0.6	0.666667	0.701492	0.565217	0.769231	0.59322	0.762712	0.466667
ZFAND3	0.585185	0.591837	0.594737	0.433333	0.652174	0.639706	0.62037	0.456522
UBR2	0.421053	0.5	0.464789	0.306452	0.444444	0.491803	0.565217	0.66
RPL7L1	0.755102	0.733333	0.776786	0.770833	0.721212	0.648855	0.733766	0.831683
VEGFA	0.419355	0.428571	0.427083	0.451613	0.405882	0.481203	0.504	0.337209
HSP90AB1	0.902628	0.90812	0.911475	0.889292	0.910714	0.904368	0.934739	0.932511
CDC5L	0.5	0.7	0.714286	0.589286	0.581818	0.706897	0.391892	0.285714
TMEM14A	0.78628	0.81568	0.733831	0.724973	0.832323	0.804738	0.827251	0.841877
PTP4A1	0.393258	0.318644	0.339416	0.345178	0.458333	0.464602	0.412088	0.377953
MTO1	0.712329	0.723214	0.607143	0.666667	0.566265	0.647619	0.663158	0.742857
CD109	0.671296	0.75	0.650406	0.640719	0.738938	0.808989	0.664706	0.728814
TPBG	0.707692	0.656716	0.722222	0.609375	0.661539	0.6	0.590909	0.545454
CYB5R4	0.769231	0.769231	0.644927	0.719626	0.78022	0.692771	0.829932	0.75
ORC3	0.753846	0.675862	0.703863	0.703704	0.677043	0.622881	0.66787	0.65534
ASF1A	0.154812	0.162963	0.0952381	0.104651	0.142132	0.103448	0.125786	0.141763
CENPW	0.949905	0.945274	0.955468	0.946832	0.943803	0.927928	0.961356	0.958291
PEX7	0.850394	0.788618	0.652893	0.752941	0.807339	0.841584	0.825175	0.8
ABRACL	0.92331	0.911357	0.905467	0.887482	0.942669	0.927117	0.9501	0.909231
PCMT1	0.440419	0.527208	0.404323	0.451887	0.531635	0.57094	0.377224	0.478216
MTHFD1L	0.586735	0.618784	0.435115	0.497207	0.695652	0.621622	0.50303	0.636364
SNX9	0.769504	0.752412	0.719444	0.605096	0.777429	0.767123	0.693467	0.629213
SYNJ2	0.586207	0.7	0.418605	0.583333	0.6	0.6	0.478261	0.541667
GTF2H5	0.95082	0.939815	0.931148	0.916279	0.950558	0.937405	0.932452	0.943534
WTAP	0.878543	0.893836	0.753472	0.816479	0.899582	0.9	0.844444	0.888112
ACAT2	0.756691	0.711023	0.676427	0.667732	0.750751	0.716378	0.724812	0.747554
FGFR1OP	0.154135	0.152074	0.100604	0.092219	0.136612	0.126761	0.106667	0.135678
SUN1	0.497297	0.459016	0.4375	0.423581	0.510204	0.39834	0.505319	0.35
GET4	0.551237	0.555351	0.456998	0.437383	0.511401	0.471664	0.500759	0.504732
TTYH3	0.633987	0.578947	0.642857	0.590551	0.517949	0.655367	0.695238	0.727273
ZDHHC4	0.876744	0.846501	0.838461	0.849275	0.872951	0.851931	0.892491	0.858859
TMEM106B	0.290323	0.278351	0.292929	0.148148	0.287356	0.246377	0.22093	0.163934
TSPAN13	0.2	0.275591	0.211921	0.281369	0.238095	0.270936	0.295775	0.25
TAX1BP1	0.736041	0.708502	0.632076	0.568182	0.669456	0.604444	0.682927	0.705128
GARS	0.572219	0.641711	0.662065	0.64795	0.676812	0.668974	0.609079	0.562808
ANLN	0.772109	0.796	0.738318	0.805714	0.760181	0.736527	0.753846	0.772277
STARD3NL	0.579439	0.567766	0.508681	0.504464	0.592533	0.598684	0.613354	0.615546
YAE1D1	0.930175	0.892344	0.857143	0.843137	0.866973	0.901235	0.905697	0.870317
RALA	0.329218	0.29376	0.159136	0.153846	0.367013	0.404124	0.287474	0.259887
MRPL32	0.93722	0.949794	0.939171	0.940924	0.953913	0.95866	0.959343	0.972973
UBE2D4	0.149733	0.127119	0.131818	0.116279	0.151515	0.0863636	0.187023	0.178161
YKT6	0.327696	0.394191	0.316981	0.356974	0.464373	0.471239	0.316514	0.291291
PPIA	0.0143445	0.0201374	0.00633223	0.00828402	0.0148619	0.0238661	0.0132747	0.0220865
EGFR	0.320513	0.314465	0.257143	0.372263	0.280374	0.308511	0.3625	0.394737
GBAS	0.849515	0.737374	0.746269	0.76087	0.759825	0.751111	0.792614	0.822511
TMEM248	0.387097	0.364444	0.193182	0.15493	0.401869	0.380208	0.349112	0.290323
WBSCR22	0.666667	0.604651	0.722689	0.684932	0.669565	0.736364	0.579832	0.705882
ELN	0.189189	0.307087	0.336634	0.327103	0.211009	0.278689	0.221154	0.404762
MDH2	0.0326492	0.033912	0.0141051	0.017848	0.0446504	0.0371094	0.0320316	0.0302843
GNG11	0.965751	0.963783	0.978923	0.959714	0.975838	0.96175	0.966556	0.977576
BRI3	0.911441	0.920301	0.917022	0.912122	0.910874	0.911236	0.933782	0.946772
ARPC1B	0.978125	0.972067	0.982258	0.968274	0.981399	0.970199	0.981743	0.957929
ZNF655	0.808442	0.734082	0.758974	0.806723	0.781116	0.842424	0.809384	0.842424
AP1S1	0.915033	0.921635	0.928222	0.920705	0.919075	0.896296	0.928763	0.897839
ZNHIT1	0.979317	0.970916	0.968477	0.97419	0.974444	0.977468	0.982641	0.985317
CUX1	0.703704	0.527473	0.708333	0.677966	0.546667	0.761905	0.623377	0.642857
ARMC10	0.517857	0.331878	0.369775	0.242291	0.541833	0.440678	0.504065	0.3125
KMT2E	0.796875	0.738095	0.77027	0.682927	0.637931	0.78125	0.733333	0.685714
DLD	0.728916	0.586555	0.716732	0.599589	0.766972	0.696154	0.762456	0.651543
DNAJB9	0.154135	0.122699	0.118852	0.0954545	0.153846	0.092233	0.111765	0.142259
IFRD1	0.710817	0.677804	0.626632	0.564103	0.683908	0.690972	0.6514	0.694853
NAA38	0.191585	0.151618	0.177736	0.18059	0.176042	0.188318	0.187035	0.205556
MKLN1	0.12931	0.313433	0.173913	0.0955882	0.328125	0.210526	0.19079	0.136842
C7orf55-LUC7L2	0.627737	0.639053	0.552239	0.423913	0.565891	0.604839	0.591549	0.579546
AGK	0.175824	0.253521	0.255319	0.285714	0.294872	0.371429	0.182927	0.231884
CUL1	0.824561	0.908475	0.885294	0.945525	0.915323	0.937255	0.865169	0.87
AGAP3	0.411215	0.545454	0.443548	0.492754	0.408	0.547619	0.515151	0.5
UBE3C	0.605263	0.540984	0.636364	0.675676	0.65625	0.539682	0.589744	0.45946
ERI1	0.263158	0.268293	0.301136	0.260417	0.260504	0.390805	0.292929	0.37931
TUSC3	0.37817	0.396308	0.344286	0.309979	0.366006	0.349685	0.35309	0.356877
SH2D4A	0.61039	0.51	0.447368	0.567568	0.414894	0.459016	0.473118	0.644444
INTS10	0.628099	0.651852	0.714286	0.58	0.837607	0.786667	0.760563	0.742574
ATP6V1B2	0.780362	0.775076	0.743644	0.74183	0.767726	0.77957	0.750503	0.79056
PPP2R2A	0.644444	0.561728	0.486486	0.570423	0.614815	0.504854	0.590361	0.636364
DPYSL2	0.85974	0.878128	0.863212	0.868347	0.863524	0.865823	0.890603	0.86037
SCARA3	0.214744	0.161905	0.178295	0.200873	0.222561	0.265993	0.187845	0.302083
LEPROTL1	0.197749	0.175549	0.080891	0.0328767	0.138632	0.0902256	0.211068	0.118812
ADAM9	0.939776	0.943197	0.916345	0.917004	0.949833	0.953959	0.953052	0.963446
GOLGA7	0.508772	0.641509	0.565445	0.46281	0.604478	0.723077	0.54023	0.666667
HGSNAT	0.638889	0.777778	0.663934	0.652778	0.61165	0.723684	0.647059	0.509804
MCM4	0.364341	0.257692	0.190231	0.12987	0.426667	0.263158	0.33758	0.372727
SDCBP	0.954315	0.943869	0.933087	0.929903	0.953786	0.947334	0.946275	0.946737
YTHDF3	0.804878	0.835051	0.587719	0.527473	0.742268	0.788991	0.72	0.716981
ZC2HC1A	0.403226	0.4625	0.20339	0.207547	0.38806	0.540984	0.382353	0.4
FAM92A1	0.329365	0.281356	0.210366	0.25	0.269737	0.278388	0.271605	0.201646
PDP1	0.810526	0.85	0.752066	0.723684	0.807229	0.816667	0.818182	0.76
LAPTM4B	0.940727	0.934363	0.890432	0.914358	0.92721	0.930736	0.946581	0.923754
CTHRC1	0.933333	0.934959	0.827236	0.824324	0.886076	0.908537	0.913044	0.911854
EBAG9	0.313253	0.354839	0.319149	0.41791	0.405797	0.474359	0.32	0.455696
NDUFB9	0.964579	0.972475	0.975638	0.974821	0.974093	0.974431	0.972904	0.981772
C8orf33	0.682635	0.681818	0.549479	0.568562	0.599424	0.590361	0.584507	0.53252
CDC37L1	0.783133	0.75	0.677165	0.581395	0.757812	0.744444	0.624	0.674157
RRAGA	0.336454	0.352643	0.326206	0.339438	0.339158	0.343478	0.313566	0.370323
ACO1	0.63806	0.640625	0.659574	0.66805	0.691943	0.666667	0.63035	0.776119
CHMP5	0.872488	0.848506	0.773324	0.744702	0.851429	0.831081	0.863238	0.858954
UBAP1	0.32	0.553846	0.177419	0.564815	0.233766	0.666667	0.2875	0.515151
RECK	0.538462	0.502024	0.634703	0.591133	0.756374	0.663158	0.606557	0.436508
GLIPR2	0.823245	0.87395	0.740586	0.757746	0.868812	0.790984	0.869048	0.875
CLTA	0.995598	0.992994	0.994239	0.992709	0.995357	0.992503	0.990675	0.993534
ZCCHC7	0.710526	0.666667	0.690141	0.575758	0.695652	0.54	0.769231	0.615385
GRHPR	0.945911	0.941098	0.935691	0.935772	0.967704	0.956349	0.953959	0.956989
DCAF10	0.45614	0.32	0.230769	0.295455	0.357143	0.471698	0.208333	0.307692
FAM122A	0.470588	0.384615	0.268456	0.316832	0.401961	0.417476	0.303571	0.609375
FXN	0.140496	0.09	0.134831	0.0808081	0.0974359	0.0961538	0.103125	0.104839
TLE4	0.641026	0.727273	0.62963	0.652174	0.628205	0.716667	0.660714	0.565217
CTSL	0.994547	0.992992	0.989406	0.991264	0.991509	0.991729	0.994103	0.994908
NCBP1	0.816594	0.806867	0.859589	0.826316	0.823232	0.846154	0.878173	0.844311
ANP32B	0.0930233	0.128609	0.100125	0.124528	0.0902022	0.147826	0.123023	0.163895
MSANTD3-TMEFF1;TMEFF1	0.29661	0.278261	0.209302	0.179245	0.3	0.342282	0.364706	0.237288
RAD23B	0.467949	0.583893	0.488235	0.562044	0.538462	0.532374	0.506849	0.517857
AKAP2;PALM2-AKAP2	0.825279	0.843511	0.822785	0.84375	0.834337	0.818182	0.777778	0.791209
DNAJC25	0.647059	0.506494	0.371429	0.648649	0.470588	0.5	0.52381	0.558824
DNAJC25-GNG10;DNAJC25;GNG10	0.844049	0.837516	0.803846	0.788462	0.858343	0.881223	0.848056	0.838367
SLC31A1	0.365854	0.409639	0.316667	0.347222	0.4875	0.453125	0.321839	0.363636
TRIM32	0.8	0.815534	0.815534	0.821918	0.841121	0.8125	0.773585	0.75
GSN	0.954237	0.948244	0.957386	0.934066	0.96131	0.948854	0.957778	0.94403
ARPC5L	0.0699187	0.0717863	0.047541	0.0457256	0.0617496	0.0685413	0.0860585	0.108861
RABEPK	0.0731707	0.0762251	0.0780911	0.0610329	0.0685155	0.115578	0.0882852	0.0707071
COQ4	0.423781	0.480597	0.333333	0.391304	0.567775	0.552553	0.444954	0.511312
SLC27A4	0.010211	0.015186	0.0115332	0.0126263	0.0124498	0.0114308	0.0186239	0.0136571
EXOSC2	0.360902	0.298701	0.299435	0.361905	0.359712	0.31579	0.292308	0.278481
NUP214	0.365079	0.575342	0.539474	0.564103	0.548387	0.590909	0.444444	0.390244
PRRC2B	0.432432	0.4875	0.465346	0.409091	0.426471	0.54054	0.450704	0.657143
C9orf9	0.616667	0.62	0.590909	0.545454	0.491525	0.649123	0.577982	0.518518
WDR5	0.190184	0.132701	0.0769231	0.10989	0.227273	0.155844	0.145833	0.149606
RABL6	0.854167	0.792373	0.819743	0.790244	0.843284	0.809302	0.810256	0.872881
RBM17	0.0666667	0.0537313	0.0329897	0.0306407	0.0888889	0.114706	0.0466667	0.040146
CDC123	0.970719	0.974403	0.977679	0.972289	0.942568	0.957257	0.974394	0.97193
VIM	0.986903	0.986214	0.978887	0.977798	0.971981	0.971431	0.983009	0.986121
TFAM	0.257353	0.264151	0.246808	0.243386	0.237154	0.266332	0.235556	0.238095
BICC1	0.883929	0.816326	0.863309	0.848214	0.90566	0.84127	0.884892	0.861111
CDK1	0.840116	0.830898	0.784946	0.788969	0.853909	0.819444	0.862069	0.805654
REEP3	0.351351	0.44186	0.059952	0.137809	0.416667	0.487113	0.35	0.491909
HNRNPH3	0.106383	0.0709382	0.0886364	0.0520231	0.111429	0.086351	0.112245	0.0753138
DDX21	0.714286	0.73057	0.805714	0.710744	0.778947	0.80303	0.741007	0.772727
VPS26A	0.650831	0.661157	0.570694	0.558923	0.664935	0.631098	0.632558	0.603279
SAMD8	0.589286	0.692308	0.643836	0.467742	0.758621	0.5625	0.611111	0.641026
VDAC2	0.155427	0.163617	0.117758	0.108656	0.166156	0.159083	0.175803	0.180401
PPIF	0.122917	0.182648	0.161702	0.19079	0.186722	0.270751	0.166259	0.142061
PLAC9	0.0922509	0.0839844	0.0522388	0.0700416	0.0769927	0.0847634	0.0651685	0.0930997
CCSER2	0.588235	0.522727	0.338235	0.38	0.522727	0.571429	0.542857	0.40625
BMPR1A	0.434109	0.243243	0.360248	0.265823	0.466667	0.318182	0.59633	0.255319
FAS	0.209719	0.151316	0.195804	0.125	0.191686	0.214592	0.187831	0.161765
2018-03-05	0.596154	0.528	0.557692	0.55	0.627451	0.611765	0.621053	0.566265
SCD	0.59726	0.647658	0.496144	0.526012	0.631944	0.596977	0.467533	0.539394
HIF1AN	0.471015	0.418605	0.389474	0.298387	0.460317	0.434483	0.421622	0.455285
PPRC1	0.402778	0.327273	0.265823	0.326923	0.333333	0.347222	0.3125	0.305556
C10orf32	0.59375	0.555556	0.421488	0.377551	0.614679	0.460317	0.755102	0.612903
GSTO1	0.974144	0.977611	0.973763	0.977096	0.973881	0.977574	0.974615	0.977958
VTI1A	0.59322	0.613861	0.814286	0.868421	0.850746	0.594203	0.72549	0.795918
SEC23IP	0.811966	0.805755	0.648438	0.702381	0.803279	0.821782	0.88785	0.731343
LHPP	0.533333	0.590164	0.497354	0.284314	0.644068	0.516393	0.502825	0.32
GLRX3	0.164068	0.160667	0.153361	0.169863	0.119775	0.155437	0.141219	0.128597
AKIP1	0.566416	0.54943	0.514286	0.465278	0.617866	0.484018	0.507495	0.497238
ZNF143	0.418605	0.568627	0.55	0.5625	0.520833	0.5	0.5625	0.341463
ADM	0.9796	0.976368	0.974511	0.973415	0.975078	0.976471	0.977373	0.987826
TEAD1	0.408451	0.571429	0.392593	0.625	0.458333	0.546512	0.366667	0.685714
ARL14EP	0.453782	0.431034	0.261147	0.226804	0.518797	0.466667	0.238806	0.43299
RCN1	0.943865	0.939406	0.91422	0.887612	0.96249	0.961285	0.951398	0.948502
EXT2	0.265823	0.293286	0.287129	0.222996	0.345361	0.247059	0.258621	0.29927
SLC35C1	0.277778	0.394558	0.319149	0.296296	0.337748	0.459677	0.251282	0.275229
ATG13	0.233333	0.179724	0.123188	0.163265	0.209402	0.170213	0.192513	0.31068
ZDHHC5	0.736842	0.784314	0.689655	0.649123	0.647887	0.551724	0.728814	0.684211
ZFP91	0.813665	0.883333	0.923077	0.851064	0.853658	0.801527	0.78169	0.840426
SDHAF2	0.983051	0.981659	0.97351	0.978766	0.977021	0.974131	0.97548	0.986229
TMEM179B	0.182865	0.213457	0.222089	0.179059	0.194589	0.226218	0.211744	0.171315
RTN3	0.570661	0.569908	0.379355	0.360777	0.610692	0.595	0.531474	0.602002
OTUB1	0.161262	0.112528	0.165254	0.145161	0.167539	0.151038	0.173129	0.0894942
CDC42EP2	0.238095	0.242054	0.288577	0.235474	0.284501	0.220708	0.234783	0.24
DRAP1	0.990537	0.995177	0.992058	0.992518	0.992427	0.993472	0.992517	0.993875
SF3B2	0.823735	0.872852	0.908228	0.840551	0.906977	0.845501	0.811744	0.813008
PPP6R3	0.722973	0.80117	0.713415	0.747475	0.724551	0.808642	0.753927	0.825806
RNF121	0.318182	0.313725	0.306667	0.280702	0.346939	0.375	0.283582	0.268293
SPCS2	0.0998926	0.115594	0.0443038	0.0422886	0.110629	0.122867	0.086166	0.0959716
RPS3	0.00209285	0.00210296	0.00143158	0.00120834	0.00179072	0.00165851	0.00134747	0.0014783
TMEM126B	0.561006	0.583436	0.417582	0.472844	0.49408	0.567669	0.533851	0.581356
C11orf73	0.234483	0.224159	0.187894	0.148036	0.209402	0.200772	0.19107	0.21466
AMOTL1	0.5	0.425532	0.329114	0.31579	0.638298	0.641509	0.586956	0.518518
BIRC2	0.2	0.201742	0.118299	0.111111	0.213726	0.192188	0.17893	0.129098
AASDHPPT	0.788679	0.753943	0.611386	0.533141	0.820122	0.840741	0.712042	0.768293
ACAT1	0.961098	0.955112	0.953157	0.946328	0.956604	0.943723	0.962825	0.970149
LAYN	0.583333	0.552632	0.404255	0.617021	0.685714	0.413793	0.5	0.5
PTS	0.888039	0.869056	0.864395	0.867945	0.871203	0.875843	0.881857	0.894777
ATP5L	0.0313139	0.0270625	0.0175422	0.0137303	0.0367893	0.0298465	0.0398934	0.0330334
HMBS	0.956739	0.938095	0.959583	0.953321	0.982788	0.965612	0.973111	0.948244
CHEK1	0.481928	0.581395	0.463158	0.619048	0.492063	0.531915	0.507246	0.517241
VPS26B	0.446602	0.47541	0.331035	0.296875	0.48	0.379562	0.336207	0.371134
FKBP4	0.68662	0.6	0.657627	0.678571	0.717391	0.663717	0.696552	0.8
TULP3	0.758974	0.798851	0.648069	0.676471	0.77439	0.753333	0.772727	0.806122
DYRK4	0.947236	0.94378	0.937968	0.95356	0.952895	0.953514	0.937658	0.966387
NDUFA9	0.0690045	0.0693215	0.0414959	0.0408946	0.0746407	0.0647249	0.0672269	0.0754174
NTF3	0.454545	0.486842	0.397196	0.265306	0.376543	0.349206	0.440945	0.371429
PTMS	0.898077	0.924731	0.910653	0.91716	0.924797	0.904448	0.920513	0.924915
GPRC5A	0.117257	0.149171	0.160243	0.177019	0.107954	0.14956	0.174935	0.211268
MGST1	0.987671	0.987055	0.981976	0.981982	0.987593	0.985923	0.989985	0.98658
AEBP2	0.851485	0.72807	0.674419	0.822581	0.6	0.793478	0.785047	0.763441
PPHLN1	0.117021	0.123595	0.0857143	0.0597015	0.0967742	0.11284	0.0866873	0.0669643
TMEM106C	0.721932	0.742708	0.640419	0.614468	0.698842	0.732533	0.787453	0.7787
ATF1	0.846591	0.860262	0.831579	0.845529	0.881443	0.881356	0.878788	0.734849
PRR13	0.925274	0.887223	0.879824	0.820988	0.901905	0.871138	0.91802	0.8608
COPZ1	0.432399	0.405486	0.471995	0.436037	0.451843	0.476337	0.354417	0.344069
PA2G4	0.293939	0.272144	0.217195	0.204819	0.307692	0.346784	0.250774	0.285036
SHMT2	0.135514	0.107004	0.141372	0.142105	0.137056	0.146067	0.104322	0.117825
TSPAN31	0.689655	0.677966	0.7	0.746479	0.509804	0.671429	0.763359	0.817204
USP15	0.768362	0.831683	0.860082	0.901734	0.846154	0.913044	0.763158	0.80531
TMEM5	0.176991	0.136986	0.0618557	0.0679012	0.1125	0.178862	0.205882	0.164835
XPOT	0.168919	0.162983	0.122047	0.149813	0.176072	0.24026	0.119403	0.162281
MSRB3	0.207447	0.217195	0.107865	0.0852459	0.26699	0.212766	0.0890688	0.137363
CAND1	0.147651	0.236486	0.110429	0.162393	0.182927	0.170213	0.141667	0.142857
RAP1B	0.0583942	0.0611729	0.0590182	0.0672783	0.0645646	0.0697392	0.0685264	0.0599315
RAB21	0.40404	0.373494	0.314286	0.333333	0.358974	0.368421	0.385714	0.384615
TBC1D15	0.277778	0.275362	0.118557	0.141791	0.212903	0.330097	0.170068	0.166667
GLIPR1	0.1	0.114607	0.100769	0.0910426	0.128544	0.0834455	0.0822199	0.0903846
C12orf29	0.301887	0.29108	0.146226	0.169591	0.273128	0.276836	0.25	0.270115
TMTC3	0.175258	0.233333	0.22093	0.228916	0.206612	0.226087	0.25	0.125
METAP2	0.872958	0.921536	0.950143	0.902542	0.927487	0.927046	0.887543	0.952255
TXNRD1	0.96114	0.955503	0.941399	0.929412	0.961424	0.95	0.960864	0.973277
PWP1	0.16129	0.152113	0.144615	0.0923077	0.173653	0.127717	0.15942	0.153543
ISCU	0.852981	0.850342	0.790238	0.770866	0.871829	0.844385	0.865443	0.887103
UBE3B	0.366667	0.287879	0.233333	0.170732	0.373494	0.408163	0.284091	0.403226
PTPN11	0.865031	0.817143	0.779221	0.78808	0.868853	0.87	0.812866	0.820513
C12orf52	0.264516	0.238806	0.276596	0.164634	0.194444	0.219048	0.208093	0.27907
RFC5	0.818605	0.771784	0.676923	0.79845	0.829546	0.82	0.833333	0.792593
PEBP1	0.851492	0.746441	0.85443	0.752466	0.832158	0.753814	0.841542	0.789855
RNF10	0.0621302	0.045614	0.0705128	0.0765766	0.0996678	0.0866142	0.0761905	0.048583
PSMD9	0.00985915	0.00778412	0.00903471	0.00767754	0.0145145	0.0195865	0.00952776	0.00933333
EXOSC8	0.930201	0.920792	0.842437	0.849174	0.920284	0.901021	0.90412	0.921729
DNAJC15	0.957258	0.966157	0.987687	0.974545	0.978322	0.975059	0.977693	0.975
GPALPP1	0.444444	0.568627	0.3	0.549296	0.330189	0.34375	0.352113	0.493976
NUDT15	0.798165	0.809091	0.84	0.813953	0.707865	0.711765	0.632432	0.736
FNDC3A	0.4375	0.625	0.592593	0.61194	0.652174	0.632353	0.426471	0.419355
SUGT1	0.0844037	0.0542496	0.045977	0.037182	0.0630769	0.0755814	0.0690335	0.0668317
LMO7	0.848921	0.925532	0.834225	0.80315	0.853448	0.882812	0.863014	0.764706
GPR180	0.703125	0.670732	0.367742	0.39604	0.6875	0.565789	0.586207	0.492308
FARP1	0.428571	0.459854	0.496599	0.412844	0.515873	0.5	0.471264	0.263158
TM9SF2	0.785019	0.792651	0.649278	0.634409	0.754944	0.770736	0.754925	0.730947
TPP2	0.489796	0.65	0.479339	0.382022	0.588785	0.5	0.476744	0.621212
ABHD13	0.732394	0.741935	0.539326	0.563636	0.711538	0.728814	0.717949	0.785714
ING1	0.469388	0.442623	0.428571	0.348485	0.433962	0.416667	0.365079	0.4
LAMP1	0.0423529	0.0357995	0.0414938	0.0502513	0.0382572	0.0315956	0.0378151	0.0477612
TMCO3	0.740964	0.667582	0.706349	0.701987	0.675841	0.759197	0.718861	0.75
OXA1L	0.856495	0.823776	0.897893	0.871648	0.862585	0.84425	0.850985	0.858182
MRPL52	0.0706192	0.0547071	0.0406447	0.0354533	0.0867261	0.0645088	0.0641916	0.0605809
MMP14	0.869565	0.868293	0.789757	0.814332	0.917293	0.897778	0.900685	0.893333
BRMS1L	0.714286	0.730337	0.576923	0.44	0.813559	0.673469	0.555556	0.672131
KLHDC2	0.0319489	0.0374813	0.0301783	0.022449	0.0293663	0.0311987	0.0198265	0.0377049
ATL1	0.72973	0.737705	0.588235	0.555556	0.6	0.463415	0.755556	0.638298
FRMD6	0.54232	0.546219	0.526316	0.451827	0.507003	0.592485	0.581871	0.543353
PSMC6	0.970149	0.944904	0.934726	0.923241	0.962448	0.959569	0.956731	0.945996
LGALS3	0.930643	0.938548	0.944612	0.927949	0.948394	0.935751	0.951078	0.955582
JKAMP	0.919355	0.895921	0.791549	0.802306	0.920063	0.918587	0.924802	0.928153
CHURC1	0.0244604	0.0345591	0.0111173	0.0205308	0.0222536	0.0437243	0.0203014	0.0319218
EIF2S1	0.117264	0.121038	0.0773519	0.0539846	0.153036	0.122257	0.1239	0.112561
ZNF410	0.787004	0.850847	0.792254	0.792453	0.879747	0.814546	0.841751	0.890625
ISCA2	0.0624264	0.0619748	0.0773606	0.0755736	0.0764075	0.0776362	0.0733439	0.0855556
SLIRP	0.996096	0.996214	0.997697	0.996268	0.99607	0.997557	0.995376	0.997453
ZC3H14	0.431973	0.456376	0.257653	0.229391	0.454237	0.410526	0.403909	0.40708
TDP1	0.130111	0.129187	0.0884615	0.117021	0.166667	0.185393	0.104265	0.111111
UBR7	0.856383	0.710526	0.386431	0.333333	0.792553	0.753012	0.722973	0.669422
GLRX5	0.426606	0.459228	0.433735	0.443396	0.519608	0.429204	0.483721	0.432692
GSKIP	0.545454	0.542484	0.488764	0.47541	0.54359	0.531792	0.511539	0.460526
VRK1	0.590361	0.699571	0.525362	0.562841	0.561947	0.618474	0.612245	0.624278
EML1	0.342105	0.516667	0.698113	0.465116	0.717949	0.507937	0.352941	0.457143
WDR25	0.880435	0.836735	0.821429	0.792793	0.775701	0.810458	0.904762	0.732673
MARK3	0.319149	0.425532	0.270588	0.378378	0.426966	0.430556	0.41791	0.353846
APOPT1	0.291961	0.271406	0.29489	0.253054	0.301587	0.298065	0.295181	0.260369
EIF2AK4	0.673077	0.707317	0.730435	0.663366	0.737226	0.711864	0.548872	0.645161
KNSTRN	0.738095	0.695513	0.744898	0.717842	0.684211	0.698582	0.776371	0.71875
NUSAP1	0.649616	0.636095	0.656527	0.650602	0.643216	0.642755	0.662975	0.672447
SNAP23	0.68	0.753571	0.697368	0.684211	0.677632	0.782918	0.760204	0.74026
MAP1A	0.317365	0.367232	0.363368	0.362587	0.333821	0.372881	0.303653	0.346535
PDIA3	0.155	0.125131	0.147357	0.149441	0.112727	0.0943396	0.161098	0.123153
HYPK;SERF2	0.0151385	0.0161504	0.0116708	0.0147384	0.0206248	0.0220859	0.0235512	0.015674
TMOD3	0.640351	0.63	0.647059	0.588235	0.604396	0.623762	0.696078	0.5625
MAPK6	0.453846	0.367089	0.308943	0.306931	0.350877	0.366907	0.37234	0.446154
TPM1	0.945803	0.948648	0.934673	0.942922	0.955155	0.963445	0.941176	0.955522
RAB8B	0.367647	0.5	0.261905	0.168539	0.5	0.513158	0.44	0.363636
APH1B	0.151815	0.108	0.0673267	0.0455764	0.179211	0.180904	0.116809	0.0853081
PTPLAD1	0.830769	0.842253	0.638826	0.620209	0.833333	0.778182	0.743284	0.735849
SMAD3	0.482759	0.432161	0.430464	0.280303	0.517007	0.449495	0.45946	0.406977
ARIH1	0.54054	0.535714	0.484536	0.297297	0.525641	0.703125	0.480519	0.45
CLK3	0.335664	0.307692	0.260274	0.271795	0.319149	0.25523	0.236559	0.284153
FBXO22	0.118	0.104859	0.0948276	0.0703704	0.158607	0.127329	0.111908	0.0795107
RCN2	0.0204533	0.0119284	0.0184353	0.00953029	0.0179949	0.0191502	0.0106054	0.0153551
MORF4L1	0.0432802	0.0512249	0.0182529	0.0405904	0.0573248	0.0512821	0.0507692	0.037234
KIAA1199	0.429043	0.518182	0.408669	0.406091	0.459016	0.442478	0.436842	0.414894
FAM103A1	0.152083	0.15493	0.140909	0.141935	0.148893	0.162393	0.1125	0.160079
NGRN	0.838824	0.853742	0.856818	0.825843	0.871886	0.857477	0.805854	0.879195
IQGAP1	0.51579	0.447205	0.515942	0.458015	0.638095	0.525952	0.394309	0.365591
NR2F2	0.762931	0.874552	0.821012	0.827586	0.818868	0.834101	0.764706	0.784483
SNRNP25	0.0677083	0.0563798	0.0578807	0.0628571	0.0621592	0.0668605	0.0649717	0.0554839
RHOT2	0.457143	0.504587	0.327434	0.342105	0.4	0.443396	0.443396	0.290323
UBE2I	0.0170068	0.0149701	0.0153162	0.0133244	0.0281531	0.0217167	0.0175867	0.0116636
HN1L	0.319728	0.3	0.289256	0.240964	0.328	0.444444	0.224138	0.169491
SRRM2	0.657143	0.578125	0.62963	0.666667	0.699187	0.623853	0.565657	0.542857
ZNF174	0.759036	0.671642	0.734043	0.661539	0.628571	0.682353	0.495575	0.637931
VASN	0.854305	0.78744	0.752688	0.741007	0.79902	0.719512	0.81982	0.833333
DNAJA3	0.72314	0.758772	0.693878	0.669856	0.660305	0.775701	0.731405	0.703448
HMOX2	0.0932203	0.117155	0.0752896	0.0880952	0.116203	0.108192	0.0951613	0.109034
NUBP1	0.973046	0.951654	0.9274	0.937304	0.94	0.947727	0.945386	0.945087
METTL9	0.0282293	0.019665	0.0223421	0.0153192	0.0303541	0.0521873	0.034846	0.024077
UQCRC2	0.0782748	0.0977012	0.0584795	0.0472727	0.0979021	0.0948396	0.115132	0.0997732
UBFD1	0.387597	0.36875	0.240876	0.155738	0.351351	0.28	0.314815	0.35
RBBP6	0.435897	0.395062	0.533333	0.460317	0.361111	0.45946	0.403509	0.292683
PHKB	0.829787	0.855263	0.834646	0.709677	0.798077	0.72619	0.865979	0.723404
LONP2	0.275229	0.231482	0.232258	0.145161	0.290909	0.427185	0.22963	0.146667
MMP2	0.0763359	0.0593146	0.0591806	0.0625355	0.0681337	0.0614645	0.062249	0.0645856
RSPRY1	0.740458	0.737705	0.636364	0.766667	0.678899	0.669643	0.663265	0.567164
POLR2C	0.442125	0.638736	0.422303	0.482026	0.438182	0.633039	0.388633	0.582759
CKLF	0.957303	0.957179	0.944499	0.947438	0.969916	0.964401	0.960117	0.964848
CMTM3	0.294118	0.204348	0.29798	0.285714	0.226316	0.21547	0.183333	0.278261
NUTF2	0.0294433	0.0246964	0.0163683	0.0119357	0.0275591	0.0282258	0.0281269	0.0236967
SF3B3	0.736626	0.701107	0.714754	0.62069	0.724891	0.681159	0.714844	0.689655
GABARAPL2	0.90596	0.901252	0.839394	0.819767	0.911376	0.918057	0.934968	0.924632
TRAPPC2L	0.0196883	0.0235808	0.0136054	0.012685	0.018684	0.0266667	0.0124908	0.0258303
TCF25	0.884211	0.810256	0.827586	0.80625	0.851852	0.876471	0.805825	0.853658
SRR	0.536585	0.519337	0.45	0.447205	0.559524	0.490385	0.519481	0.536
EMC6	0.904827	0.933631	0.910675	0.916941	0.906832	0.921429	0.93622	0.934694
CYB5D2	0.666667	0.838235	0.663044	0.768116	0.694737	0.781609	0.79375	0.647059
RPAIN	0.334667	0.340532	0.295426	0.275574	0.380184	0.394822	0.343465	0.429368
TXNDC17	0.0466724	0.0428357	0.037947	0.0306564	0.0440313	0.048332	0.047725	0.0486429
EIF4A1	0.439989	0.375854	0.345821	0.359422	0.342921	0.327362	0.421482	0.350234
CHD3	0.360465	0.324675	0.292135	0.238806	0.317757	0.343284	0.258823	0.380952
COX10	0.605263	0.513761	0.824176	0.753247	0.637931	0.681818	0.740385	0.605634
PIGL	0.438356	0.358025	0.474747	0.5	0.349398	0.405941	0.423529	0.35
MPRIP	0.0759494	0.0644068	0.0743243	0.0521327	0.089404	0.134752	0.0728155	0.0740741
DRG2	0.639053	0.68125	0.6375	0.637037	0.68323	0.730769	0.877095	0.669811
MTRNR2L1	0.894029	0.872093	0.881705	0.891595	0.877974	0.888254	0.912429	0.90224
TMEM199	0.353333	0.263158	0.238806	0.252101	0.3	0.255474	0.316279	0.330986
RPL23A	0.01711	0.0134794	0.00935447	0.00877963	0.0139968	0.0153828	0.0180689	0.016859
RHOT1	0.672414	0.685185	0.586667	0.666667	0.65	0.745455	0.676923	0.464286
ZNF830	0.425287	0.447059	0.431579	0.27907	0.561404	0.552632	0.415842	0.409091
ZNHIT3	0.736196	0.706033	0.656701	0.681445	0.711157	0.708084	0.732203	0.740365
GGNBP2	0.707965	0.719101	0.540984	0.560976	0.69	0.594937	0.676768	0.754386
CISD3	0.905229	0.897332	0.871856	0.885338	0.902384	0.906593	0.866735	0.909091
RPL19	0.988367	0.989097	0.981036	0.981141	0.987218	0.987441	0.989822	0.989547
NBR1	0.22619	0.225434	0.184783	0.19685	0.239362	0.225434	0.212121	0.252874
ARL4D	0.890729	0.907303	0.816156	0.835088	0.882784	0.829787	0.909859	0.923077
NMT1	0.301724	0.237037	0.254658	0.185484	0.344828	0.25	0.228814	0.308823
NFE2L1	0.565217	0.571429	0.555556	0.538462	0.588542	0.608392	0.512658	0.636364
PDK2	0.53125	0.666667	0.58642	0.546512	0.572519	0.592	0.590278	0.644737
DYNLL2	0.349624	0.330612	0.297587	0.351562	0.417544	0.390863	0.287671	0.358974
RAD51C	0.690594	0.635015	0.80315	0.840376	0.673077	0.709343	0.590698	0.636719
DHX40	0.647059	0.758065	0.689189	0.5	0.649123	0.626667	0.530303	0.533333
DCAF7	0.634783	0.586345	0.585082	0.542199	0.693227	0.636364	0.582677	0.5
KPNA2	0.922192	0.906268	0.83338	0.804717	0.894293	0.886805	0.919916	0.907843
PRKAR1A	0.215247	0.217213	0.122685	0.0792079	0.182692	0.236607	0.142384	0.102273
RPL38	0.997396	0.996156	0.99714	0.994726	0.996797	0.997136	0.996184	0.998697
UBALD2	0.671569	0.590361	0.727575	0.590476	0.653409	0.650718	0.711712	0.666667
ANAPC11	0.0437211	0.0364387	0.0360345	0.0309865	0.0402595	0.0395175	0.0320808	0.0326606
FOXK2	0.566038	0.492537	0.509434	0.375	0.647059	0.529412	0.365854	0.461539
METRNL	0.236715	0.273171	0.315	0.21164	0.222222	0.286408	0.242268	0.242188
USP14	0.689815	0.558559	0.453074	0.564854	0.587234	0.6	0.635	0.566929
TYMS	0.177083	0.0849858	0.148571	0.063857	0.220812	0.0931373	0.221053	0.082
TGIF1	0.310616	0.369483	0.311054	0.324405	0.30456	0.322169	0.334764	0.443447
TWSG1	0.730469	0.75419	0.713864	0.737052	0.677419	0.635838	0.73301	0.75
RAB31	0.676768	0.736842	0.468469	0.568807	0.747253	0.788235	0.652174	0.607143
TUBB6	0.120966	0.0995049	0.101041	0.108063	0.105025	0.116092	0.102833	0.10741
SEH1L	0.480702	0.445283	0.25266	0.215517	0.494505	0.403756	0.48773	0.430168
RNMT	0.509804	0.514706	0.294872	0.241379	0.568627	0.538462	0.446154	0.392157
TTC39C	0.358974	0.261745	0.217391	0.223776	0.179688	0.231788	0.363636	0.259494
IMPACT	0.622641	0.598485	0.448649	0.402062	0.554622	0.580357	0.547826	0.522222
C18orf21	0.765306	0.820896	0.81106	0.75	0.753846	0.818182	0.816568	0.844961
ELP2	0.271277	0.364	0.244681	0.205714	0.247899	0.307692	0.257919	0.258064
ME2	0.769231	0.75641	0.721893	0.625	0.844311	0.757812	0.781818	0.761905
SERPINB8	0.220085	0.174468	0.105036	0.0750751	0.200828	0.17931	0.131122	0.109615
SOCS6	0.285714	0.322034	0.272727	0.236842	0.402597	0.442623	0.377358	0.211538
TIMM21	0.255747	0.264865	0.215116	0.241667	0.317281	0.304207	0.266319	0.281139
BSG	0.440059	0.59434	0.388325	0.534965	0.456522	0.534639	0.458139	0.435356
FSTL3	0.6	0.464789	0.44186	0.375	0.45283	0.54717	0.515151	0.392857
PTBP1	0.595376	0.577865	0.564052	0.579014	0.5363	0.624577	0.56422	0.564103
CIRBP	0.139706	0.179739	0.212121	0.311111	0.208696	0.290816	0.186312	0.18018
HNRNPM	0.8125	0.815436	0.865772	0.777542	0.820652	0.799591	0.810127	0.803371
MRPL4	0.876777	0.862903	0.876812	0.8125	0.921201	0.896154	0.860606	0.807263
SLC44A2	0.446808	0.598592	0.429378	0.444444	0.558333	0.475177	0.482993	0.591549
JUNB	0.950758	0.970209	0.937785	0.926052	0.903125	0.940284	0.944444	0.973287
RNASEH2A	0.454433	0.465333	0.343173	0.364296	0.49848	0.439547	0.42132	0.514286
CALR	0.9854	0.986275	0.984686	0.985441	0.989895	0.985111	0.98728	0.993471
RAD23A	0.65824	0.65717	0.710132	0.643172	0.73095	0.692308	0.715966	0.655076
MRPL34	0.958197	0.962996	0.938319	0.946249	0.958393	0.968026	0.962923	0.961196
DDA1	0.725444	0.738889	0.749669	0.746183	0.770992	0.765924	0.74744	0.758321
PGPEP1	0.776119	0.6875	0.742268	0.636364	0.772152	0.68	0.781609	0.731707
SSBP4	0.796791	0.801762	0.677686	0.741935	0.742081	0.818182	0.768362	0.872181
UBA52	0.0346507	0.0451646	0.0216906	0.034971	0.0279646	0.0385131	0.0320961	0.0383615
MAU2	0.219178	0.240506	0.265957	0.235294	0.301075	0.294118	0.365079	0.34
GATAD2A	0.24	0.393939	0.125	0.180723	0.3625	0.313253	0.375	0.354839
POP4	0.693961	0.687075	0.630235	0.601523	0.684685	0.642718	0.70211	0.675831
PDCD5	0.168254	0.187316	0.185	0.152091	0.164051	0.279597	0.124267	0.360595
GRAMD1A	0.430556	0.401198	0.341085	0.333333	0.51049	0.427273	0.514493	0.476191
TMEM147	0.988029	0.987722	0.986487	0.983236	0.989003	0.993062	0.98722	0.980942
ZNF146	0.877419	0.932432	0.868056	0.887755	0.863946	0.803279	0.9	0.870588
MRPS12	0.0155119	0.0166912	0.0136914	0.020519	0.0142033	0.0137778	0.0134704	0.0124754
MED29	0.27027	0.29588	0.201219	0.168421	0.330855	0.242254	0.277372	0.206573
ZFP36	0.909333	0.92785	0.931193	0.938398	0.888393	0.900855	0.94081	0.956044
TIMM50	0.102894	0.0987884	0.0801158	0.0834142	0.0867398	0.0950141	0.0914634	0.0915209
HNRNPUL1	0.43421	0.384848	0.44504	0.40796	0.452055	0.41	0.414414	0.443478
RPS19	0.00749708	0.0085796	0.00635522	0.00580479	0.0132687	0.0107125	0.0069187	0.00779384
ZNF576	0.101626	0.0833333	0.0574412	0.0367893	0.0656371	0.0853658	0.075419	0.11828
ZNF226	0.133333	0.122271	0.170732	0.161765	0.0878049	0.122222	0.0683761	0.0851064
PVRL2	0.304721	0.270992	0.134454	0.116466	0.333333	0.331878	0.278049	0.283784
CALM3	0.30729	0.381336	0.257986	0.245527	0.340342	0.350587	0.27115	0.3027
SAE1	0.0338005	0.0303541	0.0321403	0.0436548	0.0339806	0.0507177	0.0248262	0.0408759
RUVBL2	0.0642523	0.0883864	0.0731159	0.0821382	0.0741176	0.0685773	0.0677201	0.066087
ALDH16A1	0.357143	0.272727	0.319149	0.322034	0.442857	0.246154	0.289855	0.366667
RPL13A	0.793195	0.781259	0.748295	0.755102	0.781955	0.766877	0.780556	0.794086
TBC1D17	0.712766	0.543689	0.611111	0.744444	0.590164	0.6	0.745455	0.536585
ZNF480	0.117117	0.280899	0.127907	0.13	0.243243	0.367089	0.0764331	0.128205
TRAPPC2P1	0.473913	0.494253	0.412879	0.418719	0.456973	0.511628	0.517413	0.546817
ZNF544	0.713115	0.69281	0.758865	0.54717	0.744681	0.633929	0.75	0.615385
RBCK1	0.174484	0.218954	0.181049	0.189732	0.19963	0.189036	0.132308	0.114679
PSMF1	0.126354	0.149648	0.143333	0.142023	0.10664	0.116203	0.125217	0.148148
PTPRA	0.655556	0.690987	0.644444	0.653846	0.70283	0.710059	0.648438	0.65
PANK2	0.393443	0.472727	0.356322	0.304348	0.429907	0.455696	0.393162	0.506667
CDS2	0.309091	0.270142	0.213376	0.152263	0.294118	0.183857	0.264407	0.21547
CRLS1	0.225296	0.228137	0.162162	0.0544555	0.242105	0.178571	0.275	0.175
NXT1	0.521739	0.485714	0.456036	0.433836	0.455733	0.41142	0.509924	0.430168
TPX2	0.843809	0.855011	0.831405	0.840796	0.868251	0.829787	0.873595	0.861538
TM9SF4	0.437908	0.431507	0.366337	0.347222	0.516556	0.507937	0.353293	0.428571
ASXL1	0.207921	0.308333	0.223684	0.186207	0.379747	0.240385	0.235294	0.378378
MAPRE1	0.614916	0.555195	0.420118	0.386617	0.608618	0.617424	0.545627	0.527907
ERGIC3	0.961857	0.980743	0.970609	0.982839	0.982168	0.988579	0.965039	0.966825
PHF20	0.346154	0.365591	0.391304	0.285714	0.302326	0.285714	0.233645	0.206349
RPN2	0.942509	0.947985	0.95679	0.940605	0.97093	0.947761	0.945568	0.947565
SNX21	0.278481	0.363636	0.278351	0.116279	0.34127	0.257732	0.311111	0.361111
PCIF1	0.420561	0.461539	0.523077	0.454545	0.824176	0.594937	0.422535	0.357143
SLC2A10	0.539682	0.402985	0.367089	0.391304	0.423729	0.634921	0.45098	0.483871
DDX27	0.782609	0.804511	0.830303	0.806723	0.813559	0.679739	0.785714	0.670454
RNF114	0.141542	0.108954	0.0780446	0.0445969	0.134511	0.127525	0.104799	0.0950061
CEBPB	0.75188	0.803136	0.724696	0.738298	0.722015	0.784114	0.758454	0.783951
DOK5	0.547619	0.55814	0.515528	0.471429	0.590062	0.56962	0.482456	0.644444
CSTF1	0.608889	0.5	0.548	0.50211	0.562232	0.648221	0.587121	0.572165
RTFDC1	0.93153	0.939632	0.949477	0.932084	0.951037	0.915604	0.941176	0.918819
GID8	0.752809	0.835821	0.692857	0.663865	0.836735	0.723577	0.727848	0.778846
TPD52L2	0.869779	0.875949	0.813793	0.775216	0.885387	0.905229	0.887879	0.880734
DNAJC5	0.510204	0.625	0.493827	0.577465	0.53125	0.652778	0.604651	0.543478
TCEA2	0.482014	0.546296	0.27439	0.327103	0.533333	0.49635	0.57868	0.464286
MRPS6	0.81041	0.829611	0.800517	0.783087	0.789142	0.800125	0.848401	0.836076
ETS2	0.747826	0.657143	0.561644	0.55814	0.691176	0.679245	0.673469	0.608696
WRB	0.26579	0.366667	0.243942	0.391304	0.276	0.507812	0.272923	0.375
BACE2	0.6	0.707692	0.481482	0.571429	0.457143	0.730159	0.567568	0.461539
NDUFV3	0.0422794	0.0596027	0.0541872	0.059126	0.057971	0.0383142	0.0338983	0.0532915
PDXK	0.321739	0.27907	0.422414	0.365854	0.447368	0.348315	0.381818	0.346154
C21orf33	0.849906	0.864043	0.844278	0.802128	0.9	0.883987	0.866585	0.834933
COL18A1	0.446808	0.481132	0.389831	0.408602	0.52381	0.505155	0.280702	0.365385
COL6A1	0.975519	0.980974	0.970995	0.969428	0.983043	0.986487	0.969648	0.980541
COL6A2	0.89282	0.884907	0.87922	0.839852	0.912835	0.886482	0.923163	0.87907
BCL2L13	0.54321	0.448718	0.48421	0.564516	0.602941	0.56338	0.508772	0.476191
COMT	0.00755594	0.00775444	0.01341	0.0091225	0.00942211	0.0106456	0.00646123	0.00712144
CRKL	0.56383	0.592233	0.433735	0.371429	0.486842	0.485714	0.492754	0.5
HSCB	0.290909	0.452632	0.296296	0.363636	0.384615	0.443182	0.391304	0.285714
EWSR1	0.247191	0.252208	0.165406	0.161209	0.290846	0.262916	0.282717	0.275862
UQCR10	0.0442569	0.0341099	0.0295868	0.0195396	0.0445695	0.0376778	0.0338933	0.0367559
NOL12	0.648594	0.715094	0.529183	0.548463	0.700431	0.727447	0.592157	0.740291
TRIOBP	0.791411	0.824324	0.772627	0.826291	0.880711	0.875527	0.788	0.77381
KDELR3	0.898864	0.927644	0.907818	0.908824	0.890286	0.879278	0.890046	0.911988
TOMM22	0.883838	0.918567	0.848347	0.877348	0.901846	0.890742	0.897031	0.9
APOBEC3C	0.825444	0.835616	0.795276	0.805668	0.875306	0.860068	0.80787	0.8875
SYNGR1	0.0816327	0.0662651	0.0440252	0.0297723	0.0659091	0.0632054	0.0699709	0.0612245
RBX1	0.989857	0.991615	0.984662	0.983382	0.990279	0.990616	0.993706	0.992788
SREBF2	0.608108	0.710938	0.468085	0.690909	0.612903	0.634409	0.545454	0.705882
PARVB	0.458621	0.519062	0.533875	0.526846	0.492447	0.433022	0.496774	0.542714
FBLN1	0.588754	0.61307	0.555775	0.590659	0.551685	0.530994	0.558546	0.568513
PPP6R2	0.452381	0.530612	0.259259	0.360656	0.333333	0.44	0.393443	0.648649
HCCS	0.241135	0.210728	0.12766	0.116379	0.270833	0.229787	0.275766	0.240601
RAB9A	0.56867	0.538288	0.525499	0.491525	0.537906	0.541761	0.551793	0.556604
ZRSR2	0.340425	0.40625	0.488372	0.347826	0.611111	0.365385	0.387097	0.418182
PDHA1	0.0915916	0.045657	0.0647773	0.0246433	0.0848287	0.0864553	0.0919003	0.0784983
SAT1	0.923957	0.936441	0.947832	0.899301	0.949113	0.900332	0.946461	0.933798
EIF2S3	0.610315	0.621253	0.520891	0.48553	0.605422	0.598997	0.651852	0.762136
ATP6AP2	0.931246	0.923023	0.856468	0.842767	0.935168	0.935331	0.924693	0.902098
DDX3X	0.841849	0.859914	0.817204	0.765579	0.905612	0.843077	0.789617	0.786667
CDK16	0.262887	0.21164	0.27027	0.251572	0.325444	0.303318	0.266968	0.270833
ARAF	0.639456	0.647577	0.719577	0.729927	0.650794	0.58209	0.556122	0.426829
WDR13	0.381944	0.496241	0.43662	0.423077	0.484615	0.44	0.475177	0.545454
MSN	0.97672	0.974039	0.982231	0.964422	0.959184	0.966127	0.944669	0.958042
YIPF6	0.318841	0.286667	0.305369	0.216	0.25	0.265151	0.395604	0.383459
NONO	0.838736	0.821144	0.718159	0.708475	0.850927	0.854992	0.806975	0.83848
OGT	0.488095	0.405797	0.438356	0.510204	0.679012	0.442623	0.4375	0.525
PBDC1	0.836918	0.872205	0.904255	0.795238	0.897751	0.832402	0.794793	0.88651
TCEAL7	0.635417	0.55	0.639269	0.593137	0.56	0.60262	0.621359	0.570652
NGFRAP1	0.993617	0.995397	0.995502	0.992348	0.994942	0.996372	0.993201	0.994806
PRPS1	0.4	0.345725	0.222222	0.170868	0.412429	0.334615	0.374194	0.271084
ATG4A	0.439394	0.355263	0.238636	0.22807	0.3	0.382353	0.402985	0.54054
IL13RA1	0.617021	0.550459	0.467105	0.542373	0.612245	0.61165	0.547619	0.523077
PGRMC1	0.930341	0.927184	0.835972	0.834598	0.918605	0.920851	0.93147	0.89961
UBE2A	0.415282	0.387924	0.29212	0.257353	0.449132	0.431839	0.389222	0.38313
HPRT1	0.908257	0.900131	0.887417	0.847744	0.864569	0.890432	0.898108	0.886994
VMA21	0.273319	0.190283	0.0836207	0.052521	0.246085	0.232911	0.235669	0.165312
NSDHL	0.770161	0.830578	0.788991	0.763158	0.73913	0.761905	0.676113	0.66875
RPS4Y1	0.0203125	0.0112911	0.0107477	0.00753623	0.0180458	0.0179928	0.0120482	0.0162734
DDX3Y	0.788732	0.78481	0.666667	0.534247	0.790698	0.732394	0.560976	0.592593
EIF1AY	0.0667702	0.0764706	0.0667702	0.0614754	0.0847953	0.0850746	0.0717647	0.0603715
UBE2J2	0.165663	0.1875	0.154971	0.151291	0.150685	0.166144	0.106061	0.222707
CPSF3L	0.901053	0.952267	0.902	0.909357	0.945614	0.953317	0.916155	0.907692
SSU72	0.976703	0.979826	0.972499	0.971627	0.989043	0.990125	0.983095	0.983033
GNB1	0.773209	0.784959	0.661157	0.610493	0.769716	0.706215	0.770318	0.70773
C1orf86	0.0633894	0.0608108	0.0277778	0.0296496	0.0526882	0.0743155	0.0438247	0.0619469
RPL22	0.186667	0.184953	0.138577	0.130435	0.156352	0.175549	0.181818	0.133333
ICMT	0.320683	0.354709	0.246305	0.258064	0.397985	0.424164	0.317618	0.315068
ENO1	0.998335	0.99729	0.997714	0.99727	0.998135	0.997803	0.997263	0.997635
CTNNBIP1	0.41844	0.449367	0.44	0.506667	0.442177	0.530201	0.504673	0.465517
LZIC	0.212766	0.254386	0.19697	0.156977	0.173913	0.236641	0.201835	0.345679
EMC1	0.7	0.313953	0.604651	0.320988	0.734694	0.253165	0.612903	0.487179
CAMK2N1	0.792079	0.879518	0.634409	0.6	0.876471	0.848167	0.869159	0.790476
DDOST	0.197425	0.0712743	0.236402	0.0666667	0.174274	0.078125	0.194946	0.0689655
ECE1	0.688525	0.703704	0.625	0.558659	0.708738	0.701863	0.652174	0.642202
USP48	0.644444	0.522727	0.755102	0.677966	0.56	0.655738	0.585714	0.5
HNRNPR	0.57561	0.697802	0.562841	0.592233	0.636364	0.506849	0.421348	0.308271
STMN1	0.0690807	0.0595251	0.0847474	0.0776317	0.0730116	0.0693611	0.0678739	0.0585833
WASF2	0.525836	0.577836	0.5175	0.568966	0.548477	0.601744	0.544355	0.66443
TAF12	0.837633	0.876861	0.837017	0.815929	0.831944	0.849594	0.891358	0.8802
SNRNP40	0.132479	0.110638	0.11368	0.127321	0.118712	0.111321	0.0977273	0.115281
PTP4A2	0.75976	0.783562	0.70155	0.588832	0.854962	0.793282	0.725888	0.765217
ZBTB8OS	0.0728597	0.0689013	0.060352	0.0535519	0.0663265	0.0635481	0.0633307	0.0825792
YARS	0.838574	0.826087	0.826966	0.834835	0.815857	0.837278	0.845438	0.835051
ZMYM6NB	0.647702	0.595645	0.648585	0.626582	0.660985	0.593294	0.668224	0.626126
TRAPPC3	0.270536	0.298246	0.240422	0.174667	0.29653	0.265467	0.223903	0.247525
YRDC	0.737805	0.683333	0.625	0.645833	0.689265	0.605263	0.666667	0.6
SF3A3	0.226576	0.250896	0.215359	0.226141	0.195818	0.29078	0.180704	0.181443
SLC2A1	0.684435	0.67426	0.594421	0.628125	0.690773	0.649701	0.68009	0.686567
TMEM53	0.282178	0.285714	0.22093	0.23348	0.357488	0.443548	0.230114	0.389706
PRDX1	0.874866	0.881159	0.860315	0.863155	0.874411	0.866687	0.885854	0.891032
MKNK1	0.520833	0.533333	0.307087	0.380952	0.5	0.612245	0.458333	0.569444
ATPAF1	0.0600962	0.108108	0.115974	0.0906149	0.0689655	0.0969529	0.0275	0.0846906
NRD1	0.870968	0.949657	0.937626	0.957237	0.948661	0.93253	0.845382	0.887273
RAB3B	0.762918	0.654618	0.687243	0.460076	0.850575	0.716667	0.712264	0.638095
TXNDC12	0.962588	0.93416	0.951795	0.933086	0.961279	0.924528	0.953904	0.932304
SELRC1	0.348837	0.384615	0.181818	0.312	0.37931	0.5	0.221053	0.333333
TMEM59	0.378041	0.373405	0.239617	0.213871	0.356547	0.371979	0.391524	0.377502
DOCK7	0.584906	0.395522	0.383721	0.324786	0.56	0.451128	0.452174	0.255319
ITGB3BP	0.933638	0.926587	0.937107	0.904762	0.932558	0.903371	0.92268	0.90681
WLS	0.550296	0.564972	0.569307	0.652778	0.61828	0.52439	0.697674	0.679389
GNG5	0.99232	0.990851	0.989619	0.992042	0.987024	0.988409	0.992482	0.994321
SSX2IP	0.285714	0.279661	0.2	0.310345	0.316832	0.329897	0.3	0.288889
2018-09-15	0.181083	0.191639	0.138564	0.11997	0.169014	0.160885	0.199606	0.178459
CCBL2	0.678771	0.735499	0.526814	0.596296	0.706371	0.723451	0.711497	0.70765
FAM69A	0.647887	0.728155	0.681319	0.656716	0.735849	0.60396	0.739837	0.755319
TMED5	0.0995671	0.0790378	0.120603	0.0924855	0.124378	0.0822511	0.109635	0.0577778
DNTTIP2	0.754286	0.813665	0.850829	0.87395	0.9	0.838509	0.781726	0.786164
DRAM2	0.232975	0.173375	0.170819	0.126984	0.26	0.206349	0.197133	0.154506
WDR77	0.42069	0.479167	0.434629	0.502183	0.565401	0.481982	0.425287	0.455
PHTF1	0.517857	0.711538	0.602941	0.762712	0.644444	0.666667	0.586207	0.5
BCAS2	0.735981	0.747114	0.699557	0.730887	0.773626	0.723744	0.736652	0.722362
NRAS	0.362445	0.433476	0.382609	0.327161	0.398058	0.474286	0.391111	0.426036
GDAP2	0.4	0.387755	0.4	0.333333	0.339623	0.378378	0.324324	0.363636
WARS2	0.536232	0.575758	0.494382	0.461539	0.439394	0.383333	0.409639	0.476191
NOTCH2	0.143119	0.268493	0.143443	0.216667	0.160862	0.233227	0.104096	0.157895
PDE4DIP	0.138211	0.2	0.0909091	0.181208	0.196429	0.246667	0.146342	0.242424
ANP32E	0.655629	0.707006	0.573099	0.543103	0.716981	0.752137	0.728916	0.710145
MCL1	0.494118	0.622137	0.448276	0.515587	0.554245	0.618768	0.627907	0.61753
GOLPH3L	0.870968	0.792683	0.784314	0.723077	0.758242	0.820225	0.764706	0.769231
CERS2	0.725225	0.763486	0.729358	0.730392	0.690476	0.695	0.710692	0.669014
CDC42SE1	0.724868	0.752874	0.544973	0.571429	0.73822	0.677419	0.726415	0.722892
RFX5	0.711538	0.66129	0.723077	0.636364	0.767857	0.608696	0.435897	0.5
S100A10	0.992767	0.994053	0.992417	0.9918	0.993838	0.991056	0.992051	0.990419
S100A6	0.996873	0.997585	0.996909	0.997296	0.997555	0.99715	0.997587	0.997507
S100A16	0.983871	0.98471	0.980914	0.979771	0.985106	0.983999	0.986629	0.988319
JTB	0.054615	0.0543319	0.0591631	0.036852	0.0653133	0.0687614	0.0531355	0.0538922
C1orf43	0.919403	0.933518	0.897368	0.905882	0.93287	0.929155	0.950125	0.940397
COPA	0.899642	0.910156	0.877256	0.872093	0.918919	0.869565	0.840816	0.754967
MPC2	0.0118863	0.0106724	0.0127979	0.00702875	0.0131512	0.0188578	0.0138408	0.0125165
VAMP4	0.267281	0.517442	0.207317	0.39196	0.290566	0.461539	0.271966	0.48062
GLUL	0.782087	0.740681	0.631254	0.590328	0.762945	0.757788	0.746894	0.714542
IVNS1ABP	0.278689	0.287879	0.307692	0.326923	0.360656	0.434783	0.3	0.297297
UCHL5	0.671875	0.653333	0.588235	0.633333	0.646154	0.758065	0.694915	0.534884
ARL8A	0.663462	0.570175	0.472973	0.425532	0.545454	0.546392	0.58427	0.6
UBE2T	0.918168	0.902192	0.848734	0.826584	0.896092	0.882908	0.923965	0.903337
SLC30A1	0.488889	0.657143	0.431034	0.31579	0.325	0.4375	0.265306	0.461539
INTS7	0.436364	0.585714	0.407895	0.627119	0.677966	0.72	0.689655	0.65625
NSL1	0.916256	0.929961	0.879828	0.870748	0.895196	0.94958	0.923077	0.90604
EPRS	0.798479	0.817869	0.801187	0.765363	0.781513	0.75	0.752941	0.711538
BPNT1	0.279412	0.216216	0.217391	0.178218	0.208738	0.292818	0.285714	0.21
PARP1	0.36036	0.303371	0.397959	0.363636	0.329787	0.415584	0.378049	0.404255
C1orf35	0.794702	0.836956	0.766667	0.805085	0.831395	0.774648	0.805405	0.764706
NUP133	0.745763	0.821429	0.636364	0.682927	0.777778	0.673913	0.642857	0.638889
C1orf198	0.714286	0.751592	0.509174	0.545454	0.795918	0.781513	0.611111	0.647619
FH	0.131707	0.159465	0.0868891	0.0991106	0.169651	0.172377	0.155682	0.132879
ADSS	0.527273	0.503937	0.45	0.415385	0.44186	0.53012	0.574713	0.467742
ADI1	0.182639	0.0968956	0.149323	0.0778443	0.173148	0.0989217	0.162009	0.112648
RP13-512J5.1	0.194444	0.21	0.213675	0.309091	0.176	0.265823	0.206522	0.282051
YWHAQ	0.435967	0.457343	0.321605	0.320692	0.395235	0.380429	0.388966	0.430681
PDIA6	0.926045	0.950161	0.945	0.932039	0.949343	0.953368	0.895257	0.910588
LAPTM4A	0.992509	0.991742	0.979652	0.958953	0.990099	0.989691	0.992315	0.992778
SDC1	0.299094	0.238235	0.185804	0.205298	0.316832	0.301075	0.261306	0.310559
TP53I3	0.873684	0.857383	0.825651	0.838798	0.91834	0.905864	0.901324	0.881671
PTRHD1	0.589286	0.532258	0.7	0.548387	0.559322	0.45614	0.693878	0.491228
GTF3C2	0.594059	0.733945	0.67	0.615385	0.736264	0.657534	0.785714	0.642857
SUPT7L	0.833333	0.865591	0.813472	0.723577	0.918239	0.85443	0.870968	0.833333
DPY30	0.974942	0.974134	0.945983	0.944511	0.967871	0.972973	0.976619	0.972155
EIF2AK2	0.47541	0.564103	0.507246	0.487179	0.56	0.658824	0.470588	0.642857
CDC42EP3	0.219424	0.235622	0.104122	0.164912	0.278768	0.236238	0.182609	0.157258
LRPPRC	0.380952	0.373016	0.213675	0.173077	0.366071	0.345679	0.395349	0.31579
PREPL	0.40404	0.530864	0.246914	0.188235	0.449612	0.533333	0.354546	0.416667
FBXO11	0.675	0.729412	0.716049	0.777778	0.797297	0.588235	0.681818	0.585366
GPR75-ASB3	0.53	0.51	0.45098	0.492754	0.601942	0.561644	0.54918	0.571429
RTN4	0.97283	0.96814	0.98187	0.962204	0.973542	0.964683	0.98402	0.987654
CNRIP1	0.0876437	0.0886364	0.161578	0.1808	0.0929772	0.0830565	0.0952381	0.111317
TIA1	0.338583	0.339181	0.275229	0.257732	0.489796	0.5	0.460938	0.375
TPRKB	0.972125	0.952954	0.959446	0.954128	0.967517	0.953209	0.965746	0.939678
GCFC2	0.343137	0.262626	0.458823	0.541667	0.533333	0.305263	0.288136	0.247312
SUCLG1	0.912258	0.915508	0.945976	0.903896	0.940622	0.922222	0.911353	0.929104
TGOLN2	0.57377	0.613333	0.572816	0.743243	0.616667	0.530303	0.569231	0.592593
C2orf68	0.47561	0.43421	0.252252	0.19697	0.405797	0.385965	0.525773	0.629032
MRPS5	0.903846	0.91087	0.931915	0.927374	0.905376	0.962138	0.885118	0.960159
ANKRD39	0.25788	0.275261	0.327177	0.315287	0.308219	0.257627	0.282297	0.216138
COA5	0.192534	0.187599	0.114332	0.109756	0.171939	0.18818	0.153119	0.137536
SLC35F5	0.528796	0.182432	0.430107	0.195652	0.468469	0.222222	0.388535	0.121951
CCDC115	0.660305	0.747826	0.696035	0.648936	0.683206	0.684426	0.697068	0.690722
RND3	0.947627	0.933474	0.89437	0.898557	0.92854	0.938763	0.952849	0.948342
STAM2	0.397163	0.413793	0.208661	0.273224	0.4	0.482456	0.330882	0.419048
RBMS1	0.724638	0.647059	0.46789	0.359551	0.826087	0.763889	0.721311	0.65625
DPP4	0.752212	0.784314	0.580357	0.5	0.755844	0.744525	0.677305	0.709677
TLK1	0.453488	0.439024	0.473118	0.50495	0.509259	0.503817	0.384615	0.462882
CIR1	0.25	0.653333	0.428571	0.568182	0.327869	0.517857	0.455882	0.508772
ATF2	0.696721	0.733333	0.632479	0.530435	0.783582	0.677419	0.730263	0.679012
ATP5G3	0.00606909	0.00512678	0.00480322	0.00397327	0.00591549	0.00524599	0.00470938	0.00625
KIAA1715	0.280488	0.60274	0.373832	0.375	0.483871	0.561644	0.438597	0.622951
NFE2L2	0.627494	0.669145	0.638365	0.644628	0.712082	0.649886	0.687375	0.630485
COL5A2	0.451327	0.557692	0.236994	0.305785	0.484849	0.496063	0.517986	0.483146
HIBCH	0.6	0.603448	0.553191	0.516483	0.61039	0.666667	0.637838	0.584507
STK17B	0.874074	0.740741	0.668965	0.673469	0.768657	0.826923	0.918129	0.876543
HSPD1	0.925684	0.908753	0.881671	0.888973	0.928854	0.904762	0.922554	0.912966
TYW5	0.586207	0.558824	0.446154	0.627907	0.54902	0.615385	0.5	0.756098
SUMO1	0.172849	0.178072	0.110432	0.125222	0.172098	0.162363	0.161404	0.162413
IDH1	0.952991	0.953125	0.951691	0.928401	0.939271	0.954434	0.952229	0.942222
TUBA4A	0.791209	0.814655	0.695652	0.811321	0.760456	0.809353	0.803279	0.830769
DNPEP	0.0711864	0.0626703	0.12761	0.102167	0.101911	0.117845	0.0798969	0.0784314
CHPF	0.642857	0.661157	0.626016	0.717557	0.787402	0.780702	0.675	0.347222
OBSL1	0.554054	0.590909	0.695652	0.6875	0.554217	0.672131	0.71223	0.876543
FARSB	0.0669725	0.0726368	0.064	0.0644362	0.0448772	0.061657	0.0708333	0.0532043
IRS1	0.689189	0.626374	0.741177	0.626866	0.689189	0.625	0.695652	0.709091
COL6A3	0.678378	0.723949	0.595703	0.648107	0.659091	0.698312	0.703325	0.701439
HDLBP	0.244444	0.242525	0.236735	0.166667	0.342193	0.2397	0.103321	0.214815
STK25	0.819231	0.794326	0.855738	0.778802	0.789474	0.729242	0.757692	0.789474
EMC3	0.943864	0.97428	0.922122	0.926273	0.96317	0.969605	0.965686	0.947005
XPC	0.92053	0.917603	0.928571	0.857143	0.95	0.90991	0.880769	0.884615
NKIRAS1	0.234375	0.215686	0.207407	0.222222	0.197183	0.238095	0.272152	0.1875
AZI2	0.207921	0.241861	0.424051	0.413386	0.276596	0.307065	0.242563	0.3125
DYNC1LI1	0.596491	0.570776	0.396226	0.313725	0.617476	0.509554	0.635093	0.557895
GLB1	0.0566406	0.0806202	0.0688468	0.0645833	0.0902141	0.0600775	0.077037	0.0857143
SEC22C	0.892779	0.864693	0.793436	0.744898	0.931718	0.878378	0.929006	0.881967
HIGD1A	0.869796	0.864552	0.692874	0.659903	0.864803	0.860102	0.859867	0.849915
ZDHHC3	0.354839	0.234177	0.230392	0.124224	0.203297	0.269841	0.264865	0.188679
MAP4	0.312661	0.357873	0.363129	0.4	0.385542	0.421769	0.305994	0.235294
QRICH1	0.728205	0.652672	0.648515	0.631944	0.661616	0.736111	0.777143	0.732759
USP4	0.578947	0.518518	0.384615	0.383562	0.581395	0.436364	0.439394	0.276596
GMPPB;AMIGO3	0.107256	0.136519	0.106897	0.0863636	0.0952381	0.142276	0.109649	0.109756
TUSC2	0.356749	0.308411	0.190605	0.173034	0.241379	0.226277	0.346617	0.345997
RFT1	0.102041	0.0928962	0.0549451	0.104	0.109524	0.0572917	0.115183	0.104167
WNT5A	0.626582	0.646018	0.609626	0.5625	0.717278	0.70347	0.708075	0.631179
UBA3	0.920993	0.922349	0.900383	0.863095	0.926605	0.897683	0.887439	0.902808
SHQ1	0.786408	0.899083	0.81203	0.614286	0.796748	0.775194	0.842105	0.819672
GBE1	0.613293	0.626536	0.643258	0.578767	0.621005	0.651007	0.673611	0.66129
FILIP1L	0.588235	0.682171	0.746479	0.802721	0.787671	0.701389	0.457516	0.765957
RPL24	0.993839	0.992629	0.996912	0.990524	0.994143	0.993655	0.995116	0.991884
CD47	0.0676471	0.0535571	0.0204802	0.0171289	0.0640478	0.0561798	0.0496509	0.0664767
IFT57	0.943074	0.953608	0.84488	0.848287	0.932127	0.940657	0.918885	0.943166
TMEM39A	0.891473	0.882353	0.784314	0.778947	0.834587	0.875	0.870504	0.878049
COX17	0.927765	0.925731	0.946946	0.937956	0.935823	0.923249	0.929032	0.956624
ITGB5	0.542484	0.5	0.479821	0.376712	0.552795	0.483871	0.542553	0.405063
SNX4	0.639456	0.6	0.228261	0.328358	0.684211	0.657534	0.606742	0.514286
ISY1	0.471366	0.434263	0.554007	0.510822	0.480159	0.543933	0.506329	0.539394
STAG1	0.317073	0.30303	0.276119	0.211111	0.351064	0.344444	0.285714	0.264151
DBR1	0.645833	0.460317	0.310345	0.55102	0.681818	0.564516	0.590164	0.615385
WWTR1	0.327354	0.389892	0.200608	0.160131	0.501961	0.467213	0.304348	0.231788
COMMD2	0.159021	0.203509	0.110701	0.165899	0.236934	0.233716	0.200717	0.127854
PFN2	0.990959	0.976945	0.972999	0.97351	0.985112	0.983871	0.979332	0.977929
CCNL1	0.162791	0.161539	0.118367	0.217391	0.195	0.244444	0.227273	0.182927
VEPH1	0.178295	0.14902	0.259887	0.174129	0.338983	0.192825	0.143836	0.127168
B3GALNT1	0.679245	0.708861	0.48	0.651515	0.686275	0.692308	0.634921	0.677419
PDCD10	0.0477223	0.0290698	0.0422535	0.049133	0.0479167	0.0369515	0.0224525	0.028169
GOLIM4	0.946809	0.946281	0.869823	0.935644	0.922374	0.917098	0.941176	0.925439
RPL22L1	0.958159	0.955409	0.952308	0.953439	0.939861	0.931006	0.967112	0.95974
DCUN1D1	0.287356	0.375	0.246575	0.136986	0.314286	0.242857	0.28866	0.418919
ALG3	0.238748	0.248387	0.15917	0.17484	0.258427	0.261398	0.229412	0.27673
TRA2B	0.366594	0.419422	0.354916	0.332378	0.467236	0.302326	0.390501	0.321981
ETV5	0.366864	0.351515	0.23964	0.212389	0.483395	0.448133	0.311881	0.317597
LSG1	0.690909	0.867924	0.71134	0.717949	0.714286	0.76	0.772727	0.777778
PPP1R2	0.385027	0.467033	0.40367	0.338583	0.467742	0.488095	0.370044	0.326923
NCBP2	0.587361	0.517799	0.39627	0.35	0.564	0.475	0.42803	0.434286
ATP5I	0.978324	0.983722	0.987756	0.976581	0.986594	0.983719	0.97757	0.983429
SPON2	0.868421	0.88718	0.846154	0.872549	0.887273	0.904762	0.908602	0.881633
MXD4	0.0852459	0.131519	0.033195	0.0573477	0.0880952	0.0957684	0.0909091	0.0619469
NOP14	0.580645	0.643678	0.573529	0.52459	0.527778	0.54386	0.545454	0.607143
LRPAP1	0.835561	0.853097	0.853583	0.843687	0.831982	0.844269	0.843062	0.887283
MRFAP1L1	0.447059	0.52349	0.318328	0.356164	0.537954	0.508475	0.468665	0.545454
DHX15	0.935673	0.935233	0.941423	0.940075	0.967822	0.923345	0.930159	0.909091
SMIM14	0.142276	0.207143	0.149847	0.118367	0.179856	0.183761	0.189602	0.117371
COMMD8	0.963394	0.966859	0.933674	0.911071	0.95756	0.962662	0.95817	0.953096
UBA6	0.409692	0.464647	0.433566	0.423841	0.433476	0.450617	0.42069	0.439306
ANKRD17	0.160494	0.255556	0.164384	0.263158	0.208333	0.176471	0.211538	0.340425
RCHY1	0.313559	0.15873	0.422764	0.103774	0.354167	0.232323	0.415094	0.238461
G3BP2	0.335443	0.573991	0.346667	0.383838	0.513513	0.528497	0.415301	0.505494
SDAD1	0.747368	0.643216	0.651685	0.640719	0.683674	0.68	0.712766	0.527132
NUP54	0.676647	0.635556	0.630682	0.648485	0.625954	0.609756	0.6	0.722222
SCARB2	0.283531	0.283647	0.136808	0.107089	0.31162	0.260246	0.244526	0.244333
HNRNPD	0.859849	0.871638	0.735388	0.714286	0.832938	0.830912	0.820299	0.868421
SEC31A	0.810989	0.869258	0.83677	0.832547	0.83659	0.829546	0.863636	0.787375
HSD17B11	0.789474	0.825911	0.813953	0.85	0.804878	0.851695	0.736264	0.801282
ADH5	0.0747354	0.0701513	0.04	0.0236822	0.0786802	0.0746667	0.0606061	0.0541284
PPP3CA	0.514286	0.534654	0.5625	0.530864	0.584416	0.58	0.495238	0.53125
PPA2	0.914706	0.896313	0.928419	0.923513	0.926702	0.907253	0.907771	0.892157
CASP6	0.569231	0.391304	0.386139	0.325581	0.481482	0.465517	0.512195	0.488372
PLA2G12A	0.685185	0.781513	0.567164	0.672131	0.689394	0.744	0.734104	0.823009
ARSJ	0.222222	0.232143	0.272727	0.134021	0.25	0.265823	0.234043	0.214286
ANXA5	0.992334	0.991656	0.991377	0.992496	0.989805	0.993211	0.99155	0.99277
CCNA2	0.407953	0.426346	0.421671	0.406488	0.495851	0.467714	0.367347	0.380697
BBS7	0.243478	0.29661	0.180328	0.0886076	0.397959	0.238095	0.180451	0.158537
PGRMC2	0.892046	0.922619	0.867403	0.847826	0.936364	0.935065	0.891892	0.862069
PCDH18	0.839806	0.813793	0.627273	0.574879	0.778656	0.792627	0.821429	0.76087
NDUFC1	0.435393	0.408611	0.436989	0.414444	0.399462	0.399248	0.385486	0.41542
C4orf46	0.703911	0.690647	0.602649	0.650943	0.729927	0.773723	0.61165	0.611111
C4orf27	0.889483	0.923077	0.952712	0.892031	0.960508	0.911392	0.917721	0.945596
FBXO8	0.220126	0.212121	0.203125	0.133858	0.13245	0.2	0.15	0.10828
AGA	0.281915	0.289308	0.177778	0.13924	0.316456	0.232704	0.287671	0.286765
RWDD4	0.26087	0.324324	0.198529	0.149425	0.379747	0.369565	0.2625	0.255319
CCDC127	0.424731	0.243792	0.310905	0.168449	0.364103	0.24	0.351579	0.267062
BRD9	0.647727	0.628571	0.595745	0.609195	0.45946	0.578947	0.581395	0.630435
CLPTM1L	0.323308	0.294872	0.208955	0.25641	0.271676	0.392638	0.273381	0.347368
MED10	0.841869	0.86144	0.805451	0.814249	0.841228	0.83526	0.846465	0.853282
ZFR	0.845794	0.879121	0.917073	0.825	0.903409	0.884146	0.862745	0.852174
RAD1	0.896648	0.919396	0.862	0.853535	0.909434	0.961806	0.867374	0.848739
OXCT1	0.619231	0.623656	0.421212	0.39801	0.670782	0.713005	0.543689	0.572368
PAIP1	0.0116667	0.0227273	0.012087	0.0124575	0.0388513	0.0257171	0.0211102	0.0164729
IL6ST	0.930693	0.960377	0.912069	0.929293	0.956403	0.940701	0.93808	0.936893
RPS23	0.00381488	0.00460072	0.00312054	0.00213076	0.00297392	0.00319158	0.00243581	0.00234864
CETN3	0.352941	0.393728	0.296202	0.283088	0.421875	0.455319	0.415301	0.424107
GLRX	0.0487805	0.0521512	0.0323276	0.0257559	0.0561079	0.0437051	0.0472441	0.0477454
NREP	0.660377	0.602564	0.454545	0.366337	0.640351	0.570739	0.657895	0.626536
ALDH7A1	0.884131	0.88535	0.853211	0.885827	0.890995	0.882023	0.847185	0.847619
HINT1	0.995752	0.997555	0.996844	0.996879	0.998368	0.997928	0.997199	0.998154
2018-09-08	0.273333	0.324324	0.118644	0.161677	0.370588	0.341085	0.216418	0.2125
VDAC1	0.968036	0.963627	0.974026	0.962658	0.969738	0.969027	0.975969	0.964149
PITX1	0.686869	0.598592	0.520325	0.526718	0.633027	0.517482	0.693069	0.612903
H2AFY	0.931313	0.918965	0.906977	0.921127	0.932107	0.91933	0.925275	0.919075
HNRNPA0	0.387597	0.420382	0.23741	0.17284	0.391304	0.391304	0.448276	0.365385
BRD8	0.869458	0.850649	0.915385	0.881356	0.914949	0.861298	0.84127	0.843882
SIL1	0.0857988	0.0899183	0.0573066	0.0803571	0.0737463	0.0414508	0.0662101	0.0630631
PFDN1	0.773227	0.767513	0.797386	0.718391	0.821601	0.764818	0.811958	0.807783
NDUFA2	0.216677	0.215697	0.169864	0.155284	0.206633	0.206878	0.243461	0.237027
YIPF5	0.404959	0.462366	0.318182	0.39604	0.441501	0.43215	0.371601	0.395349
DPYSL3	0.619048	0.662338	0.629213	0.57377	0.657534	0.759036	0.606061	0.636364
FAM114A2	0.344538	0.286957	0.214953	0.364865	0.422018	0.304348	0.351852	0.333333
MED7	0.882155	0.916376	0.869416	0.868421	0.884273	0.923954	0.901299	0.888889
RNF145	0.337838	0.38961	0.425287	0.485294	0.443038	0.306667	0.415385	0.466667
SLU7	0.440678	0.525773	0.364583	0.368421	0.448598	0.46	0.336539	0.408602
NUDCD2	0.0730769	0.0658858	0.0654321	0.0560928	0.0764488	0.102871	0.0916031	0.101576
UBTD2	0.622641	0.5	0.514706	0.307692	0.627907	0.388889	0.571429	0.384615
THOC3	0.888889	0.883446	0.919414	0.902778	0.871972	0.87276	0.865801	0.907801
LMAN2	0.592142	0.568297	0.461854	0.496454	0.58271	0.567457	0.554582	0.47561
PDLIM7	0.860097	0.860838	0.844206	0.805556	0.919604	0.848643	0.794872	0.834171
CLK4	0.488889	0.577778	0.244898	0.294118	0.615385	0.605263	0.52381	0.533333
HNRNPH1	0.940464	0.958264	0.898664	0.905036	0.943246	0.932773	0.938554	0.95227
MGAT1	0.884444	0.886598	0.840278	0.853658	0.923767	0.872263	0.843434	0.797468
EXOC2	0.625	0.734177	0.612903	0.716667	0.640625	0.589286	0.695238	0.679245
SERPINB1	0.314655	0.215517	0.251634	0.204545	0.268551	0.275	0.267081	0.205263
KIF13A	0.302326	0.37963	0.357143	0.207317	0.565217	0.403846	0.355556	0.226415
TPMT	0.404878	0.284483	0.311225	0.18543	0.421739	0.350943	0.291457	0.247191
TRIM27	0.252717	0.224324	0.238227	0.170543	0.270175	0.265306	0.233803	0.203319
FLOT1	0.0659703	0.0571578	0.0489899	0.0338601	0.0636255	0.063795	0.0587145	0.0565338
TAPBP	0.876623	0.93617	0.923497	0.891304	0.934524	0.944444	0.885542	0.847619
CUTA	0.0119951	0.0133568	0.00532887	0.00627654	0.0113342	0.0120443	0.00956161	0.010951
UQCC2	0.00459638	0.00531108	0.0039039	0.00458866	0.00310158	0.00369367	0.002331	0.00508536
LEMD2	0.555556	0.484375	0.396825	0.509804	0.36	0.533333	0.617021	0.571429
SAYSD1	0.45679	0.186813	0.215686	0.121951	0.25	0.202532	0.264957	0.21875
OARD1	0.204918	0.261261	0.256637	0.247312	0.243902	0.207547	0.214953	0.206349
MRPS10	0.854077	0.830357	0.739669	0.789474	0.771127	0.874525	0.739286	0.850267
TBCC	0.835	0.833333	0.783694	0.750511	0.794872	0.794702	0.816667	0.783972
MEA1	0.0450896	0.0553447	0.0723967	0.0675071	0.0569079	0.0532504	0.04746	0.0461156
MRPL2	0.244094	0.221557	0.261745	0.355769	0.317241	0.290909	0.330275	0.336
MRPS18A	0.518518	0.52046	0.481586	0.486486	0.505464	0.494266	0.445144	0.476493
LMBRD1	0.474359	0.48	0.508696	0.52	0.56	0.521505	0.523438	0.59887
EEF1A1	0.005262	0.00486946	0.00329011	0.0029874	0.00866502	0.00600962	0.00373832	0.00264317
COL12A1	0.803371	0.793358	0.673993	0.630081	0.751037	0.775862	0.570312	0.649573
LYRM2	0.351351	0.461539	0.419355	0.326087	0.403226	0.474576	0.226415	0.25641
MAP3K7	0.794118	0.865248	0.787356	0.785124	0.823009	0.794643	0.81203	0.87619
NDUFAF4	0.0430416	0.0444191	0.0276163	0.0253378	0.0480094	0.0615385	0.0400822	0.0383663
CCNC	0.854922	0.90566	0.812749	0.896194	0.872818	0.91224	0.893764	0.865329
PDSS2	0.383562	0.301205	0.372093	0.550725	0.4125	0.390244	0.244186	0.37931
OSTM1	0.845361	0.859375	0.71282	0.775194	0.878906	0.896739	0.871528	0.857895
LAMA4	0.243161	0.260148	0.150943	0.113606	0.294671	0.299087	0.196141	0.165563
HDAC2	0.83731	0.818966	0.754	0.814404	0.810924	0.798319	0.800439	0.817284
ECHDC1	0.533951	0.540179	0.47351	0.446154	0.638736	0.589896	0.554531	0.534749
ARHGAP18	0.668965	0.576923	0.454545	0.587719	0.614942	0.461539	0.595745	0.564516
HBS1L	0.875486	0.855769	0.790036	0.788571	0.859849	0.746193	0.880531	0.834587
CITED2	0.790141	0.816832	0.684706	0.694757	0.786596	0.801653	0.782435	0.822888
KATNA1	0.927273	0.846154	0.874317	0.813433	0.887006	0.818713	0.901841	0.856061
DYNLT1	0.976296	0.982715	0.972816	0.971487	0.978022	0.975209	0.978377	0.981475
TCP1	0.0475657	0.0379273	0.0349206	0.0240113	0.0542714	0.0555861	0.0322581	0.0369207
PRKAR1B	0.586207	0.321429	0.62963	0.219178	0.532467	0.346154	0.637681	0.233333
COX19	0.53125	0.682927	0.477941	0.357798	0.409091	0.515625	0.580357	0.526882
GNA12	0.516854	0.477778	0.368421	0.481482	0.461539	0.455882	0.425926	0.318182
ACTB	0.997311	0.997	0.997637	0.997157	0.997531	0.996299	0.997024	0.996295
RNF216	0.469136	0.309278	0.357798	0.350649	0.445783	0.45946	0.468085	0.266667
TRA2A	0.553125	0.553333	0.498282	0.497354	0.530806	0.445833	0.614286	0.531915
HOXA10	0.807947	0.855615	0.854271	0.736487	0.825137	0.829384	0.867403	0.848
KBTBD2	0.616822	0.630631	0.491525	0.383562	0.552381	0.675	0.46	0.607143
PSMA2	0.0232315	0.0285994	0.0191571	0.0210273	0.0329567	0.0303468	0.0288462	0.0309416
PSPH	0.649746	0.705202	0.746914	0.639535	0.678218	0.791667	0.648889	0.76259
SBDS	0.98316	0.977867	0.985344	0.967254	0.989391	0.986197	0.979978	0.988468
SEMA3A	0.641026	0.835294	0.781421	0.712963	0.8125	0.732143	0.736842	0.707317
TP53TG1	0.0805687	0.118483	0.0555556	0.0714286	0.128114	0.0915033	0.109551	0.0643564
SRI	0.0565358	0.0608272	0.0294938	0.0218182	0.0732928	0.0641071	0.0501328	0.0444444
BET1	0.631485	0.565891	0.372748	0.269231	0.587329	0.61245	0.543131	0.57839
SLC25A13	0.617021	0.509091	0.641026	0.6	0.5	0.596491	0.571429	0.666667
POLR2J	0.0271052	0.0339274	0.0366789	0.0440529	0.0371311	0.0306644	0.0262369	0.0249221
SYPL1	0.621212	0.564079	0.399867	0.354063	0.575614	0.597737	0.576661	0.586327
NAMPT	0.270833	0.275862	0.336735	0.29703	0.366071	0.359712	0.307229	0.26087
COG5	0.633333	0.61039	0.616822	0.444444	0.586667	0.596154	0.583333	0.525
THAP5	0.659091	0.614035	0.70068	0.719101	0.612613	0.571429	0.625	0.654546
IMMP2L	0.266667	0.4	0.268293	0.31579	0.454545	0.380952	0.369863	0.314815
FAM3C	0.345098	0.20354	0.118143	0.19375	0.333333	0.2625	0.291209	0.289474
POT1	0.605634	0.686047	0.521739	0.351351	0.605634	0.596491	0.607143	0.565217
UBE2H	0.514706	0.644737	0.546667	0.460317	0.745098	0.753623	0.797101	0.594595
CEP41	0.792208	0.72549	0.825581	0.830508	0.821918	0.848485	0.69863	0.68254
C7orf49	0.78629	0.831169	0.79822	0.800687	0.718367	0.793919	0.803226	0.752525
PTN	0.525316	0.52	0.561576	0.53125	0.570552	0.562212	0.455285	0.6
CREB3L2	0.594203	0.571429	0.58011	0.5	0.616541	0.557377	0.5	0.564103
MRPS33	0.907801	0.926316	0.93922	0.926918	0.936441	0.911417	0.915712	0.941423
ABCF2	0.241758	0.0819672	0.184971	0.101504	0.200658	0.134831	0.184818	0.0935673
RHEB	0.00929204	0.00779917	0.00806285	0.00533417	0.0102834	0.0121338	0.0114685	0.00729647
ENTPD4	0.576923	0.540984	0.236111	0.333333	0.653846	0.54717	0.38961	0.342857
STC1	0.710267	0.722414	0.466093	0.516734	0.753065	0.713846	0.629247	0.721627
KCTD9	0.276316	0.226744	0.197452	0.132076	0.216667	0.25	0.205882	0.388235
CCDC25	0.176923	0.127388	0.106952	0.11194	0.262411	0.234177	0.171875	0.130435
TTI2	0.369048	0.344828	0.39823	0.25974	0.31579	0.325	0.393548	0.333333
PPAPDC1B	0.207436	0.19057	0.194059	0.173267	0.229581	0.241803	0.192357	0.252354
WHSC1L1	0.595745	0.563636	0.509804	0.538462	0.636364	0.380952	0.489362	0.628571
THAP1	0.614035	0.627273	0.606838	0.569893	0.608333	0.571429	0.607143	0.56044
IMPAD1	0.265306	0.377193	0.144231	0.242718	0.282759	0.299145	0.320988	0.279412
ARMC1	0.794118	0.628205	0.613861	0.533333	0.707865	0.647887	0.694737	0.522727
PEX2	0.8	0.811321	0.794286	0.809917	0.785467	0.826389	0.85	0.850187
MRPS28	0.747783	0.764304	0.680203	0.683502	0.742373	0.71777	0.735865	0.732651
RMDN1	0.294776	0.308594	0.13941	0.157143	0.214035	0.2	0.309456	0.263598
NBN	0.493333	0.423077	0.197917	0.210811	0.45	0.427481	0.303318	0.46729
TMEM55A	0.398827	0.38587	0.25054	0.207831	0.580736	0.444828	0.329975	0.274419
RPL30	0.971964	0.975922	0.97417	0.969604	0.97537	0.977115	0.982328	0.983425
PABPC1	0.895594	0.897736	0.891952	0.886154	0.881505	0.886914	0.854167	0.887059
RAD21	0.844828	0.8	0.814346	0.799363	0.873563	0.859649	0.833828	0.813131
EXT1	0.747664	0.787736	0.821168	0.780269	0.755869	0.770563	0.842697	0.831776
TAF2	0.553191	0.653846	0.638554	0.529412	0.652174	0.580952	0.555556	0.545454
CYHR1	0.338235	0.351648	0.388889	0.333333	0.333333	0.234568	0.275862	0.155556
RPL8	0.994989	0.996371	0.9972	0.99678	0.995857	0.995622	0.995066	0.994881
COMMD5	0.22739	0.227666	0.170088	0.157377	0.208889	0.190981	0.190662	0.192412
AK3	0.37799	0.405858	0.359091	0.392405	0.449799	0.502165	0.452514	0.346939
TMEM261	0.346154	0.166667	0.25	0.37037	0.344444	0.373134	0.287879	0.295455
PSIP1	0.569378	0.594937	0.689895	0.598931	0.680498	0.533708	0.583851	0.491228
VCP	0.308362	0.404475	0.201626	0.279167	0.329571	0.322064	0.260671	0.349206
ZFAND5	0.891304	0.94898	0.841463	0.795252	0.924051	0.925325	0.918519	0.909804
RFK	0.429003	0.367688	0.372283	0.344569	0.334247	0.350746	0.428916	0.443966
GOLM1	0.760563	0.751479	0.600985	0.648855	0.8	0.680851	0.670659	0.681818
ISCA1	0.6	0.591518	0.424242	0.372654	0.562771	0.545679	0.559633	0.519856
AUH	0.431372	0.309859	0.32	0.423077	0.309091	0.289474	0.310345	0.329897
NOL8	0.354839	0.714286	0.521739	0.72549	0.461539	0.735849	0.396226	0.666667
AAED1	0.169466	0.13	0.125541	0.119369	0.154217	0.169279	0.236364	0.213152
XPA	0.305556	0.473684	0.275862	0.466667	0.402778	0.358974	0.5	0.462687
C9orf156	0.482143	0.460526	0.469697	0.421053	0.508772	0.470588	0.379747	0.452381
TMEM246	0.181818	0.188679	0.221591	0.0862069	0.242991	0.164474	0.165413	0.121212
INIP	0.325	0.583333	0.604651	0.441177	0.468085	0.586207	0.27027	0.4
CDK5RAP2	0.333333	0.590164	0.339806	0.552	0.313131	0.52356	0.266055	0.588653
FBXW2	0.621622	0.58421	0.613391	0.591716	0.54386	0.618321	0.49569	0.647059
PSMD5	0.202247	0.271739	0.253086	0.221429	0.196808	0.272727	0.238994	0.171429
PHF19	0.136364	0.103618	0.110912	0.0818584	0.164634	0.115974	0.114914	0.0546448
RAB14	0.521127	0.516483	0.348485	0.327586	0.410256	0.451613	0.605263	0.604167
STOM	0.778393	0.738999	0.792297	0.735751	0.801724	0.744914	0.787482	0.728736
RBM18	0.362275	0.348416	0.324948	0.276644	0.402667	0.383784	0.345679	0.328671
PDCL	0.57764	0.535519	0.482625	0.45	0.463687	0.389262	0.537143	0.327273
RPL35	0.996976	0.997495	0.997879	0.997941	0.998038	0.997478	0.997745	0.997227
PPP6C	0.926829	0.89527	0.805714	0.823293	0.884211	0.880795	0.906493	0.919811
HSPA5	0.0181395	0.0196335	0.00940439	0.0128056	0.0386827	0.0426396	0.0166983	0.0182768
ANGPTL2	0.5	0.52381	0.356863	0.355872	0.549738	0.554794	0.573427	0.56
RPL12	0.987557	0.986376	0.989882	0.988727	0.990513	0.988593	0.984451	0.991538
GOLGA2	0.807339	0.78	0.777778	0.803922	0.790323	0.787234	0.779661	0.793103
ZER1	0.571429	0.352113	0.441177	0.391304	0.567164	0.733333	0.629032	0.586207
C9orf114	0.674286	0.570048	0.704918	0.573604	0.557292	0.595	0.672619	0.534091
CRAT	0.677019	0.777778	0.660714	0.661654	0.822695	0.763158	0.735135	0.666667
IER5L	0.233766	0.258064	0.341176	0.209677	0.5	0.304878	0.333333	0.387097
UCK1	0.76699	0.837607	0.757009	0.776471	0.782609	0.754545	0.757576	0.712121
SDCCAG3	0.290323	0.273973	0.556962	0.338028	0.367521	0.46	0.378788	0.454545
ZMYND19	0.643478	0.618421	0.5625	0.508772	0.643678	0.589474	0.655172	0.487179
LARP4B	0.705882	0.542169	0.553571	0.547945	0.634146	0.738461	0.677966	0.509804
PHYH	0.808421	0.77913	0.751812	0.767184	0.80396	0.807615	0.794729	0.78308
SEPHS1	0.352941	0.348837	0.306818	0.239437	0.41573	0.391304	0.277778	0.234043
FAM188A	0.898374	0.872881	0.76087	0.6875	0.910314	0.843318	0.85641	0.807692
PTPLA	0.29386	0.57551	0.378097	0.662252	0.266667	0.594862	0.339031	0.597619
PIP4K2A	0.139535	0.101449	0.115546	0.0876494	0.0939226	0.0938628	0.104061	0.11017
YME1L1	0.136	0.140127	0.0753769	0.0909091	0.202381	0.113475	0.124088	0.101351
ITGB1	0.0390351	0.0348198	0.0394788	0.0371237	0.0394025	0.0363418	0.049394	0.047486
SGMS1	0.616667	0.780822	0.567164	0.606061	0.5	0.58209	0.586956	0.529412
ZWINT	0.60101	0.571429	0.350592	0.240401	0.625	0.513648	0.498542	0.511211
CCDC6	0.617391	0.552381	0.627119	0.654762	0.607143	0.654321	0.632353	0.548387
SAR1A	0.0502326	0.0350224	0.0514113	0.0408488	0.0535869	0.0375747	0.0311769	0.0469239
PSAP	0.530444	0.503735	0.504633	0.494169	0.534066	0.477816	0.516602	0.52044
MRPS16	0.10231	0.0598456	0.0845304	0.0469174	0.125819	0.0614433	0.0860092	0.0405479
PPP3CB	0.640351	0.539062	0.765823	0.731183	0.562044	0.54386	0.612613	0.55102
NDST2	0.21519	0.181319	0.226804	0.196808	0.224852	0.228395	0.144531	0.152632
AP3M1	0.704	0.669355	0.699301	0.544304	0.69	0.590361	0.744444	0.627119
KCNMA1	0.0209847	0.0264848	0.0229358	0.0213816	0.0220518	0.0209394	0.0127815	0.0153257
ANXA11	0.0428322	0.0395869	0.0283667	0.0339196	0.0354815	0.0394575	0.0339071	0.030474
GLUD1	0.851541	0.906188	0.820268	0.864734	0.930131	0.921525	0.891051	0.830409
IDE	0.608696	0.675676	0.582418	0.673077	0.671875	0.673469	0.730769	0.681818
TCTN3	0.354037	0.275229	0.325521	0.292359	0.30625	0.298137	0.228283	0.23053
MORN4	0.211382	0.207921	0.157233	0.15873	0.232759	0.432432	0.202614	0.208333
PYROXD2	0.412698	0.625	0.525773	0.485714	0.454545	0.535088	0.467533	0.642857
COX15	0.536585	0.54	0.351145	0.4	0.666667	0.603175	0.570094	0.509091
BLOC1S2	0.641026	0.752577	0.637037	0.8	0.679688	0.733333	0.782178	0.558442
MRPL43	0.475892	0.0947998	0.444633	0.0629291	0.408578	0.0856448	0.403941	0.0548523
NT5C2	0.157407	0.193694	0.17803	0.139535	0.156118	0.242938	0.218274	0.308411
ZDHHC6	0.963415	0.937931	0.958824	0.95	0.946237	0.966592	0.971154	0.951807
PRDX3	0.985972	0.969773	0.974539	0.956627	0.990617	0.985337	0.980214	0.987225
MCMBP	0.169725	0.149573	0.120301	0.115207	0.198068	0.144068	0.179012	0.149701
NSMCE4A	0.603448	0.65493	0.607547	0.543956	0.676829	0.643836	0.502994	0.617188
CTBP2	0.358491	0.395105	0.393822	0.294355	0.440154	0.325792	0.431579	0.483871
ECHS1	0.978638	0.974453	0.972681	0.974417	0.974034	0.979043	0.966927	0.968661
POLR2L	0.0465052	0.0379747	0.0537339	0.0492131	0.04303	0.0392769	0.044341	0.0397034
CHID1	0.910468	0.928392	0.925517	0.941341	0.934447	0.940462	0.937107	0.932243
TPP1	0.66205	0.664474	0.633721	0.609244	0.646875	0.70229	0.697143	0.697368
MRPL17	0.20059	0.124299	0.123203	0.0973154	0.169714	0.125539	0.167789	0.151463
SBF2	0.495049	0.41791	0.443299	0.414141	0.618321	0.423423	0.493827	0.387097
MTRNR2L8	0.4	0.372093	0.476191	0.28	0.573171	0.321739	0.424242	0.314286
RNF141	0.142308	0.106227	0.0855148	0.0645995	0.123867	0.120155	0.188366	0.0952381
DKK3	0.910562	0.912667	0.916309	0.929897	0.937555	0.952727	0.925211	0.929348
RRAS2	0.614953	0.552365	0.475329	0.4371	0.594595	0.512524	0.531915	0.575
COPB1	0.920742	0.927184	0.933121	0.908482	0.930303	0.944805	0.884735	0.945137
CSTF3	0.331933	0.283019	0.484694	0.407407	0.32967	0.288344	0.366548	0.329114
MTCH2	0.0395321	0.0299626	0.0268857	0.021832	0.0422647	0.0546842	0.0285615	0.0231125
NUP160	0.675676	0.728395	0.677083	0.775862	0.756098	0.744898	0.646342	0.568627
TIMM10	0.257576	0.0868486	0.19877	0.0702891	0.259925	0.0860215	0.291869	0.106705
FADS1	0.795454	0.783784	0.746479	0.798077	0.896825	0.79661	0.835165	0.701754
AHNAK	0.254118	0.165179	0.164147	0.213768	0.32008	0.25066	0.277027	0.266332
GANAB	0.899563	0.926941	0.826772	0.821429	0.85	0.835106	0.867257	0.862745
NXF1	0.700361	0.681208	0.647727	0.642202	0.623077	0.638889	0.711475	0.663366
WDR74	0.668478	0.647059	0.679245	0.636856	0.508806	0.679752	0.678832	0.669355
PPP1R14B	0.579738	0.589604	0.52921	0.527609	0.585295	0.566388	0.625052	0.64532
EHD1	0.753731	0.80786	0.662791	0.737113	0.799296	0.773663	0.647668	0.669492
FAU	0.97637	0.971328	0.975237	0.96565	0.978766	0.975247	0.986657	0.980075
RNASEH2C	0.0305556	0.0415094	0.0301538	0.0322855	0.0378947	0.04	0.0290886	0.0238949
CFL1	0.321355	0.324846	0.314939	0.29209	0.322051	0.289444	0.316878	0.362366
EFEMP2	0.867528	0.879603	0.87909	0.866337	0.867589	0.912773	0.858169	0.866667
EIF1AD	0.314136	0.395454	0.22695	0.186207	0.356725	0.28934	0.328767	0.4
RBM4B	0.807692	0.741935	0.687023	0.544643	0.830882	0.715447	0.833333	0.79646
CHKA	0.666667	0.542373	0.52459	0.382979	0.525	0.516129	0.5	0.454545
C11orf24	0.169811	0.22884	0.19084	0.201717	0.21673	0.275964	0.269076	0.198864
LAMTOR1	0.914602	0.929757	0.894654	0.896907	0.892237	0.898741	0.92879	0.927815
COA4	0.312135	0.225422	0.256963	0.182367	0.28217	0.227764	0.285849	0.269647
NDUFC2	0.024478	0.0203606	0.0267217	0.025964	0.0285523	0.0271589	0.0243004	0.0216634
CCDC90B	0.575529	0.551515	0.434599	0.385093	0.517196	0.553846	0.58498	0.608051
TMEM123	0.671795	0.507692	0.507909	0.31569	0.721408	0.621495	0.634006	0.496689
MMP1	0.979946	0.978651	0.973172	0.974983	0.971475	0.96858	0.98368	0.983902
CASP4	0.934568	0.9169	0.907862	0.88537	0.909091	0.902185	0.932814	0.930643
RDX	0.208333	0.201219	0.247826	0.225564	0.241379	0.225806	0.198529	0.26
PPP2R1B	0.306667	0.291667	0.209091	0.18	0.220779	0.15	0.210526	0.153061
ZNF259	0.0366089	0.0388548	0.0388007	0.0290557	0.0477099	0.0286299	0.0200334	0.0449173
BACE1	0.612903	0.6	0.368421	0.5	0.64557	0.594937	0.657143	0.641509
RPUSD4	0.206522	0.211009	0.157025	0.138298	0.179245	0.318681	0.180851	0.206897
CHD4	0.360656	0.361702	0.354546	0.358974	0.315217	0.444444	0.344828	0.393939
MLF2	0.914537	0.915504	0.919305	0.92283	0.931142	0.933988	0.913004	0.920095
SLC2A3	0.217391	0.223744	0.172414	0.16087	0.266332	0.208955	0.297398	0.231959
MAGOHB	0.714984	0.743484	0.643564	0.560914	0.770718	0.719814	0.767606	0.737418
WBP11	0.826733	0.837209	0.898148	0.89404	0.816092	0.821429	0.768041	0.847619
AMN1	0.351852	0.721311	0.391304	0.4	0.509804	0.456522	0.45946	0.446429
ZCRB1	0.643154	0.622581	0.657224	0.625	0.671053	0.662539	0.598726	0.678112
SLC38A1	0.517986	0.730769	0.603175	0.528571	0.792	0.835165	0.654135	0.62963
AMIGO2	0.538462	0.434783	0.351351	0.466667	0.6	0.612903	0.433333	0.464286
ARF3	0.669231	0.722359	0.673729	0.615635	0.727273	0.662011	0.635659	0.62605
ATF7	0.258064	0.216931	0.247525	0.206349	0.307692	0.229299	0.201754	0.117188
SARNP	0.333333	0.296253	0.308901	0.268657	0.259932	0.236127	0.31665	0.241713
WIBG	0.611111	0.475807	0.666667	0.690909	0.539823	0.495327	0.405405	0.510638
ATP5B	0.974231	0.976321	0.979369	0.973865	0.975049	0.975474	0.976974	0.971788
DCTN2	0.159455	0.164228	0.146503	0.15379	0.167729	0.161905	0.146707	0.156319
METTL1	0.15	0.196629	0.0649351	0.134078	0.160494	0.161677	0.165746	0.207207
CTDSP2	0.580645	0.654028	0.54386	0.390244	0.620879	0.668367	0.70922	0.706522
GNS	0.579137	0.584362	0.514493	0.561644	0.726852	0.643312	0.615079	0.557377
KRR1	0.589474	0.693694	0.680851	0.758242	0.744898	0.727273	0.674242	0.776471
PHLDA1	0.211579	0.191511	0.199226	0.205496	0.265385	0.245337	0.209459	0.175926
OSBPL8	0.732558	0.8	0.786667	0.765957	0.806452	0.816092	0.655172	0.461539
PPP1R12A	0.568182	0.535354	0.520408	0.593023	0.660194	0.68	0.6	0.515151
LIN7A	0.307692	0.395349	0.253623	0.293578	0.340659	0.3125	0.296875	0.285714
CCDC59	0.34375	0.351852	0.452055	0.311111	0.322581	0.258064	0.294118	0.363636
LTA4H	0.824817	0.787671	0.790698	0.862069	0.704403	0.822368	0.823899	0.78169
NUP37	0.946367	0.909565	0.904552	0.867257	0.921606	0.927239	0.917749	0.932806
C12orf73	0.277778	0.363636	0.454545	0.31579	0.407407	0.436782	0.385542	0.342466
GLT8D2	0.595541	0.566667	0.511628	0.539062	0.556931	0.565217	0.558747	0.565217
SART3	0.397059	0.434783	0.305556	0.309091	0.328358	0.177419	0.261905	0.363636
KCTD10	0.389423	0.502024	0.402439	0.270833	0.421642	0.443662	0.409091	0.539326
GIT2	0.692308	0.622951	0.666667	0.59322	0.740741	0.673469	0.625	0.5
ANAPC7	0.625	0.651786	0.776596	0.735294	0.592	0.745098	0.644927	0.75
PPP1CC	0.576923	0.617564	0.506289	0.512605	0.65445	0.628125	0.597938	0.683544
BRAP	0.264286	0.251534	0.146893	0.118421	0.22695	0.248408	0.148352	0.130435
RBM19	0.62963	0.616822	0.479167	0.5	0.644737	0.576271	0.5	0.613636
TBX5	0.833333	0.713333	0.782313	0.691057	0.77027	0.728814	0.695312	0.61017
TBX3	0.608553	0.555851	0.517073	0.475073	0.56869	0.650641	0.635965	0.681818
CIT	0.77551	0.740458	0.738095	0.652174	0.709677	0.692982	0.589744	0.782609
RAB35	0.234043	0.30597	0.180328	0.192	0.208333	0.215278	0.245902	0.238806
SPPL3	0.423729	0.461539	0.236842	0.362637	0.527778	0.486842	0.34	0.421053
VPS33A	0.637681	0.585714	0.654321	0.538462	0.522727	0.7375	0.6875	0.659091
ANKLE2	0.714286	0.672	0.5625	0.71875	0.715329	0.635714	0.580357	0.658228
ZMYM5	0.372881	0.419753	0.39726	0.25641	0.375	0.37037	0.166667	0.238095
MTMR6	0.818966	0.810345	0.827869	0.80198	0.865248	0.8	0.838028	0.810127
USP12	0.217391	0.29661	0.293578	0.333333	0.235294	0.313953	0.304348	0.28169
UBL3	0.235294	0.238938	0.20354	0.225352	0.311111	0.197674	0.373333	0.27907
SPG20	0.848837	0.900783	0.828767	0.912879	0.842995	0.884021	0.86376	0.904059
SUCLA2	0.913284	0.914286	0.907407	0.925065	0.908213	0.909091	0.923333	0.930233
MZT1	0.823529	0.77027	0.767296	0.73	0.858333	0.693182	0.884058	0.838983
DIS3	0.545454	0.60274	0.56875	0.640777	0.5	0.62963	0.590909	0.597403
COMMD6	0.0221757	0.0152395	0.00838804	0.0103676	0.022215	0.0156446	0.0246723	0.0129092
STK24	0.79562	0.808642	0.828571	0.657343	0.836735	0.804598	0.776119	0.768421
TEX30	0.89531	0.870748	0.868824	0.855932	0.863231	0.857783	0.891591	0.880435
ARGLU1	0.937209	0.926441	0.955466	0.926509	0.940379	0.90796	0.940887	0.952646
ANKRD10	0.69697	0.709497	0.878378	0.834483	0.82906	0.808642	0.716049	0.759615
PCID2	0.836879	0.835853	0.765854	0.741742	0.828283	0.817597	0.837264	0.812102
SUPT16H	0.546512	0.577982	0.536122	0.488095	0.639594	0.588235	0.479021	0.683453
RBM23	0.105932	0.0793651	0.0483271	0.0597826	0.07393	0.0891473	0.0757576	0.0904523
CHMP4A	0.898396	0.910085	0.881057	0.873771	0.91039	0.877883	0.930233	0.937053
SPTSSA	0.897196	0.944444	0.91603	0.905882	0.922179	0.957627	0.940476	0.942308
EAPP	0.188612	0.202469	0.131579	0.147651	0.172932	0.183381	0.181034	0.214815
PPP2R3C	0.848214	0.862175	0.893499	0.843809	0.882993	0.884181	0.895688	0.902
TRAPPC6B	0.465517	0.354839	0.345679	0.318841	0.602941	0.513889	0.448276	0.258621
FKBP3	0.0485949	0.061268	0.0450055	0.0510204	0.0435967	0.0478781	0.0398724	0.0347003
NEMF	0.473684	0.557377	0.446429	0.461539	0.4	0.45	0.568966	0.405405
MAP4K5	0.643836	0.68	0.471429	0.526316	0.725	0.753846	0.68	0.666667
CNIH1	0.932343	0.926752	0.939649	0.91342	0.93261	0.935922	0.932234	0.928662
GMFB	0.64557	0.658477	0.560102	0.537037	0.737805	0.720165	0.623077	0.639676
EXOC5	0.651376	0.586207	0.605839	0.538462	0.507937	0.490196	0.554217	0.536585
ATP6V1D	0.916667	0.878004	0.800315	0.714592	0.870432	0.877819	0.899023	0.868263
PIGH	0.315217	0.241071	0.310757	0.335195	0.20524	0.205761	0.269231	0.28169
VTI1B	0.028777	0.0242424	0.0329392	0.0259128	0.0405771	0.0314607	0.0458875	0.0476191
SYNJ2BP	0.575758	0.530612	0.547009	0.525253	0.473373	0.513699	0.585366	0.553398
NUMB	0.801688	0.855932	0.782609	0.777251	0.802752	0.841837	0.835391	0.872093
NPC2	0.898706	0.901734	0.853202	0.861512	0.881896	0.895266	0.899146	0.898035
TMED10	0.072445	0.078106	0.0552851	0.0484317	0.0958781	0.0757083	0.0775219	0.0493295
SPTLC2	0.287234	0.360656	0.23913	0.20354	0.456311	0.321429	0.383838	0.333333
SNW1	0.947589	0.934866	0.968028	0.945206	0.964083	0.95842	0.955908	0.94431
ATXN3	0.324074	0.323308	0.187845	0.248521	0.344828	0.333333	0.316239	0.269231
NDUFB1	0.990674	0.990006	0.990986	0.989557	0.990397	0.984565	0.990664	0.99215
DDX24	0.801964	0.822222	0.848276	0.807252	0.857765	0.806354	0.799431	0.832714
C14orf2	0.159116	0.179995	0.121587	0.138359	0.202474	0.21646	0.147945	0.177543
EMC7	0.822271	0.82107	0.791667	0.8	0.810051	0.831144	0.80597	0.799443
NOP10	0.99473	0.996831	0.997249	0.995252	0.996294	0.996843	0.996127	0.996197
COPS2	0.821429	0.825806	0.78877	0.772881	0.863454	0.761194	0.782759	0.844311
GNB5	0.710145	0.677966	0.571429	0.672727	0.695122	0.680556	0.682353	0.631579
OAZ2	0.125	0.115385	0.128898	0.100502	0.0781609	0.0688976	0.0971039	0.0734597
MTFMT	0.483517	0.407407	0.578947	0.46875	0.510638	0.365591	0.543478	0.384615
SNAPC5	0.854545	0.78022	0.794872	0.731429	0.916944	0.791878	0.839644	0.807692
RPL4	0.923681	0.948179	0.947314	0.937853	0.936788	0.929239	0.929329	0.941441
LARP6	0.241793	0.265375	0.228803	0.294172	0.287249	0.348877	0.158252	0.194536
HEXA	0.160494	0.23662	0.126728	0.155893	0.165217	0.172012	0.202284	0.120438
EDC3	0.539216	0.525253	0.681818	0.452055	0.468085	0.382022	0.524272	0.465116
SCAMP2	0.572985	0.563474	0.502075	0.544	0.610092	0.570352	0.515888	0.504249
FAM219B	0.839623	0.801762	0.78341	0.770833	0.785425	0.853081	0.897436	0.921875
PTPN9	0.558282	0.480198	0.426829	0.359756	0.537415	0.406699	0.430464	0.291971
IMP3	0.960293	0.967742	0.960117	0.963883	0.960696	0.972694	0.965239	0.961832
ETFA	0.0508876	0.0549451	0.0556161	0.0675287	0.0660098	0.0599572	0.0572289	0.042362
MTHFS	0.369146	0.316583	0.300283	0.342857	0.345566	0.304348	0.39798	0.386047
ST20	0.433884	0.41206	0.331858	0.359606	0.454918	0.451923	0.462745	0.440594
HDGFRP3	0.428571	0.464286	0.385542	0.462963	0.589041	0.4	0.48	0.478261
SEC11A	0.784436	0.783362	0.747059	0.736842	0.818434	0.836631	0.815237	0.796
MRPL46	0.973289	0.957565	0.96861	0.942553	0.973822	0.949152	0.976914	0.938272
TM2D3	0.545454	0.717647	0.390977	0.458716	0.588889	0.457143	0.657895	0.647059
POLR3K	0.840764	0.790476	0.655629	0.522523	0.715517	0.723881	0.834532	0.805825
MSRB1	0.947727	0.933649	0.952772	0.937173	0.95842	0.941936	0.919414	0.934579
TCEB2	0.0309779	0.0342693	0.0257356	0.0260378	0.0394123	0.0472715	0.0208112	0.0187422
CARHSP1	0.00860523	0.00972105	0.00896287	0.0109105	0.0128205	0.0142077	0.00595238	0.0100469
USP7	0.438356	0.554217	0.37037	0.318182	0.560606	0.45946	0.444444	0.488372
EMP2	0.517241	0.46875	0.350877	0.507937	0.536232	0.521277	0.448276	0.416667
CPPED1	0.564865	0.615836	0.484536	0.509554	0.55615	0.54251	0.52454	0.477387
FOPNL	0.836364	0.738916	0.723232	0.590395	0.8	0.759895	0.796154	0.802469
CD2BP2	0.127341	0.110638	0.0923567	0.0571429	0.0857143	0.155405	0.0828026	0.0693642
DCTPP1	0.897541	0.940639	0.951724	0.921348	0.912195	0.933674	0.917949	0.895105
SEPHS2	0.753623	0.785	0.73913	0.757764	0.845771	0.71875	0.778846	0.721591
ZNF688	0.707865	0.78	0.747748	0.75	0.795454	0.839623	0.663158	0.743243
DNAJA2	0.532051	0.58156	0.420118	0.503937	0.531915	0.619048	0.5	0.517647
ITFG1	0.799419	0.782467	0.725686	0.673307	0.804813	0.768707	0.766529	0.785478
SIAH1	0.732824	0.603604	0.639344	0.597222	0.62931	0.690909	0.788321	0.777778
BRD7	0.36	0.304965	0.327434	0.356436	0.324561	0.366337	0.284091	0.35
AMFR	0.732026	0.719178	0.659459	0.684211	0.677852	0.711864	0.601852	0.616438
CIAPIN1	0.235465	0.239808	0.232143	0.221122	0.186667	0.214932	0.212062	0.240224
CNOT1	0.468469	0.47	0.431818	0.329268	0.526316	0.490196	0.486842	0.375
COG8	0.908847	0.869942	0.930864	0.941781	0.891975	0.930657	0.906634	0.90873
AARS	0.385135	0.380165	0.37045	0.35316	0.339241	0.364583	0.383929	0.291926
CMTR2	0.59375	0.703704	0.542373	0.704546	0.563636	0.698113	0.7	0.478261
AP1G1	0.519608	0.704348	0.414894	0.542857	0.676768	0.704546	0.65	0.692308
TXNL4B	0.556604	0.524752	0.571429	0.583333	0.61	0.602041	0.505376	0.446429
MPHOSPH6	0.879276	0.839945	0.854962	0.833645	0.905162	0.831547	0.881111	0.854452
ZDHHC7	0.758621	0.87013	0.769231	0.689655	0.781609	0.7625	0.826087	0.724138
GINS2	0.768258	0.737728	0.818763	0.720779	0.80791	0.714715	0.757329	0.687912
CHMP1A	0.932084	0.949324	0.944551	0.943662	0.965649	0.936842	0.916832	0.91603
GLOD4	0.503623	0.560784	0.557312	0.543011	0.645455	0.577778	0.587444	0.627778
INPP5K	0.462428	0.482759	0.288461	0.304094	0.442983	0.425339	0.40239	0.376812
TSR1	0.330578	0.401316	0.388601	0.340278	0.483871	0.401961	0.38835	0.353535
TAX1BP3	0.93578	0.948595	0.952079	0.951656	0.958967	0.950588	0.943778	0.944079
SLC25A11	0.0500895	0.0394089	0.0466989	0.0251938	0.0493827	0.064784	0.0272436	0.0511628
NUP88	0.180064	0.204301	0.117257	0.12987	0.161184	0.175084	0.19174	0.230769
C1QBP	0.966928	0.963211	0.945163	0.945294	0.960498	0.964463	0.966014	0.977121
DERL2	0.0227538	0.0254642	0.0114542	0.00934034	0.0284827	0.028754	0.0190563	0.0146727
PHF23	0.391566	0.417582	0.300493	0.302326	0.328283	0.287425	0.421053	0.304348
CTDNEP1	0.722222	0.681319	0.641304	0.686154	0.746725	0.735218	0.656676	0.707424
GPS2	0.865432	0.893168	0.877739	0.848611	0.915648	0.882915	0.876119	0.893733
TMEM107	0.571429	0.603448	0.492823	0.588235	0.582192	0.548913	0.576271	0.554744
SCO1	0.920863	0.862069	0.801061	0.7897	0.894578	0.858209	0.885714	0.836653
ZSWIM7	0.149758	0.2	0.150862	0.114458	0.116883	0.172249	0.183391	0.210938
NCOR1	0.525641	0.534247	0.405797	0.722222	0.551282	0.507692	0.371429	0.55814
COPS3	0.85443	0.861371	0.834564	0.824268	0.854232	0.814634	0.833068	0.868201
B9D1	0.795238	0.728155	0.831361	0.717514	0.89243	0.782895	0.885906	0.791339
MFAP4	0.689189	0.757692	0.765766	0.656442	0.769911	0.711009	0.707865	0.834862
USP22	0.5	0.645161	0.436548	0.513513	0.568182	0.716216	0.51875	0.565657
POLDIP2	0.664688	0.684028	0.676471	0.688034	0.629032	0.632258	0.658863	0.690722
DDX52	0.195876	0.184	0.14557	0.142857	0.222222	0.170732	0.130435	0.17284
PCGF2	0.296703	0.392523	0.206349	0.182927	0.301075	0.308823	0.4	0.276596
RAB5C	0.911017	0.915243	0.887755	0.862301	0.909831	0.898215	0.899771	0.882765
STAT3	0.530612	0.589744	0.369863	0.311594	0.584746	0.637363	0.446429	0.507692
DUSP3	0.338164	0.3375	0.201521	0.177083	0.405405	0.422414	0.328283	0.352941
TMEM101	0.677966	0.686813	0.647799	0.690647	0.640523	0.555024	0.682465	0.606667
COPZ2	0.983261	0.973739	0.969004	0.959534	0.985915	0.979932	0.985424	0.978123
SLC35B1	0.0802292	0.0856354	0.0431035	0.0580205	0.0875332	0.0754717	0.0536481	0.0412698
COL1A1	0.737288	0.737705	0.713068	0.557554	0.811567	0.708779	0.715753	0.745614
LRRC59	0.348395	0.344956	0.247944	0.262016	0.418251	0.383033	0.325843	0.322851
MRPS23	0.657515	0.597113	0.632539	0.634581	0.650711	0.629442	0.649741	0.630182
TEX2	0.5625	0.635135	0.602151	0.480769	0.618182	0.564103	0.765957	0.6
HN1	0.252117	0.252472	0.192836	0.168031	0.279242	0.252807	0.269419	0.29073
WBP2	0.27027	0.2725	0.196242	0.23	0.285398	0.29863	0.304158	0.338403
SRP68	0.853261	0.817757	0.91133	0.84472	0.878453	0.864583	0.890411	0.883117
EXOC7	0.592857	0.655629	0.590643	0.608696	0.699187	0.6	0.601399	0.622222
MXRA7	0.395604	0.428571	0.37594	0.333333	0.438775	0.297297	0.209677	0.325581
SRSF2	0.854305	0.860511	0.831804	0.806378	0.859756	0.813224	0.82981	0.830217
PCYT2	0.328042	0.322981	0.279793	0.297468	0.298507	0.335329	0.358974	0.423729
CSNK1D	0.225664	0.272	0.205882	0.15812	0.258064	0.262136	0.26616	0.141892
METTL4	0.415385	0.59322	0.378788	0.25	0.380952	0.452381	0.423729	0.380952
AFG3L2	0.635037	0.762712	0.635037	0.586207	0.622047	0.648276	0.713044	0.810526
FAM210A	0.470588	0.557692	0.462963	0.454545	0.567568	0.595745	0.533333	0.468085
SS18	0.50495	0.322034	0.431818	0.463855	0.488889	0.48	0.452381	0.380282
RPRD1A	0.773196	0.748718	0.759776	0.756302	0.821549	0.763736	0.676259	0.5
ATP5A1	0.994996	0.996692	0.993872	0.995638	0.995096	0.995639	0.993315	0.994745
RPL17-C18orf32;C18orf32	0.0670103	0.0989583	0.0697674	0.0534759	0.0867347	0.06875	0.102041	0.0927835
MBD1	0.55	0.481482	0.425	0.364865	0.577465	0.514706	0.507463	0.6
TXNL1	0.797051	0.768799	0.736257	0.71582	0.797707	0.759745	0.8086	0.783155
NARS	0.875826	0.869118	0.836129	0.804527	0.890215	0.854412	0.845488	0.827935
LMAN1	0.619835	0.597315	0.387755	0.415094	0.690265	0.621212	0.616667	0.402597
CCBE1	0.602151	0.625	0.426087	0.534884	0.663265	0.763889	0.587302	0.552632
KDSR	0.205607	0.289256	0.208054	0.209091	0.28421	0.27451	0.191489	0.283333
VPS4B	0.247748	0.160714	0.204633	0.21118	0.167364	0.144444	0.21371	0.248175
TMX3	0.561539	0.658163	0.555556	0.577982	0.678571	0.76087	0.566176	0.494845
PQLC1	0.714286	0.763636	0.666667	0.630769	0.641026	0.731959	0.597015	0.631579
RNF126	0.406699	0.527919	0.431193	0.409639	0.38172	0.372222	0.331707	0.333333
GAMT	0.955789	0.946322	0.927313	0.927361	0.944321	0.942003	0.954114	0.947195
C19orf25	0.0965909	0.115942	0.112426	0.151724	0.172414	0.171975	0.0727273	0.103175
TCF3	0.723214	0.673913	0.609023	0.580952	0.748344	0.709091	0.555556	0.622222
AP3D1	0.734568	0.772152	0.741497	0.789855	0.753333	0.820896	0.796875	0.647059
TIMM13	0.819959	0.831026	0.783651	0.81318	0.825221	0.831421	0.828342	0.860591
UBXN6	0.931751	0.890585	0.858156	0.840361	0.921305	0.895288	0.882038	0.849711
SAFB2	0.615385	0.578947	0.568627	0.564103	0.644068	0.596154	0.675	0.62963
RANBP3	0.236686	0.231707	0.218045	0.2	0.291866	0.231579	0.116162	0.0923077
GTF2F1	0.530864	0.607407	0.635514	0.630435	0.647059	0.630631	0.633027	0.538462
KHSRP	0.354167	0.296875	0.285714	0.274112	0.319277	0.315436	0.288889	0.367347
ELAVL1	0.813084	0.819527	0.605178	0.585366	0.780142	0.814189	0.807377	0.778409
YIPF2	0.301507	0.346535	0.342007	0.394872	0.354167	0.356847	0.377682	0.32
EPOR	0.753731	0.738806	0.613139	0.556701	0.630769	0.725191	0.583333	0.661017
GADD45GIP1	0.906404	0.908755	0.915172	0.895124	0.900605	0.890026	0.89963	0.931803
DNAJB1	0.718157	0.685552	0.630573	0.605735	0.71517	0.756522	0.736264	0.670157
BRD4	0.683333	0.761905	0.809816	0.742857	0.817391	0.692308	0.824176	0.714286
AKAP8	0.444444	0.662921	0.55	0.553846	0.641026	0.727273	0.517241	0.74359
SMIM7	0.197982	0.18624	0.128114	0.12938	0.175525	0.163351	0.180596	0.204856
ATP5SL	0.829787	0.934524	0.751323	0.891192	0.822072	0.933333	0.831987	0.910165
PSG5	0.5585	0.689601	0.539983	0.614483	0.724564	0.779392	0.627737	0.722969
KDELR1	0.92	0.915803	0.897727	0.922705	0.931904	0.942643	0.914008	0.924843
AKT1S1	0.860262	0.809689	0.852234	0.842105	0.873188	0.813559	0.828671	0.843284
VRK3	0.517544	0.661905	0.484444	0.57047	0.560976	0.561404	0.541958	0.629834
HSPBP1	0.31383	0.273846	0.240695	0.271386	0.313775	0.316623	0.201521	0.285294
C20orf96	0.25	0.327273	0.157303	0.320755	0.326087	0.255814	0.207792	0.533333
NSFL1C	0.208589	0.197917	0.178404	0.1875	0.235602	0.173684	0.201087	0.147887
DDRGK1	0.0699187	0.0706033	0.0635641	0.0688666	0.070997	0.0880682	0.0674033	0.0662983
TMEM230	0.923757	0.898447	0.926063	0.92054	0.909441	0.906926	0.90892	0.937962
PCNA	0.933157	0.937294	0.906265	0.892377	0.930245	0.917872	0.948171	0.945294
TASP1	0.545454	0.636364	0.416667	0.5	0.475	0.657895	0.588235	0.392857
RRBP1	0.722628	0.85906	0.815029	0.8	0.788462	0.863874	0.765517	0.763636
SNX5	0.447581	0.500986	0.301766	0.315068	0.524501	0.538106	0.45	0.475921
ABHD12	0.169205	0.220833	0.183051	0.236413	0.228675	0.233796	0.222467	0.2607
EIF2S2	0.916569	0.894795	0.939959	0.886628	0.948187	0.912262	0.935772	0.969504
NDRG3	0.373494	0.40678	0.276423	0.232323	0.5	0.533333	0.409836	0.395833
SAMHD1	0.345324	0.374359	0.24359	0.276923	0.418605	0.44079	0.384615	0.308411
OSER1	0.322034	0.313609	0.265283	0.302632	0.314181	0.297561	0.294195	0.272048
TOMM34	0.119469	0.106757	0.0771889	0.121212	0.119867	0.118812	0.107748	0.103448
SDC4	0.804382	0.893333	0.757739	0.851675	0.848708	0.880105	0.84489	0.936639
ACOT8	0.914966	0.916149	0.953642	0.936441	0.929688	0.907591	0.879717	0.888462
SLC35C2	0.52973	0.469697	0.47449	0.426901	0.536585	0.508929	0.589109	0.490741
TP53RK	0.0907534	0.0786517	0.0474898	0.0367107	0.0806962	0.0666667	0.0569211	0.0458136
TMEM189	0.252032	0.340541	0.406452	0.306569	0.397351	0.375	0.221476	0.28972
ADNP	0.425	0.267717	0.497778	0.430107	0.478022	0.451613	0.645714	0.360656
DPM1	0.836683	0.848837	0.767273	0.778731	0.833333	0.848259	0.796499	0.86964
ZFP64	0.765823	0.769231	0.784722	0.833333	0.769841	0.706422	0.871795	0.804598
AURKA	0.754153	0.763719	0.655172	0.686869	0.745935	0.773513	0.74514	0.79558
ARFRP1	0.584	0.581633	0.627273	0.555556	0.6	0.5875	0.577982	0.518072
C21orf91	0.538462	0.555556	0.211268	0.216667	0.606061	0.314286	0.461539	0.416667
ATP5J	0.687205	0.70595	0.675723	0.663119	0.680138	0.665783	0.714641	0.704689
APP	0.443459	0.356322	0.365145	0.353604	0.395904	0.421053	0.525223	0.535
N6AMT1	0.205128	0.234286	0.251282	0.222222	0.371901	0.260504	0.242604	0.1875
C21orf59	0.723913	0.707692	0.719626	0.716577	0.760077	0.711765	0.768173	0.675879
GART	0.2875	0.282051	0.543046	0.5	0.416667	0.49	0.314465	0.339623
PIGP	0.914439	0.908046	0.87766	0.878788	0.927632	0.927336	0.902637	0.928058
UFD1L	0.0149254	0.0146461	0.0127245	0.0100733	0.0211554	0.0160936	0.0125	0.0147194
AP1B1	0.333333	0.204969	0.204301	0.219178	0.216049	0.25641	0.211679	0.25
THOC5	0.215385	0.218447	0.166052	0.136585	0.240437	0.180791	0.185484	0.207692
RBFOX2	0.78125	0.824742	0.817568	0.776786	0.864979	0.847458	0.792593	0.5625
MYH9	0.825185	0.823916	0.79096	0.793388	0.841446	0.806189	0.815964	0.842105
TXN2	0.687984	0.694963	0.741614	0.74656	0.71519	0.703498	0.767176	0.778643
RPL3	0.835135	0.919355	0.914439	0.90228	0.915119	0.901069	0.840506	0.904546
SLC25A17	0.643478	0.604478	0.444444	0.377358	0.633333	0.592308	0.626016	0.604938
POLR3H	0.0915254	0.120915	0.1	0.116041	0.11399	0.111111	0.0706402	0.0714286
DESI1	0.0736041	0.0875332	0.0692464	0.0552632	0.137157	0.084507	0.0942308	0.0860215
NHP2L1	0.0906416	0.091167	0.052892	0.0486111	0.0879816	0.0946602	0.0876246	0.08854
NAGA	0.180124	0.188312	0.145454	0.264957	0.214724	0.240741	0.157233	0.232558
NDUFA6	0.128862	0.129039	0.100784	0.0856156	0.123766	0.123818	0.117792	0.119418
RRP7A	0.049812	0.0269923	0.0458716	0.034384	0.0603448	0.0189155	0.0518764	0.0321285
POLDIP3	0.671815	0.734849	0.628399	0.578313	0.698198	0.784173	0.687732	0.664835
AP1S2	0.198044	0.137048	0.110638	0.110721	0.186842	0.184252	0.0967742	0.168831
EIF1AX	0.168965	0.177852	0.150718	0.157088	0.130081	0.187755	0.180556	0.1875
ACOT9	0.740573	0.754386	0.7267	0.746692	0.7056	0.769892	0.712676	0.723861
FUNDC1	0.369004	0.238754	0.266447	0.210784	0.352941	0.350943	0.30663	0.263736
SLC35A2	0.731884	0.666667	0.819512	0.829412	0.530303	0.662162	0.610526	0.551402
WDR45	0.450704	0.485294	0.416129	0.391499	0.495702	0.478599	0.467787	0.476584
HUWE1	0.659794	0.76699	0.581197	0.519481	0.681034	0.640449	0.621622	0.584906
HDAC8	0.349515	0.266667	0.259036	0.212766	0.339286	0.423077	0.275	0.321739
RLIM	0.4	0.23913	0.510204	0.451613	0.686275	0.361111	0.4375	0.4
TSPAN6	0.356932	0.349081	0.20296	0.228947	0.264516	0.290323	0.290258	0.323625
PSMD10	0.954416	0.941341	0.910761	0.908366	0.913253	0.929919	0.910486	0.953552
SMARCA1	0.345865	0.297674	0.195804	0.280702	0.361702	0.393064	0.290323	0.354167
RAP2C	0.761905	0.754237	0.72043	0.58209	0.791667	0.731183	0.586667	0.746479
MOSPD1	0.883392	0.927928	0.913044	0.883721	0.940367	0.93464	0.920228	0.946721
FAM127C	0.129707	0.119403	0.134831	0.104396	0.177515	0.177665	0.0707965	0.125874
MAP7D3	0.444444	0.566265	0.558824	0.487805	0.578125	0.385714	0.301887	0.326923
UBL4A	0.399306	0.423453	0.317003	0.339921	0.441606	0.413907	0.418033	0.353293
