# Supplementary material for: Alternative polyadenylation factors link cell cycle to migration
Source: Genome Biol. 2018 Oct 25;19:176. doi: 10.1186/s13059-018-1551-9 (PMC6203201; doi:10.1186/s13059-018-1551-9)
Supplement: Supplementary file 11 — Differential expression with quiescence and knockdown. (XLSX 160 kb) [file 13059_2018_1551_MOESM11_ESM.xlsx]

## Sheet: 7dCI-P
Table S14. DESeq analysis of 3´-end sequenicng data to determine differentially expressed genes upon contact inhibition and knockdown of polyadenylation factors
gene	log2fold(7dCI/P)	pvalue	padj
HIST1H3G	-6.75877	7.98e-05	0.000697856
LYPD1	-6.55665	0.000188665	0.00146691
ACTC1	-5.71711	0.00215166	0.0116449
NOG	-4.84136	8.3e-18	7.76e-16
NRGN	-4.59575	0.00039668	0.00280353
ESCO2	-4.40436	0.00112753	0.00678776
RP13-463N16.6	-4.18428	3.29e-09	7.9e-08
PGBD3;ERCC6;ERCC6-PGBD3	-4.03168	0.000374869	0.00267255
SPP1	-3.89937	5.37e-08	9.97e-07
TROAP	-3.89687	1.01e-26	2.55e-24
AP1S3	-3.88693	0.000760122	0.00482002
RP11-128M1.1	-3.84321	0.00107019	0.00648017
DLX2	-3.83067	0.00100823	0.00616669
KCNMA1	-3.76862	2.34e-07	3.79e-06
MFSD2A	-3.73202	2.41e-05	0.00024497
E2F2	-3.69579	0.0120823	0.0474135
KISS1	-3.69579	0.0120823	0.0474135
PODXL	-3.66326	0.00243769	0.0129172
ID3	-3.66165	1.36e-33	5.36e-31
KRT81	-3.55917	0.00114708	0.00689095
DUSP2	-3.53454	2.26e-06	2.95e-05
PLEK2	-3.52577	2.44e-07	3.94e-06
ZNF695	-3.51385	0.00129861	0.00760509
NRG1	-3.49262	1.55e-06	2.1e-05
ID1	-3.48726	2.3e-47	2.63e-44
KIF23	-3.45853	0.00833416	0.0354816
CDC20	-3.45379	1.05e-20	1.46e-18
MYBL2	-3.45293	3.31e-14	1.86e-12
TM4SF1	-3.44495	1.01e-13	5.38e-12
FIBCD1	-3.43061	5.85e-11	1.99e-09
TOM1L2	-3.4278	0.0020199	0.0110948
PLK1	-3.42683	1.42e-16	1.12e-14
TMEM155	-3.41698	0.00118849	0.00707636
ARSI	-3.40568	0.00664925	0.0296001
RP11-879F14.1;RP11-879F14.2	-3.39609	1.36e-08	2.83e-07
CLSPN	-3.39093	3.1e-11	1.1e-09
MCM10	-3.37099	1.9e-10	5.73e-09
IL7R	-3.32152	5.31e-09	1.23e-07
UCP2	-3.31909	2.43e-10	7.14e-09
SAMD11	-3.31519	2.1e-06	2.75e-05
FCRLB	-3.29104	0.000536356	0.00359693
HBEGF	-3.28485	0.000902018	0.00561989
MROH1	-3.27226	0.00139403	0.0080728
ZNF730	-3.25743	0.0010412	0.00632746
AUNIP	-3.24128	1.46e-05	0.000158171
SGOL1	-3.20333	7.17e-10	1.93e-08
DPF1	-3.20091	0.0100328	0.0408395
RP11-221N13.3	-3.19843	1.05e-05	0.000117899
DOCK2	-3.14625	0.000116925	0.000977002
ZNF367	-3.14541	9.09e-10	2.4e-08
RRM2	-3.13808	8.61e-22	1.4e-19
SLC19A1	-3.125	6.23e-05	0.000560596
KIF20A	-3.12254	1.69e-16	1.31e-14
CD3EAP	-3.11981	0.000134393	0.00109334
CDCA3	-3.11822	7.72e-17	6.34e-15
PROCA1	-3.08569	7.1e-09	1.59e-07
E2F1	-3.06321	2.08e-05	0.000216084
CHAC2	-3.03548	2.84e-13	1.39e-11
TRIM55	-3.02412	3.43e-06	4.32e-05
ZWILCH	-3.00519	5e-05	0.000465895
IL8	-3.00008	1.72e-05	0.000183454
CHAF1B	-2.99962	1.42e-11	5.3e-10
BIRC5	-2.98815	1.87e-25	4.54e-23
CENPM	-2.97536	9.26e-22	1.49e-19
GINS2	-2.95607	4.31e-26	1.07e-23
C11orf82	-2.95425	4.43e-10	1.23e-08
AURKB	-2.92672	0.000107769	0.000915237
LRRC8C	-2.92245	3.84e-05	0.000366691
FAM64A	-2.92112	2.52e-10	7.33e-09
TSNAXIP1	-2.91377	0.00154819	0.00885766
BLM	-2.89487	0.000418359	0.0029215
CCNA2	-2.8925	1.69e-15	1.09e-13
CDC45	-2.88692	1.26e-15	8.42e-14
TRIP13	-2.87257	3.92e-12	1.58e-10
NCEH1	-2.87165	3.57e-13	1.72e-11
MMP3	-2.8667	0.00144507	0.00833031
DIAPH3	-2.86649	0.00303158	0.0155099
DEPDC1	-2.8444	3.8e-11	1.34e-09
CDCA8	-2.84077	3.92e-16	2.9e-14
ANLN	-2.8223	2.45e-15	1.56e-13
PPAPDC1A	-2.82057	0.00900417	0.0376184
CDKN3	-2.81585	2.46e-34	1.04e-31
TJP2	-2.79919	2.06e-05	0.000214416
CCNE2	-2.77451	2.51e-13	1.24e-11
OXTR	-2.76179	1.77e-10	5.41e-09
PTTG1	-2.76072	1.7e-27	4.61e-25
CCNB1	-2.74959	2.55e-21	3.83e-19
FANCD2	-2.74757	2.97e-05	0.000294292
AURKA	-2.74108	1.51e-18	1.5e-16
AP000783.1	-2.74041	0.00542537	0.0251445
PIGW	-2.73924	3.61e-09	8.57e-08
RP11-165A20.3	-2.73269	0.00622523	0.0280295
RIBC2	-2.72639	0.000126822	0.00104215
DTL	-2.71006	1.72e-12	7.34e-11
NCAPH	-2.70972	2.23e-10	6.58e-09
SPATA5	-2.70813	0.00204283	0.0111804
KIF15	-2.70287	0.00135447	0.00789174
C5orf63	-2.6954	5.12e-11	1.77e-09
PRDM16	-2.69331	0.00686403	0.0303127
DBF4B	-2.69318	0.000117673	0.000981809
SKA3	-2.68476	3.09e-15	1.93e-13
PSMC3IP	-2.68231	2.58e-20	3.42e-18
PKMYT1	-2.68082	4.87e-06	5.92e-05
PNP	-2.67332	1.26e-08	2.67e-07
FAM101B	-2.67293	1.01e-05	0.000114592
SHCBP1	-2.66675	8.78e-16	6.19e-14
SERPINB7	-2.65661	4.29e-10	1.2e-08
SPC24	-2.64996	1.99e-07	3.31e-06
PLK4	-2.63996	1.38e-06	1.89e-05
CEP55	-2.63657	2.37e-13	1.18e-11
SPAG5	-2.62945	3.67e-12	1.49e-10
TK1	-2.62633	1.77e-20	2.4e-18
BRI3BP	-2.62171	3.64e-05	0.000349441
LRP8	-2.61992	0.00591529	0.0268694
MT1A	-2.60813	0.000534147	0.00358422
CLPB	-2.60786	7.42e-08	1.35e-06
RELT	-2.59404	0.0116988	0.0462148
CCDC134	-2.59167	0.000218464	0.00167128
MCM5	-2.57874	1.34e-23	2.76e-21
PRC1	-2.57848	2.49e-18	2.45e-16
PHF19	-2.57753	3.4e-23	6.58e-21
FOXM1	-2.57666	1.92e-09	4.8e-08
ORC1	-2.57471	0.000150407	0.00120558
XRCC3	-2.57163	7.76e-05	0.00068154
F3	-2.56779	0.00293299	0.0150798
BUB1	-2.56625	7.63e-11	2.52e-09
KRT18	-2.56088	1.78e-10	5.42e-09
FAM83D	-2.55827	5.49e-10	1.5e-08
ZWINT	-2.55227	1.2e-10	3.82e-09
CDCA7	-2.55112	2.51e-09	6.17e-08
SSH1	-2.54759	0.00478492	0.0226807
LMNB1	-2.54515	5.34e-07	8.1e-06
ORC6	-2.54331	1.27e-10	4.01e-09
B4GALNT1	-2.54155	0.00827289	0.0352363
WNK4	-2.54021	0.00350841	0.0175278
CCNB2	-2.53835	1.45e-11	5.39e-10
DLGAP5	-2.53613	1.5e-10	4.66e-09
MAD2L1	-2.52226	6.39e-14	3.53e-12
ABCG2	-2.521	0.00789795	0.0339154
FANCB	-2.51863	1.02e-06	1.44e-05
FOSL1	-2.51668	9.53e-22	1.51e-19
MTFP1	-2.51648	3.72e-11	1.31e-09
NEK2	-2.50844	3.89e-07	6.07e-06
E2F7	-2.50828	0.00200556	0.0110267
AGPAT9	-2.50701	0.00920389	0.0382012
HAS2	-2.50169	2.87e-08	5.63e-07
CENPN	-2.49647	0.00350176	0.0175073
SERPINE1	-2.49638	0.00784621	0.0337567
LRR1	-2.49611	4.21e-23	8e-21
FGF5	-2.49559	4.74e-18	4.55e-16
TACC3	-2.49133	4.66e-08	8.74e-07
ASF1B	-2.48895	7.78e-14	4.25e-12
UBE2S	-2.48507	2.9e-07	4.62e-06
C14orf80	-2.48189	0.00388681	0.0190567
APCDD1L-AS1	-2.47435	0.00197103	0.0108683
SKA1	-2.46937	4.76e-09	1.11e-07
CTPS1	-2.46077	5.28e-16	3.84e-14
MCM2	-2.46068	1.24e-08	2.64e-07
STEAP1B	-2.45801	1.51e-05	0.000162294
PBK	-2.45746	2.16e-14	1.25e-12
KIF14	-2.45522	0.00976299	0.0399408
UBASH3B	-2.45083	1.23e-06	1.7e-05
MET	-2.45026	9.01e-07	1.28e-05
LETM2	-2.44936	3.6e-05	0.000346645
TYMS	-2.44382	0.00228141	0.0122483
FEN1	-2.44266	1.12e-18	1.13e-16
KNSTRN	-2.43968	2.66e-14	1.51e-12
ARNTL2	-2.43524	1.39e-05	0.00015159
CENPH	-2.43311	2.54e-11	9.16e-10
PTGER2	-2.42279	0.00628717	0.0282527
LY6K	-2.41716	1.78e-19	2.03e-17
SRGN	-2.41476	0.00076317	0.00483666
POLE2	-2.41407	1.16e-10	3.7e-09
TUBA1B	-2.40491	5.06e-22	8.49e-20
DDX39A	-2.40015	1.2e-28	3.7e-26
HMMR	-2.39256	3.28e-07	5.17e-06
GINS1	-2.39252	2.91e-06	3.72e-05
ZNF726	-2.39131	0.00493838	0.0232728
CKAP2L	-2.38907	4.75e-05	0.000443212
SLC25A10	-2.38724	0.00112938	0.00679373
TIPIN	-2.37843	1.6e-13	8.3e-12
CDCA5	-2.36853	1.01e-05	0.000114592
MCM7	-2.36343	3.28e-25	7.81e-23
CDC25A	-2.34437	0.00232062	0.012418
KIAA0101	-2.3329	3.43e-22	5.94e-20
UBE2T	-2.33111	1.05e-21	1.64e-19
DEPDC1B	-2.33011	0.000196899	0.00152264
PM20D2	-2.32662	0.00789442	0.0339154
CCDC86	-2.32639	2.12e-17	1.91e-15
FAM111B	-2.3246	0.000785708	0.00495474
LINC00941	-2.32249	0.000858513	0.00536348
C16orf59	-2.32002	0.000711215	0.004566
HMGN2	-2.31308	3.2e-13	1.55e-11
NUF2	-2.31013	7.33e-14	4.02e-12
FANCI	-2.3098	3.66e-07	5.72e-06
TUBG1	-2.30642	3.54e-21	5.2e-19
POLA2	-2.30601	2.52e-06	3.27e-05
RGS20	-2.30279	0.000114857	0.000962792
TCF19	-2.30151	8.67e-09	1.92e-07
SPDL1	-2.29565	1.83e-19	2.07e-17
RIMKLB	-2.29479	3.24e-05	0.000318224
KIF18A	-2.29091	2.31e-05	0.000237731
TTK	-2.28824	1.82e-08	3.68e-07
ACOT7	-2.2854	3.91e-13	1.86e-11
NCAPD3	-2.27723	2.06e-05	0.000214977
C16orf95	-2.2687	1.25e-09	3.28e-08
RP11-676J12.7	-2.26492	0.00204336	0.0111804
CENPI	-2.26187	0.000348211	0.00251073
MAP2K3	-2.26047	0.000152239	0.00121941
TUBA1C	-2.25641	2.46e-14	1.41e-12
SLC9B2	-2.25014	2.02e-06	2.65e-05
CDC6	-2.24578	1.99e-13	1.01e-11
GALE	-2.23552	1.06e-15	7.21e-14
IL1RAP	-2.22957	0.00426444	0.020616
KIF2C	-2.22842	4.62e-09	1.08e-07
MTFR2	-2.22658	3.16e-05	0.000311624
HN1	-2.22632	3.55e-21	5.2e-19
DNAJC9	-2.22357	3.54e-20	4.54e-18
DHODH	-2.22088	0.000737922	0.00470014
GRAMD1C	-2.21992	0.0101799	0.0413501
CKS1B	-2.216	1.07e-06	1.5e-05
HELLS	-2.20689	6.61e-07	9.71e-06
CHAF1A	-2.20334	1.86e-05	0.000195767
NRM	-2.20212	4.82e-09	1.13e-07
TPX2	-2.19361	4.58e-08	8.6e-07
ODC1	-2.19059	9.24e-12	3.49e-10
FANCA	-2.1901	0.00018248	0.00142757
PDK3	-2.18448	0.00440814	0.0211583
APITD1	-2.17871	3.43e-09	8.18e-08
MLLT11	-2.17477	8.22e-08	1.48e-06
GAL	-2.16269	7.69e-06	8.94e-05
C17orf53	-2.16147	0.00128119	0.00751731
BUB1B	-2.15887	1.42e-05	0.000154256
STIL	-2.1527	0.000186401	0.00145327
STMN1	-2.15181	5.22e-16	3.82e-14
SPC25	-2.14964	4.39e-08	8.26e-07
CORO1C	-2.14826	9.97e-14	5.32e-12
WDR76	-2.14729	1.35e-06	1.84e-05
CDCA2	-2.14676	0.000484189	0.00329353
RNASEH2A	-2.14421	2.54e-11	9.16e-10
ATAD3A	-2.14031	2.12e-07	3.49e-06
SMS	-2.13969	1.46e-24	3.33e-22
HMSD	-2.13777	0.00397767	0.0194188
SLC25A15	-2.13132	0.00583192	0.0266156
CASC5	-2.12777	0.00317691	0.0161233
RFC3	-2.12337	1.08e-08	2.34e-07
CENPK	-2.11967	2.15e-10	6.41e-09
EBNA1BP2	-2.11676	1.6e-24	3.58e-22
EXOSC9	-2.11645	6.68e-15	4.03e-13
DTYMK	-2.11089	4.29e-19	4.54e-17
HIST2H2AC	-2.10979	0.00674281	0.0299348
PEG10	-2.10421	4.5e-05	0.000421512
ATP2A1	-2.10214	0.000111178	0.000939988
LEPREL1	-2.1003	0.000767488	0.00486133
TMSB15A	-2.10008	8.36e-07	1.2e-05
GGH	-2.09455	4.26e-21	6.16e-19
WDR4	-2.09275	8.87e-06	0.000101712
SMC2	-2.09179	9.12e-09	2e-07
RAD51AP1	-2.09112	1.04e-06	1.46e-05
TUBB4B	-2.09042	5.97e-20	7.49e-18
KIFC1	-2.0892	3e-05	0.000297151
COQ3	-2.08817	3.12e-06	3.96e-05
CDK15	-2.08586	5.68e-06	6.8e-05
CDC25C	-2.08559	4.13e-05	0.000390468
SDF2L1	-2.08239	4.66e-13	2.16e-11
MKI67	-2.08163	6.2e-07	9.2e-06
ARHGEF39	-2.08132	0.00268595	0.0140181
WDR5	-2.07969	9.63e-13	4.28e-11
MYO19	-2.07772	9.24e-08	1.65e-06
TIMM8A	-2.07698	1.68e-13	8.66e-12
CYB5RL	-2.07536	0.00412265	0.0199898
UBE2C	-2.0752	0.00226155	0.0121646
CENPA	-2.07162	2.01e-07	3.33e-06
MCM4	-2.06135	7.89e-12	3e-10
KIF18B	-2.05332	1.82e-05	0.000192612
EME1	-2.04926	0.00242288	0.0128627
ACTB	-2.04242	2.28e-09	5.63e-08
H2AFZ	-2.03947	1.35e-23	2.76e-21
RBM14	-2.03684	4.26e-05	0.000402155
NCAPG	-2.02907	1.14e-08	2.45e-07
CORT;APITD1;APITD1-CORT	-2.00227	0.00100071	0.00613101
TMEM97	-1.99003	1.27e-06	1.74e-05
DESI2	-1.99	0.000611509	0.0040206
PGP	-1.98971	2.95e-12	1.22e-10
MND1	-1.98777	2.29e-07	3.73e-06
IQGAP3	-1.98721	9.89e-05	0.000848047
NUSAP1	-1.98547	9.24e-08	1.65e-06
CENPE	-1.97015	0.000277988	0.00205237
SGOL2	-1.96601	2.81e-05	0.000280832
GMNN	-1.9651	3.24e-14	1.83e-12
RAD51	-1.96237	3.62e-06	4.54e-05
POC1A	-1.95918	1.7e-05	0.000182145
ID4	-1.95607	1.17e-08	2.51e-07
C21orf67	-1.95161	0.0107526	0.04323
RFC2	-1.95115	3.61e-13	1.73e-11
LMNB2	-1.9505	1.81e-09	4.56e-08
OIP5	-1.95014	1.85e-05	0.000194811
MZT1	-1.947	1.66e-11	6.1e-10
HMGB3	-1.94694	3.18e-12	1.3e-10
CSTF2	-1.94589	4.21e-09	9.93e-08
DARS2	-1.94568	2.49e-05	0.000252153
ERCC6L	-1.94259	0.00118785	0.00707636
MLF1IP	-1.94116	7.75e-05	0.00068154
MCM3	-1.94083	1.2e-13	6.33e-12
SNRPA	-1.93794	3.83e-15	2.36e-13
RFC4	-1.93778	2.13e-11	7.78e-10
ITGA6	-1.92999	2.39e-05	0.000243479
ITGA3	-1.92964	8.22e-07	1.19e-05
FMN2	-1.92942	2.15e-05	0.000223067
SFXN5	-1.92846	0.00031921	0.00232215
MT2A	-1.92608	7.19e-23	1.32e-20
PSRC1	-1.91862	2.18e-07	3.57e-06
ARHGAP11A	-1.91831	7.67e-06	8.93e-05
ALYREF	-1.91717	1.51e-13	7.89e-12
HJURP	-1.90838	0.000442178	0.00305509
EZR	-1.9031	1.11e-09	2.93e-08
MICAL2	-1.90273	0.000602506	0.00397285
H2AFX	-1.90225	6.45e-12	2.51e-10
PRIM1	-1.89963	4.46e-05	0.000418007
CDT1	-1.88874	0.000700977	0.00451776
EZH2	-1.88523	1.64e-06	2.21e-05
CDKN2AIPNL	-1.88238	4.33e-05	0.000407656
SLC7A6	-1.88053	0.00369635	0.0183037
POLR3G	-1.87085	0.00396306	0.0193558
CDK1	-1.86684	4.95e-07	7.59e-06
USP13	-1.86447	0.00037642	0.00267692
XYLB	-1.86282	0.00559559	0.0257533
PLP2	-1.86225	1.38e-16	1.09e-14
ATAD3B	-1.85599	0.000163188	0.00129349
NETO2	-1.85445	6.21e-05	0.00055914
PWP2	-1.85342	3.63e-05	0.000349006
KIF4A	-1.85323	0.000518723	0.0034951
CCND3	-1.84724	9.35e-14	5.06e-12
GLIPR1	-1.84348	0.00810421	0.0346059
FLJ27365	-1.84319	5.34e-13	2.44e-11
MIS18A	-1.84157	0.00358874	0.0178483
ATAD2	-1.83314	2.25e-06	2.94e-05
WDHD1	-1.82958	0.000917096	0.0057102
RACGAP1	-1.82896	1.72e-06	2.29e-05
TAF13	-1.82859	0.00227349	0.0122173
BRCA1	-1.82794	0.00126879	0.00745723
PARPBP	-1.82549	0.000174137	0.00136793
SLC5A6	-1.82399	0.000555044	0.00369835
HERC4	-1.81999	4.31e-10	1.2e-08
METTL1	-1.81673	9.02e-09	1.99e-07
VRK1	-1.81459	1.63e-08	3.34e-07
CENPW	-1.81252	3.24e-20	4.2e-18
CENPO	-1.80666	0.0016465	0.00932665
CLN6	-1.8001	0.000234216	0.00176925
2018-03-03	-1.79942	1.25e-05	0.000138085
TIMM17A	-1.79871	7.54e-12	2.91e-10
MASTL	-1.79374	4.5e-05	0.000421512
KLHL18	-1.7925	4.42e-05	0.000414502
LYAR	-1.79207	0.00165636	0.00935925
CENPF	-1.7919	2.28e-05	0.000235202
KRBOX1	-1.79166	1.48e-10	4.6e-09
PFKP	-1.79039	2.39e-09	5.88e-08
NDC1	-1.79018	1.7e-07	2.85e-06
GATC;AL021546.6	-1.78761	0.00194234	0.0107256
KIAA1841	-1.78743	0.0113458	0.0451537
PDSS1	-1.78587	1.84e-06	2.44e-05
LIN7A	-1.77935	4.74e-10	1.3e-08
WHSC1	-1.77664	2.52e-06	3.27e-05
ENO1	-1.77588	4.59e-17	3.91e-15
UCK2	-1.77096	5.19e-10	1.42e-08
PCNA	-1.76857	1.9e-13	9.72e-12
HIST1H3H	-1.76809	0.0105787	0.0426359
IPO4	-1.76483	7.58e-06	8.87e-05
TRIM14	-1.76396	0.00948381	0.0390506
SFXN1	-1.76347	9.19e-08	1.65e-06
BARD1	-1.76209	0.000377055	0.00267976
PTGS2	-1.75763	0.000213098	0.00163506
RCAN3	-1.75638	0.00337108	0.0169579
IL11	-1.75419	0.0108148	0.0434475
RPA3	-1.75416	1.42e-15	9.35e-14
CKS2	-1.75158	1.48e-12	6.41e-11
LIG1	-1.75022	0.00141791	0.00819444
EXO1	-1.74716	0.00191697	0.0106061
ANAPC15	-1.74561	1.34e-10	4.19e-09
NUP35	-1.74357	4.75e-10	1.3e-08
CYCS	-1.74028	2.09e-13	1.05e-11
SNRPA1	-1.73722	2.07e-16	1.6e-14
ENDOD1	-1.73702	0.00098051	0.00602993
AC016831.7	-1.73193	2.23e-05	0.000230319
HS3ST4	-1.73186	0.000111696	0.000943669
F2RL1	-1.73036	0.0109225	0.0437588
FIGNL1	-1.72946	0.000608842	0.00400999
UAP1	-1.72917	1.06e-12	4.69e-11
CXorf38	-1.72834	0.0037984	0.0186794
RANBP1	-1.72767	8.58e-20	1.02e-17
KIF20B	-1.72649	0.00383675	0.0188437
RRP7A	-1.72536	1.07e-07	1.89e-06
NRIP3	-1.72457	0.00311918	0.0158726
FGF1	-1.72443	0.000948339	0.00587181
GMPPB;AMIGO3	-1.72378	1.92e-09	4.8e-08
RAD18	-1.7212	4.79e-06	5.84e-05
RAB30-AS1	-1.72115	7.72e-07	1.12e-05
WSB2	-1.72081	5.32e-09	1.23e-07
LPXN	-1.72	1.62e-07	2.73e-06
COTL1	-1.71952	1.54e-20	2.12e-18
DMC1	-1.71531	0.00995234	0.04057
POLD2	-1.71237	2.89e-16	2.15e-14
TUBB3	-1.70875	3.31e-09	7.95e-08
PPIL1	-1.70852	1.88e-12	8.01e-11
POLR2D	-1.70764	1.16e-06	1.61e-05
IFRD2	-1.70658	4.55e-11	1.58e-09
CKAP2	-1.70332	1.33e-08	2.79e-07
MMS22L	-1.70314	0.000569649	0.00378241
RCC1	-1.69795	2.46e-10	7.19e-09
GOT2	-1.69683	2.77e-09	6.75e-08
MLPH	-1.69668	1.06e-06	1.48e-05
ECT2	-1.69662	2.8e-07	4.45e-06
EFTUD2	-1.6962	0.00425167	0.0205717
TOMM40	-1.6956	4.07e-10	1.15e-08
PAICS	-1.69489	1.82e-15	1.17e-13
ZRANB3	-1.69067	0.00059237	0.00391506
TFDP1	-1.68371	3.45e-17	3e-15
C1orf159	-1.6833	0.00347171	0.0173723
TOE1	-1.68203	0.000923373	0.0057404
ANP32E	-1.68185	8.97e-10	2.38e-08
TUBB2A	-1.68142	1.13e-09	2.96e-08
DDX31	-1.67992	0.000148811	0.00119363
TERC	-1.67927	0.000777658	0.0049094
KIF11	-1.67856	0.000263013	0.00195318
LIN9	-1.6763	0.00104164	0.00632746
CDK2AP2	-1.67286	3e-12	1.24e-10
TIMELESS	-1.67154	1.77e-05	0.000188175
BOLA3	-1.67022	7.98e-17	6.5e-15
RANGAP1	-1.66962	4.86e-09	1.13e-07
SPHK1	-1.66048	2.77e-08	5.46e-07
MXD3	-1.65869	0.00031376	0.00229127
OAS3	-1.65581	0.00474267	0.022546
SMTN	-1.65477	7.09e-06	8.35e-05
HYI	-1.65339	3.43e-09	8.18e-08
TIMM10	-1.65207	1.38e-07	2.39e-06
RAN	-1.65185	3.26e-18	3.18e-16
MRPL12	-1.65135	1.25e-15	8.38e-14
HMBS	-1.64995	6.55e-10	1.77e-08
FBXO5	-1.64991	0.0031734	0.0161126
HAUS8	-1.6491	3.49e-08	6.69e-07
FKBP4	-1.64771	3.46e-08	6.66e-07
PUS1	-1.6434	0.00171446	0.00964455
FBXL6	-1.64021	0.00376618	0.018569
STIP1	-1.6378	2.8e-16	2.1e-14
NOP16	-1.63747	9.63e-16	6.7e-14
CDCA4	-1.63597	0.00112971	0.00679373
GPRC5A	-1.63432	9.17e-07	1.3e-05
NME1	-1.63339	1.11e-16	8.95e-15
TFPI2	-1.63199	3.63e-05	0.000349001
AGPAT5	-1.63086	0.00118492	0.00707355
EXOSC2	-1.62113	4.97e-07	7.62e-06
SLC25A22	-1.61798	0.00854191	0.036204
SFPQ	-1.61735	2.3e-11	8.36e-10
PHLDA2	-1.61528	7.53e-07	1.1e-05
DSCC1	-1.61456	0.000341496	0.00246855
SRSF2	-1.6089	2.16e-16	1.65e-14
C5orf34	-1.60748	0.0112641	0.0448911
RFWD3	-1.60485	6.07e-06	7.25e-05
LRRC59	-1.59961	2.33e-15	1.48e-13
TUBB	-1.5988	4.17e-12	1.67e-10
MRTO4	-1.5985	1.42e-09	3.65e-08
RRS1	-1.59784	1.21e-05	0.000133966
MANF	-1.59655	4.01e-13	1.89e-11
SRSF7	-1.59625	2.83e-15	1.78e-13
CSPG4	-1.59491	0.00809817	0.0346059
PRPS1	-1.59424	4.07e-06	5.06e-05
RPL39L	-1.59337	1.33e-13	6.98e-12
ARHGAP22	-1.59124	0.000195062	0.00151047
CSE1L	-1.59091	6.88e-11	2.3e-09
WRAP53	-1.59012	0.000123281	0.00101745
BCL2L12	-1.58655	1.07e-10	3.44e-09
WDR77	-1.58638	2.19e-10	6.47e-09
ITGB3BP	-1.58561	1.64e-10	5.05e-09
STRA13	-1.58494	4.9e-12	1.94e-10
GINS4	-1.58477	0.00574189	0.0262677
PFAS	-1.58278	0.00839155	0.0356594
NLN	-1.58235	1.83e-06	2.44e-05
CCNE1	-1.57827	0.000351235	0.00252933
PPME1	-1.57631	1.53e-07	2.6e-06
SHMT1	-1.57004	0.000336372	0.00243383
STEAP3	-1.56978	0.000357278	0.00256047
RUVBL2	-1.56766	6.04e-14	3.36e-12
EPS15L1	-1.56638	0.010087	0.0410311
DNMT1	-1.56575	0.000179222	0.00140401
C1QBP	-1.56364	1.51e-17	1.38e-15
DOCK10	-1.56354	0.000403737	0.00284988
TTLL12	-1.56335	0.000383	0.00271526
DBF4	-1.55904	0.00399911	0.0194901
SNRPD1	-1.55639	3.68e-17	3.18e-15
LSM4	-1.55585	5.2e-12	2.06e-10
SPCS3	-1.55536	5.71e-15	3.47e-13
RNASEH1	-1.54866	2.08e-05	0.000216084
ASPM	-1.54808	0.00165517	0.00935925
IL13RA2	-1.54546	0.00204879	0.0111943
SPA17	-1.54371	1.85e-06	2.46e-05
TXNRD2	-1.54265	7.6e-06	8.87e-05
PGAM1	-1.5418	0.000964621	0.00594503
TUBA4A	-1.5415	1.05e-05	0.000117833
TMPO	-1.53984	2.93e-09	7.11e-08
EMC9	-1.53892	6.52e-07	9.61e-06
PYCRL	-1.53508	0.00080036	0.00502769
MYCBP	-1.53001	1.75e-09	4.44e-08
SNRPB	-1.52883	9.22e-18	8.56e-16
HMGB1	-1.52751	5.98e-13	2.72e-11
NDC80	-1.52389	5.47e-06	6.6e-05
SH3BP1;PDXP	-1.517	0.00754709	0.0326761
CENPV	-1.51483	0.00264281	0.0138435
URB2	-1.51226	0.00971679	0.0398088
HN1L	-1.5122	3.47e-08	6.67e-07
SCLT1	-1.5105	0.000112016	0.000944979
SLC43A3	-1.50942	9.9e-05	0.000848047
CCT5	-1.50545	5.26e-15	3.21e-13
FARSB	-1.50301	9.89e-14	5.32e-12
SF3B4	-1.50232	2.98e-08	5.82e-07
RRM1	-1.50155	9.75e-11	3.18e-09
GRWD1	-1.50065	6.13e-06	7.31e-05
HAUS2	-1.49966	0.000222216	0.00169543
SCLY	-1.49958	0.00065768	0.00428631
NTMT1	-1.49791	1.38e-08	2.88e-07
APOOL	-1.49326	0.00726191	0.0316727
KPNA2	-1.49313	2.14e-09	5.31e-08
PAFAH1B3	-1.49135	7.17e-08	1.31e-06
SSR3	-1.49024	1.18e-09	3.1e-08
CDK2	-1.48812	9.48e-08	1.69e-06
NGF	-1.48757	4.01e-10	1.13e-08
TOMM34	-1.48626	3.05e-09	7.37e-08
HES4	-1.48141	0.0075252	0.0326216
PDCL3	-1.4811	1.17e-08	2.51e-07
RFC5	-1.47822	4.25e-07	6.59e-06
SDC1	-1.47717	9.92e-06	0.000112544
NCAPG2	-1.47708	0.000726866	0.00464787
WDFY2	-1.47659	0.000222897	0.00169762
SGTB	-1.4765	0.000148302	0.00119065
RPGRIP1L	-1.47377	0.000245057	0.00183897
LSM5	-1.4714	1.43e-12	6.22e-11
LYSMD2	-1.47116	1.17e-07	2.05e-06
SIN3B	-1.46753	0.000113018	0.00095132
NUDT15	-1.46528	8.23e-07	1.19e-05
C20orf27	-1.4652	3.98e-11	1.39e-09
NCAPD2	-1.46458	0.000107503	0.000913653
FOXD1	-1.46427	0.0078452	0.0337567
TMEM241	-1.46288	0.0061571	0.0277556
THOP1	-1.4627	0.000987657	0.00606407
SAC3D1	-1.4615	7.61e-06	8.87e-05
SKA2	-1.46039	4.97e-11	1.72e-09
CCDC34	-1.45802	0.000564966	0.00375351
PA2G4	-1.45639	6.17e-12	2.41e-10
SRSF3	-1.45535	6.14e-13	2.77e-11
EEF1E1	-1.45525	7.88e-10	2.11e-08
CDA	-1.45429	0.00565695	0.0259833
OXCT1	-1.44923	7.38e-06	8.64e-05
MTHFD2L	-1.44797	3.01e-05	0.000297559
CENPL	-1.44198	0.00111874	0.00674194
IMP4	-1.44123	3.99e-10	1.13e-08
ACAT2	-1.43999	2.74e-06	3.52e-05
TXNL4B	-1.43789	0.000318787	0.00232056
TIMM50	-1.43769	5.48e-12	2.16e-10
MRPL35	-1.43738	3.38e-09	8.08e-08
TEX30	-1.43542	7.68e-12	2.93e-10
GSPT1	-1.43533	1.82e-10	5.54e-09
NOL12	-1.43316	2.3e-07	3.74e-06
WDR1	-1.43303	1.36e-06	1.85e-05
HNRNPH3	-1.43194	1.9e-07	3.17e-06
NQO1	-1.4319	2.06e-07	3.39e-06
SLC2A8	-1.43035	0.0121081	0.0474594
HS3ST3A1	-1.42733	0.000697489	0.00449782
NR2C2AP	-1.42681	0.000999188	0.00612828
COX20	-1.42635	9.93e-07	1.41e-05
GUF1	-1.42593	0.000124094	0.00102248
PPIF	-1.42565	2.11e-09	5.26e-08
TPM3	-1.42246	1.86e-10	5.66e-09
MTHFD1	-1.42199	1.84e-08	3.72e-07
MIOS	-1.42111	0.00041763	0.00292084
HSPE1	-1.42059	4.42e-10	1.23e-08
DCLRE1B	-1.41928	0.0020241	0.0111073
NME6	-1.41873	0.000662396	0.00430443
PHLDA1	-1.41834	6.71e-08	1.23e-06
ABCB8	-1.41753	0.0125485	0.0490005
SSX2IP	-1.41727	5.94e-05	0.000539599
DNAJC11	-1.41532	0.000152514	0.00121965
UBAP2	-1.40987	0.00521306	0.0243063
POLR3K	-1.40951	0.000121387	0.00100327
SIMC1	-1.40915	0.0120804	0.0474135
ATP5G1	-1.40884	4.45e-13	2.07e-11
NUPL1	-1.40488	0.00389755	0.0190766
EBP	-1.40353	1.55e-10	4.78e-09
VANGL1	-1.40205	0.00850931	0.0361061
POLE3	-1.3988	2.17e-10	6.42e-09
RRP36	-1.39828	6.17e-09	1.41e-07
ZDHHC12	-1.39717	4.43e-07	6.85e-06
PLAUR	-1.39581	3.33e-12	1.35e-10
C19orf48	-1.39349	9.69e-11	3.17e-09
PAM16	-1.38881	7.21e-05	0.000637409
GNB4	-1.38543	0.00259328	0.0136216
VARS	-1.38489	0.00210158	0.0114344
WBP11	-1.38342	7.02e-07	1.03e-05
SNRPF	-1.38143	3.96e-13	1.88e-11
MTAP	-1.37545	6.36e-05	0.000571196
RNF126	-1.37189	9.46e-06	0.000108168
FUBP1	-1.37139	9.3e-08	1.66e-06
RGS4	-1.371	0.000102208	0.000874512
HIST1H1C	-1.37034	2.14e-07	3.51e-06
UBE2N	-1.36839	2.99e-13	1.45e-11
DNAJC24	-1.36788	0.00765173	0.0330571
SMIM13	-1.36573	0.00272797	0.0142049
MCM6	-1.36501	1.38e-07	2.39e-06
HSPD1	-1.36465	3.04e-11	1.09e-09
CENPT	-1.35727	0.00933493	0.0385907
TUBB6	-1.35699	6.9e-09	1.55e-07
ANKRD39	-1.35569	3.42e-06	4.31e-05
JMJD4	-1.35299	0.00940144	0.0387954
CCT6A	-1.34776	1.24e-12	5.39e-11
POP5	-1.34746	1.28e-09	3.33e-08
NUDT1	-1.34738	1.17e-08	2.51e-07
FGFR1OP	-1.34527	2.37e-05	0.000242623
MBOAT1	-1.34422	0.0020399	0.0111725
C11orf24	-1.34344	9.55e-08	1.7e-06
RTN4IP1	-1.34292	0.0120782	0.0474135
NCAPH2	-1.34246	6.32e-06	7.52e-05
TMEM171	-1.34128	0.000268193	0.00198647
EXOSC8	-1.33983	7.29e-09	1.63e-07
EVA1A	-1.3391	2.01e-05	0.000210206
CMC2	-1.33804	1.07e-10	3.44e-09
PPP1R14B	-1.33659	9.19e-09	2.02e-07
TLDC1	-1.33455	0.00132577	0.00773635
SEMA7A	-1.33346	0.00217859	0.0117739
NOLC1	-1.33215	1.77e-05	0.000188175
APEX2	-1.33184	0.000964357	0.00594503
C12orf45	-1.33072	0.000507693	0.00343091
LSM2	-1.32689	1.37e-11	5.13e-10
DKC1	-1.32593	1.92e-06	2.54e-05
HNRNPAB	-1.32577	2.04e-09	5.09e-08
RRP9	-1.32422	0.00022991	0.00174018
TMEM194A	-1.32369	0.00889032	0.0372382
MT1M	-1.32347	0.0010133	0.0061816
MT1E	-1.32172	1.52e-12	6.55e-11
NAF1	-1.32154	0.00539879	0.0250495
OGFRL1	-1.32128	0.000703287	0.00452498
SCFD2	-1.321	0.000429918	0.00298666
TEAD4	-1.31864	0.00963362	0.0395391
PAGR1	-1.31783	1.22e-08	2.6e-07
TRA2B	-1.31759	9.81e-08	1.74e-06
NIP7	-1.31698	9.2e-08	1.65e-06
PLEKHB2	-1.3153	3.03e-07	4.79e-06
SLC20A1	-1.31287	5.7e-07	8.59e-06
CFL1	-1.30928	1.49e-06	2.02e-05
NOL3	-1.30402	0.00534395	0.0248355
PPAN	-1.30275	0.001021	0.00622196
ABRACL	-1.3017	9.38e-09	2.05e-07
PCMT1	-1.30114	1.67e-06	2.24e-05
NHP2	-1.3008	1.27e-10	4.01e-09
KHDRBS3	-1.29763	0.00760275	0.0328704
PI4K2B	-1.29756	9.22e-05	0.000796615
UNG	-1.29751	0.00191383	0.010599
PDLIM5	-1.29592	5.42e-05	0.000498956
HMGB2	-1.29489	1.67e-08	3.4e-07
SNRNP25	-1.29429	1.48e-08	3.06e-07
SPRYD7	-1.2931	3.64e-07	5.7e-06
PNO1	-1.28968	5.07e-06	6.14e-05
H2AFV	-1.28825	5.27e-11	1.81e-09
NOC4L	-1.28794	0.000477747	0.00326723
SLC25A33	-1.28637	0.000118025	0.00098242
HRAS	-1.28302	3.81e-07	5.95e-06
PSMD14	-1.28298	9.24e-09	2.02e-07
GTPBP4	-1.27977	1.97e-06	2.6e-05
SMYD5	-1.27925	0.00365033	0.0181152
ACTR3	-1.27707	1.76e-05	0.000186769
HPRT1	-1.27602	1.02e-08	2.23e-07
FARSA	-1.27503	3.79e-08	7.2e-07
ORMDL2	-1.27338	7.08e-10	1.9e-08
NUP155	-1.26988	0.00100047	0.00613101
PDCD2L	-1.26944	0.00112318	0.00676515
PSMD11	-1.26892	0.000116321	0.000972665
COX17	-1.26444	1.62e-10	4.99e-09
ETV5	-1.26338	2.84e-05	0.000283531
EIF2S1	-1.26276	6e-11	2.01e-09
DRAP1	-1.2622	5.9e-11	2e-09
GADD45B	-1.26191	0.000617554	0.00405801
TMEM170A	-1.26121	0.00506065	0.0237217
PIGX	-1.26078	2.31e-05	0.000237824
TCP1	-1.2605	1.46e-11	5.41e-10
MB21D2	-1.26037	0.0111447	0.0445554
CSRP1	-1.25804	7.71e-05	0.000678831
MGLL	-1.25716	3.51e-06	4.42e-05
DNAH14	-1.25423	0.00649126	0.0290099
DNAJB14	-1.25333	0.0089158	0.0373312
ELAVL1	-1.25315	1.44e-07	2.48e-06
DCK	-1.25223	1.97e-05	0.000207104
RNF26	-1.25159	0.000165557	0.00130985
PSMD2	-1.25137	5.03e-08	9.36e-07
INPP5B	-1.25053	0.00289696	0.014908
TNFRSF12A	-1.25029	3.62e-08	6.93e-07
KIAA0020	-1.24769	1.93e-07	3.22e-06
NRAS	-1.24648	8.87e-07	1.27e-05
DUS2	-1.24548	0.000198803	0.00153632
FAM24B	-1.2449	0.0111146	0.0444505
ULBP2	-1.24236	0.00974604	0.0399138
MAVS	-1.23733	0.00290788	0.0149574
DSN1	-1.23608	0.000104732	0.000893428
DKK1	-1.23524	4.24e-10	1.19e-08
USB1	-1.23286	0.00126691	0.00745004
FUS	-1.23286	3.99e-06	4.97e-05
BUB3	-1.2326	1.48e-08	3.06e-07
FOXRED1	-1.23239	0.000708165	0.0045538
PSME3	-1.23152	5.8e-07	8.71e-06
BRIX1	-1.23122	8.68e-09	1.92e-07
INO80E	-1.23117	3.02e-06	3.85e-05
HYOU1	-1.23047	0.000701406	0.00451786
ACTN1	-1.23021	7.1e-05	0.00063017
LEPROT;LEPR	-1.22938	0.000162322	0.00128842
RUVBL1	-1.22782	3.09e-06	3.94e-05
ABHD11	-1.22739	0.000660307	0.00429934
PXMP4	-1.22729	0.000689869	0.00446128
RRP15	-1.22659	1.88e-05	0.00019819
USP12	-1.22441	0.00231613	0.0124012
RP11-122A3.2	-1.22349	0.000205607	0.00158247
DESI1	-1.22334	3.32e-05	0.000324567
IMMP1L	-1.22215	1.47e-05	0.000158838
TMX2	-1.21953	1.37e-08	2.86e-07
PSTPIP2	-1.21809	0.00996647	0.0406131
PTBP1	-1.21626	3.49e-08	6.69e-07
PINX1	-1.21103	0.00335918	0.0169129
GAPDH	-1.20947	1.49e-08	3.06e-07
SERPINB8	-1.20845	0.000603414	0.00397654
REEP4	-1.20741	0.000123873	0.00102159
TMSB15B	-1.20614	0.000318775	0.00232056
PTGES3	-1.20547	2.66e-11	9.52e-10
NUP93	-1.20535	1.04e-07	1.84e-06
PFN1	-1.20445	1.95e-06	2.58e-05
GEMIN6	-1.20415	9.23e-08	1.65e-06
DLAT	-1.20413	9.48e-05	0.000817671
MBOAT2	-1.20394	6.88e-05	0.00061381
TAMM41	-1.20218	0.00126976	0.00745912
FXN	-1.19843	3.76e-06	4.69e-05
NUP88	-1.1971	1.03e-06	1.46e-05
SAAL1	-1.19698	0.000714475	0.00458147
DTD1	-1.19674	2.28e-06	2.97e-05
PITRM1	-1.19659	4.48e-06	5.49e-05
EWSR1	-1.19599	1.78e-09	4.5e-08
EXOSC6	-1.19459	0.000668641	0.00433876
TRAP1	-1.1884	1.64e-06	2.21e-05
DFFA	-1.18779	0.00013587	0.001103
NUP188	-1.18752	0.000300355	0.00220325
CBX5	-1.18603	4.94e-08	9.22e-07
CACYBP	-1.18548	2.05e-10	6.14e-09
YWHAH	-1.18315	1.7e-06	2.27e-05
ARL6IP1	-1.18275	2.38e-07	3.85e-06
RPP40	-1.17685	0.00154769	0.00885766
UMPS	-1.17594	1.5e-07	2.56e-06
TBC1D1	-1.17593	0.00118669	0.00707636
HUS1	-1.17554	4.37e-05	0.000410971
TSR1	-1.17369	7.96e-05	0.000696191
PPIH	-1.17334	1.94e-05	0.000203889
DYNLL1	-1.17294	1.48e-07	2.54e-06
CEP89	-1.17248	0.000466051	0.00319682
GATA2	-1.1716	0.00208257	0.0113463
BYSL	-1.17068	0.00101713	0.00620165
BCS1L	-1.17037	5.81e-06	6.95e-05
NLE1	-1.16911	0.00586829	0.0266961
MRPL52	-1.16909	2.74e-08	5.4e-07
DNAJB4	-1.16841	6.43e-06	7.63e-05
GCLM	-1.16808	0.00180995	0.0100922
RPL26L1	-1.16662	7.78e-08	1.41e-06
CCT2	-1.1648	2.13e-07	3.5e-06
CFL2	-1.16469	1.57e-07	2.65e-06
CASP2	-1.16188	0.000121078	0.00100289
GLRX2	-1.16182	7.37e-07	1.08e-05
SNRPE	-1.1615	1.15e-10	3.67e-09
SELRC1	-1.1583	0.00368406	0.0182587
TBRG4	-1.15682	4.98e-06	6.05e-05
PPRC1	-1.1566	0.00931581	0.0385535
GAS2L1	-1.15037	0.000486814	0.00330941
HAT1	-1.14987	8.7e-09	1.92e-07
NXT1	-1.14962	1e-06	1.42e-05
MRPL24	-1.14778	5.38e-07	8.15e-06
NEK7	-1.14376	0.000417318	0.00292084
PSMC4	-1.14369	1.25e-07	2.18e-06
SEC11C	-1.13935	1.54e-05	0.00016521
ECE2	-1.13368	0.00246	0.0130053
AEN	-1.13065	0.00421901	0.0204371
HMGA2	-1.12804	0.00892661	0.0373491
DNAL1	-1.12693	0.00537187	0.0249449
LAS1L	-1.12619	0.000417884	0.00292084
DIEXF	-1.12546	0.00143746	0.00829904
USP14	-1.12532	5.61e-06	6.75e-05
CISD3	-1.12501	0.000215094	0.00164795
C5orf30	-1.12399	0.000562631	0.00374177
WDYHV1	-1.12202	0.00119364	0.00710335
SNRPG	-1.122	1.39e-07	2.39e-06
DONSON	-1.12062	0.00104414	0.00633926
SORD	-1.11971	0.0080732	0.0345251
PRSS3	-1.11934	0.000130022	0.00106538
LSR	-1.11921	0.00234073	0.0124963
SIGMAR1	-1.11912	4.27e-08	8.06e-07
EXOSC3	-1.11813	1.48e-05	0.000160207
PTGES2	-1.11781	0.00015251	0.00121965
FJX1	-1.11768	0.0115614	0.0457726
PSMD12	-1.11565	1.11e-05	0.000123967
MAPK1IP1L	-1.11479	2.1e-06	2.75e-05
BLOC1S2	-1.11348	0.00899598	0.037598
SNRPC	-1.11269	8.45e-10	2.25e-08
CENPQ	-1.11258	0.00531535	0.0247227
MRPL15	-1.11138	1.88e-08	3.79e-07
PRELID1	-1.11017	4.26e-09	1e-07
ARHGDIA	-1.10994	2.97e-07	4.72e-06
ACD	-1.10758	0.000357354	0.00256047
DPH2	-1.10724	0.00124218	0.00732728
NOP56	-1.10666	1.35e-07	2.34e-06
SAP30	-1.10412	0.00353469	0.0176102
TPRKB	-1.10374	5.81e-07	8.71e-06
DDX21	-1.10095	0.000222949	0.00169762
LMNA	-1.10027	2.57e-09	6.28e-08
SCAF11	-1.09949	0.000514984	0.00347215
HIRIP3	-1.09908	0.00101225	0.00617849
MYO10	-1.09753	0.00198674	0.0109443
HSPA14	-1.09738	3.75e-05	0.000358189
RPF2	-1.0968	3.52e-05	0.000340426
CKAP5	-1.09592	0.000319634	0.00232228
SLC35B1	-1.09492	5.22e-06	6.32e-05
GART	-1.0926	0.000229576	0.00173903
POLR3H	-1.09128	0.000119728	0.000994592
DAZAP1	-1.08795	7.93e-05	0.000694236
AP1B1	-1.08643	0.00161874	0.00920133
BRMS1	-1.0859	1.45e-05	0.000156654
MSH2	-1.08464	0.00176325	0.00988491
SSH2	-1.0845	0.00508217	0.0237932
NIPA1	-1.08366	0.0115803	0.0458312
WDR12	-1.08274	9.83e-05	0.000844437
TMEM160	-1.07964	0.00131736	0.0076972
SVIP	-1.07905	5.33e-05	0.000490591
DDA1	-1.07834	0.000489331	0.00332058
ILF2	-1.07791	2.12e-08	4.25e-07
AURKAIP1	-1.07673	8.52e-06	9.8e-05
EXOG	-1.07639	0.0048214	0.0228084
SZRD1	-1.07593	2.76e-07	4.4e-06
DNAJA3	-1.07564	7.5e-05	0.000662365
COX19	-1.07541	0.00180752	0.0100885
SMC4	-1.07512	2.61e-06	3.38e-05
RAB27A	-1.07445	0.00326241	0.0164839
APOO	-1.07342	1.57e-05	0.000168955
PSMC3	-1.07317	1.33e-08	2.78e-07
TSPAN13	-1.07279	0.00238261	0.0126843
COA4	-1.07232	2.25e-08	4.5e-07
DBNL	-1.07178	0.00126658	0.00745004
UCHL5	-1.0717	0.000420431	0.00293146
ZNF207	-1.0705	5.61e-08	1.04e-06
HAUS7	-1.06993	0.00115535	0.00692968
GTF3C6	-1.06989	1.9e-06	2.51e-05
CYC1	-1.0696	8.13e-07	1.18e-05
ERI1	-1.06878	0.000836413	0.00523113
FAM57A	-1.06838	0.00922128	0.0382594
2018-03-04	-1.0669	0.0017755	0.00993894
G3BP1	-1.06521	4.71e-06	5.76e-05
SLBP	-1.06473	2.48e-07	3.99e-06
DNAJB11	-1.0643	1.49e-07	2.55e-06
FAM216A	-1.06333	8.25e-06	9.49e-05
NUP62	-1.06143	5.8e-05	0.000530403
NOP58	-1.06109	6.12e-05	0.000552602
HSPA8	-1.0607	3.62e-09	8.58e-08
NDUFAF4	-1.06037	6.47e-07	9.56e-06
CBFB	-1.05967	0.00737224	0.0320804
YKT6	-1.05777	0.00012531	0.00103121
G2E3	-1.05717	0.00366995	0.0181967
NCLN	-1.05611	0.00772259	0.0332876
GNPNAT1	-1.05594	0.00013667	0.00110792
TRDMT1	-1.05468	0.0115346	0.0457137
PRADC1	-1.05436	2.34e-05	0.000239902
AMD1	-1.05354	1.58e-05	0.000169245
PIGU	-1.05286	0.00191676	0.0106061
CMSS1	-1.05224	1.36e-05	0.000147939
COX8A	-1.05094	2.71e-07	4.34e-06
DUSP3	-1.04675	0.00283756	0.0146751
PEX13	-1.04387	0.00343674	0.0172275
NACC1	-1.0433	0.00251462	0.0132818
TIMM21	-1.0432	1.09e-05	0.000122663
NUDC	-1.04319	1.08e-07	1.9e-06
IMPDH1	-1.04269	0.000199739	0.0015425
POP7	-1.04189	4.69e-07	7.23e-06
MDH2	-1.04089	4.1e-08	7.75e-07
BCCIP	-1.03729	5.5e-07	8.32e-06
WDR54	-1.03674	9.1e-05	0.000787904
MTCH2	-1.0366	3.7e-08	7.06e-07
CCT7	-1.03596	1.39e-08	2.88e-07
DDX39B	-1.03581	6.59e-05	0.000590093
KIAA0391	-1.03341	0.000479295	0.00327229
RP11-1094M14.11	-1.03306	0.00670941	0.0298097
U2AF2	-1.03162	4.07e-05	0.000384747
TCEB3	-1.03046	0.000427855	0.00297414
EIF4E	-1.03045	6.55e-08	1.2e-06
DDX41	-1.02878	0.00373752	0.0184356
MAPRE1	-1.02544	8.48e-07	1.22e-05
ABCF2	-1.02523	0.000156265	0.00124553
SSSCA1	-1.02418	0.000238958	0.00179912
C11orf83	-1.01955	1.17e-06	1.62e-05
RPUSD1	-1.01781	0.00553115	0.0254978
METTL2A	-1.01713	0.00399793	0.0194901
SURF2	-1.01692	0.00104493	0.00634069
GCAT	-1.01174	0.000723129	0.00462967
SAR1B	-1.01155	1.28e-05	0.000140169
HSP90AA1	-1.01112	4.99e-08	9.3e-07
TCEB1	-1.01036	2.64e-07	4.23e-06
RRP8	-1.01011	0.000983699	0.00604628
BAG3	-1.00771	0.00153476	0.00879406
DCBLD2	-1.00719	2.01e-05	0.000210745
DCTPP1	-1.0059	0.000351775	0.00253163
PTGS1	-1.00568	0.000248191	0.00186005
POLR1E	-1.00529	0.00166313	0.00938366
CHAMP1	-1.00495	0.0105701	0.0426165
YWHAZ	-1.00473	3.58e-07	5.62e-06
SLC35A4	-1.00461	0.000554607	0.0036976
CCT3	-1.00303	7.07e-08	1.3e-06
SLC7A1	-1.00242	0.00362685	0.0180143
MRPS28	-1.00216	7.75e-06	8.99e-05
TUBGCP3	-1.0021	0.00888992	0.0372382
VASP	-1.00154	0.00856384	0.0362431
PGM2	-1.00109	0.00190248	0.0105412
LIN52	-0.998529	0.00379216	0.0186567
PSMD1	-0.998521	0.00033648	0.00243383
PAPSS2	-0.997634	0.00035476	0.00254829
TDP1	-0.997096	0.00146626	0.00843965
PRPF31	-0.996562	1.14e-05	0.000127375
NUDT21	-0.995131	2.41e-05	0.00024497
MRPL47	-0.993928	2.58e-05	0.000259613
SMAGP	-0.993134	1.37e-05	0.00014926
HNRNPM	-0.993015	1.26e-05	0.000138192
ERCC2	-0.991796	0.00377496	0.0185889
CCND1	-0.990584	5.42e-06	6.55e-05
HYPK;SERF2	-0.990479	8.03e-08	1.45e-06
NDUFAF5	-0.989961	0.0060482	0.0273836
CEP57L1	-0.98966	0.00283053	0.0146503
TPST2	-0.987948	0.00265142	0.0138759
SRSF1	-0.987797	1.04e-05	0.000116874
PTS	-0.986557	4.16e-06	5.15e-05
RABL3	-0.98607	0.000443522	0.00306253
PTPLA	-0.985776	0.00721904	0.0315709
TMEM106C	-0.984703	1.16e-06	1.61e-05
SNRPD3	-0.984684	2.05e-07	3.38e-06
VDAC1	-0.984483	4.58e-07	7.06e-06
PUF60	-0.98416	1.07e-06	1.5e-05
SRD5A1	-0.98332	0.0124452	0.0486471
TECR	-0.982456	2.84e-06	3.64e-05
PSMG3	-0.981284	6.09e-05	0.000550365
EXOSC5	-0.980189	0.000690303	0.00446156
ADRM1	-0.979879	9.86e-06	0.000112017
MRPL13	-0.979202	1.86e-07	3.12e-06
ACTR1A	-0.978072	0.000112289	0.000945881
DCXR	-0.977411	6.52e-06	7.73e-05
SPDYE3	-0.977396	0.00678471	0.0300741
FAM49B	-0.975269	0.000662957	0.00430443
SAE1	-0.975059	5.95e-07	8.88e-06
LOXL2	-0.975026	0.00262452	0.0137667
C12orf5	-0.974334	0.000142149	0.00114505
GPR180	-0.973706	0.0044627	0.021387
C7orf50	-0.973534	0.00011728	0.000979246
MRPS16	-0.973472	0.000407298	0.00286712
CAP1	-0.972874	1.53e-05	0.000164586
MRPL38	-0.971385	9.48e-05	0.000817671
ELAC2	-0.970944	0.000252877	0.0018902
TMEM237	-0.96996	0.00010882	0.00092279
SAR1A	-0.96934	1.09e-06	1.52e-05
PSMA7	-0.969226	6.05e-08	1.12e-06
SLIRP	-0.968547	2.3e-08	4.59e-07
ENOPH1	-0.967408	6.2e-05	0.000559126
SLC16A3	-0.967389	0.00010528	0.000896974
MT1X	-0.967347	3.64e-05	0.000349441
C7orf49	-0.967189	0.00019181	0.00148832
TUFM	-0.967126	1.1e-06	1.53e-05
VKORC1L1	-0.967066	0.00480964	0.0227789
ARHGAP18	-0.966614	0.00149464	0.00859435
CCT4	-0.963508	1.6e-06	2.16e-05
MRPL39	-0.963044	6.98e-05	0.000620081
RPS26	-0.962923	0.000111845	0.00094423
NDUFAF6	-0.962276	0.00276451	0.0143493
PREB	-0.961813	0.00207006	0.0112943
PPAPDC1B	-0.961163	9.05e-05	0.000784453
PTMA	-0.96061	1.11e-07	1.94e-06
DDX56	-0.959223	0.00011809	0.00098242
RAE1	-0.959173	0.000155701	0.00124191
COX10	-0.958384	0.00682348	0.0301873
WDR34	-0.958364	0.00273267	0.0142228
NSUN5	-0.957847	0.00511089	0.0239081
NAA15	-0.956812	0.000426815	0.00296871
CITED2	-0.95632	0.000724409	0.00463475
TUBA1A	-0.955205	0.000283394	0.00208957
PLAU	-0.954092	0.000110783	0.000938038
SYNCRIP	-0.953799	0.000205425	0.00158214
AAAS	-0.953234	0.000266605	0.001976
DCUN1D5	-0.953151	4.32e-06	5.32e-05
AZIN1	-0.952913	0.000235496	0.00177657
CPSF2	-0.952389	0.00238055	0.0126793
RBM8A	-0.950889	6.21e-07	9.21e-06
PRKRIP1	-0.950237	0.00687335	0.0303256
SMURF2	-0.947923	0.00160008	0.00910436
MSN	-0.947298	9.04e-06	0.000103456
MRPS18C	-0.945885	0.000121341	0.00100327
EFCAB2	-0.944833	0.00928042	0.038421
POPDC3	-0.944266	0.0118219	0.0466097
HSPA4	-0.942388	3.06e-05	0.000302567
SRA1	-0.94196	2.84e-05	0.000283454
CD97	-0.941834	0.00755837	0.0327033
MRPS23	-0.940126	1.31e-05	0.000143516
ARPC5L	-0.939921	2.42e-05	0.000246251
NOC3L	-0.939832	0.0029818	0.0152963
MRPS7	-0.939377	0.000121243	0.00100327
CAV2	-0.936755	8.45e-07	1.21e-05
SEC23B	-0.936424	0.00148162	0.0085238
DDAH1	-0.934715	0.00725241	0.0316554
HNRNPD	-0.934591	3.45e-06	4.34e-05
MRPL42	-0.934431	9.58e-06	0.000109374
NAA50	-0.933272	2.61e-05	0.000262681
SLC25A11	-0.933124	3.83e-05	0.000365945
TFRC	-0.933048	2.5e-05	0.000252915
SV2C	-0.932283	0.000347559	0.00250761
EIF2B3	-0.931511	0.000152589	0.00121965
RAD23A	-0.93137	3.73e-05	0.000357513
SGTA	-0.929015	0.011627	0.0459845
GAR1	-0.928456	0.00287616	0.0148277
NIF3L1	-0.928415	0.000222206	0.00169543
ARMC6	-0.927815	0.00518388	0.0241999
TMEM126A	-0.927751	3.19e-05	0.000314079
DHX16	-0.927578	0.0106555	0.0429151
FAM136A	-0.927314	8.97e-05	0.000778805
IDH3A	-0.926738	3.89e-05	0.000370339
MRPL17	-0.925149	1.43e-05	0.000155337
GLRX3	-0.924905	4.94e-06	6.01e-05
ALG8	-0.923513	1.21e-05	0.000134205
FH	-0.923337	4.19e-06	5.19e-05
GTF2A2	-0.923306	2.12e-07	3.49e-06
CISD1	-0.922495	0.000138577	0.0011202
ACTL6A	-0.922033	8.96e-06	0.000102626
NAA10	-0.921615	0.000121025	0.00100289
RABGGTB	-0.921493	0.00525162	0.0244561
MIS12	-0.920725	0.00657991	0.0293601
COA1	-0.920122	0.000332222	0.00240608
ALCAM	-0.919779	0.00213661	0.0115785
SF3A3	-0.918645	2.51e-05	0.000253496
PTPN9	-0.916507	0.00124676	0.00734669
NDUFB3	-0.916396	2.5e-07	4.03e-06
HNRNPR	-0.916225	0.000919224	0.00571772
PSMB2	-0.915065	4.23e-06	5.23e-05
XRCC5	-0.913812	1.07e-06	1.5e-05
SLMO2	-0.913505	0.000818455	0.00512444
JPX	-0.913269	0.00496058	0.0233401
COQ2	-0.912666	0.00128821	0.00754808
PHB	-0.91235	4.24e-06	5.24e-05
MRPL23	-0.910035	0.000224076	0.00170507
MRPS12	-0.909223	3.4e-05	0.000329909
GPN2	-0.908188	0.001927	0.0106512
IKBIP	-0.90793	3.25e-05	0.000318224
LSM3	-0.907597	1.07e-06	1.5e-05
VMA21	-0.906062	0.000103081	0.000880006
BANF1	-0.905661	6.04e-07	8.99e-06
MSANTD3	-0.904008	0.00482879	0.0228317
CNDP2	-0.903199	0.00179504	0.0100336
VBP1	-0.902909	6.54e-06	7.74e-05
MED27	-0.902644	0.000380074	0.00269954
XRCC6	-0.902516	8.71e-07	1.25e-05
NOP2	-0.901926	0.00638142	0.0285749
SEH1L	-0.901919	0.000229554	0.00173903
YWHAQ	-0.900559	3.22e-06	4.08e-05
COX5A	-0.900527	6.93e-07	1.02e-05
EMC8	-0.900267	3e-05	0.000297091
MLH1	-0.899415	8.15e-05	0.000712165
C12orf75	-0.89809	0.00336807	0.0169503
RAD51C	-0.896483	0.000326572	0.00236967
PES1	-0.896409	0.00131771	0.0076972
CREB3L2	-0.895914	0.0092021	0.0382012
CHORDC1	-0.894608	0.000502508	0.0033999
NCBP1	-0.891913	0.00245697	0.0129953
RMDN1	-0.890287	0.00721338	0.0315696
HNRNPDL	-0.889369	3.09e-06	3.94e-05
SPRYD4	-0.889177	0.00932959	0.0385907
FTSJ1	-0.889006	0.00752155	0.0326182
NT5E	-0.887575	2.7e-05	0.000270476
TPI1	-0.88558	4.76e-06	5.8e-05
UBE2G1	-0.885373	0.00681478	0.0301605
PARP2	-0.884191	0.000897396	0.0055972
KANK1	-0.882373	0.0121152	0.0474709
SCAMP3	-0.882339	0.000102739	0.000877742
HSPH1	-0.88032	0.00074139	0.00471696
SRXN1	-0.88002	0.0111963	0.0447148
TMSB10	-0.878969	1.2e-06	1.66e-05
HIGD1A	-0.878821	4.55e-06	5.57e-05
PRMT5	-0.878636	0.000138458	0.0011202
BCAR3	-0.878602	0.00536726	0.0249336
ATP1B3	-0.878304	0.000139964	0.00112981
TMEM19	-0.876772	0.00571544	0.0261782
RNPS1	-0.875619	2.83e-05	0.000282873
DCAF13	-0.875593	5.32e-05	0.000490591
LDHA	-0.874852	6.19e-07	9.2e-06
GRPEL1	-0.874787	0.000414776	0.00291339
NUP37	-0.874581	6.07e-05	0.000549043
PSMB7	-0.874542	1.01e-06	1.42e-05
GEMIN7	-0.871558	0.000591855	0.00391392
PDHA1	-0.871173	7.12e-05	0.000631788
GLA	-0.869109	0.00519766	0.024253
ZNF259	-0.869086	0.000799729	0.00502769
DPM2	-0.868867	0.00073086	0.00466818
C20orf24;TGIF2-C20orf24	-0.868242	0.000356583	0.00255816
TIMM22	-0.867876	0.00856322	0.0362431
BCKDK	-0.867132	0.0012823	0.00751731
C1orf53	-0.866497	0.0112893	0.0449761
TARBP2	-0.865201	0.000794925	0.00500407
CIAO1	-0.864134	0.00137332	0.00797311
TIMM23	-0.863826	1.27e-05	0.000139808
NUP85	-0.863783	0.0012253	0.00725767
MRPL18	-0.861614	0.00012903	0.00105877
CRIM1	-0.861376	0.00564602	0.0259435
NUP43	-0.860897	0.0080089	0.0343015
CRELD2	-0.860761	0.000110939	0.000938666
RPP30	-0.860193	0.000289078	0.00212462
MSRB3	-0.858691	0.0103674	0.0419772
ATP5G3	-0.858404	9.69e-07	1.38e-05
ILF3	-0.857836	0.00296559	0.0152268
MAGOHB	-0.857564	0.000329148	0.00238533
GFER	-0.856881	0.00116032	0.0069448
OGG1	-0.856732	0.00659874	0.0294211
MCRS1	-0.855707	0.00040414	0.00285096
PRPF3	-0.854752	0.00198493	0.0109396
MTRF1L	-0.854398	0.00489303	0.0230781
PNPT1	-0.854388	0.00551287	0.0254547
EIF1AD	-0.854163	0.0103347	0.0418597
PKM	-0.853887	2.11e-06	2.76e-05
ZDHHC16	-0.851935	0.00141191	0.0081722
SSR1	-0.851866	0.000108554	0.00092122
CNPY2;RP11-977G19.10	-0.849841	0.00472713	0.0224908
PSMB3	-0.849492	1.6e-05	0.000171234
RBMX	-0.849215	0.000132488	0.00108016
VDAC2	-0.848955	5.54e-06	6.67e-05
CALM1	-0.848608	1.14e-05	0.000127375
EIF4A1	-0.848536	2.68e-06	3.47e-05
WDR43	-0.848275	0.00341052	0.0171186
MRPL3	-0.84675	1.14e-05	0.000127979
MCTS1	-0.84515	2.62e-05	0.000263704
DEK	-0.844944	1.77e-05	0.000188175
ALG13	-0.844137	0.00115289	0.00691855
EIF1AY	-0.844064	0.000112242	0.000945881
AP1M1	-0.841846	0.000674228	0.00437004
KCMF1	-0.841797	0.000241689	0.00181728
CCT8	-0.840431	5.67e-06	6.8e-05
KXD1	-0.839645	0.000101682	0.000870666
LLPH	-0.838978	0.000756419	0.00480374
ENAH	-0.838445	0.00376916	0.0185757
BBS7	-0.836164	0.00568694	0.0260895
PPIA	-0.835399	0.00242077	0.0128574
TRNAU1AP	-0.835033	0.00159404	0.0090745
MAD2L2	-0.834911	0.00166314	0.00938366
NOL10	-0.834799	0.00737008	0.0320804
ESYT1	-0.833753	0.00834256	0.0355041
ATIC	-0.83284	9.66e-05	0.000831844
CALR	-0.832295	3.39e-06	4.28e-05
ATG4B	-0.831803	0.0107972	0.0433942
GPN3	-0.830693	0.000162683	0.00129039
KHDRBS1	-0.828777	0.003285	0.0165834
LZIC	-0.827987	0.0114923	0.0456253
ERAL1	-0.827637	0.000502118	0.00339928
PDAP1	-0.827517	0.000216128	0.00165452
NUDCD1	-0.827467	0.00213522	0.0115779
IQGAP1	-0.827083	0.000931093	0.00578524
RABIF	-0.825619	0.00153652	0.00879972
ABCE1	-0.82419	0.000483827	0.00329303
MRPS2	-0.824176	0.000712329	0.00457028
ATP6V0B	-0.824075	0.00446327	0.021387
PPP4C	-0.823695	0.00353006	0.0175948
ICMT	-0.823477	0.000173445	0.00136437
MRPL49	-0.822163	0.0043081	0.020783
SLC25A17	-0.8221	0.00434544	0.0209278
TMA16	-0.821849	0.00169218	0.00953337
DIMT1	-0.821704	3.34e-05	0.000325811
YRDC	-0.819982	0.0119203	0.0468875
NDUFA7	-0.819977	0.000672053	0.00435842
THOC7	-0.819308	0.000168964	0.0013328
UTP11L	-0.818811	0.000352203	0.00253311
TOMM6	-0.818769	6.17e-06	7.35e-05
USP5	-0.818058	0.00408776	0.0198374
GADD45GIP1	-0.818008	3.67e-05	0.000351927
C3orf14	-0.817101	0.000161169	0.00128105
HSPB11	-0.816022	9.02e-05	0.000782208
CD44	-0.815219	0.000381513	0.00270808
ALG3	-0.814221	0.00132392	0.00772951
SRRT	-0.812823	0.00223088	0.0120223
HADH	-0.811871	0.00258026	0.0135719
H2AFY	-0.811345	0.00019137	0.00148592
NUP107	-0.811028	0.00440159	0.0211391
ANP32B	-0.808406	0.000113439	0.000954161
ARL6IP6	-0.808273	0.00559812	0.0257545
UBE2A	-0.807549	0.000179454	0.00140486
PTP4A1	-0.806459	0.00993589	0.0405464
PTMS	-0.806218	0.000254023	0.00189518
COPS3	-0.805692	0.000235854	0.00177809
PPM1G	-0.805251	0.000414245	0.00291145
MPZL1	-0.80484	0.00199611	0.0109801
C12orf52	-0.802735	0.00725596	0.0316588
KPNA1	-0.802386	0.00344161	0.0172443
TSEN15	-0.801032	0.00284883	0.01472
CCNH	-0.800895	0.00902443	0.0376893
PSMD6	-0.800191	6.06e-05	0.000549043
CLPP	-0.799768	0.000393619	0.00278362
MRPS25	-0.799349	0.00050523	0.00341628
MRPL9	-0.798673	0.000280726	0.00207124
SRPK1	-0.797377	0.0116571	0.0460715
RARS	-0.797297	7.17e-05	0.000635243
DUT	-0.797274	0.00013458	0.00109409
NDUFS8	-0.796707	0.000479297	0.00327229
GOT1	-0.795569	0.00692343	0.030523
PSMG1	-0.795511	0.000556202	0.0037039
DCTN5	-0.794955	0.00800146	0.0342886
ERLIN1	-0.79435	0.00141413	0.00817925
SNX8	-0.793752	0.0124159	0.0485658
ACOT9	-0.793595	0.00239802	0.0127604
TOMM5	-0.792846	7.15e-06	8.39e-05
PPP2R5C	-0.792297	0.000183068	0.00142826
AP2S1	-0.791411	0.00014252	0.0011472
FAM177A1	-0.791128	0.00284866	0.01472
UQCC2	-0.790588	1.62e-05	0.000173213
AIMP2	-0.789875	0.00494376	0.0232789
PPP1R15A	-0.786735	0.00233946	0.0124953
BTG3	-0.785988	0.00126373	0.00743902
PUSL1	-0.785506	0.00286044	0.0147625
MRPL20	-0.784786	3.45e-05	0.000334793
EIF1AX	-0.784734	0.00549784	0.0254165
CMTM7	-0.783123	0.0108945	0.0437083
HSP90AB1	-0.78274	5.87e-05	0.000534862
VCP	-0.780538	0.000949554	0.00587181
USP10	-0.780047	0.00324573	0.0164141
ASF1A	-0.778805	0.00370752	0.0183352
PSMD9	-0.776834	0.000643662	0.00421259
UBE2L3	-0.776335	0.000215126	0.00164795
MRPL4	-0.776245	0.0015741	0.0089879
PLEKHJ1	-0.776067	0.00046716	0.00320058
AC012123.1	-0.775101	0.000196626	0.00152155
PSMA6	-0.77501	3.15e-05	0.000310616
METTL10	-0.77456	0.00537583	0.0249531
CNOT7	-0.774444	0.000390215	0.00276298
GLE1	-0.774014	0.0126731	0.049369
SEC61G	-0.773825	0.000187328	0.00145751
MNAT1	-0.773665	0.00259293	0.0136216
UFD1L	-0.772924	8.17e-05	0.000713171
ATP6V0C;RP11-20I23.1	-0.770399	0.00116053	0.0069448
UCHL3	-0.770226	0.00106189	0.00643336
NDUFA9	-0.767387	5.89e-05	0.000536227
FBL	-0.767192	0.000440905	0.00304999
IMMT	-0.767171	0.00101142	0.00617676
ANKLE2	-0.765862	0.0126562	0.0493199
CMC1	-0.763338	0.000168311	0.00132857
PMM2	-0.762714	0.00933401	0.0385907
ZNF232	-0.761744	0.00355259	0.0176762
B4GALT4	-0.761736	0.00618802	0.027884
GSS	-0.760761	0.00094889	0.00587181
MPC2	-0.760001	0.000436686	0.00302631
C17orf89	-0.759016	0.000634692	0.00415627
RHEB	-0.758796	0.000219408	0.00167738
COMMD4	-0.757698	0.000142096	0.00114505
MLEC	-0.757212	0.00262262	0.013763
RPL22L1	-0.756464	0.00555493	0.0255867
TRIM28	-0.755108	0.00320064	0.0162293
HDHD1	-0.753646	0.0090866	0.0378935
POMP	-0.753143	3.36e-05	0.000327398
DPH5	-0.752787	0.00645522	0.0288714
PSMA2	-0.752752	2.37e-05	0.000241901
ELOVL1	-0.752681	0.00163624	0.00927949
FXYD5	-0.750845	0.00229525	0.012306
PHF5A	-0.750082	0.000319577	0.00232228
YWHAB	-0.750052	2.86e-05	0.000284502
MRPS17	-0.748884	0.000991997	0.00608745
CUTA	-0.748481	5.25e-05	0.000484773
MRPS11	-0.748379	0.000369193	0.00263703
SSRP1	-0.748349	0.00585265	0.0266569
CKLF	-0.747435	0.00170059	0.00957598
TALDO1	-0.747016	0.00264846	0.0138668
COPRS	-0.746619	0.000200431	0.0015468
RFT1	-0.746195	0.00958834	0.039383
C20orf24	-0.74589	0.00034546	0.00249404
ABHD12	-0.745831	0.00338388	0.0170108
TIMM8B	-0.7454	0.000539782	0.00361565
TIMM17B	-0.74311	0.00229738	0.0123109
IDH2	-0.742863	0.00569996	0.0261388
AP000350.10;MIF	-0.742621	0.000320721	0.00232869
SNRNP40	-0.741514	0.00263079	0.0137932
GNL2	-0.740223	0.00585163	0.0266569
HMGA1	-0.739784	0.000651084	0.00425385
PRDX1	-0.739462	4.29e-05	0.000404694
ATP5B	-0.738937	5.6e-05	0.000513355
RPL35	-0.738886	1.73e-05	0.000184124
ELP6	-0.738462	0.0105371	0.0425284
RQCD1	-0.73725	0.00150628	0.00864652
CLIC1	-0.736948	0.000130697	0.00106938
C9orf142	-0.736645	0.00485152	0.0229202
GSTO1	-0.73607	5.31e-05	0.000490042
HSPA5	-0.735965	0.000253432	0.00189311
CALM3	-0.735515	0.00304783	0.015579
SSBP1	-0.734821	6.23e-05	0.000560596
CD320	-0.734186	0.00191974	0.0106162
SMIM4	-0.732882	0.000898742	0.00560254
EMC6	-0.732454	0.000136126	0.00110429
PSMD3	-0.732128	0.00185321	0.0103082
RPUSD3	-0.731464	0.00872303	0.0368077
RNF115	-0.731414	0.00300604	0.0153999
DYNLL2	-0.730659	0.00807177	0.0345251
PFDN1	-0.730566	0.000420298	0.00293146
NECAP1	-0.730515	0.0040134	0.0195514
HINT1	-0.730267	2.49e-05	0.000252463
ZBTB8OS	-0.729139	0.000469556	0.00321507
MECR	-0.728644	0.00883674	0.0370806
NDUFS6	-0.728128	0.000418491	0.0029215
UBE2M	-0.726704	0.00212852	0.0115525
FDX1L	-0.725578	0.00242524	0.0128632
PSMC5	-0.725385	0.000447215	0.00308058
SRPRB	-0.724896	0.000661043	0.00430168
NAA20	-0.723065	0.000258298	0.0019249
FOPNL	-0.722574	0.00123162	0.00728759
PYCR2	-0.72145	0.00109283	0.00660326
VDAC3	-0.720496	5.6e-05	0.000513355
AK2	-0.719715	0.000560822	0.00373249
ASCC2	-0.719688	0.0104605	0.042249
COA6	-0.719359	0.00343667	0.0172275
HYAL2	-0.717099	0.00892451	0.0373491
DENR	-0.716882	0.00425969	0.0206018
RGMB	-0.716773	0.00656353	0.0292985
PFN2	-0.716372	9.7e-05	0.000834911
PAFAH1B2	-0.715948	0.00703688	0.030969
PPP1CA	-0.715935	0.000265436	0.00196861
GPS1	-0.715884	0.00136119	0.00792686
CTNNAL1	-0.714394	0.00225069	0.0121176
TAF9	-0.713446	0.000115777	0.000968829
ICT1	-0.713372	0.00454365	0.0217447
CSNK2B	-0.713068	0.000575317	0.00380798
SMYD2	-0.712635	0.00472525	0.0224908
CYB5B	-0.712565	0.00919661	0.0381987
POP4	-0.710724	0.000598779	0.00395056
POLR2K	-0.709079	0.000422178	0.00294005
PPP2CA	-0.707577	0.00725031	0.0316554
UBQLN1	-0.707499	0.00299822	0.0153699
NDUFS1	-0.707033	0.00307109	0.0156572
PGK1	-0.706979	0.000250494	0.00187362
TBCE	-0.706367	0.00754649	0.0326761
CPSF3	-0.705553	0.00548166	0.0253721
DPH3	-0.704695	0.000774713	0.00489622
WDR74	-0.704419	0.0109184	0.0437581
IPO9	-0.703952	0.00583659	0.0266262
UBE2V2	-0.703718	0.000662203	0.00430443
DCTN3	-0.703716	0.000950851	0.00587602
CARHSP1	-0.703624	0.00701566	0.0308938
PPP1R35	-0.702779	0.00793951	0.0340555
HMGN3	-0.701075	0.000480989	0.00327957
C8orf33	-0.700586	0.00554789	0.0255646
GLTP	-0.700511	0.0107318	0.0431915
CALM2	-0.700322	0.000249755	0.00186932
BCL7C	-0.698784	0.000800202	0.00502769
CCNC	-0.696893	0.00120934	0.00717804
EIF5	-0.696136	0.0115039	0.0456462
LMO7	-0.696078	0.0043312	0.020868
GPI	-0.695942	0.0113662	0.0452032
LIN7C	-0.694826	0.00827347	0.0352363
SSR2	-0.69299	7.19e-05	0.00063623
C19orf10	-0.692404	0.000262128	0.00194914
EXOSC4	-0.691303	0.000881439	0.00550068
TACO1	-0.691284	0.00627824	0.0282347
YWHAE	-0.691037	0.000193748	0.00150131
TARDBP	-0.690294	0.00128174	0.00751731
MRPL27	-0.689868	0.000695519	0.00448765
LTV1	-0.689402	0.00574672	0.0262793
PHB2	-0.688637	0.000238469	0.00179662
MRPS15	-0.687532	0.000681019	0.00441155
TMEM33	-0.686804	0.00283148	0.0146503
PSMF1	-0.686766	0.00221903	0.0119698
FAM173A	-0.685919	0.00878283	0.0369336
G6PC3	-0.685651	0.00835423	0.0355405
TAF9B	-0.684089	0.0117775	0.0464517
CYR61	-0.683549	0.0050069	0.0235277
ETF1	-0.68224	0.00490197	0.0231107
ERH	-0.679154	0.000117935	0.00098242
ALDOA	-0.67815	0.00615083	0.0277383
PIN1	-0.677633	0.00059462	0.00392766
BZW2	-0.676944	0.0046221	0.0220462
PDCD5	-0.675527	0.00151625	0.00869671
MCUR1	-0.674671	0.00222135	0.0119766
NIPA2	-0.67384	0.00177966	0.00995738
CREB3	-0.673177	0.00320779	0.0162547
PLS3	-0.672558	0.00479184	0.022704
MRPL37	-0.670889	0.00117017	0.00699648
FAHD2A	-0.669597	0.0064004	0.0286487
NT5C	-0.669143	0.00841368	0.0357268
MRPL36	-0.667322	0.000966367	0.00595257
MRPL22	-0.666939	0.000399351	0.00282066
MRPL21	-0.664899	0.00145491	0.00837858
ARPC3	-0.66436	0.000956328	0.00590348
C19orf24	-0.663381	0.0127421	0.0496038
NHP2L1	-0.662868	0.000287632	0.00211672
EIF6	-0.66002	0.000775963	0.00490141
MAP1B	-0.656555	0.00459649	0.0219516
DHX30	-0.65596	0.0116489	0.046055
MRPL48	-0.655532	0.00165497	0.00935925
PFDN2	-0.654912	0.000655803	0.00427891
SSNA1	-0.653959	0.00157134	0.00898109
MRPL19	-0.653685	0.00873857	0.0368367
ARF1	-0.652716	0.000259449	0.00193173
MYL6	-0.64981	0.0107354	0.0431915
PSME2	-0.64941	0.000736754	0.00469532
COX7A2	-0.646743	0.000171131	0.00134803
ADSL	-0.645618	0.00999844	0.0407289
NUTF2	-0.64522	0.000973822	0.00599525
ENY2	-0.645164	0.000520041	0.00349791
AIMP1	-0.644978	0.0124271	0.0485929
GTF3A	-0.643883	0.000708744	0.00455495
AKIRIN1	-0.643417	0.00679473	0.0300951
SURF4	-0.643275	0.00286221	0.0147625
MCFD2	-0.64326	0.00306373	0.0156393
WDR18	-0.642565	0.00888734	0.0372382
PSMA3	-0.641861	0.000597343	0.00394336
MRPL28	-0.641345	0.00175697	0.00985455
TRA2A	-0.640218	0.0113548	0.045174
HNRNPC	-0.639888	0.00130784	0.00765524
UBE2K	-0.637663	0.00870359	0.0367528
C6orf1	-0.63728	0.00550721	0.0254388
NDUFB6	-0.632466	0.000433404	0.00300722
EIF4G1	-0.631768	0.00699951	0.0308346
ACLY	-0.631458	0.00987537	0.0403716
TMEM167A	-0.631259	0.00738467	0.0321222
C7orf73	-0.631121	0.000727865	0.00465166
U2AF1	-0.630118	0.0027186	0.014169
PSMB5	-0.630021	0.000451034	0.00310501
RHOA	-0.627447	0.00295844	0.015197
HNRNPH1	-0.627145	0.00181488	0.0101099
PMPCA	-0.626807	0.00686172	0.0303127
SEC13	-0.62672	0.000771859	0.00488088
RANGRF	-0.626585	0.00463674	0.0221068
SNRPB2	-0.625444	0.00771547	0.0332695
MLF2	-0.623429	0.00115984	0.0069448
ECHS1	-0.623333	0.00602279	0.0272899
ZMPSTE24	-0.622707	0.0102933	0.0417068
PRDX3	-0.620842	0.00115207	0.00691725
CHCHD7	-0.619444	0.00649651	0.0290106
TRNP1	-0.618308	0.00180353	0.0100712
KIF22	-0.61765	0.012507	0.048872
LDHB	-0.614346	0.000848769	0.0053055
COPS8	-0.614191	0.00104871	0.00636021
MED8	-0.614069	0.00789519	0.0339154
C19orf53	-0.614018	0.000662974	0.00430443
DERL2	-0.61078	0.00093216	0.00578872
PSMC6	-0.610772	0.00301906	0.0154596
IER3IP1	-0.607675	0.000686357	0.00444361
DDX47	-0.605214	0.00511347	0.0239103
SMARCB1	-0.604929	0.00321453	0.0162708
CCDC124	-0.602944	0.00285599	0.0147504
COPS6	-0.602033	0.00346442	0.0173434
RPS15	-0.600329	0.000693396	0.00447901
TXNDC9	-0.600176	0.00630461	0.0283088
DRG1	-0.597489	0.00614774	0.0277353
TAGLN2	-0.596939	0.00272169	0.0141786
C21orf59	-0.59691	0.010006	0.040745
EIF3I	-0.59653	0.00240615	0.0127938
ATP5J2	-0.595998	0.000634686	0.00415627
CBX3	-0.595613	0.00120511	0.00716039
NAP1L4	-0.593228	0.011557	0.0457708
KIF5B	-0.591462	0.0062631	0.0281778
GLO1	-0.590862	0.00202734	0.0111197
LSM7	-0.587632	0.00528405	0.0245971
GOLT1B	-0.587607	0.00329719	0.0166375
TXNDC17	-0.586263	0.00108095	0.00653493
NDUFAB1	-0.585269	0.00123707	0.00730844
MRPL50	-0.582133	0.0087203	0.0368077
ATG12	-0.578863	0.00456472	0.0218273
RHOC	-0.578792	0.0103934	0.0420377
RPS19BP1	-0.576323	0.00267201	0.0139594
NDUFV2	-0.575878	0.00130925	0.00765743
HMOX2	-0.575741	0.00942747	0.0388607
NOSIP	-0.575567	0.010557	0.0425937
LSMD1	-0.57462	0.00271133	0.0141376
MRPS34	-0.574193	0.00510332	0.0238824
STOML2	-0.573899	0.0071006	0.0311596
CKAP4	-0.57359	0.00570872	0.0261684
C16orf80	-0.572446	0.0063542	0.0284866
PSMA1	-0.569466	0.00282539	0.0146321
EIF4G2	-0.567778	0.00124189	0.00732728
NCL	-0.567347	0.00763047	0.0329777
TRMT112	-0.56686	0.00177098	0.00992321
SUMO3	-0.564716	0.00210175	0.0114344
MRPL14	-0.564268	0.00144358	0.00832595
TRAPPC4	-0.562896	0.00363991	0.0180713
PSMA4	-0.561707	0.00241933	0.0128558
PSMD7	-0.561515	0.0112996	0.0450012
COMMD8	-0.561482	0.00605229	0.0273913
NDUFAF3	-0.559843	0.00205154	0.0111986
MRPL51	-0.559784	0.00162096	0.00920937
MRPS14	-0.557073	0.00307721	0.01568
SRP9	-0.552155	0.00213737	0.0115785
TRAPPC1	-0.551736	0.00684043	0.0302506
UQCRFS1	-0.551407	0.00237952	0.0126793
TIMM13	-0.551334	0.00341713	0.0171442
MRP63	-0.549913	0.00253368	0.013368
GNB2	-0.549797	0.0128695	0.0499937
TSN	-0.547436	0.0113969	0.0452941
MRPL53	-0.547426	0.00676028	0.0300007
LEPROTL1	-0.545676	0.0098493	0.0402794
TBCB	-0.545313	0.00803792	0.0344129
RSL1D1	-0.541889	0.00749173	0.0325012
RBX1	-0.540784	0.00203275	0.0111386
ARPC1A	-0.540432	0.00370138	0.0183207
MED31	-0.540389	0.0128216	0.0498284
UQCRC1	-0.539853	0.00913791	0.0380457
TMEM208	-0.539767	0.00646267	0.0288934
HNRNPA1	-0.539541	0.00294536	0.0151366
NPM1	-0.539445	0.00286192	0.0147625
FAU	-0.537918	0.00310368	0.0158079
FKBP1A	-0.537285	0.00229361	0.012306
LINC00116	-0.5372	0.00487186	0.0229973
ATP5F1	-0.534829	0.00787974	0.0338754
NDUFC2	-0.529354	0.00282085	0.0146152
MKI67IP	-0.529108	0.010283	0.0416798
USMG5	-0.528776	0.00279039	0.0144639
EIF4A3	-0.52867	0.0061216	0.0276701
PSMB1	-0.528644	0.0115055	0.0456462
CDC37	-0.527034	0.0081426	0.0347308
FAM96A	-0.526371	0.00940653	0.0388023
MRPL40	-0.524819	0.0112578	0.0448819
FKBP11	-0.524413	0.00767803	0.0331306
MRPL41	-0.524096	0.00560266	0.025765
DYNLT1	-0.5237	0.00628167	0.028239
ACP1	-0.519183	0.00664122	0.0295759
FKBP3	-0.518563	0.00678909	0.0300818
GNG5	-0.51611	0.00277053	0.0143675
CBR1	-0.515311	0.0099435	0.0405629
NDUFS5	-0.515281	0.00494277	0.0232789
BCAS2	-0.513715	0.0107444	0.0432123
SDHB	-0.509331	0.00907175	0.0378454
NME2;NME1-NME2	-0.503844	0.00637314	0.0285603
TBCA	-0.501659	0.00665249	0.0296004
UQCRQ	-0.500597	0.00924982	0.0383221
SERP1	-0.500586	0.00575846	0.0263224
MINOS1	-0.496849	0.00721126	0.0315696
NFU1	-0.496797	0.00988128	0.0403813
RER1	-0.496426	0.0120153	0.0472255
NOP10	-0.495948	0.00548411	0.0253732
POLE4	-0.493007	0.00814012	0.0347308
PSMA5	-0.49163	0.00781982	0.0336686
SEC61B	-0.489433	0.00799481	0.0342798
TMBIM6	-0.48584	0.0118899	0.0468287
UQCRH	-0.467247	0.00865248	0.0365775
UQCR10	-0.4667	0.00805306	0.0344648
S100A16	-0.463833	0.0102083	0.0414358
CAPZA1	-0.46198	0.0126175	0.0492027
PARK7	-0.461889	0.00924762	0.0383221
MZT2B	-0.450111	0.0109048	0.0437342
SH3BGRL3	-0.435136	0.0128729	0.0499937
RPLP0	0.430176	0.0122587	0.0480003
TMEM258	0.443275	0.0118965	0.0468287
EEF1D	0.453458	0.0123133	0.0481975
RPS29	0.463169	0.0064292	0.0287663
2018-09-02	0.464406	0.0110791	0.0443243
RPL13	0.468819	0.00754923	0.0326761
COMMD6	0.479926	0.00990048	0.0404308
REXO2	0.496857	0.0077482	0.0333854
SCP2	0.498989	0.00808793	0.0345751
UQCR11	0.50196	0.00352111	0.0175645
MPG	0.510201	0.0126782	0.0493721
RPS4X	0.515859	0.00422027	0.0204371
RPS25	0.523964	0.00250664	0.0132457
RPS20	0.52985	0.00225307	0.0121247
FAM195B	0.533929	0.0110517	0.0442302
CHMP2A	0.547402	0.0118773	0.046796
LHFP	0.547858	0.0090502	0.0377831
LEPRE1	0.550636	0.0102212	0.0414734
GOLPH3	0.550723	0.00568108	0.0260731
CHP1	0.557503	0.00958616	0.039383
ERGIC3	0.563461	0.00499962	0.0235032
RPL18A	0.563562	0.00748523	0.0324854
TMED3	0.563709	0.00704239	0.0309757
MYL6B	0.568396	0.00855667	0.0362397
RARS2	0.569632	0.00562636	0.0258636
CALCOCO2	0.571719	0.00875753	0.0368605
THY1	0.573181	0.00181182	0.0100977
APLP2	0.574688	0.00242496	0.0128632
IFNGR2	0.575029	0.00630829	0.0283141
ARF5	0.576177	0.00233069	0.0124563
RPS11	0.579042	0.00354151	0.0176288
VAMP5	0.579553	0.0112067	0.0447407
UBE2F	0.584441	0.00437603	0.0210307
STX8	0.594922	0.004781	0.0226715
CAPG	0.597529	0.00706022	0.0310421
TSPAN3	0.600568	0.00201966	0.0110948
TMEM66	0.604257	0.00330156	0.0166523
EIF1	0.607295	0.000575013	0.00380798
C12orf57	0.609492	0.00954838	0.0392881
ZFAND5	0.610925	0.00551629	0.0254602
CSNK1A1	0.611008	0.0104526	0.0422402
RND3	0.611104	0.0121749	0.0476886
MYOF	0.616737	0.00970718	0.0397838
SURF1	0.617407	0.0074001	0.0321648
TWSG1	0.619224	0.00840633	0.0357089
RPS9	0.620482	0.000711263	0.004566
SNUPN	0.62248	0.00573587	0.0262507
EIF1B	0.633022	0.00258219	0.0135758
ARL4D	0.633881	0.00927253	0.0384023
MXRA8	0.63623	0.00244314	0.0129402
CD63	0.636384	0.00118792	0.00707636
GSTK1	0.639382	0.00110205	0.00664842
RPLP1	0.639492	0.000163332	0.00129373
TGIF1	0.63971	0.00585777	0.0266688
PPP2R3C	0.641722	0.001669	0.00941206
HIST1H2BK	0.642528	0.0100565	0.0409214
MOXD1	0.644359	0.0120839	0.0474135
CD151	0.64641	0.000375537	0.00267564
PRRX1	0.646566	0.0104334	0.0421844
LEPROT	0.648545	0.00784985	0.0337597
WASF2	0.649201	0.00612358	0.0276701
LAMTOR3	0.649815	0.00384931	0.0188891
IFI35	0.651794	0.00457797	0.0218815
RPS28	0.652024	0.00102817	0.00625893
POLR3GL	0.655661	0.00217191	0.0117433
CHN1	0.656604	0.00486555	0.022977
RPL7	0.660363	0.00015471	0.00123487
RABAC1	0.661683	0.00036395	0.0026061
JAK1	0.662007	0.00306155	0.0156376
ITFG1	0.664795	0.00302626	0.0154896
SPAG16	0.666529	0.00918947	0.0381829
PLIN2	0.669382	0.00475314	0.0225769
GRINA	0.671273	0.00440228	0.0211391
ADAR	0.673258	0.00813682	0.0347308
SPIDR	0.675512	0.0117222	0.0462807
C1GALT1C1	0.678489	0.0102622	0.0416102
PJA2	0.678513	0.00482185	0.0228084
MCMDC2	0.681808	0.00270546	0.0141134
FTL	0.682143	0.0048902	0.0230743
ATRAID	0.685577	0.000159539	0.00126986
FBXL3	0.687368	0.0114247	0.0453887
UBAC2	0.689072	0.00936459	0.0386713
LOXL1	0.692452	0.00227899	0.0122411
RPL21	0.695692	7.85e-05	0.000688971
RPS12	0.697112	5.97e-05	0.000541899
POLD4	0.697529	0.00380155	0.0186868
HSD17B11	0.701463	0.00499627	0.0234971
GPBP1	0.711036	0.0128057	0.0497835
SNHG18	0.71175	0.00175178	0.00983521
JTB	0.713111	0.000369964	0.00264088
CALHM2	0.714759	0.00117661	0.00703129
SEL1L	0.715081	0.00276971	0.0143675
DDX17	0.717055	0.0055718	0.0256541
TMEM243	0.717611	0.0117778	0.0464517
FNDC3B	0.719403	0.0040932	0.0198554
ZNF32	0.721064	0.00188174	0.0104364
RPL10	0.722739	7.95e-05	0.00069581
FKBP7	0.723727	0.00992952	0.0405349
MAGEH1	0.723985	0.00459068	0.0219331
GINM1	0.724359	0.00369576	0.0183037
PCBP2	0.724952	0.00041688	0.00292084
TMEM42	0.727875	0.00211854	0.0115147
DCAF6	0.729089	0.00923886	0.0383045
TAX1BP1	0.730423	0.000723208	0.00462967
RPL39	0.732139	3.53e-05	0.000340901
2018-03-06	0.734999	0.000344744	0.00249045
APBB1	0.737834	0.0112143	0.0447553
TCF25	0.739335	0.00938657	0.038748
NBR1	0.740201	0.00402063	0.0195783
RBM5	0.74117	0.0059837	0.0271455
RPS18	0.741518	2.05e-05	0.000213681
SEC63	0.747653	0.00731451	0.0318656
CORO1B	0.748064	0.00199511	0.0109798
SHMT2	0.748891	0.0039977	0.0194901
PFDN5	0.753364	5.02e-05	0.000466834
DST	0.754732	0.00353869	0.0176224
CALD1	0.754969	0.00130956	0.00765743
PAIP2	0.756349	0.000213157	0.00163506
GGPS1	0.757512	0.000824993	0.00516254
CLN5	0.758372	0.00392596	0.0191827
UBXN4	0.761804	0.00878525	0.0369336
AHNAK	0.761896	0.000688893	0.0044575
HSPB2	0.763109	0.00503227	0.0236275
UBE2D1	0.763912	0.000458345	0.00315153
RNF149	0.765336	0.00944233	0.0388938
FBXO3	0.766845	0.0101186	0.041145
SRSF5	0.76738	0.00297262	0.0152561
TOB1	0.770114	0.00174382	0.0098001
SMARCA1	0.770536	0.00623453	0.0280603
PHYH	0.771917	0.00221592	0.0119586
RSRC1	0.77249	0.011376	0.0452266
GPR108	0.772909	0.00435506	0.0209653
TNFRSF1A	0.774328	0.000102611	0.000877306
NENF	0.775671	0.000479386	0.00327229
FNTA	0.776891	0.000735744	0.00469193
GOLGA2	0.779823	0.00608235	0.0275164
SYNGR2	0.78099	0.00849127	0.0360429
RNF187	0.781806	0.00875817	0.0368605
EMC10	0.782083	0.00566429	0.0260065
CCBL2	0.782515	0.0108919	0.0437083
NOA1	0.784463	0.0111753	0.0446621
HCFC1R1	0.785148	0.001992	0.010968
SLC39A1	0.787015	0.00267184	0.0139594
RRAS	0.787062	3.38e-05	0.000328919
STK3	0.789649	0.00744048	0.0323157
STC2	0.789875	0.00634034	0.0284356
MAP3K12	0.790588	0.00170728	0.00960893
HIST2H2AA4	0.791117	0.00793854	0.0340555
MAF1	0.792235	0.00011796	0.00098242
HMGCL	0.792849	0.00334731	0.0168606
VASN	0.793756	0.00709315	0.0311389
TPT1	0.796861	1.05e-05	0.000117833
PYGL	0.799111	0.00372742	0.0184097
COPZ2	0.799394	0.000350337	0.00252446
FTH1	0.800547	0.00168187	0.00947992
SLC25A6	0.80138	3.47e-05	0.000336535
HLA-F	0.804326	0.00257211	0.0135353
FAM206A	0.804452	0.0111931	0.0447148
NDN	0.804488	0.00124089	0.00732723
EPAS1	0.807006	0.00164287	0.00931068
MRGPRF	0.807279	0.00207395	0.0113047
RPL22	0.808267	0.000537928	0.00360535
STAT1	0.809237	0.00551994	0.0254667
PIGT	0.809796	0.00100801	0.00616669
ARL6IP5	0.810173	5.19e-05	0.000480806
ATXN7L3B	0.810194	0.00307136	0.0156572
C1orf63	0.810657	0.000574339	0.00380691
RAP2B	0.811243	0.00444492	0.0213169
C10orf32	0.81221	0.00753879	0.0326681
NGFRAP1	0.812669	9.63e-06	0.00010965
FAM69A	0.813054	0.00138165	0.00801331
TCEA1	0.813323	0.00242756	0.0128696
KIAA1731	0.81409	0.00122365	0.00725166
RPS19	0.817736	1.49e-05	0.000161035
PERP	0.81884	0.00141457	0.00817925
P4HA2	0.819945	0.000443905	0.00306332
IRF1	0.821169	0.00917328	0.0381341
PSME1	0.822746	0.000213104	0.00163506
IL10RB	0.824198	0.000460991	0.00316592
IDH1	0.825916	0.000481893	0.00328378
RBFOX2	0.826702	0.00287993	0.0148404
LTBR	0.826715	0.0088397	0.0370806
NNMT	0.827079	0.0040351	0.0196236
ADH5	0.830399	3.74e-05	0.000357778
CD248	0.830513	2.21e-05	0.000228825
DCAF8	0.830613	0.00810194	0.0346059
SSR4	0.832206	8.13e-06	9.38e-05
PCGF2	0.833128	0.00591482	0.0268694
CARS	0.833406	0.000120044	0.000996494
GUSB	0.834674	0.0106667	0.0429451
C15orf61	0.840623	2.47e-05	0.000250444
CBX6	0.840964	0.00109343	0.0066034
GLT8D2	0.841133	0.000229606	0.00173903
IFT52	0.842942	0.000424229	0.00295253
MSRB2	0.844177	0.00038746	0.00274517
CDIPT	0.844197	0.000515012	0.00347215
MYH10	0.847301	0.00678258	0.0300741
GNAS	0.847585	1.91e-05	0.000201043
RPL31	0.849134	2.65e-06	3.43e-05
KIDINS220	0.849416	0.00678243	0.0300741
FUT8	0.85211	0.00263253	0.013796
NRBF2	0.853292	0.000575501	0.00380798
UBXN1	0.854744	3.09e-05	0.000304866
SUMF2	0.858697	0.00016194	0.00128628
UBE2E2	0.859391	0.00122946	0.00727855
RPL34	0.860342	7.14e-06	8.39e-05
PQLC3	0.862001	0.0013626	0.00793102
GLUL	0.86348	0.00858288	0.0363102
EXOC4	0.868149	0.00791661	0.0339828
PTPRA	0.86949	0.00323643	0.0163744
CTDSP1	0.869629	0.00122305	0.00725166
BTBD2	0.871398	0.00681334	0.0301605
GOLPH3L	0.874104	0.00461311	0.0220126
HEXB	0.87476	0.000122234	0.00100953
ATF4	0.877563	7.59e-06	8.87e-05
PLXNB2	0.877823	0.00194367	0.0107278
DDOST	0.881019	7.14e-05	0.00063254
CXXC5	0.881784	0.00244433	0.0129404
ANO6	0.883819	0.00576777	0.0263544
GLB1	0.884791	6.58e-05	0.000589214
CNPY4	0.885473	0.0060095	0.0272516
HIST2H2AA3	0.886197	9.85e-05	0.000845675
SP100	0.886467	0.000366804	0.00262325
RANBP9	0.887038	0.0101609	0.0412874
C9orf16	0.887922	0.00454805	0.0217567
IDS	0.891371	0.00245401	0.0129857
LITAF	0.892509	0.0112262	0.044787
SERINC1	0.893328	1.82e-06	2.43e-05
CCDC80	0.89366	0.000573097	0.00380274
NFE2L2	0.893887	5.01e-05	0.000466707
CTD-2090I13.1	0.894144	1.49e-06	2.02e-05
AARS	0.895976	6.91e-05	0.000615386
CTDSP2	0.898699	0.000951789	0.00587864
SNX18	0.899798	0.00136859	0.00795373
GSTM3	0.900158	0.00730361	0.0318302
BICC1	0.902681	0.000264308	0.00196152
DRAM2	0.903096	0.00179839	0.0100474
CCNL1	0.904263	0.00113126	0.00679947
TTC8	0.905109	0.00080241	0.00503502
PCYOX1	0.905544	0.00288404	0.0148549
RPL27A	0.905811	5.21e-07	7.92e-06
CCDC115	0.905887	0.000573376	0.00380274
BSG	0.907394	3.64e-05	0.000349441
CCDC28A	0.909675	0.00543663	0.0251739
RARA	0.9104	0.00408269	0.0198213
PLSCR1	0.912549	0.00138551	0.0080316
CAT	0.913466	5.43e-05	0.000498956
AIDA	0.913813	0.00868782	0.0366998
MTA3	0.915644	0.00232717	0.0124472
TRAF3IP2	0.916055	0.00143583	0.00829382
C1orf85	0.917038	0.00730028	0.0318279
CYBA	0.918063	1.01e-05	0.000114592
SNURF;SNRPN	0.918755	8.7e-06	9.99e-05
ACYP2	0.920571	0.0005225	0.00351019
IFI27L2	0.921379	2.41e-06	3.14e-05
EEF1G	0.922318	4.44e-06	5.46e-05
PGRMC2	0.923151	0.000370353	0.00264201
ISCU	0.923376	5.95e-07	8.88e-06
TGFBR2	0.923382	0.00109715	0.00662233
GLT8D1	0.924984	0.000138534	0.0011202
TCEAL7	0.928484	0.00591579	0.0268694
PAIP1	0.928759	9.63e-07	1.37e-05
UBL3	0.928838	0.00044033	0.00304787
CXCL12	0.929909	0.00048893	0.00332058
RECK	0.930367	0.000143427	0.00115368
HDAC7	0.931571	0.000405658	0.00285814
ORMDL3	0.931895	0.00958869	0.039383
CCS	0.932063	0.00273489	0.0142279
ANAPC16	0.938825	1.16e-05	0.000129883
EIF4A2	0.939351	0.00233105	0.0124563
CDC42EP2	0.93955	0.00046196	0.00317066
SMIM19	0.942742	0.000139781	0.00112913
PDIA5	0.944091	0.000553175	0.00369021
PSMB9	0.944924	0.012101	0.0474478
PCCA	0.945745	0.0108181	0.0434475
RCN3	0.947704	0.000157694	0.00125605
CLUAP1	0.948357	0.00079374	0.00499986
SDCBP	0.948844	0.000107145	0.000911288
TMEM216	0.950378	0.00137965	0.00800578
LYRM5	0.950646	0.00111314	0.00671179
ATRX	0.951219	0.00352245	0.0175645
AVPI1	0.951573	1.25e-05	0.000138085
EAPP	0.951941	3.34e-05	0.000325576
PRNP	0.95228	2.1e-05	0.000218155
CHMP4B	0.955558	0.00868131	0.0366858
FSTL1	0.959989	7.16e-08	1.31e-06
C21orf2	0.960969	0.00909413	0.0379106
AHR	0.96188	0.00707226	0.0310693
LPIN1	0.962571	0.00276247	0.0143452
KCTD3	0.962818	0.00738844	0.0321263
IFT20	0.962916	1.15e-05	0.000128303
RPL3	0.963205	5.02e-05	0.000466834
FAM211A	0.964392	1.1e-06	1.53e-05
PXDN	0.964565	5.17e-05	0.000479009
NME3	0.967766	0.00338786	0.0170198
MARCKS	0.968895	3.24e-06	4.1e-05
TRAM1	0.969003	1.5e-07	2.56e-06
MIF4GD	0.969015	0.00923063	0.0382843
SPG20	0.969583	4.52e-06	5.53e-05
TBC1D17	0.97068	0.00854689	0.0362117
XPC	0.974213	0.000509595	0.00344173
TCEA2	0.97611	0.00123514	0.00730086
NNT	0.978972	0.00150611	0.00864652
TMEM98	0.97924	1.21e-05	0.000134205
WSB1	0.980088	0.000405385	0.00285798
UBTD2	0.980648	0.0031903	0.0161841
S100A13	0.983136	4.14e-07	6.43e-06
IGF2R	0.983694	0.0116168	0.0459598
DHX40	0.985187	0.00421615	0.0204344
OCEL1	0.985212	0.00373456	0.018429
KRCC1	0.987093	0.00018292	0.00142808
HIC1	0.987485	0.00853036	0.0361685
ZNF667-AS1	0.988182	3.28e-06	4.15e-05
PGRMC1	0.990072	5.49e-05	0.000504129
RRAGC	0.990404	0.00202412	0.0111073
IRS2	0.991994	0.00879842	0.0369618
ERP29	0.994412	4.01e-05	0.000380872
FHL1	0.996993	1.31e-05	0.000143741
SARS	0.998046	6.95e-05	0.000619167
CCDC23	0.999344	0.000142153	0.00114505
WDSUB1	0.999672	0.00436045	0.0209735
IL11RA	1.00398	0.000113834	0.000956069
ANTXR2	1.0055	0.000154645	0.00123487
RPL12	1.00625	3.23e-07	5.1e-06
IFNGR1	1.00904	0.000735812	0.00469193
GLRB	1.01079	0.00974992	0.0399138
P2RX4	1.01162	0.00964086	0.0395545
WDR70	1.01212	0.0108235	0.043454
FKBP8	1.01305	8.91e-05	0.000774951
SERF2	1.01317	6.23e-09	1.41e-07
ADAM17	1.01417	0.00670626	0.0298073
CTD-2319I12.1	1.01435	0.00240655	0.0127938
PITX1	1.01449	0.00186409	0.0103587
RPL13A	1.01521	6.41e-08	1.18e-06
INPP5K	1.01649	0.000312857	0.00228614
PABPC1	1.01704	2.11e-06	2.76e-05
BIN1	1.01902	0.00873577	0.0368367
CCNL2	1.02475	2.13e-05	0.000221051
LINC00963	1.02652	0.0125672	0.0490569
SERPINH1	1.02889	7.88e-05	0.000691172
CIRBP	1.03151	3.33e-05	0.000325576
CMTM3	1.03228	0.000105304	0.000896974
DPYD	1.03333	0.000802022	0.00503502
ESYT2	1.03682	0.00528799	0.0246054
MEIS1	1.03707	5.27e-05	0.000486246
TNFAIP6	1.03756	0.00717979	0.0314709
AK3	1.04113	0.000146922	0.00118097
RARG	1.04295	0.000129439	0.00106136
LIPA	1.04404	6.04e-07	8.99e-06
ZNF302	1.04481	0.00958075	0.039383
FOXO3	1.04747	0.00649589	0.0290106
DNAJC4	1.04802	0.0038949	0.0190718
MAP1A	1.04878	0.000118695	0.000986733
LRP10	1.04945	5.77e-06	6.9e-05
RBM6	1.05363	0.00135285	0.0078863
HOXA11	1.05385	0.000312432	0.0022845
CHID1	1.05555	6.55e-07	9.64e-06
ELF1	1.05562	0.00956231	0.0393313
ANKRA2	1.05898	0.00127067	0.00746061
TPST1	1.06013	7.96e-06	9.18e-05
PPP1R21	1.06442	0.00707456	0.0310693
COL4A2	1.07025	0.000439093	0.00304114
CAMLG	1.07185	1.19e-05	0.000132659
DPY19L4	1.07331	0.00157525	0.00898993
CD109	1.07531	0.000165595	0.00130985
NEK9	1.07654	0.0115219	0.0456793
DEAF1	1.07818	0.00361732	0.0179748
GOLGB1	1.0795	0.00573156	0.0262415
SIAH1	1.08194	0.000219783	0.00167912
SOD2	1.0843	0.00012416	0.00102248
PLEKHM2	1.0853	0.00898792	0.037578
EFEMP2	1.09076	1.88e-08	3.79e-07
CD99L2	1.09331	0.00432745	0.0208587
CCDC174	1.09355	0.00943877	0.0388932
CREBL2	1.09358	0.000743062	0.00472496
COG5	1.09402	0.000453353	0.00311909
ANXA3	1.09419	0.00552738	0.0254907
ACOX1	1.09439	0.00995145	0.04057
RHOBTB3	1.09582	0.000366775	0.00262325
SH3PXD2A	1.09778	0.000177131	0.00138979
OPTN	1.09861	0.000298815	0.00219477
BST1	1.0991	0.000741189	0.00471696
IGBP1	1.09928	1.17e-05	0.000130354
CIR1	1.10196	0.000784496	0.00494983
ANXA4	1.10257	4.22e-05	0.00039854
CPD	1.11194	0.0104546	0.0422402
ANKIB1	1.11198	0.00253024	0.0133581
GPR137B	1.11419	0.00194882	0.010751
CEBPB	1.11436	3.53e-05	0.000340741
ACVR1	1.11879	0.00685854	0.0303127
UBXN6	1.1199	1.24e-05	0.000137248
CRTAP	1.12589	8.92e-07	1.27e-05
VPS51	1.12654	0.00123479	0.00730086
DDR2	1.12713	0.000177164	0.00138979
PFKM	1.13062	0.0125845	0.0491075
WDR48	1.13107	0.002681	0.0139986
KLF3	1.13294	0.000182682	0.00142808
SYF2	1.13627	1.9e-07	3.17e-06
VEGFA	1.13644	0.00372518	0.0184066
CARD16	1.13795	0.000494391	0.00335293
IFITM2	1.13928	2.99e-06	3.82e-05
TWIST1	1.14048	1.06e-06	1.48e-05
FAM13B	1.14092	0.00267227	0.0139594
TOM1	1.14113	0.000227937	0.00173069
ADA	1.14129	0.0053437	0.0248355
GABARAP	1.14276	5.99e-09	1.37e-07
LMO4	1.14506	1.35e-05	0.00014736
WDR45	1.1453	8.29e-07	1.2e-05
BBS2	1.14539	0.00115679	0.00693467
AHSA2	1.14623	0.0113197	0.0450655
TOB2	1.14688	0.0021891	0.0118251
PTEN	1.14726	6.18e-06	7.35e-05
CTC-429P9.2	1.14812	0.00505682	0.0237134
AUH	1.14851	0.000415665	0.00291784
VPS39	1.14908	0.000308385	0.0022578
ECH1	1.14952	3.46e-08	6.66e-07
NTF3	1.15082	0.00156354	0.00894101
NCK1	1.15142	1.34e-05	0.000146677
CCDC91	1.15314	0.00913287	0.0380447
HERPUD2	1.15496	0.00468519	0.0223099
COL11A1	1.15557	0.00468466	0.0223099
DDIT3	1.15662	2e-08	4.02e-07
FNIP1	1.15846	3.35e-05	0.000326182
2018-03-02	1.15903	0.00714548	0.0313325
C5orf38	1.15921	0.00149621	0.00859906
WARS	1.16012	4.62e-05	0.000431682
ZBTB4	1.16046	0.000407436	0.00286712
ADM	1.1612	7.93e-11	2.62e-09
ZFP36	1.16191	1.04e-07	1.84e-06
NBL1	1.16241	5.81e-07	8.71e-06
SIGIRR	1.1633	8.23e-05	0.000717678
VDR	1.16427	0.0023164	0.0124012
DTWD1	1.16429	0.000938822	0.00581743
RP11-252A24.7	1.16989	0.00877648	0.036924
XPOT	1.17037	7.87e-06	9.1e-05
LTBP2	1.17202	0.00742859	0.0322763
SERGEF	1.17202	0.00425163	0.0205717
MED12	1.17487	0.0119227	0.0468875
TGFBI	1.17728	2.43e-07	3.93e-06
EHBP1	1.17946	1.03e-05	0.000115946
NMI	1.17991	5.04e-05	0.000467804
DDHD1	1.18014	0.0101556	0.0412807
SLC39A10	1.18319	0.0119252	0.0468875
IFT80	1.18322	0.00732681	0.031907
TMEM45A	1.18364	3.39e-07	5.34e-06
PCDHGA10;PCDHGB4;PCDHGB1;PCDHGA12;PCDHGA2;PCDHGB2;PCDHGA9;PCDHGA8;PCDHGB3;PCDHGC3;PCDHGA6;PCDHGB6;PCDHGA5;PCDHGC5;PCDHGC4;PCDHGA1;PCDHGA4;PCDHGA3;PCDHGB7;PCDHGA7	1.18555	1.84e-05	0.000194069
CMBL	1.1859	3.43e-05	0.000332573
CEBPD	1.18749	2.52e-05	0.000254532
FGFR1	1.18768	0.00505367	0.0237084
GANAB	1.18857	5.41e-06	6.54e-05
ALDH9A1	1.18933	3.7e-06	4.63e-05
ARMCX3	1.18976	0.00075264	0.0047832
CIC	1.18987	0.0127646	0.0496746
[truncated: 941 more rows]

## Sheet: CFIm25KD-Ctrl
Table S14. DESeq analysis of 3´-end sequenicng data to determine differentially expressed genes upon contact inhibition and knockdown of polyadenylation factors
gene	log2fold(CFIm25KD/Ctrl)	pvalue	padj
NUDT21	-2.28453	7.08e-23	3.09e-19
PFN2	-1.14714	5.34e-09	7.76e-06
NQO1	-0.934211	1.04e-07	0.000113426
IDH1	-0.788702	0.000139536	0.0200884
TXNRD1	-0.718856	4.84e-05	0.0111104
PTX3	-0.716186	3.25e-05	0.010899
TXN	-0.705139	1.44e-06	0.00125919
AKR1B1	-0.609987	4.26e-05	0.0109918
TALDO1	-0.554112	0.000287749	0.0358947
TMA7	-0.53298	0.000323427	0.0374802
SPCS2	0.637149	7.86e-05	0.0137277
PLAT	0.642075	0.000142634	0.0200884
CLIC4	0.648637	7.75e-05	0.0137277
REEP3	0.714745	8.56e-05	0.0143806
CD55	0.720291	6.42e-05	0.0121824
SPCS3	0.724434	4.28e-05	0.0109918
SAR1A	0.729785	4.68e-05	0.0111104
CPSF6	0.735313	6.16e-05	0.0121824
ATL3	0.756287	5.77e-05	0.0119916
DCAF7	0.779404	0.000236004	0.031224
FGFR1OP	0.796017	0.000270387	0.0347208
RNASEH1	0.812112	9.82e-05	0.0158831
MOXD1	0.82499	0.000117453	0.0183143
RNF141	0.838633	3.5e-05	0.0109259
FAM210B	0.862895	0.000169499	0.023126
SV2C	0.871982	1.33e-05	0.00725791
MSRB3	0.914342	2.63e-05	0.00958272
NBL1;MINOS1-NBL1	0.918466	0.000139746	0.0200884
MED21	0.956433	4.07e-05	0.0109918
C17orf67	0.984636	0.000326213	0.0374802
CBFB	0.987308	0.000324404	0.0374802
RAB27A	1.00321	2.2e-05	0.00874099
SFXN1	1.08329	4.38e-06	0.00318904
SLC25A53	1.09996	1.76e-05	0.00855801
RAB4A	1.10276	1.14e-05	0.0070893
SNX24	1.14066	2.01e-05	0.00874099
VMA21	1.18808	5.09e-12	1.11e-08
C14orf132	1.19815	5.18e-05	0.0113105

## Sheet: CPSF73KD-Ctrl
Table S14. DESeq analysis of 3´-end sequenicng data to determine differentially expressed genes upon contact inhibition and knockdown of polyadenylation factors
gene	log2fold(CPSF73KD/Ctrl)	pvalue	padj
CPSF3	-3.16775	1.94e-24	1.8e-20
TNFAIP6	-1.45653	9.69e-10	2.25e-06
MTMR2	-1.4322	1.37e-08	2.12e-05
LSM6	-1.3833	9.87e-09	1.83e-05
CLDND1	-1.08223	1.06e-05	0.0089837
RFC5	-1.07794	3.9e-05	0.0226566
MYL12B	0.61197	3e-05	0.0199029
KCNMA1	0.66307	3.75e-05	0.0226566
SPARC	0.796578	1.55e-05	0.0110868
HIST2H2AA3	0.883631	8.07e-06	0.00750545
HIST2H2AA4	0.912917	6.04e-06	0.00623909
PRSS3	0.92854	3.98e-07	0.00052831
HIST1H1C	1.11456	2.69e-06	0.00312177
HIST1H2BK	1.47551	4.31e-18	1.34e-14
HIST1H3H	1.81839	1.23e-05	0.00949445
HIST1H2AC	2.35032	2.83e-21	1.31e-17

## Sheet: CstF64KD-Ctrl
Additional file 11. DESeq analysis of 3´-end sequencing data to determine differentially expressed genes upon contact inhibition and knockdown of polyadenylation factors
gene	log2fold(CstF64KD/Ctrl)	pvalue	padj
CCND1	-1.14982	4.42e-07	0.000217503
CKAP4	-1.14754	5.04e-07	0.000217503
SSR3	-1.07679	3.93e-08	3.91e-05
ACTB	-1.0245	1.26e-08	3.91e-05
SERINC2	-1.01185	0.00183683	0.0469083
MTRNR2L1	-1.00322	2.68e-06	0.000560962
MTRNR2L11	-0.997924	5.69e-05	0.00610268
PPDPF	-0.995231	6.07e-05	0.00617532
UPP1	-0.988454	0.000305359	0.0156538
MTRNR2L3	-0.982462	6.57e-05	0.00650151
MTRNR2L7	-0.979475	8.13e-05	0.00762844
IL8	-0.934648	0.000278569	0.0152173
MTRNR2L10	-0.92967	0.00014388	0.0103255
MAPK1	-0.926048	0.000215206	0.0129124
DUSP7	-0.917534	0.000137546	0.0101624
PTX3	-0.913319	8.34e-05	0.00762844
EIF4EBP1	-0.905992	5.35e-07	0.000217503
MGLL	-0.900274	0.000421608	0.0194942
SCARA3	-0.89199	0.000764473	0.028138
PTP4A2	-0.879284	0.00041715	0.0194942
ACTN1	-0.874172	2.07e-05	0.00270585
TMPO	-0.858149	0.00013883	0.0101624
KIAA1199	-0.854934	0.00120356	0.0386407
ALYREF	-0.851509	0.000108288	0.00900763
MYO1B	-0.844702	0.00185573	0.0469083
RRM2	-0.838661	4.99e-06	0.000869054
MYH9	-0.837926	0.00019455	0.0124921
TUBB	-0.831283	1.5e-06	0.000390946
MCM7	-0.820208	0.000151478	0.0103629
ERGIC1	-0.811285	0.000773548	0.028138
PTBP1	-0.773423	0.000880563	0.0306939
BNIP3L	-0.739603	0.000292656	0.0155235
VIM	-0.733624	3.78e-06	0.000690836
GREM1	-0.718206	0.000854368	0.0300672
RGMB	-0.718122	0.00100983	0.0335998
S100A10	-0.7147	4.62e-05	0.00528736
PRRX1	-0.707653	0.00143134	0.0429401
CCSER1	-0.698869	0.000255925	0.0141922
TUBA1C	-0.668679	9.65e-05	0.00840797
WDR1	-0.668098	0.000923781	0.0318966
GNAS	-0.661089	0.000620478	0.0257729
DEK	-0.653838	0.000982927	0.0332967
TUBB4B	-0.65353	5.84e-05	0.00610268
LMNA	-0.648247	0.000210748	0.0128556
EMP1	-0.647759	0.00071911	0.0277046
FN1	-0.646929	0.000447651	0.0201153
MARCKS	-0.639924	0.00149931	0.0436521
PABPC1	-0.635164	0.00165108	0.0443034
CAPNS1	-0.629889	0.00182089	0.0469083
ODC1	-0.629671	0.00174592	0.0459718
TUBB6	-0.627584	0.00020048	0.0126509
HMGB2	-0.620712	0.00135736	0.0418783
MMP3	-0.551366	0.000654886	0.0257729
TPM4	-0.508072	0.0015055	0.0436521
ISCU	0.528547	0.00131504	0.0411373
PSMB1	0.534962	0.00157012	0.0442717
MRPS6	0.535607	0.0015147	0.0436521
ARF5	0.540152	0.00176633	0.0461769
CYC1	0.545155	0.00164926	0.0443034
ATP6V1G1	0.555486	0.00160764	0.0442717
VPS25	0.561424	0.00160878	0.0442717
RBM8A	0.566551	0.00147165	0.0436521
TMEM14A	0.567404	0.00137852	0.0420448
CMC1	0.567567	0.001915	0.0476795
NGFRAP1	0.568262	0.000419719	0.0194942
H3F3B	0.571481	0.000629026	0.0257729
ISCA2	0.576485	0.00165835	0.0443034
NDUFB5	0.577397	0.00160715	0.0442717
NDUFA7	0.577928	0.0010214	0.0336786
HIGD2A	0.578733	0.0011527	0.0373352
CTSL	0.58513	0.000450671	0.0201153
NOSIP	0.592584	0.0015091	0.0436521
GHITM	0.596609	0.000520352	0.0221452
AK2	0.598302	0.000652255	0.0257729
C6orf1	0.598356	0.00159749	0.0442717
FTL	0.602604	0.000493869	0.0215186
TUSC2	0.604209	0.00128093	0.040767
TIMM23	0.604634	0.00164145	0.0443034
MRPL54	0.61723	0.000773909	0.028138
NDUFS3	0.620853	0.000784174	0.028138
FAM103A1	0.625424	0.00189629	0.0475372
POLR3GL	0.625493	0.00185839	0.0469083
NDUFB2	0.629729	7.11e-05	0.0068509
TMEM59	0.631297	0.000129422	0.00986845
ACOT13	0.633792	0.000940708	0.0321775
NQO2	0.63462	0.000783367	0.028138
SPAG7	0.640805	0.000307944	0.0156538
OTUB1	0.64151	0.000286025	0.0153949
APRT	0.642815	0.00153217	0.0438104
MYL12B	0.643665	8.69e-05	0.00775329
C11orf58	0.646489	0.000327921	0.016441
LAMTOR2	0.651658	0.000500947	0.0215702
NPRL2	0.652852	0.00170639	0.0452565
PPAPDC1B	0.674764	0.000742268	0.0280072
MPLKIP	0.685905	0.000471106	0.0207741
MRPL34	0.689935	0.000151373	0.0103629
UBE2V2	0.689986	0.000253625	0.0141922
PSMB4	0.694143	0.000394035	0.0192289
PPIC	0.702821	0.000233689	0.0135762
MRPS18A	0.714934	0.000173771	0.0115637
TRAPPC2P1	0.718823	0.00185679	0.0469083
PSMA4	0.723503	3.21e-05	0.00378519
NDUFB8	0.725092	6.35e-06	0.00105576
A1BG	0.735583	0.000411077	0.0194942
COX14	0.739493	1.32e-05	0.00193579
PDCD6	0.745461	5.58e-05	0.00610268
DNAJC3	0.755061	0.00107295	0.0350623
DDIT4	0.76658	0.000426104	0.0194942
AKR1C2	0.771578	0.00202676	0.0497848
C5orf15	0.774761	0.000695524	0.027081
PSMB10	0.796139	2.75e-05	0.0033533
ATP6V1F	0.800844	6.35e-07	0.000232244
MUC12	0.80646	0.00140137	0.0423887
GGPS1	0.808622	0.000127576	0.00986845
HTATIP2	0.810985	0.00130553	0.0411373
ZNF226	0.816686	0.000334783	0.0165582
GBAS	0.818291	0.000991624	0.0332967
THYN1	0.81964	1.38e-05	0.00193579
SNURF;SNRPN	0.830357	7.91e-06	0.00125935
ARRDC3	0.83817	0.00198266	0.0490306
ARMC9	0.840648	0.000113574	0.00923734
PTGES	0.84112	0.000193163	0.0124921
LAGE3	0.847478	9.42e-06	0.00143663
IFT43	0.848401	2.52e-05	0.00318169
CHP1	0.879869	0.000206775	0.0128271
C11orf1	0.884723	0.000634339	0.0257729
CBX6	0.895949	0.000250599	0.0141922
RNFT1	0.89612	0.00136162	0.0418783
SYNGR2	0.910053	0.000579525	0.02438
COA5	0.927036	1.74e-06	0.000398453
GSTM4	0.937973	0.000152896	0.0103629
STRN3	0.942347	0.000305873	0.0156538
TMEM254	0.944385	0.000734154	0.0279896
C7orf55	0.965615	1.6e-06	0.000390946
DAZAP2	0.969364	8.13e-08	5.95e-05
ACYP2	0.97497	0.000102848	0.00875407
SLC25A53	0.989515	0.000641518	0.0257729
HIST2H2AA3	1.01132	1.09e-06	0.000338145
CTSC	1.01757	1.14e-06	0.000338145
SEMA5A	1.0554	0.000223754	0.0132087
PIR	1.0722	0.000129297	0.00986845
NUDT14	1.11174	2.76e-06	0.000560962
BDKRB1	1.13241	1.2e-06	0.000338145
ANKHD1-EIF4EBP3;ANKHD1;EIF4EBP3	1.17372	3.37e-06	0.000648802
HIST2H2AA4	1.17529	3.04e-08	3.91e-05
RAB38	1.18501	1.48e-05	0.00200162
ECH1	1.18786	4.27e-08	3.91e-05
HIST1H2AC	1.21888	2.41e-07	0.000146893
SECTM1	1.2258	0.000846829	0.0300672
