# Supplementary material for: Alternative polyadenylation factors link cell cycle to migration
Source: Genome Biol. 2018 Oct 25;19:176. doi: 10.1186/s13059-018-1551-9 (PMC6203201; doi:10.1186/s13059-018-1551-9)
Supplement: Supplementary file 12 — Isoform-specific half-lives with quiescence. (XLSX 40 kb) [file 13059_2018_1551_MOESM12_ESM.xlsx]

## Sheet: proliferating_12_1
Table S15. Halflives (in hours) for short and long isoforms generated by the use of proximal and distal poladenylation sites, respectively, in proliferating and contact-inhibited cells
gene	P_12_1_proximal_halflife	P_12_1_distal_halflife
CDCA8	12.7801	3.82675
CYR61	1.45241	1.93331
PRMT6	5.05019	24
PRPF38B	11.1985	2.92258
DCLRE1B	3.32087	3.16196
CHTOP	9.78818	7.59072
ID2	1.29832	1.67804
WDR43	1.74569	2.08332
GEMIN6	4.43103	2.57533
SOCS5	6.26017	2.05291
KCMF1	4.74695	7.22892
MRPL35	13.2311	15.7996
INPP1	7.57184	3.58043
C2orf47	2.78914	8.07293
FASTKD2	6.96606	5.47165
MRPL44	3.09367	3.43151
SH3BP4	4.37663	3.53265
CNOT10	4.6186	6.39561
RPP14	2.64534	4.82183
SLC35G2	6.13766	16.9038
NCK1	3.39858	3.17602
RAP2B	6.24539	8.73068
LRCH3	2.94765	3.47976
UTP3	4.59879	19.5772
TRIO	8.72638	5.56136
SNX18	2.03867	4.76098
PRRC1	11.0578	5.34206
CDC42SE2	4.6669	10.8243
EGR1	1.89961	1.52695
CNOT8	19.4208	3.32595
SOX4	4.0883	4.34556
HCG11	4.47814	3.64279
ABT1	3.27598	2.4649
RALA	16.5037	9.07545
MRPL32	4.87457	11.8176
PRKRIP1	5.63327	3.53311
IFRD1	2.66982	1.83571
NAA38	3.03856	2.32505
MKLN1	20.7662	3.10976
ZNF282	4.18851	4.38095
PPP2R2A	7.25758	4.64912
CDC37L1	4.44648	5.40346
FAM122A	3.18824	2.65482
CKS2	8.97805	4.87741
SAMD8	2.7051	5.59718
BMPR1A	24	11.7525
PPRC1	2.63373	3.27931
ARL14EP	4.86454	8.45527
TTC9C	7.69219	8.89082
CDC42EP2	2.30816	1.97371
RBM7	3.73844	4.30713
DYRK4	24	16.1955
AEBP2	17.6976	4.47039
DYRK2	2.13634	3.90417
ABHD13	2.01261	3.38831
KHNYN	2.96542	4.78936
PNN	3.61246	10.4257
FRMD6	4.36592	2.27196
RBM25	2.28203	5.24491
ZNF410	3.61654	4.25983
MARK3	8.53301	4.33663
KNSTRN	6.2902	7.20475
SMAD3	3.60368	5.85317
CLK3	3.77213	3.96167
C15orf39	2.18529	2.05438
RCCD1	6.07601	6.41608
ZNF174	4.00348	4.26809
RSPRY1	7.93451	12.8629
C16orf70	1.97609	2.2909
TIMM22	5.64208	4.39783
TGIF1	2.33104	2.49644
C18orf21	6.2827	3.16538
FZR1	2.4088	2.4649
JUNB	1.63086	1.55033
MAU2	8.61348	5.58305
MRPS12	18.1967	4.48153
TRAPPC2P1	2.4708	1.53255
NXT1	1.79906	1.86319
ID1	2.89527	2.11252
CEBPB	2.64741	2.5276
CSTF1	1.44623	2.01179
DNAJC5	2.0645	7.04746
CRKL	3.79181	2.64933
RAB9A	3.97903	3.87324
TCEAL7	4.14127	5.8806
DKC1	14.6044	20.8171
UBE2J2	3.43405	12.2149
SELRC1	1.9459	1.7433
GCLM	4.02985	3.81662
CDC42SE1	7.61321	10.9499
DDX59	3.53936	3.59774
PUM2	2.96541	3.08932
CDC42EP3	1.75993	2.15066
RND3	4.45962	1.71551
GTF3C3	11.9367	8.70744
IRS1	2.7923	2.32263
CHCHD4	4.58673	7.98913
CIRICH1	3.66146	6.38859
PDZRN3	3.61188	3.23263
MINA	5.15275	11.5647
TOMM70A	5.24587	8.37903
TRA2B	9.82433	24
STX18	4.63804	5.59763
MRFAP1L1	4.52801	3.72936
FBXL5	3.37313	3.69734
CCNA2	3.39337	6.93443
C4orf46	3.1354	14.5405
CCDC127	4.66791	10.0731
ZCCHC10	2.12818	2.57512
MED7	3.18099	2.81869
TRIM27	1.76352	4.70109
TBCC	1.56303	1.54343
MRPS18A	10.1706	8.70095
CITED2	1.1145	1.38781
KATNA1	3.41683	4.87997
RNF216	6.79734	3.61511
HOXA10	8.083	4.6005
KBTBD2	4.53122	4.6064
COMMD5	8.48962	3.76516
PLIN2	2.91247	4.13376
LARP4B	2.87458	4.14195
BET1L	18.7969	4.45558
MRPL17	17.6651	15.4741
EIF1AD	8.47417	1.25926
BCL9L	5.50429	5.626
KCNJ8	6.14205	3.18334
METTL1	10.6964	5.65321
PAWR	10.3425	15.2574
NUP37	13.9175	24
BRAP	3.26389	7.69614
TBX3	3.27995	2.30714
RAB35	3.23177	3.67975
STK24	3.31095	4.82351
TEX30	17.5535	11.2154
RBM23	4.96666	4.53328
AJUBA	3.60408	3.10729
EAPP	15.9407	13.4546
GABPB1	12.1377	4.79735
TIPIN	4.98528	5.36569
EDC3	10.126	11.3951
IMP3	3.7176	2.91563
SEPHS2	8.90911	3.69662
DNAJA2	14.1411	15.5981
CIAPIN1	13.0499	8.78297
CMTR2	4.27173	4.0985
MTHFSD	4.41623	3.13162
MED31	6.89275	4.6911
PHF23	2.68652	1.8416
SRP68	14.9038	9.3082
FAM210A	2.16656	3.59203
TXNL1	13.7856	7.95694
DNAJB1	4.02933	2.33265
CSNK2A1	7.77485	17.3746
OSER1	2.49115	2.7922
TP53RK	2.38242	2.47991
ADNP	1.86872	7.42939
ZFP64	3.64862	2.50022
AURKA	3.46966	4.41044
DIDO1	3.68039	1.69279
RAP2C	24	22.6616

## Sheet: proliferating_12_3
Table S15. Halflives (in hours) for short and long isoforms generated by the use of proximal and distal poladenylation sites, respectively, in proliferating and contact-inhibited cells
gene	P_12_3_proximal_halflife	P_12_3_distal_halflife
KIF1B	3.05738	9.09981
CYR61	1.56527	2.5995
DCLRE1B	3.12217	2.42134
DIEXF	7.50357	5.11607
ID2	1.62461	2.26244
WDR43	2.34549	1.98437
GEMIN6	6.07715	5.63274
SOCS5	2.35384	2.93708
MRPL35	21.714	22.1507
INPP1	10.8771	6.22219
C2orf47	9.96397	12.0808
FASTKD2	3.03199	4.34796
MRPL44	5.46853	6.21104
CNOT10	12.4146	6.53507
RPP14	3.73552	15.8792
NCK1	1.86749	2.50147
LRCH3	6.35974	2.73198
SNX18	1.74223	3.29653
GRPEL2	2.53855	3.29252
SOX4	3.7716	4.87764
HCG11	6.82102	2.07283
ABT1	4.81642	2.27279
RPF2	5.69592	8.10383
SYNJ2	8.61933	3.01034
MRPL32	7.21914	13.6024
PRKRIP1	14.9449	7.12219
NAA38	3.63477	2.53483
ZNF282	3.60848	2.87928
ZC2HC1A	4.08856	4.45274
FAM122A	3.0386	3.56578
CKS2	14.5439	5.5702
ADO	6.25569	4.67853
CDC42EP2	1.96212	1.67068
PPP6R3	8.00145	18.4819
RBM7	3.01512	3.52246
DYRK2	2.76328	3.00856
ABHD13	4.67596	3.99163
ING1	1.7566	3.43849
KHNYN	6.98483	7.2073
FRMD6	6.0273	2.85382
RBM25	5.24358	3.50481
ZNF410	6.18118	7.79995
WDR25	6.21059	5.65217
KNSTRN	14.5964	9.83145
FEM1B	2.25806	3.27917
FAM103A1	5.34366	4.95114
ZNF174	3.46391	3.26427
C16orf70	4.93014	1.87098
TGIF1	2.69646	2.21229
ADNP2	8.49533	2.02285
FZR1	4.80794	4.41754
JUNB	1.83918	2.0429
TRAPPC2P1	3.49948	1.79977
NXT1	1.9785	2.82643
ID1	3.55869	2.39651
TPX2	24	24
CEBPB	4.8737	2.46692
CSTF1	2.14456	2.64006
CRKL	3.80551	3.70617
RAB9A	5.57895	7.24185
ARMCX3	8.03971	15.1164
SELRC1	3.4952	2.95751
GCLM	6.38784	7.22973
MCL1	1.58436	2.33832
CDC42EP3	1.72097	2.34504
RND3	2.639	1.94766
IRS1	2.36706	2.61708
CIRICH1	8.67997	13.8983
PDZRN3	5.74404	5.6596
TOMM70A	9.75552	5.80791
DBR1	2.43091	2.36997
SLC33A1	15.9294	10.359
NOP14	10.6892	19.0974
MRFAP1L1	5.41701	6.38783
FBXL5	3.97586	2.93035
RFC1	15.9767	11.731
RCHY1	4.44914	4.50715
CCNA2	4.42664	8.96329
PCDH18	1.88708	6.89209
CCDC127	7.15207	5.21499
ZCCHC10	1.66084	4.0253
NR3C1	2.96108	9.49699
MED7	2.79007	3.07478
TRIM27	2.83514	7.74257
TBCC	1.989	1.91535
CITED2	2.05262	1.55649
KATNA1	4.83574	5.59189
KBTBD2	3.38965	5.319
THAP1	5.99998	5.34352
COMMD5	11.9477	4.96432
PLIN2	3.47334	5.93592
C9orf156	5.06704	11.4509
PSMD5	10.6385	6.09092
ZMYND19	3.64603	5.97526
SGMS1	3.81871	5.45403
NUP160	17.6793	18.0612
P_halflifeDA1	1.86304	2.08095
SART3	8.21606	6.22832
TBX5	3.66647	3.57152
RAB35	7.97433	12.6869
ANKRD10	8.28348	8.66388
AJUBA	6.46658	4.93942
TIPIN	6.90049	5.84002
IMP3	10.0103	5.49157
CREBBP	4.04261	2.30656
SIAH1	1.8339	2.44863
CMTR2	3.6339	5.03916
MTHFSD	5.17005	8.07007
MED31	5.99592	6.61339
FAM210A	3.51321	2.64481
DNAJB1	7.39883	3.47727
RNF24	7.3386	11.895
OSER1	3.29515	3.83223
TP53RK	2.57492	1.80161
ADNP	3.08261	4.48109
ZFP64	5.85247	2.87718
AURKA	4.36657	5.89907
C22orf29	2.53215	3.82894

## Sheet: contact-inhibited_12_1
Table S15. Halflives (in hours) for short and long isoforms generated by the use of proximal and distal poladenylation sites, respectively, in proliferating and contact-inhibited cells
gene	CI_12_1_proximal_halflife	CI_12_1_distal_halflife
SPSB1	2.76001	2.07641
SLC25A33	3.46462	24
KIF1B	2.32349	4.32005
UBIAD1	2.24111	1.86632
KPNA6	5.16905	11.6394
ZNF362	4.333	4.39717
CDCA8	2.38499	1.99074
FPGT	8.15394	8.74834
CYR61	1.12026	1.59497
PRMT6	5.26244	24
DCLRE1B	2.17283	1.72195
CHTOP	3.78838	5.7416
UBAP2L	11.1367	7.07586
FLAD1	1.74585	11.8993
METTL13	2.88441	3.2598
CDC73	2.03634	4.7049
DIEXF	1.81362	6.69916
KCTD3	4.6921	4.17879
ID2	1.06639	1.06416
CENPO	3.91837	5.29428
GEMIN6	2.15943	3.67603
MRPL35	4.30747	4.77535
CIAO1	4.9607	8.56108
C2orf15;MRPL30	6.17132	14.3564
PSMD14	2.82641	13.0375
DYNC1I2	6.99061	24
HAT1	17.8656	22.6422
INPP1	3.25943	5.07218
C2orf47	2.99534	4.02635
FASTKD2	2.37232	3.10189
SMARCAL1	4.22832	1.78669
MRPL44	1.6149	1.49289
SH3BP4	3.39075	8.20527
ASB1	5.25785	7.53932
TRNT1	5.9427	17.3895
JAGN1	2.61931	6.02009
CNOT10	1.63669	2.35905
SLC25A38	14.2146	5.95815
RPP14	2.12623	2.40688
P_halflifeDB2	5.93342	4.06212
NMD3	4.79914	5.90372
LRCH3	2.59685	2.10661
UTP3	2.72348	5.88898
MRPS18C	2.66362	5.54285
PDCD6	8.65748	10.5466
AHRR	2.15238	6.15035
TRIO	24	3.30906
SNX18	2.69252	5.02776
SRP19	16.7843	4.08604
PRRC1	5.25038	2.1976
CDC42SE2	7.45726	4.5878
EGR1	1.55786	1.15701
FBXO38	3.39858	2.29854
GRPEL2	2.879	2.02241
CNOT8	4.16966	1.75987
MAT2B	7.80495	12.5155
RARS	2.46138	2.92731
RMND5B	7.01149	5.15529
SCISTM1	14.6662	13.5941
NOL7	2.65433	6.00933
SOX4	5.08214	5.39192
ABT1	2.6296	1.9918
RPL7L1	7.2495	7.75629
PRIM2	4.29482	4.59157
MTO1	5.99891	6.62668
SYNJ2	3.83661	2.3468
ACAT2	9.15553	15.5067
RALA	6.89325	4.532
MRPL32	3.4325	3.12429
NAA38	2.32865	2.18967
MKLN1	6.34392	5.34679
ZNF282	2.03412	2.55349
ERI1	5.22924	6.10402
SH2D4A	2.855	3.68159
ATP6V1B2	3.06766	3.2091
PPP2R2A	2.96672	3.28561
EBAG9	4.65622	8.72146
CDC37L1	2.45765	2.49541
RRAGA	9.47311	16.7082
UBE2R2	4.62378	6.34798
UBAP1	8.57837	6.18986
DCAF10	3.08646	4.5341
FAM122A	1.98818	1.73212
CKS2	4.42928	2.43315
NCBP1	5.37381	10.5158
ARPC5L	10.2255	8.65144
HSPA14	3.82392	6.67376
CHCHD1	15.0401	3.67382
TSPAN14	4.82292	11.7045
BTRC	2.05882	2.95283
SWAP70	7.59357	4.156
ARL14EP	2.20439	2.66424
SLC35C1	5.67132	4.3351
CTNND1	9.20199	10.2401
SDHAF2	9.87715	24
CDC42EP2	1.83171	1.4942
RBM7	1.75977	6.81185
TULP3	5.98292	6.58824
GPRC5A	7.43156	6.13325
MED21	5.32475	6.76989
SPATS2	3.13858	7.33377
PA2G4	14.109	18.8067
XRCC6BP1	9.07262	8.93989
DYRK2	1.80583	2.6926
PWP1	5.37781	9.12981
RNASEH2B	3.5699	15.8716
ABHD13	2.63375	4.12283
OXA1L	7.19164	8.7501
KIAA0391	7.3209	10.1534
FRMD6	3.4038	2.4494
EIF2S1	8.37493	16.4474
SRSF5	3.9095	4.68555
ZNF410	2.18908	2.77745
TDP1	4.40812	2.44148
GSKIP	3.74288	3.54136
CCNK	5.9465	2.60863
MARK3	4.32879	4.76577
KNSTRN	8.9335	4.58731
SMAD3	3.32912	4.19702
ARIH1	1.58924	6.04399
CLK3	2.72463	2.4841
HMG20A	3.0673	4.38805
FAM103A1	3.73483	7.33517
MRPS11	18.6036	11.0352
RCCD1	5.92566	6.36846
NR2F2	5.01072	2.26739
ZNF174	1.88937	1.44976
DNAJA3	19.9987	3.44796
HMOX2	5.92724	5.81015
NUBP1	8.00196	7.48964
BFAR	3.95989	4.15856
DCTN5	2.13254	6.28343
RSPRY1	3.24391	4.32656
C16orf70	2.18529	1.95848
ATXN1L	4.16456	5.32073
TIMM22	4.23004	2.14028
EMC6	8.97126	6.08072
RPAIN	7.84941	13.889
TNFAIP1	3.75116	3.37304
TMEM199	2.78663	2.89641
ZNHIT3	9.78701	5.4528
TMEM99	6.29226	11.507
HEXIM1	1.95297	3.43158
METTL2A	3.42398	5.86931
FOXK2	2.4872	4.66356
METRNL	4.80992	19.4486
TGIF1	2.13993	1.91508
C18orf21	18.2158	1.91216
TIMM21	7.9779	8.41252
FZR1	2.27953	2.2449
MRPL34	7.54655	12.7684
MAU2	3.63831	3.54388
POP4	8.33274	13.8141
MRPS12	4.73715	2.99064
ZNF576	3.78016	2.67204
TRAPPC2P1	1.35039	1.19499
MRPS26	7.17624	3.86216
CRLS1	13.9907	4.92516
NXT1	1.72973	1.90134
ID1	3.36192	1.45513
RNF114	4.27756	7.49533
CEBPB	3.75997	1.55158
DOK5	4.49343	6.61626
CSTF1	1.4935	1.87774
DNAJC5	1.56578	3.80253
SON	4.2273	2.92531
NDUFV3	20.8497	7.90472
PWP2	7.39725	10.3223
BCL2L13	24	8.47965
CRKL	1.96234	3.82406
TBC1D22A	9.57204	21.3559
HCCS	7.41612	6.23168
RAB9A	3.52279	3.93709
TCEAL7	3.07823	6.05063
UBE2J2	1.94616	6.75267
LZIC	23.1338	23.7688
FBXO42	2.20573	1.91831
USP48	4.49696	24
TRAPPC3	3.56959	10.1511
SF3A3	8.40139	15.3054
SLC2A1	21.6825	8.36221
RBMXL1	6.39589	6.51666
BCAS2	5.16846	8.2265
GDAP2	7.55953	5.86762
CDC42SE1	3.94586	3.61062
VPS72	2.70074	3.01047
GLUL	3.96017	10.0096
IVNS1ABP	3.12578	18.9879
DDX59	4.08219	3.93978
PUM2	3.25761	2.4099
GTF3C2	2.39288	3.06911
SUPT7L	6.86815	12.5472
CDC42EP3	1.4984	2.86965
ANKRD39	8.51939	5.08052
RND3	2.44493	1.56353
RBMS1	4.90094	5.38927
TLK1	5.57124	5.84737
ATF2	3.59706	16.0272
GTF3C3	4.10729	3.38496
TNS1	5.78473	4.68766
FARSB	14.2858	11.3733
IRS1	2.49194	1.89835
CHCHD4	2.88634	5.10913
NGLY1	4.99808	24
DYNC1LI1	2.81052	3.29971
CIRICH1	2.61389	2.71388
USP19	5.48546	8.48468
GMPPB;AMIGO3	5.90884	7.13977
UBA3	5.97016	16.8713
SHCI1	5.89025	4.76032
PDZRN3	3.59005	2.83384
TOMM70A	1.55692	5.09977
DBR1	1.59696	1.91068
TRA2B	2.76933	6.64297
LSG1	13.3984	4.62101
NOP14	1.79275	4.02537
STX18	3.06068	3.1745
MRFAP1L1	1.84196	2.11881
FBXL5	2.2818	2.54355
RFC1	4.7416	5.93443
RCHY1	3.18202	2.78423
TSPAN5	4.41623	7.36031
CASP6	6.90688	13.4972
CCNA2	1.888	3.52654
PCDH18	1.96991	3.83208
FBXO8	6.58595	7.04428
CCDC127	2.75156	3.75422
AMACR	5.39062	8.68854
CCNH	7.05872	8.99168
GLRX	7.33702	10.318
ZCCHC10	1.99429	3.09669
PITX1	6.46897	7.28099
YIPF5	10.1542	18.9617
SLU7	2.03127	5.77709
TRIM27	2.02642	3.38207
TBCC	1.26062	1.1769
MRPS18A	3.00614	2.61452
MUT	7.90452	11.0657
RNF216	4.11417	3.33419
SCRN1	4.65111	10.1138
KBTBD2	2.77643	2.68754
TTI2	1.88389	3.51943
THAP1	4.08145	8.02004
ARMC1	3.66287	9.50648
MRPS28	4.17555	15.8693
CYHR1	13.2532	10.2376
COMMD5	3.27175	2.08089
PLIN2	1.788	2.61527
C9orf156	5.84008	4.78217
TMEM246	6.22607	15.2114
PSMD5	5.69725	10.7057
ZMYND19	3.69389	3.08823
LARP4B	4.05557	2.04971
SGMS1	4.98606	5.15108
HERC4	5.60469	2.44649
MRPS16	12.7283	10.8269
CWF19L1	5.32152	6.22284
TIAL1	8.16214	24
MCMBP	4.28456	5.03658
NUP98	6.81024	8.57886
MRPL17	5.6576	6.54028
NXF1	3.531	16.5907
SF1	7.41399	14.1037
MRGPRF	3.14097	2.88945
COA4	11.5318	17.4841
NARS2	7.36215	6.25785
BCL9L	2.73314	5.86048
KCNJ8	6.31444	2.81527
H3F3C	2.66011	2.6893
ATF7	19.1693	9.21071
RNF41	3.00761	3.74779
METTL1	6.93251	1.98415
CTDSP2	8.82179	7.81039
NUP37	3.39415	5.40691
KCTD10	3.48503	4.56305
BRAP	2.36139	3.02795
TBX5	2.95403	2.16561
TBX3	3.86635	1.82461
RAB35	2.34483	2.60263
DIS3	18.8876	4.63662
STK24	1.91525	3.07022
RBM23	3.33748	1.79081
AJUBA	3.42775	3.0827
STRN3	11.3375	7.25099
EAPP	2.61461	3.69555
SPTLC2	4.90072	2.67643
UBE3A	4.98011	14.3407
COPS2	4.06096	5.40822
GABPB1	4.04627	3.16433
TIPIN	5.5257	3.94072
EDC3	3.81728	4.48979
IMP3	1.95553	1.8392
CARHSP1	8.18337	24
RSL1D1	8.15287	3.47458
CD2BP2	4.16681	6.5284
DNAJA2	6.53078	6.87874
SIAH1	2.0193	1.94914
BRD7	4.96876	6.75351
CIAPIN1	6.68852	6.65044
CNOT1	3.04411	9.14673
COG8	1.99582	5.47327
CMTR2	2.44493	2.29634
AP1G1	4.6501	1.74393
TXNL4B	15.6076	3.40265
MPHOSPH6	24	20.0526
GINS2	13.118	14.5224
GLOD4	11.5017	12.9897
TSR1	4.30016	14.5231
MED31	2.50256	2.1892
PHF23	2.34987	1.58633
COPS3	10.0855	7.9487
USP22	6.88879	10.3202
TMEM101	24	6.06862
MRPS23	6.57429	5.50604
APPBP2	2.39928	8.98691
SRP68	4.38278	2.98046
CSNK1D	6.86391	3.75828
FAM210A	2.3392	1.97747
EPG5	11.8698	2.99346
TXNL1	4.58893	3.38308
VPS4B	7.98522	6.29944
RNF126	17.9072	4.98002
C19orf25	9.42075	8.34549
SAFB2	6.00335	12.0071
RANBP3	7.3634	3.93125
DNAJB1	5.59285	2.67375
VRK3	2.88762	4.50175
CSNK2A1	2.7985	6.87036
RNF24	3.65944	5.94947
PCNA	3.90227	9.6698
OSER1	2.26331	2.28623
ADNP	2.13243	1.36493
ZFP64	2.85174	2.38521
AURKA	2.36535	2.65463
DIDO1	2.93512	1.7357
N6AMT1	4.03572	7.66074
C22orf29	2.25058	2.58974
APOL2	3.19699	4.54715
ARFGAP3	3.86999	6.59011
ACOT9	4.54431	6.19431
FUNDC1	4.57564	14.9402
UBL4A	11.7474	13.3653

## Sheet: contact-inhibited_12_3
Table S15. Half-lives (in hours) for short and long isoforms generated by the use of proximal and distal poladenylation sites, respectively, in proliferating and contact-inhibited cells
gene	CI_12_3_proximal_halflife	CI_12_3_distal_halflife
CDCA8	3.9556	2.69638
CYR61	1.22667	1.25773
DCLRE1B	2.15273	1.68306
NAV1	12.0158	6.73023
DIEXF	3.62846	4.93181
ID2	1.23248	1.49561
WDR43	2.06471	1.6896
GEMIN6	2.95901	3.12321
SOCS5	2.49194	3.28219
KCMF1	6.63573	8.81784
MRPL35	5.93789	5.75067
C2orf47	4.21084	7.13859
FASTKD2	2.86544	3.32134
SMARCAL1	4.25758	2.99992
MRPL44	1.87639	1.99197
SH3BP4	11.8502	13.2053
CNOT10	3.52187	4.84498
RPP14	1.91116	2.78349
P_halflifeDB2	5.45629	5.77093
SLC35G2	11.6042	20.8347
NCK1	7.09948	4.11507
NMD3	6.16544	6.03367
LRCH3	3.30089	4.14061
AHRR	4.33402	4.98603
FBXO38	3.7709	2.91667
GRPEL2	3.09309	2.78373
CNOT8	4.92813	3.13088
RARS	4.2515	4.63365
SOX4	3.54914	4.95177
ABT1	3.1673	2.46288
DCBLD1	6.15383	5.60468
PRKRIP1	5.69861	2.93481
IFRD1	4.08698	3.11894
NAA38	3.30656	2.99823
ZNF282	2.4443	2.26922
SH2D4A	3.15217	5.92521
ATP6V1B2	3.76332	6.05034
PPP2R2A	3.37661	4.05798
WDYHV1	10.2121	24
CDC37L1	3.38382	2.88384
DCAF10	2.75811	7.55117
CKS2	2.64801	2.8443
EHMT1	3.60235	5.76808
PPIF	6.68377	9.50866
CDC42EP2	1.64842	1.50035
RBM7	2.097	4.44905
DYRK2	2.07516	1.8872
PNN	3.68986	3.46348
FRMD6	5.40044	3.25134
RBM25	5.20324	2.41134
ZNF410	3.15549	6.89083
SMAD3	3.23183	6.19333
FEM1B	2.19415	4.07137
ARIH1	4.16679	9.40913
CLK3	2.19966	2.58154
HMG20A	9.96287	14.9847
ZNF174	2.44651	1.79148
POLR3E	6.31959	3.78263
C16orf70	3.15743	1.84839
TIMM22	3.79937	3.11899
TNFAIP1	5.13811	4.46013
TMEM199	2.81324	4.72369
HEXIM1	3.26403	8.44294
METTL2A	2.8342	5.8184
FOXK2	3.29319	7.10578
TGIF1	2.87058	2.42092
FZR1	2.43402	2.0491
JUNB	1.63665	1.15959
MAU2	5.88893	6.92749
TRAPPC2P1	1.74915	1.42052
NXT1	2.11639	2.46092
ID1	3.93074	1.69471
CEBPB	1.94032	2.01182
CSTF1	1.53827	1.96519
IL17RA	6.68752	3.58003
CRKL	3.42188	3.69384
RAB9A	5.06196	6.18574
UBE2J2	3.71069	11.99
FBXO42	2.1433	4.47616
SELRC1	1.65386	2.58974
GCLM	4.84687	6.62264
MCL1	2.09541	2.19167
CDC42SE1	3.67849	4.77376
VPS72	4.68645	4.97846
DDX59	3.21038	4.42413
PUM2	5.8659	3.66659
CDC42EP3	1.69149	3.16007
TLK1	22.9802	18.6054
GTF3C3	4.36498	5.4569
IRS1	2.52732	2.55958
DYNC1LI1	3.50892	8.5334
CIRICH1	3.19209	6.31043
PDZRN3	5.43821	5.90295
TOMM70A	2.86776	5.83178
DBR1	2.39355	1.89055
TRA2B	3.98199	24
LSG1	11.8357	5.73299
STX18	4.77019	3.94531
MRFAP1L1	3.17388	3.02726
FBXL5	2.52274	3.05722
RCHY1	3.26893	7.05142
TSPAN5	4.63225	9.14159
CCNA2	3.26838	3.58118
PCDH18	2.75795	3.79067
CCDC127	3.28062	7.59365
ZCCHC10	2.51915	4.38337
NR3C1	4.57876	6.8794
MED7	3.19582	3.18001
TRIM27	2.37756	1.81751
TBCC	1.35972	1.42873
MRPS18A	4.14397	4.21045
KBTBD2	2.26492	3.51322
TTI2	1.9591	7.28745
THAP1	3.00192	20.1327
COMMD5	3.94435	2.98557
PLIN2	2.07706	3.18032
ZMYND19	3.23723	2.01328
LARP4B	5.41174	3.47095
SMNDC1	13.1674	2.3459
BCL9L	4.24033	6.42403
KANSL2	1.85161	2.15273
MAP3K12	9.47369	9.62852
METTL1	4.34651	9.80501
P_halflifeDA1	1.92905	1.86657
SART3	5.14293	1.69313
KCTD10	4.11055	5.48627
TBX3	3.81477	2.04037
RAB35	2.07692	3.01858
STK24	2.62424	5.13695
RBM23	5.01845	3.57212
AJUBA	5.3412	5.49001
EFS	5.6434	10.2141
EDC3	7.23826	5.46361
IMP3	3.65338	1.9348
CREBBP	2.93072	1.85982
SEPHS2	3.56856	2.64462
SIAH1	2.18572	2.50213
COG8	5.14189	24
AP1G1	5.8933	5.94791
MTHFSD	3.31127	3.68843
MED31	1.42464	2.67373
PHF23	2.07127	1.7356
SRP68	5.53891	5.17588
FAM210A	3.01139	3.46833
DNAJB1	6.42462	3.79903
RNF24	6.63194	7.6216
OSER1	2.35134	2.63705
TP53RK	1.99745	1.71723
ADNP	1.76464	1.94396
ZFP64	4.00484	3.19733
AURKA	4.72601	3.05114
DIDO1	3.65155	2.06859
C22orf29	1.91729	2.0845
APOL2	3.65279	4.49278
